# Supplementary material for: Multiscale modelling of chromatin 4D organization in SARS-CoV-2 infected cells
Source: Nat Commun. 2024 May 13;15:4014. doi: 10.1038/s41467-024-48370-6 (PMC11091192; doi:10.1038/s41467-024-48370-6)
Supplement: Supplementary file 4 — Supplementary Data 1 [file 41467_2024_48370_MOESM4_ESM.zip]

Archive with 8 entries (7 files):
- 3Dstructures_DDX58/
- __MACOSX/._3Dstructures_DDX58
- 3Dstructures_DDX58/3Dstructures_DDX58_Mock.xlsb
- __MACOSX/3Dstructures_DDX58/._3Dstructures_DDX58_Mock.xlsb
- 3Dstructures_DDX58/.DS_Store
- __MACOSX/3Dstructures_DDX58/._.DS_Store
- 3Dstructures_DDX58/3Dstructures_DDX58_SARS-CoV-2.xlsb
- __MACOSX/3Dstructures_DDX58/._3Dstructures_DDX58_SARS-CoV-2.xlsb
