# Supplementary material for: Multiscale modelling of chromatin 4D organization in SARS-CoV-2 infected cells
Source: Nat Commun. 2024 May 13;15:4014. doi: 10.1038/s41467-024-48370-6 (PMC11091192; doi:10.1038/s41467-024-48370-6)
Supplement: Supplementary file 5 — Supplementary Software 1 [file 41467_2024_48370_MOESM5_ESM.zip]

Archive with 114 entries (100 files):
- Supplementary_Software_1/
- __MACOSX/._Supplementary_Software_1
- Supplementary_Software_1/.DS_Store
- __MACOSX/Supplementary_Software_1/._.DS_Store
- Supplementary_Software_1/simulation_notebook.docx
- __MACOSX/Supplementary_Software_1/._simulation_notebook.docx
- Supplementary_Software_1/TADs/
- __MACOSX/Supplementary_Software_1/._TADs
- Supplementary_Software_1/DDX58_locus/
- __MACOSX/Supplementary_Software_1/._DDX58_locus
- Supplementary_Software_1/A_B_Compartments/
- __MACOSX/Supplementary_Software_1/._A_B_Compartments
- Supplementary_Software_1/TADs/.DS_Store
- __MACOSX/Supplementary_Software_1/TADs/._.DS_Store
- Supplementary_Software_1/TADs/demo_TAD/
- __MACOSX/Supplementary_Software_1/TADs/._demo_TAD
- Supplementary_Software_1/DDX58_locus/cont-dist-map-sbs-le.py
- __MACOSX/Supplementary_Software_1/DDX58_locus/._cont-dist-map-sbs-le.py
- Supplementary_Software_1/DDX58_locus/.DS_Store
- __MACOSX/Supplementary_Software_1/DDX58_locus/._.DS_Store
- Supplementary_Software_1/DDX58_locus/Mock/
- __MACOSX/Supplementary_Software_1/DDX58_locus/._Mock
- Supplementary_Software_1/DDX58_locus/SARS-CoV-2/
- __MACOSX/Supplementary_Software_1/DDX58_locus/._SARS-CoV-2
- Supplementary_Software_1/A_B_Compartments/.DS_Store
- __MACOSX/Supplementary_Software_1/A_B_Compartments/._.DS_Store
- Supplementary_Software_1/A_B_Compartments/demo_A_B_Compartment/
- __MACOSX/Supplementary_Software_1/A_B_Compartments/._demo_A_B_Compartment
- Supplementary_Software_1/TADs/demo_TAD/saw.py
- __MACOSX/Supplementary_Software_1/TADs/demo_TAD/._saw.py
- Supplementary_Software_1/TADs/demo_TAD/sbs-le.py
- __MACOSX/Supplementary_Software_1/TADs/demo_TAD/._sbs-le.py
- Supplementary_Software_1/TADs/demo_TAD/.DS_Store
- __MACOSX/Supplementary_Software_1/TADs/demo_TAD/._.DS_Store
- Supplementary_Software_1/TADs/demo_TAD/CTCF.bed
- __MACOSX/Supplementary_Software_1/TADs/demo_TAD/._CTCF.bed
- Supplementary_Software_1/TADs/demo_TAD/polymer.bed
- __MACOSX/Supplementary_Software_1/TADs/demo_TAD/._polymer.bed
- Supplementary_Software_1/TADs/demo_TAD/settings_sbs_le_TAD.py
- __MACOSX/Supplementary_Software_1/TADs/demo_TAD/._settings_sbs_le_TAD.py
- Supplementary_Software_1/TADs/demo_TAD/e_loopextrusion.py
- __MACOSX/Supplementary_Software_1/TADs/demo_TAD/._e_loopextrusion.py
- Supplementary_Software_1/TADs/demo_TAD/sbs_class.py
- __MACOSX/Supplementary_Software_1/TADs/demo_TAD/._sbs_class.py
- Supplementary_Software_1/TADs/demo_TAD/output_files/
- __MACOSX/Supplementary_Software_1/TADs/demo_TAD/._output_files
- Supplementary_Software_1/DDX58_locus/Mock/.DS_Store
- __MACOSX/Supplementary_Software_1/DDX58_locus/Mock/._.DS_Store
- Supplementary_Software_1/DDX58_locus/Mock/demo_Mock/
- __MACOSX/Supplementary_Software_1/DDX58_locus/Mock/._demo_Mock
- Supplementary_Software_1/DDX58_locus/SARS-CoV-2/.DS_Store
- __MACOSX/Supplementary_Software_1/DDX58_locus/SARS-CoV-2/._.DS_Store
- Supplementary_Software_1/DDX58_locus/SARS-CoV-2/demo_SARS_Cov_2/
- __MACOSX/Supplementary_Software_1/DDX58_locus/SARS-CoV-2/._demo_SARS_Cov_2
- Supplementary_Software_1/A_B_Compartments/demo_A_B_Compartment/saw.py
- __MACOSX/Supplementary_Software_1/A_B_Compartments/demo_A_B_Compartment/._saw.py
- Supplementary_Software_1/A_B_Compartments/demo_A_B_Compartment/sbs-le.py
- __MACOSX/Supplementary_Software_1/A_B_Compartments/demo_A_B_Compartment/._sbs-le.py
- Supplementary_Software_1/A_B_Compartments/demo_A_B_Compartment/.DS_Store
- __MACOSX/Supplementary_Software_1/A_B_Compartments/demo_A_B_Compartment/._.DS_Store
- Supplementary_Software_1/A_B_Compartments/demo_A_B_Compartment/CTCF.bed
- __MACOSX/Supplementary_Software_1/A_B_Compartments/demo_A_B_Compartment/._CTCF.bed
- Supplementary_Software_1/A_B_Compartments/demo_A_B_Compartment/polymer.bed
- __MACOSX/Supplementary_Software_1/A_B_Compartments/demo_A_B_Compartment/._polymer.bed
- Supplementary_Software_1/A_B_Compartments/demo_A_B_Compartment/e_loopextrusion.py
- __MACOSX/Supplementary_Software_1/A_B_Compartments/demo_A_B_Compartment/._e_loopextrusion.py
- Supplementary_Software_1/A_B_Compartments/demo_A_B_Compartment/sbs_class.py
- __MACOSX/Supplementary_Software_1/A_B_Compartments/demo_A_B_Compartment/._sbs_class.py
- Supplementary_Software_1/A_B_Compartments/demo_A_B_Compartment/output_files/
- __MACOSX/Supplementary_Software_1/A_B_Compartments/demo_A_B_Compartment/._output_files
- Supplementary_Software_1/A_B_Compartments/demo_A_B_Compartment/settings_sbs_le_A_B.py
- __MACOSX/Supplementary_Software_1/A_B_Compartments/demo_A_B_Compartment/._settings_sbs_le_A_B.py
- Supplementary_Software_1/TADs/demo_TAD/output_files/.DS_Store
- __MACOSX/Supplementary_Software_1/TADs/demo_TAD/output_files/._.DS_Store
- Supplementary_Software_1/DDX58_locus/Mock/demo_Mock/saw.py
- __MACOSX/Supplementary_Software_1/DDX58_locus/Mock/demo_Mock/._saw.py
- Supplementary_Software_1/DDX58_locus/Mock/demo_Mock/sbs-le.py
- __MACOSX/Supplementary_Software_1/DDX58_locus/Mock/demo_Mock/._sbs-le.py
- Supplementary_Software_1/DDX58_locus/Mock/demo_Mock/.DS_Store
- __MACOSX/Supplementary_Software_1/DDX58_locus/Mock/demo_Mock/._.DS_Store
- Supplementary_Software_1/DDX58_locus/Mock/demo_Mock/CTCF.bed
- __MACOSX/Supplementary_Software_1/DDX58_locus/Mock/demo_Mock/._CTCF.bed
- Supplementary_Software_1/DDX58_locus/Mock/demo_Mock/polymer.bed
- __MACOSX/Supplementary_Software_1/DDX58_locus/Mock/demo_Mock/._polymer.bed
- Supplementary_Software_1/DDX58_locus/Mock/demo_Mock/settings_sbs_le_Mock.py
- __MACOSX/Supplementary_Software_1/DDX58_locus/Mock/demo_Mock/._settings_sbs_le_Mock.py
- Supplementary_Software_1/DDX58_locus/Mock/demo_Mock/e_loopextrusion.py
- __MACOSX/Supplementary_Software_1/DDX58_locus/Mock/demo_Mock/._e_loopextrusion.py
- Supplementary_Software_1/DDX58_locus/Mock/demo_Mock/sbs_class.py
- __MACOSX/Supplementary_Software_1/DDX58_locus/Mock/demo_Mock/._sbs_class.py
- Supplementary_Software_1/DDX58_locus/Mock/demo_Mock/output_files/
- __MACOSX/Supplementary_Software_1/DDX58_locus/Mock/demo_Mock/._output_files
- Supplementary_Software_1/DDX58_locus/SARS-CoV-2/demo_SARS_Cov_2/saw.py
- __MACOSX/Supplementary_Software_1/DDX58_locus/SARS-CoV-2/demo_SARS_Cov_2/._saw.py
- Supplementary_Software_1/DDX58_locus/SARS-CoV-2/demo_SARS_Cov_2/sbs-le.py
- __MACOSX/Supplementary_Software_1/DDX58_locus/SARS-CoV-2/demo_SARS_Cov_2/._sbs-le.py
- Supplementary_Software_1/DDX58_locus/SARS-CoV-2/demo_SARS_Cov_2/.DS_Store
- __MACOSX/Supplementary_Software_1/DDX58_locus/SARS-CoV-2/demo_SARS_Cov_2/._.DS_Store
- Supplementary_Software_1/DDX58_locus/SARS-CoV-2/demo_SARS_Cov_2/CTCF.bed
- __MACOSX/Supplementary_Software_1/DDX58_locus/SARS-CoV-2/demo_SARS_Cov_2/._CTCF.bed
- Supplementary_Software_1/DDX58_locus/SARS-CoV-2/demo_SARS_Cov_2/settings_sbs_le_SARS_CoV_2.py
- __MACOSX/Supplementary_Software_1/DDX58_locus/SARS-CoV-2/demo_SARS_Cov_2/._settings_sbs_le_SARS_CoV_2.py
- Supplementary_Software_1/DDX58_locus/SARS-CoV-2/demo_SARS_Cov_2/polymer.bed
- __MACOSX/Supplementary_Software_1/DDX58_locus/SARS-CoV-2/demo_SARS_Cov_2/._polymer.bed
- Supplementary_Software_1/DDX58_locus/SARS-CoV-2/demo_SARS_Cov_2/e_loopextrusion.py
- __MACOSX/Supplementary_Software_1/DDX58_locus/SARS-CoV-2/demo_SARS_Cov_2/._e_loopextrusion.py
- Supplementary_Software_1/DDX58_locus/SARS-CoV-2/demo_SARS_Cov_2/sbs_class.py
- __MACOSX/Supplementary_Software_1/DDX58_locus/SARS-CoV-2/demo_SARS_Cov_2/._sbs_class.py
- Supplementary_Software_1/DDX58_locus/SARS-CoV-2/demo_SARS_Cov_2/output_files/
- __MACOSX/Supplementary_Software_1/DDX58_locus/SARS-CoV-2/demo_SARS_Cov_2/._output_files
- Supplementary_Software_1/DDX58_locus/Mock/demo_Mock/output_files/.DS_Store
- __MACOSX/Supplementary_Software_1/DDX58_locus/Mock/demo_Mock/output_files/._.DS_Store
- Supplementary_Software_1/DDX58_locus/SARS-CoV-2/demo_SARS_Cov_2/output_files/.DS_Store
- __MACOSX/Supplementary_Software_1/DDX58_locus/SARS-CoV-2/demo_SARS_Cov_2/output_files/._.DS_Store
