# Supplementary material for: Multiscale modelling of chromatin 4D organization in SARS-CoV-2 infected cells
Source: Nat Commun. 2024 May 13;15:4014. doi: 10.1038/s41467-024-48370-6 (PMC11091192; doi:10.1038/s41467-024-48370-6)
Supplement: Supplementary file 5 — Supplementary Software 1 [file 41467_2024_48370_MOESM5_ESM.zip › Supplementary_Software_1/TADs/demo_TAD/saw.py]

import numpy as np
import random

def pbc (r, D):
        Dhalf = 0.5*D
        res = r
        system_dims=r.shape[0]
        for e in range(0, system_dims):
                if res[e] < -Dhalf[e]:
                        res[e] = res[e] + D[e]
                elif res[e] >= Dhalf[e]:
                        res[e] = res[e] - D[e]
        return res

###############################################################
###############################################################
# 2D polymer
def get_init_saw_xy (N=10, Nbinders=0, sigma=1.0, step_mag=1.0, no_backfolding_dist=1.02, D=0):
  #file_pol=open('initial_polymer.xyz', 'w')

  random.seed()
  R=0.5*sigma # beads radius
  if D==0:
        D=2*sigma*N**0.5887
  walk = np.zeros(shape=(N, 2)) # the walk chain!
  img = np.zeros(shape=(N, 2))
        # generate random chain:
  n=0
  while (n<N):
    n = 0
    nmolecule = 1
        # random starting point for the chain in the box
    r1 = np.array ([0.0, 0.0])
    r2 = np.array([random.random(), random.random()])*D
        # store 1st monomer of chain
        # ist monomer is always in original box (image = 0)
    r2 = pbc (r2, D)
    walk[n] = r2
    img[n]=np.array([0, 0])
    n = n+1
        # generate rest of monomers in the chain
    for imonomer in range(1, N):
        r0 = r1
        r1 = r2
                # random points inside sphere of unit radius
        accept = False
        counter=0
        while (accept==False):
            if counter>50:    #to restart constructing the polymer if there has been many fail attempts
                break
            counter=counter+1
            r = 2.0
            while (r>1.0):
                rinner = np.array([random.uniform(-1, 1), random.uniform(-1, 1)])
                r = np.linalg.norm(rinner)

            accept = True
            # project point to surface of sphere of unit radius
            rsurf = rinner / r
            # create new point by scaling unit offsets by bondlength (sigma = 1.0)
            r2 = r1 + rsurf*step_mag
            # check that new point meets restriction on backfolding
            dr = r2 - r0
            r = np.linalg.norm(dr)
            #check the overlap to previous beads
            if (imonomer>2):
                if (r<=no_backfolding_dist):
                    #print "backfolded->reject", imonomer
                    accept=False
                else:
                    for ii in range(0, imonomer-1):
                        #rtemp=r2 - (walk[ii]+D*img[ii])
                        rtemp=pbc(r2,D)-walk[ii]
                        #real distance
                        if (np.linalg.norm(rtemp)<sigma*1.3): # larger than sigma=2Ro to make sure there is no crossing
                            #print "overlap with preveous beads->reject ", imonomer
                            accept = False
                            break
        if counter>50:
            break
        # store new point
        # if delta to revious bead is large,  then increment/decrement image flag
        r2 = pbc (r2, D) # need to be coded
        walk[n] = r2
        dr = walk[n] - walk[n-1]
        for e in range(0, 2):
            if abs(dr[e])<2.0*step_mag:
                img[n, e] = img[n-1, e]
            elif dr[e]<0.0:
                img[n, e] = img[n-1, e] + 1
            elif dr[e]>0.0:
                img[n, e] = img[n-1, e] - 1
        if (counter<50 and accept==True):
            n = n + 1
        #file_pol.write(str(imonomer)+" "+str(walk[imonomer][0])+" "+str(walk[imonomer][1])+"\n")

  #file_pol.close()
  return walk, img
###############################################################
###############################################################
# 2D polymer
def get_init_pol_xy (N=100, Nbinders=0, sigma=1.0, step_mag=0.97, no_backfolding_dist=1.02, D=0):
  random.seed()
  R=0.5*sigma # beads radius
  walk = np.zeros(shape=(N, 2)) # the walk chain!
  img = np.zeros(shape=(N, 2))
        # generate random chain:
  n = 0
  nmolecule = 1
        # random starting point for the chain in the box
  r1 = np.array ([0.0, 0.0])
  r2 = np.array([random.random(), random.random()])*D
        # store 1st monomer of chain
        # ist monomer is always in original box (image = 0)
  r2 = pbc (r2, D)
  walk[n] = r2
  img[n]=np.array([0, 0])
  n = n+1
        # generate rest of monomers in the chain
  for imonomer in range(1, N):
    r0 = r1
    r1 = r2
                # random points inside sphere of unit radius
    accept = False
    while (accept==False):
      r = 2.0
      while (r>1.0):
        rinner = np.array([random.uniform(-1, 1), random.uniform(-1, 1)])
        r = np.linalg.norm(rinner)

      accept = True
      # project point to surface of sphere of unit radius
      rsurf = rinner / r
      # create new point by scaling unit offsets by bondlength (sigma = 1.0)
      r2 = r1 + rsurf*step_mag
      # check that new point meets restriction on backfolding
      dr = r2 - r0
      r = np.linalg.norm(dr)
      if (imonomer>2) and (r<=no_backfolding_dist):
        accept = False
                        # store new point
                        # if delta to revious bead is large,  then increment/decrement image flag
      r2 = pbc (r2, D) # need to be coded
      walk[n] = r2
      dr = walk[n] - walk[n-1]
      for e in range(0, 2):
        if abs(dr[e])<2.0*step_mag:
          img[n, e] = img[n-1, e]
        elif dr[e]<0.0:
          img[n, e] = img[n-1, e] + 1
        elif dr[e]>0.0:
          img[n, e] = img[n-1, e] - 1
    n = n + 1
  return walk, img

###############################################################
###############################################################

def get_init_pol_xyz (N=100, sigma=1.0, step_mag=0.97, no_backfolding_dist=1.02, D=0, pbc_flag=np.ones(3)):
  random.seed()
  R=0.5*sigma # beads radius
  walk = np.zeros(shape=(N, 3)) # the walk chain!
  img = np.zeros(shape=(N, 3))
        # generate random chain:
  n = 0
  nmolecule = 1
        # random starting point for the chain in the box
  r1 = np.array ([0.0, 0.0, 0.0])
  r2 = np.array([random.random(), random.random(), random.random()])*D
        # store 1st monomer of chain
        # ist monomer is always in original box (image = 0)
  r2 = pbc (r2, D) # need to be coded
  walk[n] = r2
  img[n]=np.array([0, 0, 0])
  n = n+1
        # generate rest of monomers in the chain
  for imonomer in range(1, N):
    r0 = r1
    r1 = r2
                # random points inside sphere of unit radius
    accept = False
    while (accept==False):
      r = 2.0
      while (r>1.0):
        rinner = np.array([random.uniform(-1, 1), random.uniform(-1, 1), random.uniform(-1, 1)])
        r = np.linalg.norm(rinner)

      accept = True
      # project point to surface of sphere of unit radius
      rsurf = rinner / r
      # create new point by scaling unit offsets by bondlength (sigma = 1.0)
      r2 = r1 + rsurf*step_mag
      # check that new point meets restriction on backfolding
      dr = r2 - r0
      r = np.linalg.norm(dr)
      if (imonomer>2) and (r<=no_backfolding_dist):
        accept = False
      # check pbc:
      crossed_boundaries = np.abs(r2)>D*0.5
      accept = not((pbc_flag.astype(int) - crossed_boundaries.astype(int))==-1).any()
      
      #print(r2, pbc_flag, crossed_boundaries)

     
    # store new point
    # if delta to revious bead is large,  then increment/decrement image flag
    r2 = pbc (r2, D) # need to be coded
    walk[n] = r2
    dr = walk[n] - walk[n-1]
    for e in range(0, 3):
      if abs(dr[e])<2.0*step_mag:
        img[n, e] = img[n-1, e]
      elif dr[e]<0.0:
        img[n, e] = img[n-1, e] + 1
      elif dr[e]>0.0:
        img[n, e] = img[n-1, e] - 1
    n = n + 1
  return walk, img

def unwrapped_positions (positions, img, D):
    Dhalf = D*0.5
    res=positions.copy()
    
    '''for i in range(0,3): # loop over different coordination components
        for j in range(0,len(positions)-1): #loop over the polymer
            r1=positions[j]
            r2=positions[j+1]
            dr=r1-r2
            if dr[i]>Dhalf:
                res[j+1:,i] = res[j+1:,i] + D
            elif dr[i]<-Dhalf:
                res[j+1:,i] = res[j+1:,i] - D'''
    for i in range(0, len(res)):
        res[i] = res[i] + img[i]*D
            
    return res
            
    
def R_G2 (positions, img, D):
    
    pos = unwrapped_positions(positions, img, D)
    rcm = np.mean(pos, axis=0)
    res1 = (pos - rcm)**2
    result = res1.sum(axis=1).mean()
    return result

def R2 (positions, img, D):
    pos = unwrapped_positions(positions, img, D)
    res = ((pos[0] - pos[-1])**2).sum()
    return res

def gen_lammps_coords (fname, N=100, Nbinders=0, sigma=1.0, step_mag=0.97, no_backfolding_dist=1.02, D=0):
    if D==0: D=2+1*N**0.5887
    Dhalf=D*.5
    #pos = get_init_saw_xyz(N, sigma, step_mag, no_backfolding_dist, D) # get the positions of particles inside the box
    #pos, img = get_init_polymer_xyz(N=N, sigma=sigma, step_mag=step_mag, no_backfolding_dist=no_backfolding_dist, D=D) # get the positions of particles inside the box
    pos, img = get_init_pol_xyz(N=N, sigma=sigma, step_mag=step_mag, no_backfolding_dist=no_backfolding_dist, D=D) # get the positions of particles inside the box
    output = open (fname, 'w')
    header="""
{0} atoms
{1} bonds\n
2 atom types
1 bond types\n
-{2} {2} xlo xhi
-{2} {2} ylo yhi
-{2} {2} zlo zhi\n\n""".format(N+Nbinders, N-1, Dhalf)
    #print (header)
    atom_line='{0} {1} {2} {3} {4} {5} {6} {7} {8}\n'
    bond_line='{0} {1} {2} {3}\n'
    atom_str=''
    bond_str=''
    for i in range(0, N):
        atom_str=atom_str+atom_line.format(i+1, 1, 1,\
                pos[i, 0], pos[i, 1], pos[i, 2], \
                img[i, 0],  img[i, 1],  img[i, 2])
        if i<N-1:
            bond_str=bond_str+bond_line.format(i+1, 1, i+1, i+2)

    for i in range(0, Nbinders):
      x = random.uniform(-Dhalf, Dhalf)
      y = random.uniform(-Dhalf, Dhalf)
      z = random.uniform(-Dhalf, Dhalf)
      atom_str=atom_str+atom_line.format(N+i+1, 2, 2, x, y, z, 0, 0, 0)

    text=header+'Atoms\n\n'+atom_str+'\nBonds\n\n'+bond_str
    output.write(text)
    output.close()
