# Supplementary material for: Multiscale modelling of chromatin 4D organization in SARS-CoV-2 infected cells
Source: Nat Commun. 2024 May 13;15:4014. doi: 10.1038/s41467-024-48370-6 (PMC11091192; doi:10.1038/s41467-024-48370-6)
Supplement: Supplementary file 5 — Supplementary Software 1 [file 41467_2024_48370_MOESM5_ESM.zip › Supplementary_Software_1/TADs/demo_TAD/polymer.bed]

0	C
1	C
2	C
3	C
4	C
5	C
6	C
7	C
8	C
9	C
10	C
11	C
12	C
13	C
14	C
15	C
16	C
17	C
18	C
19	C
20	C
21	C
22	C
23	C
24	C
25	C
26	C
27	C
28	C
29	C
30	C
31	C
32	C
33	C
34	C
35	C
36	C
37	C
38	C
39	C
40	C
41	C
42	C
43	C
44	C
45	C
46	C
47	C
48	C
49	C
50	C
51	C
52	C
53	C
54	C
55	C
56	C
57	C
58	C
59	C
60	C
61	C
62	C
63	C
64	C
65	C
66	C
67	C
68	C
69	C
70	C
71	C
72	C
73	C
74	C
75	C
76	C
77	C
78	C
79	C
80	C
81	C
82	C
83	C
84	C
85	C
86	C
87	C
88	C
89	C
90	C
91	C
92	C
93	C
94	C
95	C
96	C
97	C
98	C
99	C
100	C
101	C
102	C
103	C
104	C
105	C
106	C
107	C
108	C
109	C
110	C
111	C
112	C
113	C
114	C
115	C
116	C
117	C
118	C
119	C
120	C
121	C
122	C
123	C
124	C
125	C
126	C
127	C
128	C
129	C
130	C
131	C
132	C
133	C
134	C
135	C
136	C
137	C
138	C
139	C
140	C
141	C
142	C
143	C
144	C
145	C
146	C
147	C
148	C
149	C
150	C
151	C
152	C
153	C
154	C
155	C
156	C
157	C
158	C
159	C
160	C
161	C
162	C
163	C
164	C
165	C
166	C
167	C
168	C
169	C
170	C
171	C
172	C
173	C
174	C
175	C
176	C
177	C
178	C
179	C
180	C
181	C
182	C
183	C
184	C
185	C
186	C
187	C
188	C
189	C
190	C
191	C
192	C
193	C
194	C
195	C
196	C
197	C
198	C
199	C
200	C
201	C
202	C
203	C
204	C
205	C
206	C
207	C
208	C
209	C
210	C
211	C
212	C
213	C
214	C
215	C
216	C
217	C
218	C
219	C
220	C
221	C
222	C
223	C
224	C
225	C
226	C
227	C
228	C
229	C
230	C
231	C
232	C
233	C
234	C
235	C
236	C
237	C
238	C
239	C
240	C
241	C
242	C
243	C
244	C
245	C
246	C
247	C
248	C
249	C
250	C
251	C
252	C
253	C
254	C
255	C
256	C
257	C
258	C
259	C
260	C
261	C
262	C
263	C
264	C
265	C
266	C
267	C
268	C
269	C
270	C
271	C
272	C
273	C
274	C
275	C
276	C
277	C
278	C
279	C
280	C
281	C
282	C
283	C
284	C
285	C
286	C
287	C
288	C
289	C
290	C
291	C
292	C
293	C
294	C
295	C
296	C
297	C
298	C
299	C
300	C
301	C
302	C
303	C
304	C
305	C
306	C
307	C
308	C
309	C
310	C
311	C
312	C
313	C
314	C
315	C
316	C
317	C
318	C
319	C
320	C
321	C
322	C
323	C
324	C
325	C
326	C
327	C
328	C
329	C
330	C
331	C
332	C
333	C
334	C
335	C
336	C
337	C
338	C
339	C
340	C
341	C
342	C
343	C
344	C
345	C
346	C
347	C
348	C
349	C
350	C
351	C
352	C
353	C
354	C
355	C
356	C
357	C
358	C
359	C
360	C
361	C
362	C
363	C
364	C
365	C
366	C
367	C
368	C
369	C
370	C
371	C
372	C
373	C
374	C
375	C
376	C
377	C
378	C
379	C
380	C
381	C
382	C
383	C
384	C
385	C
386	C
387	C
388	C
389	C
390	C
391	C
392	C
393	C
394	C
395	C
396	C
397	C
398	C
399	C
400	C
401	C
402	C
403	C
404	C
405	C
406	C
407	C
408	C
409	C
410	C
411	C
412	C
413	C
414	C
415	C
416	C
417	C
418	C
419	C
420	C
421	C
422	C
423	C
424	C
425	C
426	C
427	C
428	C
429	C
430	C
431	C
432	C
433	C
434	C
435	C
436	C
437	C
438	C
439	C
440	C
441	C
442	C
443	C
444	C
445	C
446	C
447	C
448	C
449	C
450	C
451	C
452	C
453	C
454	C
455	C
456	C
457	C
458	C
459	C
460	C
461	C
462	C
463	C
464	C
465	C
466	C
467	C
468	C
469	C
470	C
471	C
472	C
473	C
474	C
475	C
476	C
477	C
478	C
479	C
480	C
481	C
482	C
483	C
484	C
485	C
486	C
487	C
488	C
489	C
490	C
491	C
492	C
493	C
494	C
495	C
496	C
497	C
498	C
499	C
500	B
501	B
502	B
503	B
504	B
505	B
506	B
507	B
508	B
509	B
510	B
511	B
512	B
513	B
514	B
515	B
516	B
517	B
518	B
519	B
520	B
521	B
522	B
523	B
524	B
525	B
526	B
527	B
528	B
529	B
530	B
531	B
532	B
533	B
534	B
535	B
536	B
537	B
538	B
539	B
540	B
541	B
542	B
543	B
544	B
545	B
546	B
547	B
548	B
549	B
550	B
551	B
552	B
553	B
554	B
555	B
556	B
557	B
558	B
559	B
560	B
561	B
562	B
563	B
564	B
565	B
566	B
567	B
568	B
569	B
570	B
571	B
572	B
573	B
574	B
575	B
576	B
577	B
578	B
579	B
580	B
581	B
582	B
583	B
584	B
585	B
586	B
587	B
588	B
589	B
590	B
591	B
592	B
593	B
594	B
595	B
596	B
597	B
598	B
599	B
600	B
601	B
602	B
603	B
604	B
605	B
606	B
607	B
608	B
609	B
610	B
611	B
612	B
613	B
614	B
615	B
616	B
617	B
618	B
619	B
620	B
621	B
622	B
623	B
624	B
625	B
626	B
627	B
628	B
629	B
630	B
631	B
632	B
633	B
634	B
635	B
636	B
637	B
638	B
639	B
640	B
641	B
642	B
643	B
644	B
645	B
646	B
647	B
648	B
649	B
650	B
651	B
652	B
653	B
654	B
655	B
656	B
657	B
658	B
659	B
660	B
661	B
662	B
663	B
664	B
665	B
666	B
667	B
668	B
669	B
670	B
671	B
672	B
673	B
674	B
675	B
676	B
677	B
678	B
679	B
680	B
681	B
682	B
683	B
684	B
685	B
686	B
687	B
688	B
689	B
690	B
691	B
692	B
693	B
694	B
695	B
696	B
697	B
698	B
699	B
700	B
701	B
702	B
703	B
704	B
705	B
706	B
707	B
708	B
709	B
710	B
711	B
712	B
713	B
714	B
715	B
716	B
717	B
718	B
719	B
720	B
721	B
722	B
723	B
724	B
725	B
726	B
727	B
728	B
729	B
730	B
731	B
732	B
733	B
734	B
735	B
736	B
737	B
738	B
739	B
740	B
741	B
742	B
743	B
744	B
745	B
746	B
747	B
748	B
749	B
750	B
751	B
752	B
753	B
754	B
755	B
756	B
757	B
758	B
759	B
760	B
761	B
762	B
763	B
764	B
765	B
766	B
767	B
768	B
769	B
770	B
771	B
772	B
773	B
774	B
775	B
776	B
777	B
778	B
779	B
780	B
781	B
782	B
783	B
784	B
785	B
786	B
787	B
788	B
789	B
790	B
791	B
792	B
793	B
794	B
795	B
796	B
797	B
798	B
799	B
800	B
801	B
802	B
803	B
804	B
805	B
806	B
807	B
808	B
809	B
810	B
811	B
812	B
813	B
814	B
815	B
816	B
817	B
818	B
819	B
820	B
821	B
822	B
823	B
824	B
825	B
826	B
827	B
828	B
829	B
830	B
831	B
832	B
833	B
834	B
835	B
836	B
837	B
838	B
839	B
840	B
841	B
842	B
843	B
844	B
845	B
846	B
847	B
848	B
849	B
850	B
851	B
852	B
853	B
854	B
855	B
856	B
857	B
858	B
859	B
860	B
861	B
862	B
863	B
864	B
865	B
866	B
867	B
868	B
869	B
870	B
871	B
872	B
873	B
874	B
875	B
876	B
877	B
878	B
879	B
880	B
881	B
882	B
883	B
884	B
885	B
886	B
887	B
888	B
889	B
890	B
891	B
892	B
893	B
894	B
895	B
896	B
897	B
898	B
899	B
900	B
901	B
902	B
903	B
904	B
905	B
906	B
907	B
908	B
909	B
910	B
911	B
912	B
913	B
914	B
915	B
916	B
917	B
918	B
919	B
920	B
921	B
922	B
923	B
924	B
925	B
926	B
927	B
928	B
929	B
930	B
931	B
932	B
933	B
934	B
935	B
936	B
937	B
938	B
939	B
940	B
941	B
942	B
943	B
944	B
945	B
946	B
947	B
948	B
949	B
950	B
951	B
952	B
953	B
954	B
955	B
956	B
957	B
958	B
959	B
960	B
961	B
962	B
963	B
964	B
965	B
966	B
967	B
968	B
969	B
970	B
971	B
972	B
973	B
974	B
975	B
976	B
977	B
978	B
979	B
980	B
981	B
982	B
983	B
984	B
985	B
986	B
987	B
988	B
989	B
990	B
991	B
992	B
993	B
994	B
995	B
996	B
997	B
998	B
999	B
1000 A
