# Supplementary material for: Multiscale modelling of chromatin 4D organization in SARS-CoV-2 infected cells
Source: Nat Commun. 2024 May 13;15:4014. doi: 10.1038/s41467-024-48370-6 (PMC11091192; doi:10.1038/s41467-024-48370-6)
Supplement: Supplementary file 5 — Supplementary Software 1 [file 41467_2024_48370_MOESM5_ESM.zip › Supplementary_Software_1/TADs/demo_TAD/sbs_class.py]

import os, saw
import numpy as np

class sbs:
    def __init__ (self, hoomd, mode):
        self.hoomd = hoomd
        self.features = {}
        self.snap = None

    def init_world (self, mode='gpu', args=''):
        hoomd = self.hoomd
        hoomd.context.initialize('--mode={} {}'.format(mode, args))

    def set_restart (self, flag, restart_file):
        self.restartable = flag
        self.restart_file = restart_file

    def add_random_polymer(self, snap, L, **kargs):
        size = kargs['size']
        if size<1: return -1;
        old_N = snap.particles.N
        snap.particles.resize(old_N+size)
        pos, img = saw.get_init_pol_xyz (N=size, D=L, pbc_flag=kargs['pbc'])
        if 'rcm_pos' in kargs.keys():
            unwrapped_position = pos + img*L
            rcm = np.mean(unwrapped_position, axis=0)
            central_pos = unwrapped_position - rcm
            pos = central_pos
        snap.particles.position[-size:] = pos
        snap.particles.image[-size:] = img
        snap.particles.typeid[-size:] = kargs['particles_typeid']

        snap.bonds.resize(snap.bonds.N+size-1)
        snap.bonds.typeid[-size+1:] = kargs['bonds_typeid']
        snap.bonds.group[-size+1:] = [[i, i+1] for i in range(old_N, old_N+size-1)]

        if ('angles_typeid' in kargs.keys()):
            if kargs['angles_typeid']>=0:
                snap.angles.resize(snap.angles.N+size-2)
                snap.angles.typeid[-size+2:] = kargs['angles_typeid']
                snap.angles.group[-size+2:] = [[i, i+1, i+2] for i in range(old_N, old_N+size-2)]

    def add_random_particles(self, snap, L, **kargs):
        size = kargs['size']
        if size<1: return -1;
        old_N = snap.particles.N
        snap.particles.resize(old_N+size)
        snap.particles.position[-size:] = np.random.rand(size, 3)*L - 0.5*L
        snap.particles.typeid[-size:] = kargs['particles_typeid']

    def remove_overlaps(self, group, limit=0.1, steps=5000, **fire_args):
        default_args = {
                'Etol': 1e-7,
                'ftol': 1e-5,
                'dt': 0.001
                }
        args = {**default_args, **fire_args}
        print(args)
        hoomd = self.hoomd
        md = self.hoomd.md
        nve = md.integrate.nve(group=group, limit=limit)
        fire = md.integrate.mode_minimize_fire(**args)
        counter = 0
        while not(fire.has_converged()):
            hoomd.run(steps)
            counter += 1
            if counter>100: break;
        nve.disable()

    def thermalize(self):
        return 0

    def set_pairs(self, feature):
        return 0

    
