# Supplementary material for: Multiscale modelling of chromatin 4D organization in SARS-CoV-2 infected cells
Source: Nat Commun. 2024 May 13;15:4014. doi: 10.1038/s41467-024-48370-6 (PMC11091192; doi:10.1038/s41467-024-48370-6)
Supplement: Supplementary file 5 — Supplementary Software 1 [file 41467_2024_48370_MOESM5_ESM.zip › Supplementary_Software_1/A_B_Compartments/demo_A_B_Compartment/sbs-le.py]

#! /usr/bin/env python3

import hoomd
import numpy as np, itertools, os, sys
from hoomd import md
import argparse
import sbs_class, saw
import e_loopextrusion

parser = argparse.ArgumentParser()
parser.add_argument('--settings', type=str, help='the setting file', default='default-settings.py', dest='settings')
parser.add_argument('--sim-id', type=str, help='the simulaiton id', default='', dest='sim_id')
parser.add_argument('--resume', type=bool, help='resume (default: False)', default=False, dest='resume')
parser.add_argument('--skip-rm-overlaps', type=bool, help='skip rmoving overlaps (default: False)', default=False, dest='skip_rm_overlaps')
parser.add_argument('--skip-thermalization', type=bool, help='skip thermalization (default: False)', default=False, dest='skip_thermalization')
parser.add_argument('--init-file', type=str, help='the initial configuration file. If pass nothing, the restart file will be checked.', default='', dest='init_file')
parser.add_argument('--hoomd','--hoomd_args', default='gpu', dest='hoomd_args', type=str)
args = parser.parse_args()
print(args.settings)
exec('import {} as settings'.format(args.settings[:-3]))


######################
## Read the polymer ##
## bead/binder      ##
######################
polymer_particle_types = settings.polymer_particle_types
binder_particle_types = settings.binder_particle_types
particle_types = settings.particle_types

########################
## Simulation context ##
########################
sbs = sbs_class.sbs(hoomd, settings)
sbs.init_world(mode=args.hoomd_args)

dump_fname = '{}-{}.gsd'.format(settings.dump_fname, args.sim_id)
restart_fname = '{}-{}.gsd'.format(settings.restart_fname, args.sim_id)

restart = args.resume  # flag the simulation mode!
if (args.init_file != '') or args.resume:
    # read the restart file
    if restart:
        system = hoomd.init.read_gsd(filename=restart_fname,
                                     restart=args.init_file)
    else:
        system = hoomd.init.read_gsd(filename=args.init_file,
                                     time_step=0)
else:
    snapshot = hoomd.data.make_snapshot(**settings.snap_args)
    for pol0 in settings.polymers:
        print(pol0)
        sbs.add_random_polymer(snapshot, L=settings.L*np.array([1,1,0.9]), **pol0)
    for binders0 in settings.binders:
        if binders0['particles_typeid']==particle_types.index('A_binder'):
            continue
        sbs.add_random_particles(snapshot, L=settings.L*0.95, **binders0)
    # read the first snapshot
    system = hoomd.init.read_snapshot(snapshot)

# Neighborlist
nl = md.nlist.cell(check_period=1)
nl.set_params(r_buff=1.1)

#####################
## pairs and bonds ##
#####################
sigma = settings.sigma
lj_rcut_rep = settings.lj_rcut_rep
lj_rcut_att = settings.lj_rcut_att
lj_background_rcut = settings.lj_background_rcut
fene_r0 = settings.fene_r0

dpd = hoomd.md.pair.dpd(r_cut=sigma, kT=0.0, nlist=nl, seed=1)
lj_rep = hoomd.md.pair.lj (r_cut=lj_rcut_rep, nlist=nl)
lj_att = hoomd.md.pair.lj (r_cut=lj_rcut_att, nlist=nl)
lj_background = hoomd.md.pair.lj (r_cut=lj_background_rcut, nlist=nl)
lj_rep.set_params(mode='shift')
lj_att.set_params(mode='shift')
lj_background.set_params(mode='shift')

bond_fene = hoomd.md.bond.fene()
bond_fene.bond_coeff.set(type='polymer', k=30.0*1, r0=fene_r0*sigma, sigma=sigma, epsilon=1)
bond_fene.bond_coeff.set(type='loop_extrusion', k=0*1, r0=fene_r0*sigma, sigma=sigma, epsilon=1)
if settings.LE_bond_type=='harmonic':
    bond_le = hoomd.md.bond.harmonic()
    bond_le.bond_coeff.set(type='polymer', k=0.0, r0=1.6*sigma)
    bond_le.bond_coeff.set(type='loop_extrusion', k=settings.le_K, r0=settings.le_r0*sigma)
elif settings.LE_bond_type=='fene':
    bond_le = hoomd.md.bond.fene()
    bond_le.bond_coeff.set(type='polymer', k=0.0, r0=2.0*sigma, sigma=sigma, epsilon=1),
    bond_le.bond_coeff.set(type='loop_extrusion', k=settings.le_K, r0=settings.le_r0*sigma, sigma=sigma*1., epsilon=1)

####################
## init gsd files ##
####################
group_all = hoomd.group.all()
group_polymer = hoomd.group.tags(name='polymer', tag_min=0, tag_max=settings.pol_size-1)
dump_gsd = hoomd.dump.gsd(settings.dump_fname(args.sim_id), period=settings.dump_period, group=group_all, overwrite=False, phase=0, dynamic=['attribute', 'property', 'momentum', 'topology'])
restart_gsd = hoomd.dump.gsd(settings.restart_fname(args.sim_id), period=settings.restart_period, group=group_all, overwrite=True, truncate=True, dynamic=['attribute', 'property', 'momentum', 'topology'])
####################
## remove_overlap ##
####################
dpd.pair_coeff.set(particle_types, particle_types, A=30, gamma=2.0)
lj_rep.disable()
lj_att.disable()
lj_background.disable()

if hoomd.get_step()>=settings.final_timesteps:
    sys.exit()
if not(args.skip_rm_overlaps):  # Check if it is really needed TODO
    sbs.remove_overlaps(group=group_all)
dpd.disable()

####################
## thermalization ##
####################
lj_rep.enable()
lj_rep.pair_coeff.set(particle_types, particle_types, epsilon=1, sigma=settings.sigma, r_cut=settings.lj_rcut_rep)
normal_md = md.integrate.mode_standard(dt=settings.dt)
langevin = md.integrate.langevin(group=group_all, kT=settings.KT, seed=np.random.randint(1,100000+1))
langevin.set_gamma(particle_types, gamma=2.0)

print('restart:', restart, 'resume:', args.resume)
if not(restart):
    if not(args.skip_thermalization):
        hoomd.run_upto(int(settings.thermal_timesteps*1))
    ## loop-extrusion agents
    if settings.N_le > 0:
        le_agents = e_loopextrusion.LEagents(system=system, stop_probs=settings.stop_probs, N_le=settings.N_le, k_off=settings.le_k_off,
                move_dist_thr=settings.le_extr_dist_thr, update_period=settings.le_period,CTCF_type='random')
        le_agents.le_type = 'loop_extrusion'
        le_agents.le_typeid = settings.bond_types.index(le_agents.le_type)
        loop_extrusion = hoomd.analyze.callback(callback=le_agents.update_loop_extrusion2, period=settings.le_period)
        snap = system.take_snapshot(all=True)
        ctcf = settings.stop_probs.copy()
        ctcf[:, 1] *= 1.5  # just for visualization
        snap.particles.charge[:settings.pol_size] = np.sum(ctcf, axis=1)
        N_le = settings.N_le
        snap.bonds.resize(snap.bonds.N+N_le)
        le_indices = np.random.choice(settings.pol_size-1, N_le, replace=False)
        for i, a1 in enumerate(le_indices):
            snap.bonds.group[-i-1] = [a1,a1+1]
            snap.bonds.typeid[-i-1] = settings.le_typeid
            print(i+1, a1, a1+1)
        print('bonds = %d'%snap.bonds.N)
        system.restore_snapshot(snap)

##############################
## normal MD: attraction ##
##############################
lj_background.enable()
lj_att.enable()

lj_background.pair_coeff.set(particle_types, particle_types, epsilon=1.0, sigma=1.0, r_cut=False) #Inizializzo lj background bead-binders
lj_background.pair_coeff.set(polymer_particle_types, binder_particle_types, epsilon=settings.epsilon_background, sigma=1.0, r_cut=lj_background_rcut) #Attivo lj background tra beads-binders
#lj_background.pair_coeff.set(polymer_particle_types,'A_binder', epsilon=1.0, sigma=1.0, r_cut=False) ###Disattivo lj background tra bead-binders grigi

lj_att.pair_coeff.set(particle_types, particle_types, epsilon=settings.epsilon, sigma=1.0, r_cut=False)
for p in polymer_particle_types:
    lj_att.pair_coeff.set(p, p+'_binder' , epsilon=settings.epsilon, sigma=1.0, r_cut=settings.lj_rcut_att)
    lj_background.pair_coeff.set(p,p+'_binder', epsilon=1.0, sigma=1.0, r_cut=False) ###Disattivo lj background tra bead-binders specifici
    lj_rep.pair_coeff.set(p, p+'_binder' , epsilon=1.0, sigma=1.0, r_cut=False)      ###Disattivo lj repulsivo tra bead-binders specifici

#lj_att.pair_coeff.set('A','A_binder',epsilon=1.0, sigma=1.0,r_cut=False) ###Disattivo lj attrattivo tra bead-binders grigi
lj_att.pair_coeff.set('C','C_binder',epsilon=settings.epsilon_AA, sigma=1.0,r_cut=settings.lj_rcut_att) 

hoomd.run_upto(settings.final_timesteps)
restart_gsd.write_restart()
