# Supplementary material for: Multiscale modelling of chromatin 4D organization in SARS-CoV-2 infected cells
Source: Nat Commun. 2024 May 13;15:4014. doi: 10.1038/s41467-024-48370-6 (PMC11091192; doi:10.1038/s41467-024-48370-6)
Supplement: Supplementary file 5 — Supplementary Software 1 [file 41467_2024_48370_MOESM5_ESM.zip › Supplementary_Software_1/A_B_Compartments/demo_A_B_Compartment/polymer.bed]

0 C 
1 C 
2 C 
3 C 
4 C 
5 C 
6 C 
7 C 
8 C 
9 C 
10 C 
11 C 
12 C 
13 C 
14 C 
15 C 
16 C 
17 C 
18 C 
19 C 
20 C 
21 C 
22 C 
23 C 
24 C 
25 C 
26 C 
27 C 
28 C 
29 C 
30 C 
31 C 
32 C 
33 C 
34 C 
35 C 
36 C 
37 C 
38 C 
39 C 
40 C 
41 C 
42 C 
43 C 
44 C 
45 C 
46 C 
47 C 
48 C 
49 C 
50 C 
51 C 
52 C 
53 C 
54 C 
55 C 
56 C 
57 C 
58 C 
59 C 
60 C 
61 C 
62 C 
63 C 
64 C 
65 C 
66 C 
67 C 
68 C 
69 C 
70 C 
71 C 
72 C 
73 C 
74 C 
75 B 
76 B 
77 B 
78 B 
79 B 
80 B 
81 B 
82 B 
83 B 
84 B 
85 B 
86 B 
87 B 
88 B 
89 B 
90 B 
91 B 
92 B 
93 B 
94 B 
95 B 
96 B 
97 B 
98 B 
99 B 
100 B 
101 B 
102 B 
103 B 
104 B 
105 B 
106 B 
107 B 
108 B 
109 B 
110 B 
111 B 
112 B 
113 B 
114 B 
115 B 
116 B 
117 B 
118 B 
119 B 
120 B 
121 B 
122 B 
123 B 
124 B 
125 B 
126 B 
127 B 
128 B 
129 B 
130 B 
131 B 
132 B 
133 B 
134 B 
135 B 
136 B 
137 B 
138 B 
139 B 
140 B 
141 B 
142 B 
143 B 
144 B 
145 B 
146 B 
147 B 
148 B 
149 B 
150 C 
151 C 
152 C 
153 C 
154 C 
155 C 
156 C 
157 C 
158 C 
159 C 
160 C 
161 C 
162 C 
163 C 
164 C 
165 C 
166 C 
167 C 
168 C 
169 C 
170 C 
171 C 
172 C 
173 C 
174 C 
175 C 
176 C 
177 C 
178 C 
179 C 
180 C 
181 C 
182 C 
183 C 
184 C 
185 C 
186 C 
187 C 
188 C 
189 C 
190 C 
191 C 
192 C 
193 C 
194 C 
195 C 
196 C 
197 C 
198 C 
199 C 
200 C 
201 C 
202 C 
203 C 
204 C 
205 C 
206 C 
207 C 
208 C 
209 C 
210 C 
211 C 
212 C 
213 C 
214 C 
215 C 
216 C 
217 C 
218 C 
219 C 
220 C 
221 C 
222 C 
223 C 
224 C 
225 B 
226 B 
227 B 
228 B 
229 B 
230 B 
231 B 
232 B 
233 B 
234 B 
235 B 
236 B 
237 B 
238 B 
239 B 
240 B 
241 B 
242 B 
243 B 
244 B 
245 B 
246 B 
247 B 
248 B 
249 B 
250 B 
251 B 
252 B 
253 B 
254 B 
255 B 
256 B 
257 B 
258 B 
259 B 
260 B 
261 B 
262 B 
263 B 
264 B 
265 B 
266 B 
267 B 
268 B 
269 B 
270 B 
271 B 
272 B 
273 B 
274 B 
275 B 
276 B 
277 B 
278 B 
279 B 
280 B 
281 B 
282 B 
283 B 
284 B 
285 B 
286 B 
287 B 
288 B 
289 B 
290 B 
291 B 
292 B 
293 B 
294 B 
295 B 
296 B 
297 B 
298 B 
299 B 
300 C 
301 C 
302 C 
303 C 
304 C 
305 C 
306 C 
307 C 
308 C 
309 C 
310 C 
311 C 
312 C 
313 C 
314 C 
315 C 
316 C 
317 C 
318 C 
319 C 
320 C 
321 C 
322 C 
323 C 
324 C 
325 C 
326 C 
327 C 
328 C 
329 C 
330 C 
331 C 
332 C 
333 C 
334 C 
335 C 
336 C 
337 C 
338 C 
339 C 
340 C 
341 C 
342 C 
343 C 
344 C 
345 C 
346 C 
347 C 
348 C 
349 C 
350 C 
351 C 
352 C 
353 C 
354 C 
355 C 
356 C 
357 C 
358 C 
359 C 
360 C 
361 C 
362 C 
363 C 
364 C 
365 C 
366 C 
367 C 
368 C 
369 C 
370 C 
371 C 
372 C 
373 C 
374 C 
375 B 
376 B 
377 B 
378 B 
379 B 
380 B 
381 B 
382 B 
383 B 
384 B 
385 B 
386 B 
387 B 
388 B 
389 B 
390 B 
391 B 
392 B 
393 B 
394 B 
395 B 
396 B 
397 B 
398 B 
399 B 
400 B 
401 B 
402 B 
403 B 
404 B 
405 B 
406 B 
407 B 
408 B 
409 B 
410 B 
411 B 
412 B 
413 B 
414 B 
415 B 
416 B 
417 B 
418 B 
419 B 
420 B 
421 B 
422 B 
423 B 
424 B 
425 B 
426 B 
427 B 
428 B 
429 B 
430 B 
431 B 
432 B 
433 B 
434 B 
435 B 
436 B 
437 B 
438 B 
439 B 
440 B 
441 B 
442 B 
443 B 
444 B 
445 B 
446 B 
447 B 
448 B 
449 B 
450 C 
451 C 
452 C 
453 C 
454 C 
455 C 
456 C 
457 C 
458 C 
459 C 
460 C 
461 C 
462 C 
463 C 
464 C 
465 C 
466 C 
467 C 
468 C 
469 C 
470 C 
471 C 
472 C 
473 C 
474 C 
475 C 
476 C 
477 C 
478 C 
479 C 
480 C 
481 C 
482 C 
483 C 
484 C 
485 C 
486 C 
487 C 
488 C 
489 C 
490 C 
491 C 
492 C 
493 C 
494 C 
495 C 
496 C 
497 C 
498 C 
499 C 
500 C 
501 C 
502 C 
503 C 
504 C 
505 C 
506 C 
507 C 
508 C 
509 C 
510 C 
511 C 
512 C 
513 C 
514 C 
515 C 
516 C 
517 C 
518 C 
519 C 
520 C 
521 C 
522 C 
523 C 
524 C 
525 B 
526 B 
527 B 
528 B 
529 B 
530 B 
531 B 
532 B 
533 B 
534 B 
535 B 
536 B 
537 B 
538 B 
539 B 
540 B 
541 B 
542 B 
543 B 
544 B 
545 B 
546 B 
547 B 
548 B 
549 B 
550 B 
551 B 
552 B 
553 B 
554 B 
555 B 
556 B 
557 B 
558 B 
559 B 
560 B 
561 B 
562 B 
563 B 
564 B 
565 B 
566 B 
567 B 
568 B 
569 B 
570 B 
571 B 
572 B 
573 B 
574 B 
575 B 
576 B 
577 B 
578 B 
579 B 
580 B 
581 B 
582 B 
583 B 
584 B 
585 B 
586 B 
587 B 
588 B 
589 B 
590 B 
591 B 
592 B 
593 B 
594 B 
595 B 
596 B 
597 B 
598 B 
599 B 
600 C 
601 C 
602 C 
603 C 
604 C 
605 C 
606 C 
607 C 
608 C 
609 C 
610 C 
611 C 
612 C 
613 C 
614 C 
615 C 
616 C 
617 C 
618 C 
619 C 
620 C 
621 C 
622 C 
623 C 
624 C 
625 C 
626 C 
627 C 
628 C 
629 C 
630 C 
631 C 
632 C 
633 C 
634 C 
635 C 
636 C 
637 C 
638 C 
639 C 
640 C 
641 C 
642 C 
643 C 
644 C 
645 C 
646 C 
647 C 
648 C 
649 C 
650 C 
651 C 
652 C 
653 C 
654 C 
655 C 
656 C 
657 C 
658 C 
659 C 
660 C 
661 C 
662 C 
663 C 
664 C 
665 C 
666 C 
667 C 
668 C 
669 C 
670 C 
671 C 
672 C 
673 C 
674 C 
675 B 
676 B 
677 B 
678 B 
679 B 
680 B 
681 B 
682 B 
683 B 
684 B 
685 B 
686 B 
687 B 
688 B 
689 B 
690 B 
691 B 
692 B 
693 B 
694 B 
695 B 
696 B 
697 B 
698 B 
699 B 
700 B 
701 B 
702 B 
703 B 
704 B 
705 B 
706 B 
707 B 
708 B 
709 B 
710 B 
711 B 
712 B 
713 B 
714 B 
715 B 
716 B 
717 B 
718 B 
719 B 
720 B 
721 B 
722 B 
723 B 
724 B 
725 B 
726 B 
727 B 
728 B 
729 B 
730 B 
731 B 
732 B 
733 B 
734 B 
735 B 
736 B 
737 B 
738 B 
739 B 
740 B 
741 B 
742 B 
743 B 
744 B 
745 B 
746 B 
747 B 
748 B 
749 B 
750 C 
751 C 
752 C 
753 C 
754 C 
755 C 
756 C 
757 C 
758 C 
759 C 
760 C 
761 C 
762 C 
763 C 
764 C 
765 C 
766 C 
767 C 
768 C 
769 C 
770 C 
771 C 
772 C 
773 C 
774 C 
775 C 
776 C 
777 C 
778 C 
779 C 
780 C 
781 C 
782 C 
783 C 
784 C 
785 C 
786 C 
787 C 
788 C 
789 C 
790 C 
791 C 
792 C 
793 C 
794 C 
795 C 
796 C 
797 C 
798 C 
799 C 
800 C 
801 C 
802 C 
803 C 
804 C 
805 C 
806 C 
807 C 
808 C 
809 C 
810 C 
811 C 
812 C 
813 C 
814 C 
815 C 
816 C 
817 C 
818 C 
819 C 
820 C 
821 C 
822 C 
823 C 
824 C 
825 B 
826 B 
827 B 
828 B 
829 B 
830 B 
831 B 
832 B 
833 B 
834 B 
835 B 
836 B 
837 B 
838 B 
839 B 
840 B 
841 B 
842 B 
843 B 
844 B 
845 B 
846 B 
847 B 
848 B 
849 B 
850 B 
851 B 
852 B 
853 B 
854 B 
855 B 
856 B 
857 B 
858 B 
859 B 
860 B 
861 B 
862 B 
863 B 
864 B 
865 B 
866 B 
867 B 
868 B 
869 B 
870 B 
871 B 
872 B 
873 B 
874 B 
875 B 
876 B 
877 B 
878 B 
879 B 
880 B 
881 B 
882 B 
883 B 
884 B 
885 B 
886 B 
887 B 
888 B 
889 B 
890 B 
891 B 
892 B 
893 B 
894 B 
895 B 
896 B 
897 B 
898 B 
899 B 
900 C 
901 C 
902 C 
903 C 
904 C 
905 C 
906 C 
907 C 
908 C 
909 C 
910 C 
911 C 
912 C 
913 C 
914 C 
915 C 
916 C 
917 C 
918 C 
919 C 
920 C 
921 C 
922 C 
923 C 
924 C 
925 C 
926 C 
927 C 
928 C 
929 C 
930 C 
931 C 
932 C 
933 C 
934 C 
935 C 
936 C 
937 C 
938 C 
939 C 
940 C 
941 C 
942 C 
943 C 
944 C 
945 C 
946 C 
947 C 
948 C 
949 C 
950 C 
951 C 
952 C 
953 C 
954 C 
955 C 
956 C 
957 C 
958 C 
959 C 
960 C 
961 C 
962 C 
963 C 
964 C 
965 C 
966 C 
967 C 
968 C 
969 C 
970 C 
971 C 
972 C 
973 C 
974 C 
975 B 
976 B 
977 B 
978 B 
979 B 
980 B 
981 B 
982 B 
983 B 
984 B 
985 B 
986 B 
987 B 
988 B 
989 B 
990 B 
991 B 
992 B 
993 B 
994 B 
995 B 
996 B 
997 B 
998 B 
999 B 
1000 A
