# Supplementary material for: Multiscale modelling of chromatin 4D organization in SARS-CoV-2 infected cells
Source: Nat Commun. 2024 May 13;15:4014. doi: 10.1038/s41467-024-48370-6 (PMC11091192; doi:10.1038/s41467-024-48370-6)
Supplement: Supplementary file 5 — Supplementary Software 1 [file 41467_2024_48370_MOESM5_ESM.zip › Supplementary_Software_1/DDX58_locus/Mock/demo_Mock/polymer.bed]

0	A
1	A
2	A
3	A
4	A
5	A
6	A
7	A
8	A
9	A
10	A
11	A
12	A
13	A
14	A
15	A
16	A
17	A
18	A
19	A
20	A
21	A
22	A
23	A
24	A
25	A
26	A
27	A
28	A
29	A
30	A
31	A
32	A
33	A
34	A
35	A
36	A
37	A
38	A
39	A
40	A
41	A
42	A
43	A
44	A
45	A
46	A
47	A
48	A
49	A
50	D
51	A
52	A
53	A
54	D
55	A
56	B
57	A
58	A
59	D
60	A
61	D
62	A
63	A
64	A
65	C
66	A
67	D
68	D
69	D
70	B
71	D
72	A
73	D
74	D
75	A
76	A
77	A
78	A
79	D
80	D
81	A
82	A
83	A
84	C
85	D
86	A
87	A
88	A
89	A
90	A
91	D
92	A
93	A
94	A
95	C
96	D
97	A
98	A
99	C
100	D
101	C
102	D
103	D
104	D
105	D
106	A
107	D
108	A
109	A
110	A
111	D
112	D
113	A
114	C
115	D
116	B
117	D
118	A
119	A
120	A
121	B
122	A
123	A
124	A
125	A
126	A
127	D
128	D
129	C
130	C
131	D
132	A
133	D
134	A
135	C
136	A
137	A
138	A
139	A
140	A
141	D
142	A
143	A
144	C
145	A
146	D
147	D
148	B
149	A
150	D
151	C
152	B
153	D
154	A
155	A
156	A
157	C
158	D
159	A
160	A
161	A
162	D
163	B
164	C
165	B
166	D
167	D
168	C
169	A
170	C
171	C
172	D
173	B
174	D
175	B
176	D
177	D
178	C
179	D
180	D
181	B
182	B
183	B
184	D
185	D
186	C
187	C
188	C
189	D
190	B
191	D
192	B
193	C
194	B
195	D
196	B
197	C
198	B
199	C
200	B
201	B
202	B
203	B
204	B
205	B
206	B
207	B
208	B
209	B
210	C
211	B
212	C
213	C
214	B
215	B
216	B
217	C
218	B
219	B
220	C
221	C
222	B
223	C
224	C
225	B
226	A
227	C
228	C
229	B
230	B
231	C
232	C
233	C
234	C
235	C
236	B
237	A
238	C
239	B
240	C
241	B
242	B
243	A
244	A
245	A
246	B
247	C
248	C
249	C
250	A
251	C
252	B
253	C
254	C
255	A
256	C
257	B
258	A
259	C
260	C
261	B
262	A
263	C
264	A
265	C
266	C
267	B
268	C
269	A
270	A
271	C
272	A
273	C
274	B
275	A
276	B
277	C
278	C
279	C
280	C
281	A
282	B
283	C
284	B
285	A
286	C
287	C
288	C
289	C
290	C
291	C
292	C
293	A
294	B
295	B
296	C
297	A
298	C
299	C
300	C
301	A
302	C
303	B
304	B
305	C
306	B
307	B
308	C
309	A
310	B
311	B
312	A
313	C
314	A
315	C
316	C
317	B
318	C
319	B
320	A
321	C
322	C
323	B
324	C
325	A
326	C
327	C
328	B
329	C
330	A
331	B
332	A
333	C
334	B
335	C
336	C
337	B
338	C
339	C
340	A
341	C
342	A
343	B
344	C
345	B
346	C
347	C
348	B
349	C
350	B
351	C
352	B
353	C
354	C
355	A
356	A
357	C
358	A
359	C
360	A
361	B
362	B
363	A
364	A
365	C
366	B
367	C
368	C
369	C
370	C
371	A
372	A
373	A
374	C
375	B
376	B
377	C
378	C
379	B
380	C
381	A
382	A
383	C
384	C
385	C
386	A
387	B
388	B
389	C
390	B
391	C
392	B
393	A
394	C
395	C
396	A
397	C
398	A
399	C
400	C
401	B
402	C
403	B
404	A
405	C
406	A
407	A
408	C
409	B
410	A
411	C
412	C
413	C
414	A
415	B
416	A
417	B
418	C
419	B
420	C
421	C
422	C
423	A
424	C
425	A
426	B
427	C
428	A
429	B
430	C
431	C
432	A
433	A
434	C
435	C
436	C
437	B
438	A
439	B
440	A
441	A
442	C
443	C
444	B
445	B
446	C
447	B
448	C
449	D
450	A
451	C
452	B
453	C
454	A
455	A
456	B
457	C
458	B
459	C
460	C
461	C
462	D
463	A
464	C
465	B
466	C
467	B
468	C
469	A
470	A
471	C
472	C
473	B
474	C
475	C
476	B
477	A
478	D
479	C
480	B
481	C
482	A
483	A
484	C
485	C
486	B
487	C
488	C
489	A
490	C
491	B
492	B
493	C
494	C
495	B
496	B
497	B
498	A
499	C
500	B
501	B
502	B
503	C
504	C
505	B
506	B
507	C
508	B
509	B
510	B
511	B
512	B
513	B
514	B
515	C
516	C
517	B
518	A
519	C
520	C
521	A
522	B
523	C
524	B
525	C
526	C
527	B
528	B
529	A
530	B
531	C
532	A
533	C
534	C
535	B
536	B
537	A
538	A
539	B
540	C
541	A
542	C
543	B
544	B
545	A
546	A
547	C
548	B
549	B
550	C
551	B
552	E
553	A
554	C
555	B
556	B
557	B
558	B
559	A
560	C
561	E
562	B
563	B
564	B
565	B
566	A
567	B
568	A
569	B
570	C
571	B
572	B
573	C
574	B
575	E
576	A
577	A
578	B
579	A
580	B
581	B
582	C
583	C
584	E
585	A
586	B
587	C
588	A
589	B
590	B
591	B
592	B
593	E
594	B
595	A
596	B
597	B
598	B
599	B
600	E
601	C
602	B
603	B
604	B
605	B
606	B
607	E
608	E
609	B
610	E
611	B
612	A
613	E
614	B
615	B
616	E
617	A
618	C
619	E
620	A
621	E
622	C
623	E
624	E
625	E
626	B
627	E
628	A
629	A
630	E
631	E
632	E
633	E
634	E
635	E
636	B
637	E
638	C
639	A
640	E
641	A
642	E
643	E
644	C
645	E
646	B
647	E
648	E
649	A
650	C
651	E
652	E
653	E
654	E
655	A
656	B
657	A
658	E
659	E
660	C
661	E
662	A
663	E
664	A
665	E
666	E
667	A
668	E
669	E
670	E
671	A
672	E
673	E
674	A
675	E
676	C
677	E
678	A
679	A
680	A
681	A
682	E
683	A
684	A
685	E
686	E
687	E
688	C
689	E
690	E
691	B
692	E
693	A
694	E
695	A
696	E
697	A
698	A
699	E
700	E
701	E
702	B
703	E
704	A
705	A
706	E
707	E
708	D
709	E
710	E
711	E
712	A
713	E
714	A
715	E
716	A
717	C
718	E
719	E
720	A
721	E
722	C
723	E
724	A
725	E
726	A
727	A
728	E
729	E
730	B
731	A
732	E
733	A
734	A
735	E
736	E
737	E
738	E
739	A
740	E
741	A
742	E
743	E
744	E
745	E
746	B
747	E
748	A
749	A
750	E
751	A
752	C
753	E
754	A
755	A
756	E
757	E
758	E
759	E
760	A
761	E
762	A
763	E
764	E
765	E
766	E
767	C
768	A
769	E
770	E
771	E
772	A
773	E
774	E
775	B
776	A
777	A
778	E
779	E
780	C
781	E
782	E
783	E
784	E
785	A
786	A
787	A
788	E
789	E
790	A
791	A
792	E
793	B
794	E
795	E
796	A
797	E
798	E
799	E
800	A
801	A
802	E
803	B
804	A
805	A
806	E
807	E
808	E
809	E
810	E
811	A
812	A
813	A
814	E
815	E
816	E
817	A
818	E
819	C
820	E
821	A
822	A
823	E
824	E
825	C
826	A
827	E
828	E
829	A
830	A
831	E
832	B
833	A
834	E
835	A
836	E
837	E
838	E
839	E
840	A
841	E
842	E
843	C
844	E
845	E
846	E
847	E
848	E
849	E
850	A
851	A
852	A
853	A
854	A
855	A
856	A
857	A
858	A
859	A
860	A
861	A
862	A
863	A
864	A
865	A
866	A
867	A
868	A
869	A
870	A
871	A
872	A
873	A
874	A
875	A
876	A
877	A
878	A
879	A
880	A
881	A
882	A
883	A
884	A
885	A
886	A
887	A
888	A
889	A
890	A
891	A
892	A
893	A
894	A
895	A
896	A
897	A
898	A
899	A
