# Supplementary material for: Multiscale modelling of chromatin 4D organization in SARS-CoV-2 infected cells
Source: Nat Commun. 2024 May 13;15:4014. doi: 10.1038/s41467-024-48370-6 (PMC11091192; doi:10.1038/s41467-024-48370-6)
Supplement: Supplementary file 5 — Supplementary Software 1 [file 41467_2024_48370_MOESM5_ESM.zip › Supplementary_Software_1/DDX58_locus/SARS-CoV-2/demo_SARS_Cov_2/settings_sbs_le_SARS_CoV_2.py]

import numpy as np, inspect, pandas as pd
import hoomd, e_loopextrusion


##############################
## Simulation parameters
##############################
thermal_timesteps = 1e4
final_timesteps = 5e5
dump_period = 5e4
restart_period = 2e7
dump_fname = lambda sim_id : r'output_files/{}-dump.gsd'.format(sim_id)
restart_fname = lambda sim_id : r'output_files/{}-restart.gsd'.format(sim_id)

## MD parameters
dt = 0.01
KT = 1

## Simulation box
N = 0 # do not change this number
N_pol = 900
L0 = 50#
L = np.array([L0,L0,L0])
Lhalf = 0.5*L
Dhalf = Lhalf
box = hoomd.data.boxdim(*L)

## LJ potential
sigma = 1.0
epsilon = 2.3 # <----
fene_r0 = 1.6
lj_rcut_rep = sigma*2**(1./6.) #
lj_rcut_att = sigma*2.5 #
#
epsilon_background = 8
lj_background_rcut = 1.3# -1 off, or 1.3 on

## loop-extrusion
LE_bond_type = 'harmonic' # set to either 'harmonic' or 'fene'.
N_le = 4 # Number of loop extrusion agents/factors
le_period = 5e2 # Number of MD steps to update/slide the loop extrusion factor
le_k_off = 0.0025 # prob. that a le is detached every le step -> related to processivity
le_extr_dist_thr = -1 # do not change it
le_type = 'loop_extrusion'
le_K = 10
le_r0 = 1.1

stop_probs = np.genfromtxt('CTCF.bed')[:,1:]
stop_probs[0, :] = 1.0
stop_probs[-1, :] = 1.0

##############################
## particle, bond and angle types
## read the particle information from a file
##############################

binder_bead_ratio = 0.3
typeid_fname = 'polymer.bed'
polymer_df = pd.read_csv(typeid_fname, delim_whitespace=True, header=None, names=['pid', 'type'])
polymer_particle_types = list(set(polymer_df.type.values))
binder_particle_types = ['%s_binder'%x for x in polymer_particle_types]
particle_types = polymer_particle_types + binder_particle_types

bond_types = ['polymer', 'loop_extrusion']
le_typeid = bond_types.index(le_type)

snap_args = {'N':0 , 'box': box, 'particle_types': particle_types, 'bond_types': bond_types}

## define polymers 
polymers = []
pol_size = len(polymer_df)
for i in range(1):
    particles_typeid = np.array([particle_types.index(x) for x in polymer_df.type.values])
    #print ('particles_typeid : ', pol_size, particles_typeid)
    pol0 = dict(size=pol_size, bonds_typeid=0, particles_typeid=particles_typeid, pbc=np.array([True, True, True]), rcm_pos=np.zeros(3))
    polymers.append(pol0)

## define binders
binder_sizes = [int(binder_bead_ratio*np.sum(particles_typeid==particle_types.index(x))) for x in polymer_particle_types]
#print('binder_sizes', binder_sizes)
binders = [dict(size=binder_sizes[binder_particle_types.index(bt)], particles_typeid=particle_types.index(bt)) for bt in binder_particle_types]
print(binders)
