# Supplementary material for: Multiscale modelling of chromatin 4D organization in SARS-CoV-2 infected cells
Source: Nat Commun. 2024 May 13;15:4014. doi: 10.1038/s41467-024-48370-6 (PMC11091192; doi:10.1038/s41467-024-48370-6)
Supplement: Supplementary file 5 — Supplementary Software 1 [file 41467_2024_48370_MOESM5_ESM.zip › Supplementary_Software_1/DDX58_locus/SARS-CoV-2/demo_SARS_Cov_2/polymer.bed]

0	A
1	A
2	A
3	A
4	A
5	A
6	A
7	A
8	A
9	A
10	A
11	A
12	A
13	A
14	A
15	A
16	A
17	A
18	A
19	A
20	A
21	A
22	A
23	A
24	A
25	A
26	A
27	A
28	A
29	A
30	A
31	A
32	A
33	A
34	A
35	A
36	A
37	A
38	A
39	A
40	A
41	A
42	A
43	A
44	A
45	A
46	A
47	A
48	A
49	A
50	A
51	E
52	E
53	E
54	A
55	B
56	A
57	A
58	A
59	B
60	A
61	A
62	A
63	E
64	A
65	A
66	A
67	A
68	E
69	B
70	A
71	E
72	E
73	A
74	A
75	E
76	A
77	B
78	B
79	A
80	E
81	A
82	A
83	E
84	E
85	A
86	B
87	A
88	E
89	A
90	E
91	B
92	E
93	B
94	A
95	E
96	A
97	E
98	A
99	E
100	B
101	A
102	E
103	E
104	A
105	E
106	A
107	E
108	B
109	E
110	A
111	B
112	E
113	E
114	A
115	E
116	B
117	A
118	A
119	E
120	D
121	E
122	A
123	A
124	E
125	A
126	A
127	A
128	E
129	A
130	A
131	A
132	E
133	A
134	B
135	D
136	A
137	E
138	A
139	A
140	A
141	A
142	D
143	A
144	A
145	E
146	A
147	E
148	B
149	A
150	B
151	B
152	E
153	E
154	A
155	A
156	E
157	A
158	E
159	D
160	D
161	E
162	E
163	E
164	B
165	B
166	E
167	E
168	E
169	A
170	A
171	B
172	D
173	D
174	E
175	E
176	A
177	D
178	A
179	E
180	A
181	A
182	B
183	D
184	E
185	D
186	D
187	D
188	E
189	A
190	D
191	E
192	D
193	D
194	E
195	E
196	D
197	D
198	D
199	B
200	D
201	D
202	D
203	E
204	D
205	D
206	E
207	D
208	D
209	E
210	D
211	D
212	D
213	B
214	D
215	D
216	D
217	D
218	D
219	D
220	D
221	D
222	B
223	B
224	D
225	B
226	D
227	D
228	D
229	B
230	D
231	B
232	B
233	B
234	B
235	D
236	D
237	D
238	B
239	E
240	B
241	D
242	D
243	B
244	A
245	D
246	D
247	D
248	A
249	B
250	D
251	D
252	B
253	E
254	B
255	D
256	B
257	B
258	D
259	A
260	B
261	D
262	A
263	D
264	B
265	B
266	E
267	B
268	A
269	D
270	A
271	D
272	A
273	D
274	B
275	D
276	B
277	B
278	B
279	B
280	D
281	B
282	B
283	B
284	D
285	D
286	D
287	A
288	B
289	B
290	D
291	D
292	D
293	A
294	B
295	B
296	D
297	B
298	D
299	A
300	D
301	B
302	D
303	B
304	B
305	A
306	B
307	D
308	D
309	D
310	D
311	D
312	D
313	D
314	D
315	B
316	B
317	B
318	B
319	B
320	B
321	A
322	B
323	D
324	D
325	B
326	D
327	D
328	A
329	B
330	B
331	D
332	A
333	D
334	B
335	D
336	B
337	B
338	D
339	A
340	B
341	B
342	A
343	D
344	B
345	D
346	B
347	B
348	D
349	B
350	D
351	D
352	D
353	B
354	B
355	B
356	B
357	D
358	B
359	B
360	A
361	A
362	B
363	D
364	D
365	D
366	B
367	A
368	B
369	D
370	A
371	D
372	B
373	A
374	B
375	B
376	A
377	B
378	D
379	D
380	A
381	B
382	B
383	B
384	D
385	B
386	D
387	A
388	D
389	B
390	D
391	B
392	B
393	B
394	D
395	A
396	A
397	B
398	B
399	B
400	B
401	D
402	D
403	A
404	B
405	B
406	A
407	B
408	B
409	A
410	D
411	A
412	B
413	A
414	A
415	B
416	D
417	A
418	D
419	B
420	D
421	B
422	B
423	A
424	A
425	B
426	D
427	D
428	A
429	B
430	A
431	B
432	B
433	B
434	D
435	D
436	A
437	D
438	A
439	B
440	B
441	D
442	B
443	B
444	D
445	B
446	A
447	B
448	B
449	A
450	D
451	D
452	B
453	A
454	D
455	B
456	C
457	D
458	B
459	B
460	D
461	A
462	A
463	A
464	B
465	D
466	B
467	B
468	D
469	D
470	D
471	A
472	B
473	D
474	B
475	B
476	D
477	A
478	A
479	D
480	B
481	D
482	B
483	A
484	B
485	D
486	D
487	D
488	A
489	B
490	B
491	D
492	D
493	D
494	D
495	B
496	D
497	B
498	A
499	B
500	A
501	D
502	D
503	A
504	E
505	D
506	D
507	D
508	D
509	D
510	D
511	A
512	D
513	D
514	B
515	A
516	D
517	B
518	D
519	A
520	D
521	D
522	A
523	A
524	A
525	D
526	D
527	B
528	D
529	B
530	D
531	D
532	A
533	B
534	B
535	A
536	D
537	A
538	D
539	D
540	D
541	A
542	D
543	A
544	D
545	A
546	A
547	D
548	D
549	B
550	E
551	B
552	D
553	D
554	D
555	A
556	D
557	A
558	D
559	D
560	D
561	B
562	A
563	A
564	D
565	D
566	B
567	E
568	D
569	D
570	A
571	D
572	D
573	B
574	E
575	D
576	D
577	D
578	A
579	D
580	D
581	A
582	D
583	E
584	D
585	D
586	D
587	D
588	B
589	B
590	A
591	D
592	E
593	D
594	D
595	D
596	D
597	D
598	D
599	D
600	D
601	D
602	D
603	E
604	D
605	D
606	D
607	C
608	E
609	D
610	D
611	C
612	E
613	C
614	C
615	D
616	E
617	D
618	D
619	D
620	D
621	E
622	A
623	C
624	A
625	D
626	C
627	C
628	C
629	D
630	D
631	C
632	C
633	A
634	C
635	C
636	C
637	D
638	C
639	E
640	C
641	B
642	D
643	C
644	C
645	D
646	C
647	E
648	C
649	C
650	C
651	C
652	B
653	C
654	C
655	D
656	D
657	C
658	E
659	C
660	C
661	C
662	C
663	A
664	D
665	D
666	C
667	E
668	C
669	A
670	D
671	C
672	A
673	A
674	C
675	E
676	C
677	B
678	C
679	C
680	C
681	E
682	A
683	C
684	C
685	B
686	A
687	D
688	C
689	C
690	C
691	D
692	C
693	C
694	E
695	A
696	C
697	C
698	C
699	B
700	D
701	C
702	D
703	A
704	C
705	E
706	C
707	C
708	C
709	C
710	D
711	C
712	C
713	A
714	C
715	A
716	E
717	C
718	A
719	C
720	C
721	A
722	D
723	C
724	A
725	C
726	B
727	C
728	C
729	A
730	C
731	C
732	D
733	B
734	C
735	C
736	A
737	C
738	A
739	C
740	C
741	A
742	C
743	C
744	D
745	B
746	C
747	C
748	A
749	C
750	B
751	C
752	C
753	E
754	C
755	D
756	C
757	C
758	C
759	A
760	E
761	D
762	C
763	A
764	C
765	C
766	C
767	B
768	C
769	C
770	A
771	B
772	C
773	D
774	C
775	C
776	E
777	C
778	C
779	C
780	A
781	C
782	A
783	C
784	C
785	D
786	C
787	B
788	C
789	C
790	D
791	C
792	C
793	C
794	C
795	A
796	A
797	C
798	E
799	C
800	D
801	C
802	C
803	C
804	A
805	B
806	C
807	A
808	C
809	C
810	A
811	E
812	A
813	C
814	C
815	C
816	C
817	D
818	D
819	C
820	D
821	C
822	C
823	D
824	C
825	A
826	C
827	E
828	A
829	C
830	C
831	D
832	E
833	B
834	C
835	C
836	E
837	C
838	C
839	C
840	D
841	C
842	B
843	C
844	C
845	A
846	C
847	C
848	C
849	C
850	A
851	A
852	A
853	A
854	A
855	A
856	A
857	A
858	A
859	A
860	A
861	A
862	A
863	A
864	A
865	A
866	A
867	A
868	A
869	A
870	A
871	A
872	A
873	A
874	A
875	A
876	A
877	A
878	A
879	A
880	A
881	A
882	A
883	A
884	A
885	A
886	A
887	A
888	A
889	A
890	A
891	A
892	A
893	A
894	A
895	A
896	A
897	A
898	A
899	A
