# Supplementary material for: Multiscale modelling of chromatin 4D organization in SARS-CoV-2 infected cells
Source: Nat Commun. 2024 May 13;15:4014. doi: 10.1038/s41467-024-48370-6 (PMC11091192; doi:10.1038/s41467-024-48370-6)
Supplement: Supplementary file 11 — Source Data [file 41467_2024_48370_MOESM11_ESM.zip]

Archive with 130 entries (113 files):
- Source_Data/
- __MACOSX/._Source_Data
- Source_Data/Supp_Fig_5/
- __MACOSX/Source_Data/._Supp_Fig_5
- Source_Data/Supp_Fig_3/
- __MACOSX/Source_Data/._Supp_Fig_3
- Source_Data/Supp_Fig_4/
- __MACOSX/Source_Data/._Supp_Fig_4
- Source_Data/Fig_5/
- __MACOSX/Source_Data/._Fig_5
- Source_Data/Fig_2/
- __MACOSX/Source_Data/._Fig_2
- Source_Data/.DS_Store
- __MACOSX/Source_Data/._.DS_Store
- Source_Data/Fig_3/
- __MACOSX/Source_Data/._Fig_3
- Source_Data/Fig_4/
- __MACOSX/Source_Data/._Fig_4
- Source_Data/Supp_Fig_10/
- __MACOSX/Source_Data/._Supp_Fig_10
- Source_Data/Supp_Fig_11/
- __MACOSX/Source_Data/._Supp_Fig_11
- Source_Data/Supp_Fig_8/
- __MACOSX/Source_Data/._Supp_Fig_8
- Source_Data/Supp_Fig_1/
- __MACOSX/Source_Data/._Supp_Fig_1
- Source_Data/Supp_Fig_6/
- __MACOSX/Source_Data/._Supp_Fig_6
- Source_Data/Supp_Fig_7/
- __MACOSX/Source_Data/._Supp_Fig_7
- Source_Data/Supp_Fig_9/
- __MACOSX/Source_Data/._Supp_Fig_9
- Source_Data/Fig_1/
- __MACOSX/Source_Data/._Fig_1
- Source_Data/Fig_6/
- __MACOSX/Source_Data/._Fig_6
- Source_Data/Supp_Fig_5/Model_Contact_Map_Chr11_SARS-CoV-2_Condition.txt
- __MACOSX/Source_Data/Supp_Fig_5/._Model_Contact_Map_Chr11_SARS-CoV-2_Condition.txt
- Source_Data/Supp_Fig_5/.DS_Store
- __MACOSX/Source_Data/Supp_Fig_5/._.DS_Store
- Source_Data/Supp_Fig_5/Model_Saddle-Plot_Chr11_SARS-CoV-2_Condition.txt
- __MACOSX/Source_Data/Supp_Fig_5/._Model_Saddle-Plot_Chr11_SARS-CoV-2_Condition.txt
- Source_Data/Supp_Fig_5/Model_Contact_Map_Chr11_Mock_Condition.txt
- __MACOSX/Source_Data/Supp_Fig_5/._Model_Contact_Map_Chr11_Mock_Condition.txt
- Source_Data/Supp_Fig_5/Source_Data.xlsx
- __MACOSX/Source_Data/Supp_Fig_5/._Source_Data.xlsx
- Source_Data/Supp_Fig_5/Model_Saddle-Plot_Chr11_Mock_Condition.txt
- __MACOSX/Source_Data/Supp_Fig_5/._Model_Saddle-Plot_Chr11_Mock_Condition.txt
- Source_Data/Supp_Fig_3/Saddle-Plot_Unbalanced_AA:AB_1.06_BB:AB_1.11.txt
- __MACOSX/Source_Data/Supp_Fig_3/._Saddle-Plot_Unbalanced_AA:AB_1.06_BB:AB_1.11.txt
- Source_Data/Supp_Fig_3/Saddle-Plot_Unbalanced_AA:AB_1.03_BB:AB_1.06.txt
- __MACOSX/Source_Data/Supp_Fig_3/._Saddle-Plot_Unbalanced_AA:AB_1.03_BB:AB_1.06.txt
- Source_Data/Supp_Fig_3/Saddle-Plot_Unbalanced_AA:AB_1.06_BB:AB_1.08.txt
- __MACOSX/Source_Data/Supp_Fig_3/._Saddle-Plot_Unbalanced_AA:AB_1.06_BB:AB_1.08.txt
- Source_Data/Supp_Fig_4/Saddle-Plot_best_combination_Mock_Condition.txt
- __MACOSX/Source_Data/Supp_Fig_4/._Saddle-Plot_best_combination_Mock_Condition.txt
- Source_Data/Supp_Fig_4/.DS_Store
- __MACOSX/Source_Data/Supp_Fig_4/._.DS_Store
- Source_Data/Supp_Fig_4/Source_Data.xlsx
- __MACOSX/Source_Data/Supp_Fig_4/._Source_Data.xlsx
- Source_Data/Supp_Fig_4/Saddle-Plot_best_combination_SARS-CoV-2_Condition.txt
- __MACOSX/Source_Data/Supp_Fig_4/._Saddle-Plot_best_combination_SARS-CoV-2_Condition.txt
- Source_Data/Fig_5/.DS_Store
- __MACOSX/Source_Data/Fig_5/._.DS_Store
- Source_Data/Fig_5/Source_Data.xlsx
- __MACOSX/Source_Data/Fig_5/._Source_Data.xlsx
- Source_Data/Fig_2/Source_Data.xlsx
- __MACOSX/Source_Data/Fig_2/._Source_Data.xlsx
- Source_Data/Fig_3/.DS_Store
- __MACOSX/Source_Data/Fig_3/._.DS_Store
- Source_Data/Fig_3/Source_Data.xlsx
- __MACOSX/Source_Data/Fig_3/._Source_Data.xlsx
- Source_Data/Fig_3/Model_Contact_Map_DDX58_Locus_Mock_Condition.txt
- __MACOSX/Source_Data/Fig_3/._Model_Contact_Map_DDX58_Locus_Mock_Condition.txt
- Source_Data/Fig_3/Model_Contact_Map_DDX58_Locus_SARS-CoV-2_Condition.txt
- __MACOSX/Source_Data/Fig_3/._Model_Contact_Map_DDX58_Locus_SARS-CoV-2_Condition.txt
- Source_Data/Fig_4/.DS_Store
- __MACOSX/Source_Data/Fig_4/._.DS_Store
- Source_Data/Fig_4/Triplet_Map_IFIT_Locus_Mock_Condition
- __MACOSX/Source_Data/Fig_4/._Triplet_Map_IFIT_Locus_Mock_Condition
- Source_Data/Fig_4/Source_Data.xlsx
- __MACOSX/Source_Data/Fig_4/._Source_Data.xlsx
- Source_Data/Fig_4/Triplet_Map_IFIT_Locus_SARS-CoV-2_Condition
- __MACOSX/Source_Data/Fig_4/._Triplet_Map_IFIT_Locus_SARS-CoV-2_Condition
- Source_Data/Supp_Fig_10/.DS_Store
- __MACOSX/Source_Data/Supp_Fig_10/._.DS_Store
- Source_Data/Supp_Fig_10/Source_Data.xlsx
- __MACOSX/Source_Data/Supp_Fig_10/._Source_Data.xlsx
- Source_Data/Supp_Fig_11/Source_Data.xlsx
- __MACOSX/Source_Data/Supp_Fig_11/._Source_Data.xlsx
- Source_Data/Supp_Fig_8/.DS_Store
- __MACOSX/Source_Data/Supp_Fig_8/._.DS_Store
- Source_Data/Supp_Fig_8/Model_Contact_Map_IFIT_Locus_Mock_Condition.txt
- __MACOSX/Source_Data/Supp_Fig_8/._Model_Contact_Map_IFIT_Locus_Mock_Condition.txt
- Source_Data/Supp_Fig_8/Source_Data.xlsx
- __MACOSX/Source_Data/Supp_Fig_8/._Source_Data.xlsx
- Source_Data/Supp_Fig_8/Model_Contact_Map_IFIT_Locus_SARS-CoV-2_Condition.txt
- __MACOSX/Source_Data/Supp_Fig_8/._Model_Contact_Map_IFIT_Locus_SARS-CoV-2_Condition.txt
- Source_Data/Supp_Fig_1/Saddle-Plot_Balanced_AA:AB_1.11.txt
- __MACOSX/Source_Data/Supp_Fig_1/._Saddle-Plot_Balanced_AA:AB_1.11.txt
- Source_Data/Supp_Fig_1/Saddle-Plot_Balanced_AA:AB_1.06.txt
- __MACOSX/Source_Data/Supp_Fig_1/._Saddle-Plot_Balanced_AA:AB_1.06.txt
- Source_Data/Supp_Fig_1/Saddle-Plot_Balanced_AA:AB_1.08.txt
- __MACOSX/Source_Data/Supp_Fig_1/._Saddle-Plot_Balanced_AA:AB_1.08.txt
- Source_Data/Supp_Fig_6/.DS_Store
- __MACOSX/Source_Data/Supp_Fig_6/._.DS_Store
- Source_Data/Supp_Fig_6/Source_Data.xlsx
- __MACOSX/Source_Data/Supp_Fig_6/._Source_Data.xlsx
- Source_Data/Supp_Fig_7/Saddle-Plot_Control.txt
- __MACOSX/Source_Data/Supp_Fig_7/._Saddle-Plot_Control.txt
- Source_Data/Supp_Fig_7/.DS_Store
- __MACOSX/Source_Data/Supp_Fig_7/._.DS_Store
- Source_Data/Supp_Fig_7/Saddle-Plot_Low_Affinity_Low_Extruders.txt
- __MACOSX/Source_Data/Supp_Fig_7/._Saddle-Plot_Low_Affinity_Low_Extruders.txt
- Source_Data/Supp_Fig_7/Source_Data.xlsx
- __MACOSX/Source_Data/Supp_Fig_7/._Source_Data.xlsx
- Source_Data/Supp_Fig_7/Saddle-Plot_Low_Extruders.txt
- __MACOSX/Source_Data/Supp_Fig_7/._Saddle-Plot_Low_Extruders.txt
- Source_Data/Supp_Fig_9/.DS_Store
- __MACOSX/Source_Data/Supp_Fig_9/._.DS_Store
- Source_Data/Supp_Fig_9/Source_Data.xlsx
- __MACOSX/Source_Data/Supp_Fig_9/._Source_Data.xlsx
- Source_Data/Fig_1/Saddle-Plot_best_combination_Mock_Condition.txt
- __MACOSX/Source_Data/Fig_1/._Saddle-Plot_best_combination_Mock_Condition.txt
- Source_Data/Fig_1/Source_Data.xlsx
- __MACOSX/Source_Data/Fig_1/._Source_Data.xlsx
- Source_Data/Fig_1/Saddle-Plot_best_combination_SARS-CoV-2_Condition.txt
- __MACOSX/Source_Data/Fig_1/._Saddle-Plot_best_combination_SARS-CoV-2_Condition.txt
- Source_Data/Fig_6/Source_Data.xlsx
- __MACOSX/Source_Data/Fig_6/._Source_Data.xlsx
