# Supplementary material for: Multiscale modelling of chromatin 4D organization in SARS-CoV-2 infected cells
Source: Nat Commun. 2024 May 13;15:4014. doi: 10.1038/s41467-024-48370-6 (PMC11091192; doi:10.1038/s41467-024-48370-6)
Supplement: Supplementary file 11 — Source Data [file 41467_2024_48370_MOESM11_ESM.zip › Source_Data/Supp_Fig_5/Model_Contact_Map_Chr11_SARS-CoV-2_Condition.txt]

nan nan nan nan nan nan nan nan nan nan nan nan nan nan nan nan nan nan nan nan nan nan nan nan nan nan nan nan nan nan nan nan nan nan nan nan nan nan nan nan nan nan nan nan nan nan nan nan nan nan nan nan nan nan nan nan nan nan nan nan nan nan nan nan nan nan nan nan nan nan nan nan nan nan nan nan nan nan nan nan nan nan nan nan nan nan nan nan nan nan nan nan nan nan nan nan nan nan nan nan nan nan nan nan nan nan nan nan nan nan nan nan nan nan nan nan nan nan nan nan nan nan nan nan nan nan nan nan nan nan nan nan nan nan nan nan nan nan nan nan nan nan nan nan nan nan nan nan nan nan nan nan nan nan nan nan nan nan nan nan nan nan nan nan nan nan nan nan nan nan nan nan nan nan nan nan nan nan nan nan nan nan nan nan nan nan nan nan nan nan nan nan nan nan nan nan nan nan nan nan nan nan nan nan nan nan nan nan nan nan nan nan nan nan nan nan nan nan nan nan nan nan nan nan nan nan nan nan nan nan nan nan nan nan nan nan nan nan nan nan nan nan nan nan nan nan nan nan nan nan nan nan nan nan nan nan nan nan nan nan nan nan nan nan nan nan nan nan nan nan nan nan nan nan nan nan nan nan nan nan nan nan nan nan nan nan nan nan nan nan nan nan nan nan nan nan nan nan nan nan nan nan nan nan nan nan nan nan nan nan nan nan nan nan nan nan nan nan nan nan nan nan nan nan nan nan nan nan nan nan nan nan nan nan nan nan nan nan nan nan nan nan nan nan nan nan nan nan nan nan nan nan nan nan nan nan nan nan nan nan nan nan nan nan nan nan nan nan nan nan nan nan nan nan nan nan nan nan nan nan nan nan nan nan nan nan nan nan nan nan nan nan nan nan nan nan nan nan nan nan nan nan nan nan nan nan nan nan nan nan nan nan nan nan nan nan nan nan nan nan nan nan nan nan nan nan nan nan nan nan nan nan nan nan nan nan nan nan nan nan nan nan nan nan nan nan nan nan nan nan nan nan nan nan nan nan nan nan nan nan nan nan nan nan nan nan nan nan nan nan nan nan nan nan nan nan nan nan nan nan nan nan nan nan nan nan nan nan nan nan nan nan nan nan nan nan nan nan nan nan nan nan nan nan nan nan nan nan nan nan nan nan nan nan nan nan nan nan nan nan nan nan nan nan nan nan nan nan nan nan nan nan nan nan nan nan nan nan nan nan nan nan nan nan nan nan nan nan nan nan nan nan nan nan nan nan nan nan nan nan nan nan nan nan nan nan nan nan nan nan nan nan nan nan nan nan nan nan nan nan nan nan nan nan nan nan nan nan nan nan nan nan nan nan nan nan nan nan nan nan nan nan nan nan nan nan nan nan nan nan nan nan nan nan nan nan nan nan nan nan nan nan nan nan nan nan nan nan nan nan nan nan nan nan nan nan nan nan nan nan nan nan nan nan nan nan nan nan nan nan nan nan nan nan nan nan nan nan nan nan nan nan nan nan nan nan nan nan nan nan nan nan nan nan nan
nan 3.431337 11.186277 0.801121 0.132429 nan 0.049230 0.022732 0.011768 0.007010 0.007645 0.008048 0.007338 0.004150 0.005455 0.003412 nan nan 0.002355 0.004082 0.002961 nan 0.001572 0.001200 0.000781 0.000882 0.000756 0.000540 0.000534 0.000379 0.000240 0.000267 0.000384 0.000281 0.000525 0.000409 0.000379 0.000444 0.000336 0.000254 0.000534 0.000489 0.000352 0.000191 0.000710 0.000438 0.000331 0.000541 0.000408 0.000215 0.000220 0.000124 0.000500 0.000409 0.000687 0.000657 0.000529 0.000433 0.000190 0.000201 0.000112 0.000122 0.000080 0.000073 0.000060 0.000235 0.000369 0.000137 0.000390 0.000432 0.000206 0.000211 0.000107 0.000172 0.000282 0.000244 0.000127 0.000078 0.000140 0.000227 0.000134 0.000172 0.000116 0.000086 0.000096 0.000029 0.000131 0.000020 0.000096 0.000122 0.000064 0.000080 0.000048 0.000071 0.000198 0.000124 0.000043 0.000231 0.000127 0.000056 0.000161 0.000052 0.000050 0.000219 0.000326 0.000078 0.000041 0.000232 0.000272 0.000102 0.000086 0.000187 0.000165 0.000224 0.000074 0.000212 0.000074 0.000093 0.000058 0.000219 0.000134 0.000190 0.000215 0.000028 0.000083 0.000076 0.000095 0.000033 0.000056 0.000044 0.000052 0.000041 0.000090 0.000094 0.000191 0.000179 0.000223 0.000137 0.000195 0.000191 0.000091 0.000086 0.000037 0.000063 0.000019 0.000113 0.000053 0.000255 0.000317 0.000161 0.000086 0.000122 0.000096 0.000119 0.000105 0.000024 0.000094 0.000344 0.000278 0.000187 0.000191 0.000122 0.000175 0.000110 0.000064 0.000069 0.000127 0.000069 0.000165 0.000227 0.000168 0.000175 0.000023 0.000190 0.000227 0.000065 0.000085 0.000239 0.000222 0.000136 0.000115 0.000146 0.000163 0.000157 0.000277 0.000079 0.000121 0.000119 0.000025 0.000038 0.000042 0.000013 0.000035 0.000024 0.000016 0.000144 0.000138 0.000246 0.000180 0.000113 0.000076 0.000135 0.000220 0.000159 0.000126 0.000166 0.000126 0.000047 0.000051 0.000212 0.000274 0.000081 0.000283 0.000169 0.000138 0.000232 0.000342 0.000085 0.000067 0.000060 0.000230 0.000257 0.000222 0.000248 0.000144 0.000062 0.000086 0.000157 0.000191 0.000095 0.000127 0.000320 0.000198 0.000178 0.000178 0.000087 0.000239 0.000175 0.000165 0.000141 0.000110 0.000090 0.000040 nan nan nan nan nan nan nan 0.000157 nan nan nan nan nan nan nan nan nan nan nan nan nan nan nan nan nan nan nan nan nan nan nan nan 0.000322 0.000268 0.000274 0.000102 0.000208 0.000365 0.000074 0.000093 0.000224 0.000183 0.000338 0.000303 0.000307 0.000268 0.000307 0.000069 0.000038 0.000049 0.000134 0.000301 0.000258 0.000323 0.000416 0.000354 0.000211 0.000050 0.000071 0.000211 0.000069 0.000101 0.000147 0.000063 0.000144 0.000207 0.000138 0.000078 0.000259 0.000347 0.000495 0.000131 0.000182 0.000112 0.000104 0.000263 0.000710 0.000584 0.000826 0.000439 0.000151 0.000147 0.000327 0.000183 0.000183 0.000249 0.000426 0.000258 0.000368 0.000357 0.000227 0.000184 0.000206 0.000227 nan nan 0.000540 0.000398 0.000151 0.000403 0.000147 0.000124 0.000062 0.000121 0.000083 nan 0.000083 0.000101 0.000311 0.000381 0.000282 0.000219 0.000198 nan nan 0.000595 0.000426 0.000463 0.000321 0.000228 0.000277 0.000583 0.000502 0.000195 0.000199 0.000451 0.000203 0.000220 0.000240 0.000532 0.000607 0.000275 0.000276 0.000336 0.000766 0.000363 0.000540 0.000474 0.000414 0.000178 0.000304 0.000330 0.000202 0.000104 0.000178 0.000140 0.000038 0.000064 0.000041 0.000050 0.000101 0.000030 0.000028 0.000040 0.000053 0.000147 0.000049 0.000007 0.000032 0.000101 0.000210 0.000060 0.000067 0.000172 0.000276 0.000081 0.000045 0.000138 0.000116 0.000212 0.000107 0.000061 0.000076 0.000165 0.000076 0.000138 0.000119 0.000196 0.000099 0.000091 0.000105 0.000078 0.000071 0.000416 0.000162 0.000145 0.000195 0.000277 0.000207 0.000091 0.000121 0.000183 0.000207 0.000086 0.000144 0.000028 0.000016 0.000078 0.000037 0.000074 0.000010 0.000040 nan nan nan nan 0.000044 0.000040 0.000043 0.000148 0.000099 0.000094 0.000212 0.000242 0.000100 0.000108 0.000144 0.000043 0.000113 0.000102 0.000148 0.000050 nan 0.000071 0.000187 0.000245 0.000098 0.000147 0.000086 0.000282 0.000327 0.000179 0.000148 nan 0.000220 0.000203 0.000348 0.000282 nan nan 0.000312 0.000254 0.000091 nan 0.000260 0.000094 nan 0.000125 nan 0.000096 0.000024 0.000065 0.000063 0.000015 nan 0.000020 0.000112 0.000073 nan 0.000035 0.000061 0.000089 0.000215 0.000131 nan 0.000060 0.000125 0.000119 nan 0.000227 0.000316 0.000134 0.000024 0.000047 0.000113 0.000091 0.000119 0.000219 0.000144 0.000099 0.000076 0.000224 0.000157 0.000296 0.000116 0.000052 0.000091 0.000041 0.000091 0.000057 0.000096 0.000232 0.000110 nan 0.000018 0.000073 0.000161 0.000058 0.000035 0.000131 0.000079 0.000155 0.000057 0.000132 0.000096 0.000255 0.000342 0.000332 0.000523 0.000464 0.000228 0.000220 0.000415 nan 0.000154 0.000227 0.000154 0.000373 0.000134 0.000184 0.000195 0.000381 0.000307 0.000113 0.000096 0.000195 0.000071 0.000127 0.000058 0.000151 0.000134 0.000134 0.000034 0.000099 0.000054 0.000069 0.000141 0.000107 0.000119 0.000064 0.000234 0.000174 0.000056 0.000083 0.000090 0.000090 0.000144 0.000241 0.000128 0.000210 nan 0.000078 0.000096 0.000187 0.000107 0.000035 0.000048 0.000098 0.000182 0.000179 0.000141 0.000067 0.000106 0.000163 0.000070 0.000023 0.000089 0.000022 0.000107 0.000198 0.000090 0.000230 0.000242 0.000082 0.000072 0.000120 0.000078 0.000058 0.000171 0.000090 0.000137 0.000185 0.000218 0.000207 0.000172 0.000186 0.000091 0.000121 0.000045 0.000048 0.000161 0.000219 0.000150 0.000096 0.000058 0.000056 0.000037 0.000074 0.000144 0.000272 0.000132 0.000388 0.000382 0.000191 0.000049 0.000374 0.000272 0.000144 0.000096 0.000307 0.000381 0.000215 0.000369 0.000138 0.000254 0.000196 0.000233 0.000097 0.000165 0.000168 0.000064 0.000058 0.000086 0.000075 0.000128 0.000207 0.000168 0.000105 0.000177 0.000177 0.000125 nan
nan 11.186277 3.431337 11.219424 0.874535 nan 0.094802 0.056558 0.028661 0.012371 0.013002 0.008355 0.006709 0.004639 0.005219 0.003918 nan nan 0.002064 0.002800 0.002382 nan 0.001744 0.001328 0.001071 0.000373 0.000315 0.000451 0.001022 0.000619 0.000194 0.000296 0.000352 0.000462 0.000379 0.000326 0.000470 0.000439 0.000520 0.000398 0.000658 0.000522 0.000331 0.000561 0.000669 0.000253 0.000555 0.000378 0.000615 0.000625 0.000240 0.000252 0.000662 0.000462 0.000521 0.000534 0.000416 0.000276 0.000304 0.000243 0.000244 0.000257 0.000243 0.000112 0.000150 0.000175 0.000331 0.000060 0.000267 0.000514 0.000210 0.000195 0.000096 0.000161 0.000172 0.000137 0.000187 0.000121 0.000137 0.000102 0.000086 0.000067 0.000079 0.000069 0.000069 0.000235 0.000240 0.000113 0.000282 0.000332 0.000067 0.000123 0.000132 0.000178 0.000090 0.000033 0.000039 0.000245 0.000210 0.000153 0.000045 0.000157 0.000075 0.000124 0.000078 0.000104 0.000101 0.000219 0.000343 0.000192 0.000059 0.000220 0.000331 0.000374 0.000219 0.000370 0.000241 0.000096 0.000104 0.000101 0.000101 0.000160 0.000131 0.000091 0.000078 0.000056 0.000083 0.000026 0.000087 0.000071 0.000050 0.000029 0.000046 0.000047 0.000179 0.000220 0.000215 0.000169 0.000187 0.000207 0.000057 0.000071 0.000113 0.000102 0.000081 0.000141 0.000113 0.000111 0.000155 0.000034 0.000224 0.000063 0.000058 0.000078 0.000054 0.000105 0.000058 0.000128 0.000273 0.000398 0.000056 0.000007 0.000214 0.000219 0.000199 0.000131 0.000116 0.000066 0.000115 0.000356 0.000170 0.000334 0.000163 0.000261 0.000085 0.000346 0.000418 0.000335 0.000407 0.000202 0.000178 0.000202 0.000214 0.000157 0.000171 0.000064 0.000167 0.000235 0.000043 0.000031 0.000063 0.000037 0.000049 0.000015 0.000015 0.000132 0.000053 0.000105 0.000117 0.000055 0.000099 0.000212 0.000303 0.000051 0.000032 0.000009 0.000049 0.000059 0.000105 0.000094 0.000086 0.000099 0.000173 0.000204 0.000250 0.000081 0.000138 0.000104 0.000104 0.000060 0.000115 0.000191 0.000167 0.000143 0.000106 0.000062 0.000190 0.000218 0.000258 0.000099 0.000230 0.000346 0.000086 0.000150 0.000118 0.000115 0.000276 0.000266 0.000272 0.000277 0.000125 0.000085 0.000058 nan nan nan nan nan nan nan 0.000125 nan nan nan nan nan nan nan nan nan nan nan nan nan nan nan nan nan nan nan nan nan nan nan nan 0.000181 0.000212 0.000169 0.000192 0.000225 0.000155 0.000128 0.000050 0.000180 0.000089 0.000125 0.000322 0.000187 0.000102 0.000188 0.000045 0.000045 0.000049 0.000059 0.000232 0.000223 0.000264 0.000223 0.000223 0.000277 0.000134 0.000093 0.000158 0.000158 0.000107 0.000119 0.000026 0.000091 0.000147 0.000096 0.000107 0.000268 0.000369 0.000597 0.000085 0.000205 0.000356 0.000267 0.000589 0.000305 0.000352 0.000665 0.000371 0.000296 0.000341 0.000384 0.000618 0.000605 0.000368 0.000723 0.000461 0.000505 0.000310 0.000236 0.000202 0.000107 0.000109 nan nan 0.000582 0.000227 0.000179 0.000254 0.000431 0.000363 0.000190 0.000134 0.000194 nan 0.000060 0.000236 0.000161 0.000316 0.000199 0.000326 0.000276 nan nan 0.000461 0.000396 0.000280 0.000336 0.000426 0.000717 0.000596 0.000513 0.000680 0.000282 0.000359 0.000169 0.000096 0.000218 0.000610 0.000319 0.000170 0.000442 0.000407 0.000262 0.000206 0.000206 0.000468 0.000236 0.000378 0.000345 0.000336 0.000222 0.000170 0.000213 0.000150 0.000124 0.000124 0.000069 0.000079 0.000091 0.000069 0.000055 0.000179 0.000071 0.000064 0.000122 0.000119 0.000071 0.000060 0.000076 0.000022 0.000045 0.000180 0.000287 0.000168 0.000202 0.000322 0.000158 0.000175 0.000058 0.000089 0.000220 0.000063 0.000099 0.000297 0.000155 0.000132 0.000233 0.000063 0.000208 0.000250 0.000074 0.000428 0.000212 0.000067 0.000207 0.000055 0.000053 0.000104 0.000113 0.000215 0.000301 0.000131 0.000104 0.000144 0.000055 0.000069 0.000158 0.000191 0.000045 0.000116 nan nan nan nan 0.000035 0.000084 0.000081 0.000196 0.000081 0.000132 0.000441 0.000323 0.000159 0.000180 0.000132 0.000091 0.000020 0.000094 0.000081 0.000037 nan 0.000115 0.000110 0.000172 0.000110 0.000195 0.000081 0.000107 0.000175 0.000065 0.000043 nan 0.000292 0.000288 0.000327 0.000254 nan nan 0.000255 0.000446 0.000110 nan 0.000195 0.000207 nan 0.000091 nan 0.000032 0.000007 0.000017 0.000083 0.000037 nan 0.000041 0.000053 0.000065 nan 0.000026 0.000061 0.000084 0.000138 0.000180 nan 0.000147 0.000410 0.000180 nan 0.000161 0.000195 0.000119 0.000063 0.000051 0.000015 0.000125 0.000165 0.000101 0.000258 0.000122 0.000034 0.000113 0.000176 0.000084 0.000105 0.000059 0.000105 0.000053 0.000025 0.000054 0.000091 0.000102 0.000132 nan 0.000128 0.000322 0.000088 0.000086 0.000037 0.000148 0.000047 0.000079 0.000158 0.000072 0.000019 0.000088 0.000141 0.000446 0.000338 0.000292 0.000180 0.000208 0.000135 nan 0.000109 0.000231 0.000165 0.000282 0.000215 0.000254 0.000081 0.000134 0.000074 0.000048 0.000052 0.000140 0.000029 0.000128 0.000125 0.000061 0.000161 0.000259 0.000200 0.000158 0.000023 0.000015 0.000076 0.000187 0.000245 0.000067 0.000093 0.000085 0.000056 0.000095 0.000214 0.000413 0.000122 0.000144 0.000210 0.000239 nan 0.000147 0.000085 0.000032 0.000065 0.000093 0.000146 0.000132 0.000234 0.000139 0.000109 0.000066 0.000052 0.000085 0.000073 0.000103 0.000070 0.000060 0.000085 0.000118 0.000218 0.000361 0.000252 0.000252 0.000062 0.000115 0.000087 0.000157 0.000052 0.000060 0.000131 0.000239 0.000321 0.000277 0.000081 0.000161 0.000232 0.000258 0.000128 0.000071 0.000101 0.000232 0.000148 0.000099 0.000169 0.000125 0.000052 0.000122 0.000141 0.000138 0.000207 0.000207 0.000169 0.000215 0.000116 0.000332 0.000141 0.000108 0.000211 0.000302 0.000259 0.000203 0.000249 0.000161 0.000369 0.000477 0.000536 0.000200 0.000292 0.000169 0.000023 0.000013 0.000060 0.000074 0.000177 0.000081 0.000119 0.000059 0.000104 0.000376 0.000151 nan
nan 0.801121 11.219424 3.431337 11.323915 nan 0.153746 0.078791 0.045946 0.028014 0.017958 0.015470 0.008384 0.004206 0.007253 0.004368 nan nan 0.001894 0.003440 0.003529 nan 0.001522 0.001557 0.001339 0.000573 0.000403 0.000444 0.001355 0.000433 0.000336 0.000245 0.000574 0.000436 0.000341 0.000223 0.000098 0.000553 0.000501 0.000650 0.000681 0.000381 0.000799 0.001332 0.000895 0.000515 0.000619 0.000206 0.000205 0.000553 0.000356 0.000425 0.000581 0.000474 0.000330 0.000335 0.000324 0.000239 0.000406 0.000156 0.000146 0.000240 0.000186 0.000296 0.000272 0.000369 0.000373 0.000290 0.000286 0.000396 0.000367 0.000194 0.000245 0.000198 0.000122 0.000043 0.000043 0.000069 0.000215 0.000305 0.000064 0.000096 0.000096 0.000164 0.000110 0.000286 0.000368 0.000102 0.000179 0.000206 0.000164 0.000157 0.000185 0.000339 0.000194 0.000056 0.000073 0.000157 0.000110 0.000150 0.000150 0.000218 0.000176 0.000093 0.000076 0.000088 0.000091 0.000176 0.000236 0.000079 0.000065 0.000067 0.000052 0.000272 0.000147 0.000131 0.000119 0.000128 0.000210 0.000153 0.000133 0.000080 0.000076 0.000041 0.000101 0.000034 0.000035 0.000020 0.000041 0.000043 0.000041 0.000058 0.000060 0.000144 0.000134 0.000065 0.000053 0.000065 0.000168 0.000128 0.000074 0.000132 0.000241 0.000148 0.000042 0.000122 0.000242 0.000162 0.000207 0.000199 0.000215 0.000192 0.000035 0.000050 0.000047 0.000128 0.000241 0.000162 0.000199 0.000183 0.000147 0.000069 0.000364 0.000236 0.000206 0.000144 0.000223 0.000210 0.000060 0.000289 0.000314 0.000156 0.000157 0.000186 0.000134 0.000480 0.000335 0.000226 0.000235 0.000171 0.000133 0.000176 0.000341 0.000235 0.000198 0.000157 0.000095 0.000113 0.000063 0.000110 0.000061 0.000045 0.000012 0.000015 0.000025 0.000083 0.000187 0.000144 0.000207 0.000264 0.000074 0.000216 0.000323 0.000233 0.000144 0.000032 0.000125 0.000126 0.000170 0.000074 0.000034 0.000055 0.000061 0.000478 0.000180 0.000034 0.000094 0.000113 0.000047 0.000093 0.000240 0.000179 0.000118 0.000133 0.000140 0.000140 0.000121 0.000056 0.000172 0.000147 0.000121 0.000407 0.000175 0.000071 0.000195 0.000218 0.000106 0.000164 0.000422 0.000067 0.000164 0.000071 0.000047 nan nan nan nan nan nan nan 0.000074 nan nan nan nan nan nan nan nan nan nan nan nan nan nan nan nan nan nan nan nan nan nan nan nan 0.000091 0.000074 0.000113 0.000242 0.000366 0.000207 0.000138 0.000116 0.000086 0.000065 0.000079 0.000497 0.000338 0.000466 0.000180 0.000069 0.000216 0.000180 0.000081 0.000162 0.000246 0.000296 0.000098 0.000202 0.000227 0.000223 0.000056 0.000254 0.000415 0.000392 0.000207 0.000091 0.000162 0.000093 0.000084 0.000125 0.000246 0.000332 0.000179 0.000143 0.000157 0.000130 0.000187 0.000374 0.000257 0.000296 0.000379 0.000528 0.001068 0.000480 0.000457 0.000549 0.000613 0.000507 0.000521 0.000514 0.000140 0.000305 0.000391 0.000186 0.000071 0.000172 nan nan 0.000296 0.000179 0.000391 0.000414 0.000549 0.000326 0.000521 0.000203 0.000231 nan 0.000244 0.000074 0.000301 0.000549 0.000385 0.000462 0.000314 nan nan 0.000214 0.000248 0.000271 0.000300 0.000717 0.000309 0.000325 0.000085 0.000426 0.000250 0.000375 0.000109 0.000168 0.000219 0.000305 0.000252 0.000261 0.000133 0.000812 0.000239 0.000210 0.000258 0.000239 0.000281 0.000194 0.000226 0.000191 0.000096 0.000127 0.000106 0.000060 0.000103 0.000150 0.000124 0.000118 0.000141 0.000059 0.000154 0.000202 0.000069 0.000043 0.000081 0.000359 0.000176 0.000122 0.000083 0.000078 0.000075 0.000254 0.000088 0.000102 0.000332 0.000416 0.000302 0.000141 0.000108 0.000091 0.000155 0.000061 0.000034 0.000192 0.000045 0.000076 0.000220 0.000169 0.000169 0.000370 0.000128 0.000117 0.000200 0.000081 0.000132 0.000069 0.000063 0.000306 0.000199 0.000107 0.000135 0.000083 0.000067 0.000141 0.000145 0.000028 0.000037 0.000065 0.000017 0.000053 nan nan nan nan 0.000004 0.000079 0.000135 0.000138 0.000100 0.000111 0.000318 0.000349 0.000169 0.000183 0.000228 0.000094 0.000061 0.000154 0.000071 0.000028 nan 0.000282 0.000332 0.000484 0.000099 0.000151 0.000093 0.000240 0.000258 0.000094 0.000138 nan 0.000105 0.000148 0.000223 0.000216 nan nan 0.000102 0.000088 0.000187 nan 0.000241 0.000307 nan 0.000219 nan 0.000045 0.000049 0.000026 0.000054 0.000013 nan 0.000132 0.000031 0.000010 nan 0.000033 0.000063 0.000079 0.000059 0.000117 nan 0.000195 0.000469 0.000161 nan 0.000183 0.000272 0.000195 0.000084 0.000091 0.000043 0.000183 0.000096 0.000131 0.000261 0.000026 0.000060 0.000134 0.000081 0.000017 0.000100 0.000057 0.000105 0.000069 0.000069 0.000113 0.000047 0.000042 0.000076 nan 0.000332 0.000195 0.000078 0.000166 0.000166 0.000089 0.000054 0.000052 0.000088 0.000056 0.000062 0.000291 0.000535 0.000359 0.000215 0.000128 0.000445 0.000264 0.000296 nan 0.000219 0.000522 0.000254 0.000439 0.000227 0.000272 0.000132 0.000317 0.000273 0.000183 0.000131 0.000131 0.000049 0.000168 0.000253 0.000144 0.000144 0.000175 0.000236 0.000161 0.000069 0.000081 0.000080 0.000243 0.000107 0.000202 0.000275 0.000247 0.000087 0.000185 0.000140 0.000213 0.000258 0.000215 0.000150 0.000169 nan 0.000168 0.000101 0.000045 0.000038 0.000092 0.000175 0.000279 0.000292 0.000269 0.000186 0.000064 0.000046 0.000088 0.000050 0.000193 0.000078 0.000060 0.000110 0.000100 0.000226 0.000270 0.000339 0.000149 0.000062 0.000090 0.000057 0.000078 0.000074 0.000088 0.000083 0.000091 0.000195 0.000207 0.000151 0.000161 0.000062 0.000457 0.000237 0.000162 0.000161 0.000306 0.000155 0.000094 0.000148 0.000096 0.000113 0.000169 0.000113 0.000119 0.000421 0.000215 0.000099 0.000172 0.000161 0.000364 0.000099 0.000207 0.000232 0.000199 0.000249 0.000342 0.000248 0.000206 0.000509 0.000503 0.000571 0.000260 0.000094 0.000169 0.000119 0.000043 0.000025 0.000018 0.000135 0.000105 0.000203 0.000102 0.000119 0.000374 0.000179 nan
nan 0.132429 0.874535 11.323915 3.431337 nan 0.840778 0.154325 0.065979 0.040090 0.027075 0.021379 0.011054 0.006818 0.007311 0.005141 nan nan 0.004706 0.006437 0.004293 nan 0.002872 0.002163 0.001695 0.000678 0.000277 0.000202 0.000457 0.000570 0.000271 0.000272 0.000476 0.000364 0.000203 0.000183 0.000187 0.000301 0.000427 0.001093 0.000662 0.000239 0.001157 0.001051 0.000616 0.000505 0.000492 0.000432 0.000595 0.001243 0.000740 0.000654 0.000437 0.000324 0.000239 0.000256 0.000339 0.000343 0.000615 0.000167 0.000345 0.000455 0.000190 0.000464 0.000326 0.000157 0.000506 0.000646 0.000341 0.000626 0.000645 0.000281 0.000385 0.000433 0.000528 0.000210 0.000093 0.000151 0.000408 0.000357 0.000060 0.000081 0.000107 0.000195 0.000151 0.000187 0.000215 0.000228 0.000169 0.000194 0.000123 0.000154 0.000185 0.000360 0.000330 0.000026 0.000047 0.000168 0.000257 0.000171 0.000214 0.000143 0.000088 0.000060 0.000101 0.000088 0.000060 0.000110 0.000118 0.000029 0.000091 0.000155 0.000125 0.000207 0.000215 0.000113 0.000049 0.000161 0.000198 0.000118 0.000080 0.000062 0.000069 0.000080 0.000083 0.000038 0.000020 0.000054 0.000065 0.000016 0.000104 0.000041 0.000038 0.000134 0.000277 0.000119 0.000051 0.000061 0.000088 0.000081 0.000094 0.000135 0.000200 0.000069 0.000199 0.000155 0.000141 0.000184 0.000191 0.000102 0.000184 0.000177 0.000063 0.000028 0.000010 0.000050 0.000045 0.000105 0.000272 0.000089 0.000116 0.000137 0.000157 0.000110 0.000179 0.000144 0.000438 0.000261 0.000234 0.000090 0.000161 0.000167 0.000198 0.000140 0.000262 0.000164 0.000492 0.000369 0.000219 0.000378 0.000147 0.000230 0.000218 0.000258 0.000137 0.000122 0.000093 0.000125 0.000102 0.000018 0.000043 0.000086 0.000042 0.000051 0.000086 0.000099 0.000076 0.000102 0.000128 0.000065 0.000016 0.000065 0.000135 0.000031 0.000049 0.000043 0.000062 0.000074 0.000089 0.000067 0.000208 0.000177 0.000119 0.000365 0.000195 0.000081 0.000452 0.000162 0.000137 0.000137 0.000299 0.000249 0.000197 0.000058 0.000136 0.000168 0.000157 0.000122 0.000438 0.000186 0.000060 0.000058 0.000099 0.000124 0.000286 0.000144 0.000175 0.000128 0.000104 0.000067 0.000099 0.000116 0.000113 nan nan nan nan nan nan nan 0.000093 nan nan nan nan nan nan nan nan nan nan nan nan nan nan nan nan nan nan nan nan nan nan nan nan 0.000033 0.000086 0.000122 0.000084 0.000259 0.000184 0.000173 0.000051 0.000204 0.000091 0.000176 0.000155 0.000165 0.000177 0.000028 0.000067 0.000254 0.000338 0.000141 0.000086 0.000158 0.000184 0.000042 0.000263 0.000232 0.000311 0.000207 0.000128 0.000154 0.000245 0.000131 0.000161 0.000065 0.000013 0.000042 0.000211 0.000187 0.000172 0.000033 0.000052 0.000050 0.000080 0.000266 0.000444 0.000482 0.000305 0.000519 0.000974 0.001090 0.000356 0.000725 0.000286 0.000316 0.000708 0.000408 0.000603 0.000281 0.000604 0.000743 0.000662 0.000434 0.000422 nan nan 0.000195 0.000112 0.000341 0.000320 0.000197 0.000179 0.000351 0.000364 0.000245 nan 0.000119 0.000188 0.000363 0.000671 0.000633 0.000573 0.000418 nan nan 0.000403 0.000384 0.000403 0.000568 0.000708 0.000271 0.000137 0.000175 0.000182 0.000231 0.000358 0.000050 0.000143 0.000194 0.000456 0.000315 0.000247 0.000247 0.000391 0.000272 0.000300 0.000248 0.000265 0.000230 0.000171 0.000182 0.000137 0.000083 0.000088 0.000156 0.000373 0.000271 0.000137 0.000026 0.000088 0.000128 0.000017 0.000110 0.000250 0.000113 0.000106 0.000095 0.000154 0.000081 0.000074 0.000041 0.000047 0.000161 0.000282 0.000125 0.000013 0.000123 0.000089 0.000144 0.000128 0.000065 0.000108 0.000035 0.000047 0.000079 0.000159 0.000169 0.000072 0.000059 0.000108 0.000200 0.000269 0.000145 0.000148 0.000293 0.000233 0.000264 0.000184 0.000138 0.000287 0.000107 0.000059 0.000053 0.000079 0.000059 0.000132 0.000228 0.000032 0.000017 0.000020 0.000045 0.000120 nan nan nan nan 0.000035 0.000037 0.000044 0.000061 0.000155 0.000072 0.000188 0.000216 0.000067 0.000113 0.000263 0.000176 0.000049 0.000113 0.000051 0.000016 nan 0.000093 0.000381 0.000391 0.000051 0.000166 0.000211 0.000086 0.000078 0.000047 0.000158 nan 0.000067 0.000047 0.000148 0.000188 nan nan 0.000148 0.000162 0.000302 nan 0.000155 0.000208 nan 0.000051 nan 0.000033 0.000032 0.000014 0.000029 0.000024 nan 0.000169 0.000059 0.000043 nan 0.000058 0.000096 0.000038 0.000018 0.000162 nan 0.000338 0.000326 0.000102 nan 0.000053 0.000176 0.000079 0.000128 0.000122 0.000023 0.000124 0.000125 0.000056 0.000107 0.000053 0.000064 0.000043 0.000053 0.000039 0.000019 0.000006 0.000074 0.000091 0.000083 0.000051 0.000091 0.000131 0.000045 nan 0.000191 0.000245 0.000165 0.000074 0.000079 0.000065 0.000083 0.000029 0.000086 0.000343 0.000116 0.000245 0.000286 0.000338 0.000187 0.000158 0.000312 0.000200 0.000176 nan 0.000665 0.000194 0.000171 0.000352 0.000151 0.000099 0.000065 0.000215 0.000277 0.000241 0.000047 0.000194 0.000050 0.000104 0.000091 0.000108 0.000199 0.000096 0.000127 0.000069 0.000105 0.000175 0.000239 0.000547 0.000257 0.000115 0.000309 0.000269 0.000112 0.000106 0.000118 0.000124 0.000335 0.000326 0.000147 0.000122 nan 0.000336 0.000091 0.000050 0.000091 0.000356 0.000442 0.000378 0.000401 0.000238 0.000362 0.000172 0.000121 0.000153 0.000073 0.000193 0.000080 0.000082 0.000130 0.000242 0.000236 0.000234 0.000033 0.000032 0.000060 0.000167 0.000066 0.000056 0.000026 0.000030 0.000045 0.000088 0.000098 0.000134 0.000179 0.000277 0.000266 0.000310 0.000175 0.000113 0.000056 0.000223 0.000281 0.000151 0.000131 0.000183 0.000138 0.000187 0.000220 0.000154 0.000452 0.000195 0.000131 0.000211 0.000166 0.000316 0.000085 0.000183 0.000283 0.000144 0.000296 0.000359 0.000202 0.000198 0.000227 0.000211 0.000297 0.000225 0.000023 0.000026 0.000063 0.000097 0.000116 0.000045 0.000122 0.000122 0.000172 0.000108 0.000134 0.000385 0.000555 nan
nan nan nan nan nan nan nan nan nan nan nan nan nan nan nan nan nan nan nan nan nan nan nan nan nan nan nan nan nan nan nan nan nan nan nan nan nan nan nan nan nan nan nan nan nan nan nan nan nan nan nan nan nan nan nan nan nan nan nan nan nan nan nan nan nan nan nan nan nan nan nan nan nan nan nan nan nan nan nan nan nan nan nan nan nan nan nan nan nan nan nan nan nan nan nan nan nan nan nan nan nan nan nan nan nan nan nan nan nan nan nan nan nan nan nan nan nan nan nan nan nan nan nan nan nan nan nan nan nan nan nan nan nan nan nan nan nan nan nan nan nan nan nan nan nan nan nan nan nan nan nan nan nan nan nan nan nan nan nan nan nan nan nan nan nan nan nan nan nan nan nan nan nan nan nan nan nan nan nan nan nan nan nan nan nan nan nan nan nan nan nan nan nan nan nan nan nan nan nan nan nan nan nan nan nan nan nan nan nan nan nan nan nan nan nan nan nan nan nan nan nan nan nan nan nan nan nan nan nan nan nan nan nan nan nan nan nan nan nan nan nan nan nan nan nan nan nan nan nan nan nan nan nan nan nan nan nan nan nan nan nan nan nan nan nan nan nan nan nan nan nan nan nan nan nan nan nan nan nan nan nan nan nan nan nan nan nan nan nan nan nan nan nan nan nan nan nan nan nan nan nan nan nan nan nan nan nan nan nan nan nan nan nan nan nan nan nan nan nan nan nan nan nan nan nan nan nan nan nan nan nan nan nan nan nan nan nan nan nan nan nan nan nan nan nan nan nan nan nan nan nan nan nan nan nan nan nan nan nan nan nan nan nan nan nan nan nan nan nan nan nan nan nan nan nan nan nan nan nan nan nan nan nan nan nan nan nan nan nan nan nan nan nan nan nan nan nan nan nan nan nan nan nan nan nan nan nan nan nan nan nan nan nan nan nan nan nan nan nan nan nan nan nan nan nan nan nan nan nan nan nan nan nan nan nan nan nan nan nan nan nan nan nan nan nan nan nan nan nan nan nan nan nan nan nan nan nan nan nan nan nan nan nan nan nan nan nan nan nan nan nan nan nan nan nan nan nan nan nan nan nan nan nan nan nan nan nan nan nan nan nan nan nan nan nan nan nan nan nan nan nan nan nan nan nan nan nan nan nan nan nan nan nan nan nan nan nan nan nan nan nan nan nan nan nan nan nan nan nan nan nan nan nan nan nan nan nan nan nan nan nan nan nan nan nan nan nan nan nan nan nan nan nan nan nan nan nan nan nan nan nan nan nan nan nan nan nan nan nan nan nan nan nan nan nan nan nan nan nan nan nan nan nan nan nan nan nan nan nan nan nan nan nan nan nan nan nan nan nan nan nan nan nan nan nan nan nan nan nan nan nan nan nan nan nan nan nan nan nan nan nan nan nan nan nan nan nan nan nan nan nan nan nan nan nan nan nan nan nan nan nan nan nan nan nan nan nan nan nan nan nan nan nan nan nan nan nan nan nan nan nan nan nan nan nan nan nan nan nan nan nan nan nan nan nan
nan 0.049230 0.094802 0.153746 0.840778 nan 3.431337 11.390931 0.922966 0.204634 0.101274 0.062446 0.032671 0.023204 0.012379 0.007719 nan nan 0.007243 0.005998 0.003110 nan 0.003564 0.001340 0.001757 0.001424 0.000808 0.000449 0.000462 0.000469 0.000244 0.000380 0.000249 0.000305 0.000194 0.000058 0.000164 0.000450 0.000248 0.000315 0.000346 0.000456 0.000582 0.000493 0.000537 0.000434 0.000749 0.001115 0.000905 0.000537 0.000349 0.000690 0.000962 0.000845 0.000899 0.000654 0.000407 0.000329 0.000464 0.000344 0.000517 0.000856 0.000602 0.000573 0.000267 0.000432 0.000305 0.000426 0.000358 0.000407 0.000604 0.000258 0.000144 0.000332 0.000590 0.000327 0.000141 0.000069 0.000076 0.000076 0.000180 0.000245 0.000157 0.000552 0.000882 0.000194 0.000195 0.000083 0.000179 0.000290 0.000276 0.000182 0.000261 0.000198 0.000075 0.000094 0.000265 0.000430 0.000256 0.000222 0.000252 0.000178 0.000082 0.000172 0.000161 0.000049 0.000105 0.000111 0.000155 0.000155 0.000317 0.000113 0.000096 0.000212 0.000111 0.000074 0.000031 0.000165 0.000045 0.000031 0.000015 0.000043 0.000081 0.000038 0.000024 0.000067 0.000144 0.000263 0.000102 0.000035 0.000086 0.000074 0.000063 0.000079 0.000063 0.000021 0.000024 0.000020 0.000137 0.000035 0.000035 0.000102 0.000099 0.000030 0.000182 0.000160 0.000062 0.000071 0.000051 0.000026 0.000054 0.000158 0.000032 0.000018 0.000059 0.000122 0.000094 0.000119 0.000173 0.000110 0.000273 0.000264 0.000158 0.000050 0.000110 0.000175 0.000512 0.000279 0.000188 0.000213 0.000112 0.000175 0.000069 0.000225 0.000173 0.000239 0.000193 0.000258 0.000248 0.000089 0.000126 0.000111 0.000260 0.000107 0.000043 0.000078 0.000061 0.000212 0.000148 0.000094 0.000207 0.000086 0.000037 0.000132 0.000246 0.000188 0.000023 0.000020 0.000111 0.000283 0.000094 0.000047 0.000067 0.000084 0.000185 0.000055 0.000141 0.000025 0.000088 0.000037 0.000081 0.000084 0.000097 0.000054 0.000029 0.000067 0.000228 0.000427 0.000311 0.000296 0.000106 0.000060 0.000121 0.000174 0.000108 0.000054 0.000128 0.000266 0.000118 0.000146 0.000100 0.000062 0.000062 0.000043 0.000090 0.000027 0.000191 0.000286 0.000093 0.000131 0.000093 0.000054 0.000037 nan nan nan nan nan nan nan 0.000016 nan nan nan nan nan nan nan nan nan nan nan nan nan nan nan nan nan nan nan nan nan nan nan nan 0.000079 0.000094 0.000117 0.000081 0.000116 0.000088 0.000054 0.000172 0.000102 0.000045 0.000058 0.000242 0.000607 0.000192 0.000040 0.000089 0.000237 0.000113 0.000176 0.000128 0.000195 0.000288 0.000110 0.000119 0.000195 0.000496 0.000199 0.000180 0.000528 0.000352 0.000311 0.000307 0.000187 0.000151 0.000277 0.000157 0.000223 0.000131 0.000138 0.000067 0.000169 0.000362 0.000319 0.000539 0.000724 0.000414 0.000533 0.000486 0.000819 0.000423 0.000573 0.000494 0.000378 0.000715 0.000629 0.000461 0.000401 0.000231 0.000267 0.000488 0.000268 0.000342 nan nan 0.000306 0.000194 0.000144 0.000562 0.000218 0.000333 0.000669 0.000618 0.000351 nan 0.000366 0.000646 0.000413 0.000271 0.000611 0.000710 0.000774 nan nan 0.000541 0.001200 0.000841 0.000218 0.000357 0.000632 0.000660 0.000212 0.000449 0.000640 0.000190 0.000227 0.000232 0.000147 0.000202 0.000247 0.000557 0.000509 0.000575 0.000364 0.000363 0.000270 0.000175 0.000266 0.000390 0.000144 0.000206 0.000425 0.000519 0.000506 0.000467 0.000134 0.000203 0.000272 0.000076 0.000187 0.000050 0.000106 0.000127 0.000131 0.000176 0.000033 0.000081 0.000061 0.000086 0.000180 0.000177 0.000216 0.000094 0.000033 0.000025 0.000058 0.000105 0.000065 0.000014 0.000078 0.000119 0.000094 0.000072 0.000049 0.000180 0.000410 0.000128 0.000228 0.000269 0.000138 0.000108 0.000094 0.000245 0.000224 0.000255 0.000128 0.000116 0.000059 0.000045 0.000096 0.000128 0.000076 0.000024 0.000029 0.000192 0.000184 0.000102 0.000047 0.000014 0.000035 0.000057 nan nan nan nan 0.000027 0.000011 0.000029 0.000009 0.000035 0.000057 0.000012 0.000018 0.000034 0.000094 0.000005 0.000006 0.000055 0.000049 0.000047 0.000013 nan 0.000134 0.000179 0.000099 0.000151 0.000116 0.000107 0.000076 0.000017 0.000088 0.000187 nan 0.000063 0.000015 0.000049 0.000128 nan nan 0.000086 0.000138 0.000132 nan 0.000338 0.000141 nan 0.000060 nan 0.000040 0.000014 0.000035 0.000045 0.000021 nan 0.000099 0.000097 0.000040 nan 0.000033 0.000023 0.000063 0.000152 0.000259 nan 0.000061 0.000024 0.000113 nan 0.000078 0.000071 0.000157 0.000115 0.000062 0.000033 0.000023 0.000006 0.000019 0.000107 0.000166 0.000038 0.000025 0.000020 0.000045 0.000065 0.000086 0.000031 0.000069 0.000097 0.000100 0.000094 0.000045 0.000058 nan 0.000180 0.000067 0.000105 0.000083 0.000101 0.000043 0.000076 0.000063 0.000051 0.000098 0.000093 0.000007 0.000009 0.000157 0.000088 0.000096 0.000302 0.000137 0.000116 nan 0.000175 0.000147 0.000157 0.000101 0.000007 0.000013 0.000119 0.000131 0.000029 0.000074 0.000111 0.000215 0.000113 0.000176 0.000141 0.000074 0.000071 0.000096 0.000087 0.000083 0.000075 0.000090 0.000064 0.000158 0.000107 0.000198 0.000109 0.000153 0.000160 0.000198 0.000110 0.000168 0.000202 0.000172 0.000108 0.000041 nan 0.000184 0.000081 0.000095 0.000181 0.000260 0.000309 0.000371 0.000196 0.000197 0.000247 0.000103 0.000009 0.000098 0.000085 0.000019 0.000118 0.000170 0.000217 0.000159 0.000227 0.000367 0.000142 0.000217 0.000197 0.000199 0.000257 0.000214 0.000154 0.000045 0.000106 0.000029 0.000043 0.000194 0.000258 0.000222 0.000316 0.000172 0.000262 0.000096 0.000028 0.000074 0.000049 0.000195 0.000122 0.000034 0.000072 0.000108 0.000161 0.000110 0.000113 0.000029 0.000067 0.000104 0.000091 0.000321 0.000078 0.000088 0.000219 0.000227 0.000258 0.000297 0.000273 0.000370 0.000155 0.000169 0.000145 0.000113 0.000045 0.000053 0.000057 0.000007 0.000015 0.000023 0.000017 0.000081 0.000084 0.000148 0.000273 0.000196 0.000125 nan
nan 0.022732 0.056558 0.078791 0.154325 nan 11.390931 3.431337 11.410920 0.831082 0.159799 0.084332 0.047366 0.037541 0.017579 0.012944 nan nan 0.007216 0.004623 0.004366 nan 0.003399 0.001415 0.001557 0.000780 0.000824 0.000765 0.000648 0.000922 0.000482 0.000321 0.000710 0.000409 0.000154 0.000122 0.000085 0.000468 0.000346 0.000489 0.000559 0.000449 0.000438 0.001088 0.000955 0.000812 0.001271 0.000871 0.000314 0.000207 0.000447 0.000348 0.000376 0.001147 0.001026 0.000752 0.000388 0.000264 0.000364 0.000427 0.000650 0.000676 0.000731 0.000873 0.000857 0.000455 0.000332 0.000369 0.000285 0.000186 0.000488 0.000187 0.000207 0.000605 0.000296 0.000342 0.000088 0.000008 0.000074 0.000069 0.000086 0.000195 0.000215 0.000235 0.000456 0.000199 0.000231 0.000124 0.000118 0.000391 0.000352 0.000519 0.000619 0.000277 0.000075 0.000153 0.000257 0.000222 0.000130 0.000226 0.000233 0.000160 0.000136 0.000463 0.000254 0.000088 0.000065 0.000043 0.000212 0.000211 0.000138 0.000072 0.000031 0.000173 0.000067 0.000020 0.000009 0.000089 0.000067 0.000081 0.000059 0.000024 0.000076 0.000014 0.000006 0.000007 0.000035 0.000053 0.000076 0.000040 0.000105 0.000065 0.000096 0.000018 0.000006 0.000076 0.000069 0.000009 0.000015 0.000110 0.000049 0.000055 0.000030 0.000071 0.000290 0.000197 0.000075 0.000029 0.000071 0.000055 0.000155 0.000073 0.000055 0.000029 0.000007 0.000021 0.000061 0.000057 0.000023 0.000081 0.000129 0.000067 0.000013 0.000030 0.000107 0.000267 0.000276 0.000372 0.000340 0.000320 0.000103 0.000253 0.000121 0.000150 0.000275 0.000551 0.000630 0.000247 0.000167 0.000074 0.000072 0.000136 0.000112 0.000165 0.000173 0.000089 0.000138 0.000125 0.000184 0.000158 0.000166 0.000166 0.000126 0.000393 0.000169 0.000038 0.000040 0.000034 0.000024 0.000188 0.000260 0.000086 0.000091 0.000071 0.000057 0.000006 0.000001 0.000034 0.000042 0.000009 0.000049 0.000072 0.000035 0.000010 0.000022 0.000177 0.000228 0.000283 0.000091 0.000316 0.000202 0.000118 0.000210 0.000066 0.000067 0.000027 0.000098 0.000157 0.000204 0.000118 0.000149 0.000127 0.000095 0.000150 0.000164 0.000124 0.000301 0.000150 0.000033 0.000088 0.000113 0.000009 0.000007 nan nan nan nan nan nan nan 0.000020 nan nan nan nan nan nan nan nan nan nan nan nan nan nan nan nan nan nan nan nan nan nan nan nan 0.000097 0.000072 0.000034 0.000070 0.000051 0.000091 0.000099 0.000233 0.000229 0.000132 0.000159 0.000303 0.000484 0.000176 0.000128 0.000246 0.000110 0.000062 0.000042 0.000183 0.000207 0.000246 0.000151 0.000096 0.000165 0.000607 0.000184 0.000188 0.000333 0.000301 0.000375 0.000347 0.000164 0.000240 0.000076 0.000231 0.000127 0.000168 0.000291 0.000143 0.000090 0.000212 0.000279 0.000559 0.000401 0.000193 0.000248 0.000952 0.000979 0.000811 0.000730 0.000638 0.000434 0.001347 0.001028 0.000669 0.000479 0.000534 0.000171 0.000186 0.000391 0.000351 nan nan 0.000300 0.000413 0.000403 0.000640 0.000696 0.000434 0.000335 0.000368 0.000504 nan 0.000352 0.000874 0.000427 0.000227 0.000594 0.000303 0.000519 nan nan 0.000603 0.000756 0.000892 0.000876 0.000589 0.000368 0.000765 0.000390 0.001383 0.000917 0.000617 0.000300 0.000374 0.000475 0.000329 0.000201 0.000383 0.000452 0.000911 0.000507 0.000373 0.000205 0.000164 0.000468 0.000920 0.000324 0.000197 0.000289 0.000512 0.000275 0.000275 0.000193 0.000110 0.000141 0.000094 0.000043 0.000101 0.000069 0.000090 0.000078 0.000061 0.000014 0.000032 0.000018 0.000061 0.000059 0.000059 0.000091 0.000065 0.000016 0.000038 0.000128 0.000155 0.000111 0.000031 0.000135 0.000110 0.000019 0.000061 0.000053 0.000113 0.000188 0.000069 0.000053 0.000152 0.000173 0.000255 0.000177 0.000182 0.000127 0.000211 0.000045 0.000043 0.000024 0.000010 0.000017 0.000184 0.000051 0.000009 0.000021 0.000069 0.000037 0.000049 0.000034 0.000049 0.000055 0.000003 nan nan nan nan 0.000057 0.000045 0.000081 0.000010 0.000003 0.000037 0.000011 0.000016 0.000145 0.000114 0.000005 0.000034 0.000119 0.000220 0.000132 0.000061 nan 0.000195 0.000376 0.000151 0.000192 0.000134 0.000093 0.000043 0.000013 0.000042 0.000177 nan 0.000105 0.000081 0.000081 0.000035 nan nan 0.000078 0.000081 0.000111 nan 0.000059 0.000043 nan 0.000035 nan 0.000049 0.000028 0.000012 0.000009 0.000008 nan 0.000024 0.000026 0.000051 nan 0.000049 0.000061 0.000051 0.000053 0.000043 nan 0.000148 0.000079 0.000108 nan 0.000175 0.000091 0.000137 0.000203 0.000091 0.000033 0.000081 0.000055 0.000038 0.000056 0.000037 0.000076 0.000006 0.000010 0.000053 0.000169 0.000047 0.000031 0.000020 0.000026 0.000040 0.000086 0.000047 0.000387 nan 0.000223 0.000128 0.000172 0.000272 0.000158 0.000093 0.000194 0.000088 0.000067 0.000065 0.000067 0.000026 0.000050 0.000131 0.000043 0.000063 0.000071 0.000119 0.000032 nan 0.000285 0.000235 0.000291 0.000088 0.000032 0.000051 0.000122 0.000110 0.000016 0.000009 0.000138 0.000250 0.000207 0.000031 0.000008 0.000002 0.000031 0.000054 0.000015 0.000023 0.000024 0.000018 0.000042 0.000154 0.000137 0.000150 0.000062 0.000080 0.000087 0.000101 0.000085 0.000190 0.000087 0.000060 0.000099 0.000078 nan 0.000147 0.000157 0.000114 0.000152 0.000138 0.000312 0.000456 0.000272 0.000344 0.000175 0.000106 0.000080 0.000025 0.000060 0.000067 0.000154 0.000118 0.000217 0.000234 0.000136 0.000186 0.000106 0.000106 0.000107 0.000122 0.000024 0.000134 0.000090 0.000076 0.000063 0.000007 0.000035 0.000112 0.000128 0.000249 0.000300 0.000359 0.000195 0.000088 0.000096 0.000083 0.000091 0.000067 0.000041 0.000018 0.000031 0.000180 0.000096 0.000165 0.000119 0.000033 0.000096 0.000074 0.000198 0.000486 0.000103 0.000140 0.000191 0.000087 0.000439 0.000316 0.000144 0.000188 0.000029 0.000026 0.000038 0.000049 0.000007 0.000053 0.000072 0.000004 0.000018 0.000042 0.000034 0.000023 0.000049 0.000123 0.000111 0.000097 0.000086 nan
nan 0.011768 0.028661 0.045946 0.065979 nan 0.922966 11.410920 3.431337 11.205958 0.905318 0.171594 0.093625 0.052625 0.027143 0.018739 nan nan 0.010255 0.006975 0.004985 nan 0.002678 0.002962 0.002202 0.000603 0.000547 0.000840 0.000733 0.000758 0.000548 0.000597 0.000765 0.000231 0.000232 0.000409 0.000206 0.000396 0.000230 0.000397 0.000335 0.000300 0.000560 0.001613 0.001047 0.001277 0.000731 0.000795 0.000518 0.000382 0.000329 0.000808 0.000556 0.000836 0.000658 0.000733 0.000680 0.000543 0.000505 0.000768 0.000509 0.000525 0.000468 0.000553 0.000467 0.000692 0.000575 0.000310 0.000248 0.000230 0.000190 0.000172 0.000161 0.000184 0.000083 0.000134 0.000224 0.000063 0.000032 0.000135 0.000100 0.000128 0.000359 0.000253 0.000356 0.000669 0.000654 0.000378 0.000274 0.000163 0.000314 0.000316 0.000205 0.000078 0.000093 0.000127 0.000231 0.000252 0.000064 0.000157 0.000133 0.000104 0.000131 0.000409 0.000053 0.000084 0.000097 0.000045 0.000138 0.000200 0.000074 0.000069 0.000053 0.000057 0.000018 0.000059 0.000019 0.000042 0.000040 0.000057 0.000065 0.000053 0.000055 0.000051 0.000018 0.000023 0.000070 0.000059 0.000020 0.000025 0.000084 0.000037 0.000061 0.000043 0.000013 0.000028 0.000069 0.000032 0.000060 0.000041 0.000067 0.000045 0.000048 0.000107 0.000107 0.000030 0.000137 0.000036 0.000128 0.000161 0.000063 0.000018 0.000051 0.000045 0.000024 0.000057 0.000024 0.000051 0.000032 0.000053 0.000069 0.000074 0.000107 0.000095 0.000172 0.000165 0.000397 0.000345 0.000103 0.000118 0.000060 0.000115 0.000174 0.000270 0.000243 0.000399 0.000344 0.000225 0.000104 0.000051 0.000055 0.000058 0.000047 0.000052 0.000122 0.000145 0.000094 0.000084 0.000031 0.000089 0.000318 0.000216 0.000246 0.000246 0.000191 0.000122 0.000204 0.000114 0.000045 0.000176 0.000076 0.000096 0.000021 0.000019 0.000017 0.000008 0.000018 0.000065 0.000031 0.000003 0.000013 0.000015 0.000008 0.000025 0.000037 0.000122 0.000165 0.000360 0.000254 0.000326 0.000222 0.000170 0.000143 0.000167 0.000098 0.000027 0.000103 0.000265 0.000182 0.000143 0.000159 0.000166 0.000109 0.000167 0.000075 0.000095 0.000147 0.000093 0.000060 0.000080 0.000094 0.000035 0.000040 nan nan nan nan nan nan nan 0.000042 nan nan nan nan nan nan nan nan nan nan nan nan nan nan nan nan nan nan nan nan nan nan nan nan 0.000169 0.000072 0.000032 0.000042 0.000059 0.000053 0.000084 0.000123 0.000180 0.000191 0.000241 0.000292 0.000322 0.000323 0.000125 0.000180 0.000237 0.000110 0.000061 0.000144 0.000057 0.000282 0.000321 0.000141 0.000241 0.000184 0.000067 0.000241 0.000343 0.000137 0.000074 0.000198 0.000121 0.000296 0.000090 0.000315 0.000235 0.000140 0.000238 0.000093 0.000068 0.000174 0.000397 0.000345 0.000256 0.000252 0.000167 0.000395 0.000357 0.001243 0.000339 0.000616 0.000423 0.001442 0.001118 0.000448 0.000813 0.000893 0.000499 0.000351 0.000303 0.000402 nan nan 0.000253 0.000171 0.000373 0.000372 0.000484 0.000323 0.000319 0.000285 0.000389 nan 0.000710 0.000437 0.000624 0.000341 0.000557 0.000295 0.000547 nan nan 0.000315 0.000309 0.000357 0.000790 0.000509 0.000431 0.000512 0.000630 0.000407 0.000351 0.000310 0.000662 0.000426 0.000248 0.000221 0.000165 0.000187 0.000324 0.000384 0.000153 0.000170 0.000178 0.000206 0.000425 0.000508 0.000300 0.000092 0.000234 0.000345 0.000266 0.000161 0.000212 0.000271 0.000227 0.000151 0.000021 0.000060 0.000081 0.000050 0.000058 0.000042 0.000029 0.000058 0.000015 0.000084 0.000084 0.000086 0.000065 0.000042 0.000045 0.000010 0.000009 0.000078 0.000038 0.000065 0.000105 0.000099 0.000028 0.000007 0.000004 0.000015 0.000047 0.000063 0.000053 0.000097 0.000084 0.000084 0.000069 0.000102 0.000110 0.000364 0.000168 0.000060 0.000131 0.000019 0.000024 0.000028 0.000001 0.000008 0.000037 0.000032 0.000027 0.000006 0.000006 0.000010 0.000011 0.000005 nan nan nan nan 0.000037 0.000007 0.000034 0.000007 0.000008 0.000037 0.000020 0.000028 0.000099 0.000086 0.000017 0.000051 0.000081 0.000089 0.000084 0.000208 nan 0.000099 0.000081 0.000158 0.000159 0.000034 0.000048 0.000026 0.000033 0.000057 0.000081 nan 0.000094 0.000122 0.000086 0.000051 nan nan 0.000184 0.000128 0.000151 nan 0.000040 0.000047 nan 0.000099 nan 0.000025 0.000015 0.000045 0.000019 0.000011 nan 0.000024 0.000091 0.000047 nan 0.000065 0.000019 0.000034 0.000038 0.000028 nan 0.000061 0.000077 0.000061 nan 0.000076 0.000176 0.000207 0.000165 0.000062 0.000119 0.000039 0.000003 0.000012 0.000088 0.000060 0.000026 0.000028 0.000044 0.000091 0.000111 0.000105 0.000032 0.000035 0.000032 0.000037 0.000028 0.000038 0.000196 nan 0.000069 0.000227 0.000643 0.000391 0.000151 0.000305 0.000469 0.000176 0.000038 0.000009 0.000032 0.000021 0.000053 0.000187 0.000074 0.000043 0.000047 0.000148 0.000074 nan 0.000222 0.000243 0.000305 0.000113 0.000038 0.000038 0.000028 0.000038 0.000026 0.000008 0.000051 0.000040 0.000035 0.000028 0.000035 0.000013 0.000039 0.000020 0.000049 0.000102 0.000061 0.000029 0.000013 0.000045 0.000078 0.000078 0.000201 0.000098 0.000112 0.000064 0.000139 0.000213 0.000095 0.000121 0.000237 0.000093 nan 0.000219 0.000414 0.000087 0.000052 0.000082 0.000182 0.000407 0.000225 0.000123 0.000101 0.000154 0.000060 0.000034 0.000041 0.000064 0.000104 0.000137 0.000133 0.000162 0.000324 0.000175 0.000090 0.000147 0.000137 0.000090 0.000033 0.000119 0.000080 0.000088 0.000029 0.000014 0.000023 0.000029 0.000083 0.000160 0.000056 0.000235 0.000118 0.000039 0.000067 0.000125 0.000089 0.000054 0.000063 0.000052 0.000038 0.000059 0.000065 0.000255 0.000089 0.000071 0.000128 0.000078 0.000172 0.000407 0.000201 0.000276 0.000076 0.000257 0.000332 0.000228 0.000141 0.000065 0.000010 0.000047 0.000055 0.000102 0.000135 0.000100 0.000039 0.000084 0.000057 0.000117 0.000084 0.000077 0.000023 0.000065 0.000173 0.000076 0.000055 nan
nan 0.007010 0.012371 0.028014 0.040090 nan 0.204634 0.831082 11.205958 3.431337 11.249460 0.871239 0.157423 0.084508 0.052273 0.035388 nan nan 0.010545 0.007675 0.007248 nan 0.004074 0.003799 0.002039 0.001319 0.000970 0.000622 0.000724 0.000390 0.000407 0.000341 0.000654 0.000468 0.000403 0.000494 0.000144 0.000095 0.000299 0.000499 0.000130 0.000201 0.000507 0.000855 0.000706 0.000730 0.000213 0.000294 0.000372 0.000234 0.000209 0.000510 0.000672 0.000652 0.000696 0.000998 0.000813 0.000614 0.000707 0.000538 0.000578 0.000704 0.000600 0.000395 0.000631 0.000814 0.000476 0.000240 0.000385 0.000296 0.000191 0.000207 0.000179 0.000116 0.000078 0.000112 0.000074 0.000060 0.000113 0.000089 0.000043 0.000155 0.000063 0.000093 0.000137 0.000561 0.000390 0.000356 0.000279 0.000479 0.000352 0.000187 0.000258 0.000048 0.000022 0.000121 0.000179 0.000380 0.000368 0.000096 0.000078 0.000127 0.000079 0.000148 0.000037 0.000076 0.000067 0.000006 0.000027 0.000089 0.000025 0.000014 0.000035 0.000062 0.000042 0.000037 0.000039 0.000105 0.000049 0.000032 0.000023 0.000017 0.000100 0.000013 0.000010 0.000001 0.000019 0.000006 0.000010 0.000026 0.000043 0.000029 0.000040 0.000107 0.000088 0.000050 0.000249 0.000071 0.000127 0.000134 0.000150 0.000091 0.000101 0.000190 0.000338 0.000141 0.000176 0.000083 0.000060 0.000096 0.000056 0.000043 0.000023 0.000047 0.000024 0.000051 0.000063 0.000116 0.000126 0.000086 0.000035 0.000071 0.000161 0.000127 0.000267 0.000272 0.000984 0.000566 0.000062 0.000109 0.000098 0.000160 0.000097 0.000212 0.000350 0.000275 0.000269 0.000298 0.000217 0.000153 0.000135 0.000096 0.000110 0.000141 0.000148 0.000072 0.000050 0.000054 0.000037 0.000111 0.000399 0.000129 0.000192 0.000089 0.000079 0.000049 0.000102 0.000108 0.000132 0.000050 0.000061 0.000094 0.000032 0.000012 0.000005 0.000020 0.000019 0.000074 0.000029 0.000059 0.000025 0.000012 0.000016 0.000005 0.000029 0.000029 0.000049 0.000119 0.000276 0.000150 0.000284 0.000261 0.000162 0.000189 0.000133 0.000229 0.000329 0.000388 0.000216 0.000107 0.000037 0.000097 0.000071 0.000036 0.000130 0.000101 0.000078 0.000222 0.000190 0.000112 0.000040 0.000125 0.000108 nan nan nan nan nan nan nan 0.000019 nan nan nan nan nan nan nan nan nan nan nan nan nan nan nan nan nan nan nan nan nan nan nan nan 0.000113 0.000204 0.000188 0.000061 0.000132 0.000094 0.000091 0.000097 0.000099 0.000081 0.000161 0.000173 0.000241 0.000323 0.000094 0.000045 0.000061 0.000009 0.000019 0.000054 0.000158 0.000148 0.000237 0.000172 0.000074 0.000245 0.000154 0.000108 0.000236 0.000183 0.000300 0.000495 0.000290 0.000286 0.000157 0.000289 0.000222 0.000290 0.000341 0.000127 0.000205 0.000230 0.000513 0.000350 0.000235 0.000357 0.000448 0.000384 0.000309 0.000550 0.000436 0.000685 0.000752 0.000932 0.001148 0.000448 0.000953 0.000700 0.000407 0.000486 0.000437 0.000368 nan nan 0.000336 0.000363 0.000335 0.000189 0.000149 0.000112 0.000160 0.000545 0.000394 nan 0.000903 0.001498 0.001159 0.001295 0.000606 0.000385 0.000788 nan nan 0.000351 0.000723 0.000326 0.000271 0.000335 0.000466 0.000417 0.000436 0.000253 0.000175 0.000359 0.001054 0.000547 0.000230 0.000266 0.000278 0.000245 0.000255 0.000305 0.000505 0.000123 0.000109 0.000150 0.000154 0.000227 0.000321 0.000286 0.000430 0.000234 0.000208 0.000157 0.000261 0.000140 0.000306 0.000036 0.000056 0.000158 0.000058 0.000030 0.000099 0.000126 0.000037 0.000091 0.000074 0.000113 0.000037 0.000078 0.000078 0.000048 0.000099 0.000081 0.000017 0.000024 0.000024 0.000031 0.000071 0.000045 0.000007 0.000031 0.000023 0.000035 0.000042 0.000013 0.000009 0.000021 0.000037 0.000084 0.000038 0.000076 0.000084 0.000187 0.000056 0.000069 0.000076 0.000062 0.000050 0.000019 0.000011 0.000017 0.000016 0.000018 0.000015 0.000008 0.000010 0.000005 0.000008 0.000003 nan nan nan nan 0.000006 0.000042 0.000067 0.000057 0.000037 0.000022 0.000022 0.000034 0.000135 0.000091 0.000055 0.000042 0.000022 0.000072 0.000135 0.000074 nan 0.000108 0.000180 0.000051 0.000091 0.000037 0.000015 0.000032 0.000065 0.000065 0.000059 nan 0.000035 0.000110 0.000211 0.000063 nan nan 0.000180 0.000025 0.000031 nan 0.000034 0.000040 nan 0.000128 nan 0.000062 0.000021 0.000013 0.000002 0.000017 nan 0.000003 0.000086 0.000102 nan 0.000022 0.000004 0.000007 0.000006 0.000011 nan 0.000099 0.000069 0.000191 nan 0.000059 0.000433 0.000188 0.000052 0.000050 0.000084 0.000043 0.000008 0.000011 0.000024 0.000110 0.000002 0.000010 0.000063 0.000114 0.000026 0.000034 0.000026 0.000035 0.000032 0.000037 0.000029 0.000099 0.000116 nan 0.000192 0.000457 0.000563 0.000215 0.000175 0.000235 0.000086 0.000113 0.000048 0.000030 0.000071 0.000024 0.000036 0.000088 0.000058 0.000032 0.000040 0.000134 0.000165 nan 0.000190 0.000067 0.000090 0.000157 0.000131 0.000086 0.000052 0.000034 0.000055 0.000043 0.000059 0.000105 0.000084 0.000025 0.000038 0.000059 0.000031 0.000063 0.000035 0.000105 0.000076 0.000025 0.000061 0.000033 0.000104 0.000161 0.000161 0.000107 0.000146 0.000127 0.000126 0.000096 0.000067 0.000093 0.000099 0.000112 nan 0.000272 0.000357 0.000108 0.000092 0.000087 0.000229 0.000237 0.000188 0.000118 0.000075 0.000157 0.000104 0.000056 0.000030 0.000021 0.000085 0.000120 0.000181 0.000095 0.000185 0.000156 0.000172 0.000201 0.000272 0.000223 0.000042 0.000038 0.000016 0.000064 0.000141 0.000053 0.000042 0.000043 0.000049 0.000088 0.000169 0.000187 0.000244 0.000088 0.000081 0.000187 0.000102 0.000079 0.000117 0.000076 0.000043 0.000065 0.000019 0.000051 0.000028 0.000013 0.000155 0.000135 0.000091 0.000226 0.000270 0.000249 0.000113 0.000165 0.000081 0.000054 0.000277 0.000069 0.000006 0.000017 0.000037 0.000173 0.000114 0.000077 0.000029 0.000086 0.000091 0.000097 0.000074 0.000097 0.000047 0.000119 0.000503 0.000255 0.000037 nan
nan 0.007645 0.013002 0.017958 0.027075 nan 0.101274 0.159799 0.905318 11.249460 3.431337 11.210293 0.957484 0.151899 0.074160 0.055580 nan nan 0.013274 0.009360 0.005769 nan 0.003516 0.001647 0.001389 0.000781 0.000485 0.000864 0.001109 0.000993 0.000596 0.000420 0.000589 0.000253 0.000263 0.000267 0.000176 0.000140 0.000254 0.000396 0.000239 0.000239 0.000363 0.000723 0.001049 0.000350 0.000478 0.000307 0.000308 0.000707 0.000376 0.000611 0.000614 0.000778 0.000615 0.000594 0.000730 0.000556 0.000727 0.000705 0.000621 0.000599 0.000292 0.000674 0.000519 0.000630 0.000513 0.000533 0.000363 0.000241 0.000297 0.000224 0.000143 0.000086 0.000056 0.000104 0.000020 0.000021 0.000061 0.000126 0.000026 0.000076 0.000224 0.000128 0.000121 0.000379 0.000340 0.000315 0.000210 0.000303 0.000060 0.000064 0.000127 0.000210 0.000114 0.000115 0.000075 0.000263 0.000220 0.000195 0.000219 0.000262 0.000327 0.000202 0.000067 0.000096 0.000074 0.000010 0.000138 0.000081 0.000026 0.000031 0.000023 0.000024 0.000007 0.000015 0.000042 0.000037 0.000076 0.000026 0.000032 0.000054 0.000097 0.000017 0.000031 0.000007 0.000067 0.000045 0.000028 0.000065 0.000023 0.000021 0.000038 0.000037 0.000124 0.000140 0.000154 0.000112 0.000076 0.000047 0.000078 0.000027 0.000091 0.000186 0.000118 0.000101 0.000076 0.000061 0.000089 0.000035 0.000034 0.000057 0.000011 0.000035 0.000059 0.000069 0.000097 0.000076 0.000208 0.000108 0.000100 0.000169 0.000191 0.000154 0.000154 0.000230 0.000486 0.000362 0.000106 0.000178 0.000182 0.000373 0.000156 0.000157 0.000213 0.000467 0.000441 0.000608 0.000355 0.000452 0.000547 0.000233 0.000076 0.000161 0.000216 0.000050 0.000060 0.000067 0.000122 0.000200 0.000170 0.000057 0.000114 0.000102 0.000051 0.000019 0.000057 0.000059 0.000159 0.000065 0.000022 0.000059 0.000082 0.000032 0.000049 0.000072 0.000067 0.000061 0.000024 0.000120 0.000067 0.000013 0.000025 0.000004 0.000044 0.000023 0.000029 0.000147 0.000096 0.000164 0.000310 0.000400 0.000170 0.000204 0.000182 0.000162 0.000163 0.000160 0.000204 0.000136 0.000197 0.000055 0.000101 0.000112 0.000130 0.000109 0.000073 0.000040 0.000096 0.000071 0.000064 0.000096 0.000105 nan nan nan nan nan nan nan 0.000040 nan nan nan nan nan nan nan nan nan nan nan nan nan nan nan nan nan nan nan nan nan nan nan nan 0.000099 0.000166 0.000260 0.000029 0.000019 0.000047 0.000099 0.000100 0.000116 0.000025 0.000086 0.000155 0.000107 0.000086 0.000069 0.000173 0.000105 0.000019 0.000063 0.000151 0.000158 0.000200 0.000152 0.000220 0.000342 0.000272 0.000272 0.000250 0.000481 0.000179 0.000314 0.000444 0.000214 0.000101 0.000150 0.000118 0.000104 0.000071 0.000213 0.000162 0.000256 0.000586 0.000486 0.000289 0.000109 0.000252 0.000164 0.000285 0.000480 0.000422 0.000628 0.001362 0.000802 0.000978 0.001371 0.000623 0.000683 0.000948 0.000717 0.000306 0.000449 0.000218 nan nan 0.000227 0.000500 0.000412 0.000288 0.000350 0.000243 0.000373 0.000566 0.000526 nan 0.000833 0.000824 0.001254 0.000691 0.000935 0.000507 0.001059 nan nan 0.000198 0.000294 0.000389 0.000281 0.000213 0.000453 0.000589 0.000494 0.000494 0.000253 0.000606 0.000843 0.000182 0.000202 0.000267 0.000447 0.000511 0.000435 0.000389 0.000366 0.000098 0.000257 0.000379 0.000456 0.000424 0.000164 0.000236 0.000373 0.000222 0.000339 0.000033 0.000052 0.000095 0.000134 0.000010 0.000091 0.000137 0.000049 0.000028 0.000023 0.000008 0.000007 0.000015 0.000028 0.000025 0.000012 0.000017 0.000104 0.000118 0.000102 0.000079 0.000063 0.000016 0.000006 0.000035 0.000024 0.000037 0.000018 0.000061 0.000043 0.000035 0.000029 0.000031 0.000018 0.000099 0.000159 0.000089 0.000125 0.000065 0.000026 0.000128 0.000116 0.000102 0.000291 0.000116 0.000081 0.000102 0.000152 0.000003 0.000018 0.000004 0.000001 0.000014 0.000024 0.000006 0.000000 0.000006 nan nan nan nan 0.000022 0.000135 0.000061 0.000044 0.000042 0.000005 0.000016 0.000014 0.000089 0.000057 0.000094 0.000089 0.000139 0.000082 0.000025 0.000132 nan 0.000138 0.000236 0.000091 0.000135 0.000152 0.000083 0.000104 0.000144 0.000029 0.000049 nan 0.000074 0.000142 0.000188 0.000125 nan nan 0.000165 0.000016 0.000014 nan 0.000057 0.000067 nan 0.000180 nan 0.000011 0.000034 0.000009 0.000002 0.000010 nan 0.000034 0.000034 0.000044 nan 0.000008 0.000018 0.000007 0.000004 0.000019 nan 0.000026 0.000039 0.000105 nan 0.000067 0.000211 0.000089 0.000018 0.000029 0.000151 0.000096 0.000030 0.000002 0.000051 0.000053 0.000001 0.000002 0.000010 0.000045 0.000014 0.000001 0.000035 0.000029 0.000039 0.000072 0.000067 0.000040 0.000135 nan 0.000465 0.000469 0.000569 0.000487 0.000305 0.000131 0.000332 0.000203 0.000054 0.000029 0.000047 0.000028 0.000110 0.000099 0.000105 0.000176 0.000105 0.000110 0.000227 nan 0.000227 0.000150 0.000649 0.000483 0.000203 0.000091 0.000054 0.000032 0.000145 0.000055 0.000088 0.000074 0.000108 0.000045 0.000047 0.000023 0.000002 0.000072 0.000169 0.000107 0.000093 0.000038 0.000116 0.000048 0.000157 0.000296 0.000183 0.000115 0.000190 0.000146 0.000066 0.000231 0.000127 0.000115 0.000276 0.000275 nan 0.000085 0.000124 0.000056 0.000042 0.000066 0.000226 0.000348 0.000250 0.000108 0.000033 0.000066 0.000168 0.000043 0.000112 0.000163 0.000142 0.000084 0.000107 0.000209 0.000118 0.000204 0.000231 0.000346 0.000184 0.000083 0.000035 0.000005 0.000011 0.000014 0.000105 0.000053 0.000010 0.000006 0.000029 0.000059 0.000083 0.000104 0.000178 0.000065 0.000019 0.000054 0.000049 0.000108 0.000079 0.000145 0.000029 0.000014 0.000033 0.000119 0.000032 0.000050 0.000086 0.000017 0.000028 0.000060 0.000124 0.000191 0.000282 0.000376 0.000102 0.000108 0.000166 0.000038 0.000011 0.000018 0.000113 0.000049 0.000065 0.000055 0.000023 0.000015 0.000063 0.000145 0.000102 0.000181 0.000047 0.000072 0.000155 0.000097 0.000019 nan
nan 0.008048 0.008355 0.015470 0.021379 nan 0.062446 0.084332 0.171594 0.871239 11.210293 3.431337 11.466469 0.928414 0.152296 0.097431 nan nan 0.019999 0.012028 0.011368 nan 0.003662 0.002123 0.001161 0.000866 0.000854 0.000441 0.000615 0.000709 0.000595 0.000895 0.000489 0.000267 0.000393 0.000277 0.000374 0.000306 0.000369 0.000235 0.000142 0.000252 0.000456 0.000830 0.000715 0.000707 0.000309 0.000278 0.000570 0.000621 0.000392 0.000488 0.001096 0.001086 0.000689 0.001084 0.000845 0.000377 0.000502 0.000557 0.000449 0.000912 0.000904 0.001227 0.000888 0.000744 0.000778 0.000691 0.000222 0.000098 0.000176 0.000338 0.000206 0.000240 0.000259 0.000091 0.000076 0.000015 0.000013 0.000102 0.000058 0.000043 0.000151 0.000110 0.000193 0.000239 0.000280 0.000360 0.000270 0.000274 0.000075 0.000077 0.000132 0.000171 0.000123 0.000090 0.000131 0.000124 0.000076 0.000154 0.000475 0.000169 0.000278 0.000202 0.000131 0.000096 0.000034 0.000034 0.000169 0.000040 0.000009 0.000028 0.000045 0.000102 0.000047 0.000010 0.000029 0.000018 0.000029 0.000015 0.000020 0.000019 0.000024 0.000002 0.000012 0.000013 0.000051 0.000055 0.000007 0.000010 0.000023 0.000035 0.000025 0.000025 0.000042 0.000081 0.000168 0.000179 0.000124 0.000062 0.000054 0.000011 0.000018 0.000057 0.000032 0.000025 0.000026 0.000017 0.000026 0.000005 0.000006 0.000019 0.000016 0.000016 0.000220 0.000173 0.000138 0.000047 0.000113 0.000094 0.000086 0.000116 0.000187 0.000199 0.000121 0.000335 0.000239 0.000222 0.000193 0.000183 0.000140 0.000430 0.000265 0.000209 0.000202 0.000134 0.000390 0.000214 0.000294 0.000274 0.000689 0.000209 0.000457 0.000240 0.000307 0.000180 0.000113 0.000102 0.000242 0.000233 0.000371 0.000096 0.000132 0.000111 0.000091 0.000072 0.000074 0.000128 0.000081 0.000138 0.000072 0.000123 0.000111 0.000025 0.000100 0.000059 0.000099 0.000038 0.000108 0.000120 0.000025 0.000020 0.000024 0.000097 0.000025 0.000024 0.000025 0.000040 0.000128 0.000154 0.000311 0.000525 0.000365 0.000174 0.000186 0.000153 0.000060 0.000072 0.000124 0.000321 0.000251 0.000079 0.000098 0.000224 0.000218 0.000075 0.000109 0.000104 0.000161 0.000090 0.000143 0.000071 0.000028 nan nan nan nan nan nan nan 0.000069 nan nan nan nan nan nan nan nan nan nan nan nan nan nan nan nan nan nan nan nan nan nan nan nan 0.000128 0.000091 0.000116 0.000024 0.000033 0.000038 0.000043 0.000051 0.000060 0.000053 0.000187 0.000220 0.000096 0.000131 0.000026 0.000162 0.000129 0.000051 0.000108 0.000091 0.000307 0.000405 0.000323 0.000094 0.000272 0.000375 0.000375 0.000427 0.000272 0.000396 0.000326 0.000336 0.000101 0.000161 0.000226 0.000230 0.000265 0.000225 0.000269 0.000227 0.000257 0.000235 0.000136 0.000124 0.000087 0.000200 0.000238 0.000504 0.000768 0.000265 0.000510 0.000998 0.000621 0.000629 0.000729 0.000973 0.000738 0.000480 0.000707 0.000856 0.000813 0.000305 nan nan 0.000341 0.000463 0.000413 0.000524 0.000614 0.000739 0.000965 0.000341 0.000290 nan 0.001212 0.000662 0.001273 0.000667 0.000533 0.000807 0.000849 nan nan 0.000247 0.000130 0.000437 0.000432 0.000368 0.001059 0.000750 0.000826 0.000895 0.000612 0.000604 0.000789 0.000462 0.000203 0.000385 0.000379 0.000225 0.000280 0.000257 0.000309 0.000320 0.000222 0.000314 0.000519 0.000182 0.000045 0.000080 0.000373 0.000121 0.000274 0.000206 0.000079 0.000167 0.000380 0.000110 0.000067 0.000083 0.000183 0.000102 0.000035 0.000006 0.000001 0.000032 0.000200 0.000008 0.000019 0.000031 0.000081 0.000113 0.000099 0.000113 0.000184 0.000105 0.000032 0.000063 0.000065 0.000035 0.000065 0.000047 0.000003 0.000011 0.000017 0.000031 0.000094 0.000114 0.000177 0.000031 0.000069 0.000047 0.000094 0.000165 0.000297 0.000176 0.000307 0.000131 0.000038 0.000070 0.000023 0.000001 0.000009 0.000000 0.000006 0.000059 0.000063 0.000034 0.000027 0.000017 nan nan nan nan 0.000067 0.000111 0.000025 0.000019 0.000034 0.000007 0.000016 0.000040 0.000057 0.000079 0.000132 0.000070 0.000077 0.000072 0.000037 0.000123 nan 0.000061 0.000177 0.000045 0.000070 0.000044 0.000022 0.000134 0.000141 0.000094 0.000097 nan 0.000180 0.000169 0.000119 0.000043 nan nan 0.000119 0.000045 0.000040 nan 0.000094 0.000060 nan 0.000014 nan 0.000025 0.000031 0.000024 0.000021 0.000006 nan 0.000017 0.000004 0.000009 nan 0.000011 0.000002 0.000004 0.000056 0.000031 nan 0.000007 0.000022 0.000029 nan 0.000074 0.000091 0.000088 0.000079 0.000119 0.000233 0.000086 0.000035 0.000026 0.000022 0.000021 0.000011 0.000023 0.000084 0.000065 0.000026 0.000032 0.000013 0.000018 0.000024 0.000047 0.000076 0.000025 0.000102 nan 0.000254 0.000307 0.000227 0.000310 0.000271 0.000131 0.000272 0.000160 0.000038 0.000032 0.000148 0.000099 0.000105 0.000168 0.000081 0.000061 0.000184 0.000096 0.000263 nan 0.000191 0.000381 0.000404 0.000220 0.000237 0.000035 0.000004 0.000010 0.000123 0.000043 0.000025 0.000009 0.000026 0.000076 0.000047 0.000074 0.000049 0.000081 0.000084 0.000043 0.000144 0.000091 0.000179 0.000122 0.000254 0.000148 0.000118 0.000093 0.000113 0.000189 0.000120 0.000482 0.000215 0.000138 0.000137 0.000193 nan 0.000182 0.000127 0.000060 0.000184 0.000046 0.000022 0.000073 0.000092 0.000055 0.000037 0.000026 0.000157 0.000062 0.000157 0.000143 0.000112 0.000163 0.000150 0.000085 0.000078 0.000260 0.000361 0.000249 0.000051 0.000074 0.000030 0.000020 0.000021 0.000016 0.000079 0.000033 0.000056 0.000024 0.000069 0.000050 0.000069 0.000118 0.000071 0.000049 0.000040 0.000007 0.000061 0.000148 0.000031 0.000059 0.000039 0.000053 0.000162 0.000173 0.000105 0.000088 0.000091 0.000016 0.000102 0.000112 0.000172 0.000397 0.000408 0.000180 0.000086 0.000142 0.000192 0.000016 0.000020 0.000061 0.000076 0.000074 0.000122 0.000072 0.000029 0.000028 0.000094 0.000323 0.000264 0.000212 0.000102 0.000366 0.000318 0.000159 0.000138 nan
nan 0.007338 0.006709 0.008384 0.011054 nan 0.032671 0.047366 0.093625 0.157423 0.957484 11.466469 3.431337 11.041315 0.900350 0.166341 nan nan 0.031036 0.019358 0.008728 nan 0.008670 0.002413 0.002557 0.001528 0.001232 0.001116 0.000831 0.000555 0.000876 0.000784 0.001054 0.000663 0.000494 0.000554 0.000310 0.000331 0.000567 0.000401 0.000299 0.000321 0.000455 0.000565 0.000530 0.000647 0.000230 0.000256 0.000286 0.000295 0.000584 0.000802 0.000778 0.000578 0.000339 0.000392 0.000571 0.000544 0.000479 0.000523 0.000465 0.000705 0.000659 0.000529 0.001293 0.001084 0.000843 0.000193 0.000130 0.000115 0.000198 0.000254 0.000222 0.000291 0.000227 0.000180 0.000081 0.000101 0.000074 0.000096 0.000176 0.000063 0.000113 0.000113 0.000127 0.000230 0.000153 0.000090 0.000194 0.000114 0.000208 0.000224 0.000234 0.000189 0.000199 0.000118 0.000198 0.000096 0.000115 0.000324 0.000218 0.000244 0.000125 0.000199 0.000057 0.000091 0.000108 0.000079 0.000132 0.000113 0.000035 0.000055 0.000021 0.000081 0.000038 0.000002 0.000024 0.000155 0.000077 0.000053 0.000017 0.000037 0.000026 0.000023 0.000043 0.000061 0.000034 0.000059 0.000040 0.000023 0.000026 0.000102 0.000176 0.000045 0.000049 0.000169 0.000385 0.000118 0.000060 0.000048 0.000028 0.000062 0.000056 0.000103 0.000131 0.000052 0.000040 0.000027 0.000022 0.000010 0.000041 0.000031 0.000037 0.000010 0.000055 0.000099 0.000142 0.000255 0.000138 0.000232 0.000196 0.000091 0.000219 0.000171 0.000342 0.000172 0.000175 0.000218 0.000303 0.000189 0.000103 0.000334 0.000275 0.000234 0.000437 0.000231 0.000197 0.000205 0.000402 0.000193 0.000500 0.000527 0.000668 0.000101 0.000144 0.000096 0.000035 0.000061 0.000117 0.000091 0.000241 0.000138 0.000148 0.000107 0.000283 0.000102 0.000099 0.000169 0.000057 0.000065 0.000019 0.000042 0.000055 0.000010 0.000009 0.000018 0.000054 0.000043 0.000057 0.000166 0.000126 0.000094 0.000006 0.000047 0.000024 0.000049 0.000018 0.000045 0.000073 0.000062 0.000164 0.000401 0.000437 0.000275 0.000222 0.000133 0.000178 0.000070 0.000100 0.000294 0.000140 0.000058 0.000153 0.000236 0.000150 0.000039 0.000152 0.000221 0.000064 0.000245 0.000151 0.000065 0.000008 nan nan nan nan nan nan nan 0.000138 nan nan nan nan nan nan nan nan nan nan nan nan nan nan nan nan nan nan nan nan nan nan nan nan 0.000057 0.000108 0.000089 0.000045 0.000025 0.000084 0.000125 0.000241 0.000199 0.000047 0.000302 0.000339 0.000074 0.000053 0.000029 0.000132 0.000216 0.000255 0.000173 0.000359 0.000224 0.000216 0.000176 0.000028 0.000063 0.000348 0.000211 0.000269 0.000283 0.000679 0.000262 0.000218 0.000214 0.000187 0.000294 0.000142 0.000271 0.000127 0.000143 0.000248 0.000249 0.000211 0.000221 0.000423 0.000768 0.000595 0.000474 0.000460 0.000786 0.000334 0.000567 0.001116 0.000667 0.000422 0.000719 0.000628 0.000721 0.000683 0.000524 0.000880 0.000820 0.000351 nan nan 0.000575 0.001081 0.001040 0.000829 0.000511 0.000676 0.000637 0.000691 0.000467 nan 0.000616 0.000573 0.000639 0.001022 0.000817 0.000986 0.001024 nan nan 0.000393 0.000538 0.000401 0.000520 0.000335 0.000750 0.000331 0.000507 0.000438 0.000489 0.000507 0.000857 0.000757 0.000280 0.000193 0.000454 0.000323 0.000540 0.000326 0.000275 0.000253 0.000378 0.000243 0.000492 0.000242 0.000077 0.000247 0.000159 0.000074 0.000065 0.000059 0.000082 0.000068 0.000182 0.000094 0.000094 0.000086 0.000138 0.000141 0.000054 0.000015 0.000017 0.000126 0.000117 0.000014 0.000063 0.000069 0.000093 0.000043 0.000038 0.000049 0.000024 0.000122 0.000029 0.000029 0.000025 0.000009 0.000018 0.000019 0.000004 0.000014 0.000006 0.000035 0.000065 0.000084 0.000166 0.000079 0.000065 0.000134 0.000107 0.000020 0.000155 0.000086 0.000172 0.000057 0.000057 0.000076 0.000012 0.000006 0.000034 0.000018 0.000025 0.000039 0.000040 0.000042 0.000003 0.000007 nan nan nan nan 0.000102 0.000035 0.000023 0.000011 0.000008 0.000001 0.000018 0.000028 0.000040 0.000028 0.000148 0.000059 0.000023 0.000055 0.000072 0.000122 nan 0.000188 0.000192 0.000091 0.000077 0.000029 0.000018 0.000102 0.000151 0.000131 0.000111 nan 0.000029 0.000086 0.000035 0.000071 nan nan 0.000003 0.000018 0.000022 nan 0.000067 0.000049 nan 0.000029 nan 0.000035 0.000059 0.000023 0.000006 0.000014 nan 0.000024 0.000003 0.000000 nan 0.000003 0.000001 0.000025 0.000084 0.000017 nan 0.000029 0.000033 0.000032 nan 0.000134 0.000025 0.000010 0.000091 0.000249 0.000187 0.000056 0.000039 0.000032 0.000033 0.000037 0.000028 0.000055 0.000067 0.000061 0.000026 0.000012 0.000024 0.000038 0.000014 0.000028 0.000116 0.000020 0.000067 nan 0.000071 0.000254 0.000267 0.000187 0.000194 0.000306 0.000175 0.000249 0.000134 0.000041 0.000045 0.000086 0.000138 0.000240 0.000050 0.000116 0.000405 0.000105 0.000254 nan 0.000128 0.000245 0.000292 0.000203 0.000202 0.000004 0.000045 0.000054 0.000184 0.000061 0.000026 0.000026 0.000012 0.000045 0.000061 0.000071 0.000125 0.000180 0.000034 0.000026 0.000024 0.000125 0.000179 0.000179 0.000194 0.000131 0.000218 0.000086 0.000203 0.000235 0.000101 0.000127 0.000144 0.000112 0.000224 0.000369 nan 0.000098 0.000137 0.000075 0.000115 0.000098 0.000031 0.000077 0.000070 0.000075 0.000034 0.000025 0.000112 0.000194 0.000050 0.000070 0.000218 0.000156 0.000080 0.000205 0.000145 0.000124 0.000304 0.000121 0.000078 0.000094 0.000054 0.000015 0.000011 0.000037 0.000032 0.000042 0.000074 0.000021 0.000088 0.000090 0.000091 0.000083 0.000104 0.000056 0.000045 0.000035 0.000011 0.000014 0.000020 0.000059 0.000019 0.000055 0.000049 0.000113 0.000029 0.000012 0.000009 0.000013 0.000089 0.000141 0.000024 0.000083 0.000172 0.000250 0.000128 0.000040 0.000132 0.000063 0.000086 0.000010 0.000040 0.000208 0.000126 0.000037 0.000014 0.000024 0.000063 0.000089 0.000184 0.000212 0.000065 0.000196 0.000166 0.000192 0.000366 nan
nan 0.004150 0.004639 0.004206 0.006818 nan 0.023204 0.037541 0.052625 0.084508 0.151899 0.928414 11.041315 3.431337 11.442537 0.873221 nan nan 0.043948 0.021701 0.015645 nan 0.005047 0.002809 0.001595 0.001140 0.001332 0.001361 0.000806 0.000642 0.000338 0.000625 0.000806 0.000559 0.000609 0.001021 0.000521 0.000662 0.000340 0.000856 0.000520 0.000455 0.000429 0.000440 0.000786 0.000762 0.000501 0.000477 0.000539 0.000397 0.000752 0.000600 0.000508 0.000510 0.000794 0.000753 0.000484 0.000671 0.000688 0.000497 0.000456 0.001055 0.001497 0.001486 0.001484 0.001219 0.000636 0.000210 0.000168 0.000134 0.000345 0.000202 0.000488 0.000404 0.000137 0.000099 0.000036 0.000030 0.000037 0.000037 0.000224 0.000094 0.000151 0.000096 0.000086 0.000198 0.000171 0.000234 0.000256 0.000178 0.000401 0.000279 0.000156 0.000097 0.000092 0.000247 0.000095 0.000112 0.000085 0.000244 0.000161 0.000206 0.000144 0.000184 0.000148 0.000142 0.000074 0.000023 0.000018 0.000065 0.000097 0.000065 0.000037 0.000105 0.000067 0.000020 0.000042 0.000216 0.000111 0.000162 0.000035 0.000055 0.000038 0.000000 0.000028 0.000089 0.000099 0.000045 0.000024 0.000067 0.000032 0.000056 0.000130 0.000043 0.000116 0.000076 0.000154 0.000069 0.000049 0.000058 0.000113 0.000045 0.000059 0.000153 0.000112 0.000038 0.000026 0.000067 0.000031 0.000076 0.000128 0.000122 0.000049 0.000119 0.000135 0.000229 0.000079 0.000047 0.000063 0.000065 0.000128 0.000065 0.000169 0.000115 0.000104 0.000215 0.000326 0.000554 0.000299 0.000350 0.000366 0.000267 0.000253 0.000230 0.000455 0.000226 0.000190 0.000256 0.000329 0.000283 0.000405 0.000500 0.000218 0.000151 0.000128 0.000024 0.000055 0.000051 0.000089 0.000091 0.000246 0.000264 0.000180 0.000245 0.000452 0.000184 0.000287 0.000017 0.000086 0.000120 0.000089 0.000028 0.000018 0.000031 0.000031 0.000049 0.000135 0.000076 0.000084 0.000180 0.000166 0.000072 0.000015 0.000040 0.000057 0.000049 0.000009 0.000028 0.000048 0.000061 0.000221 0.000467 0.000127 0.000163 0.000120 0.000181 0.000308 0.000208 0.000112 0.000190 0.000373 0.000124 0.000062 0.000118 0.000082 0.000054 0.000087 0.000309 0.000275 0.000182 0.000179 0.000104 0.000028 nan nan nan nan nan nan nan 0.000017 nan nan nan nan nan nan nan nan nan nan nan nan nan nan nan nan nan nan nan nan nan nan nan nan 0.000119 0.000148 0.000177 0.000123 0.000065 0.000089 0.000061 0.000263 0.000199 0.000041 0.000228 0.000061 0.000061 0.000054 0.000113 0.000071 0.000158 0.000220 0.000233 0.000173 0.000099 0.000165 0.000207 0.000110 0.000084 0.000215 0.000277 0.000155 0.000343 0.000363 0.000277 0.000151 0.000141 0.000067 0.000301 0.000226 0.000058 0.000179 0.000052 0.000160 0.000235 0.000202 0.000214 0.000545 0.000498 0.000435 0.000412 0.000485 0.001196 0.000531 0.000795 0.000683 0.000492 0.000510 0.000803 0.000377 0.000614 0.000773 0.000406 0.000356 0.000430 0.000603 nan nan 0.000456 0.000874 0.000633 0.000360 0.000465 0.001108 0.000754 0.000253 0.000182 nan 0.000147 0.000488 0.000469 0.000617 0.000912 0.000710 0.000750 nan nan 0.000350 0.000738 0.001021 0.000716 0.000473 0.000244 0.000205 0.000253 0.000395 0.000418 0.000494 0.000575 0.000955 0.000262 0.000213 0.000447 0.000143 0.000154 0.000088 0.000156 0.000188 0.000153 0.000356 0.000276 0.000167 0.000208 0.000328 0.000145 0.000163 0.000111 0.000142 0.000128 0.000198 0.000207 0.000060 0.000086 0.000045 0.000090 0.000030 0.000030 0.000025 0.000126 0.000086 0.000086 0.000083 0.000099 0.000057 0.000091 0.000091 0.000040 0.000074 0.000043 0.000053 0.000042 0.000038 0.000034 0.000018 0.000018 0.000006 0.000047 0.000063 0.000059 0.000054 0.000069 0.000173 0.000079 0.000113 0.000086 0.000187 0.000091 0.000072 0.000122 0.000176 0.000071 0.000052 0.000067 0.000042 0.000063 0.000074 0.000142 0.000065 0.000086 0.000017 0.000029 0.000031 0.000004 0.000016 nan nan nan nan 0.000074 0.000076 0.000063 0.000049 0.000014 0.000002 0.000016 0.000148 0.000123 0.000072 0.000063 0.000034 0.000102 0.000120 0.000023 0.000037 nan 0.000139 0.000108 0.000012 0.000027 0.000011 0.000038 0.000141 0.000151 0.000179 0.000063 nan 0.000007 0.000023 0.000074 0.000065 nan nan 0.000037 0.000007 0.000024 nan 0.000044 0.000014 nan 0.000089 nan 0.000009 0.000035 0.000025 0.000003 0.000004 nan 0.000000 0.000003 0.000011 nan 0.000023 0.000037 0.000102 0.000040 0.000036 nan 0.000014 0.000007 0.000018 nan 0.000158 0.000042 0.000032 0.000063 0.000144 0.000089 0.000061 0.000005 0.000013 0.000024 0.000025 0.000047 0.000082 0.000024 0.000043 0.000084 0.000006 0.000038 0.000012 0.000010 0.000023 0.000032 0.000047 0.000038 nan 0.000041 0.000187 0.000481 0.000439 0.000321 0.000249 0.000198 0.000206 0.000154 0.000128 0.000119 0.000207 0.000172 0.000296 0.000154 0.000223 0.000187 0.000086 0.000128 nan 0.000105 0.000035 0.000154 0.000364 0.000211 0.000040 0.000063 0.000007 0.000094 0.000076 0.000037 0.000009 0.000007 0.000128 0.000277 0.000104 0.000038 0.000180 0.000179 0.000088 0.000062 0.000101 0.000240 0.000277 0.000296 0.000209 0.000300 0.000335 0.000223 0.000589 0.000324 0.000238 0.000222 0.000305 0.000187 0.000215 nan 0.000031 0.000033 0.000087 0.000070 0.000028 0.000043 0.000079 0.000082 0.000301 0.000222 0.000115 0.000071 0.000078 0.000098 0.000062 0.000087 0.000112 0.000067 0.000226 0.000090 0.000130 0.000124 0.000038 0.000058 0.000069 0.000022 0.000016 0.000022 0.000038 0.000045 0.000038 0.000056 0.000071 0.000071 0.000068 0.000231 0.000301 0.000134 0.000107 0.000096 0.000042 0.000029 0.000063 0.000042 0.000015 0.000015 0.000086 0.000151 0.000099 0.000040 0.000037 0.000034 0.000011 0.000037 0.000032 0.000083 0.000105 0.000176 0.000113 0.000105 0.000040 0.000119 0.000283 0.000045 0.000011 0.000020 0.000063 0.000067 0.000086 0.000037 0.000152 0.000067 0.000094 0.000204 0.000129 0.000188 0.000329 0.000120 0.000238 0.000204 nan
nan 0.005455 0.005219 0.007253 0.007311 nan 0.012379 0.017579 0.027143 0.052273 0.074160 0.152296 0.900350 11.442537 3.431337 11.326022 nan nan 0.066593 0.042609 0.024327 nan 0.008633 0.005214 0.003547 0.001887 0.001927 0.002090 0.000847 0.000918 0.000566 0.000897 0.000646 0.000345 0.001147 0.001070 0.000589 0.000442 0.000235 0.000645 0.000582 0.000615 0.000571 0.000477 0.000776 0.000766 0.001119 0.000688 0.000826 0.000516 0.000447 0.000348 0.000544 0.000474 0.000740 0.000731 0.000810 0.000666 0.000328 0.000366 0.000416 0.001381 0.001393 0.001013 0.000512 0.000654 0.000909 0.000396 0.000370 0.000148 0.000451 0.000386 0.000665 0.000348 0.000131 0.000113 0.000096 0.000074 0.000122 0.000326 0.000427 0.000169 0.000083 0.000121 0.000058 0.000095 0.000357 0.000261 0.000271 0.000115 0.000271 0.000181 0.000185 0.000085 0.000090 0.000058 0.000073 0.000130 0.000229 0.000150 0.000207 0.000264 0.000099 0.000192 0.000192 0.000323 0.000273 0.000105 0.000051 0.000049 0.000040 0.000035 0.000108 0.000059 0.000043 0.000056 0.000169 0.000228 0.000188 0.000113 0.000032 0.000019 0.000043 0.000053 0.000122 0.000059 0.000067 0.000016 0.000052 0.000119 0.000125 0.000054 0.000081 0.000093 0.000254 0.000210 0.000143 0.000286 0.000100 0.000190 0.000198 0.000098 0.000181 0.000201 0.000182 0.000109 0.000038 0.000119 0.000054 0.000091 0.000049 0.000065 0.000061 0.000074 0.000032 0.000049 0.000177 0.000148 0.000122 0.000076 0.000119 0.000037 0.000164 0.000116 0.000157 0.000218 0.000362 0.000347 0.000418 0.000239 0.000160 0.000186 0.000346 0.000284 0.000266 0.000290 0.000201 0.000221 0.000192 0.000192 0.000298 0.000351 0.000067 0.000282 0.000099 0.000122 0.000067 0.000025 0.000032 0.000184 0.000165 0.000148 0.000132 0.000141 0.000074 0.000148 0.000159 0.000077 0.000057 0.000119 0.000089 0.000019 0.000011 0.000028 0.000023 0.000031 0.000119 0.000021 0.000010 0.000043 0.000031 0.000091 0.000070 0.000081 0.000040 0.000076 0.000034 0.000045 0.000141 0.000109 0.000185 0.000372 0.000356 0.000217 0.000070 0.000254 0.000333 0.000255 0.000182 0.000052 0.000239 0.000147 0.000064 0.000086 0.000127 0.000087 0.000149 0.000168 0.000305 0.000156 0.000104 0.000141 0.000108 nan nan nan nan nan nan nan 0.000086 nan nan nan nan nan nan nan nan nan nan nan nan nan nan nan nan nan nan nan nan nan nan nan nan 0.000162 0.000159 0.000079 0.000229 0.000129 0.000117 0.000108 0.000125 0.000116 0.000084 0.000063 0.000125 0.000113 0.000138 0.000057 0.000096 0.000203 0.000152 0.000045 0.000061 0.000065 0.000045 0.000112 0.000116 0.000076 0.000282 0.000180 0.000228 0.000326 0.000311 0.000231 0.000211 0.000175 0.000306 0.000315 0.000324 0.000153 0.000227 0.000130 0.000161 0.000281 0.000267 0.000420 0.000397 0.000435 0.000510 0.000479 0.000232 0.000727 0.000864 0.001546 0.001667 0.000762 0.000348 0.000915 0.000436 0.000319 0.001049 0.000731 0.000539 0.000740 0.000527 nan nan 0.000487 0.000596 0.000947 0.000298 0.000689 0.000667 0.000320 0.000160 0.000231 nan 0.000124 0.000661 0.000276 0.000963 0.000965 0.000426 0.000315 nan nan 0.000222 0.000685 0.000722 0.000209 0.000395 0.000243 0.000722 0.000552 0.000762 0.000531 0.000432 0.000883 0.001456 0.000612 0.000532 0.000658 0.000294 0.000140 0.000310 0.000541 0.000481 0.000210 0.000442 0.000112 0.000229 0.000305 0.000205 0.000190 0.000054 0.000095 0.000221 0.000308 0.000309 0.000157 0.000278 0.000169 0.000147 0.000101 0.000277 0.000134 0.000113 0.000220 0.000148 0.000040 0.000039 0.000067 0.000074 0.000032 0.000010 0.000049 0.000072 0.000037 0.000028 0.000021 0.000013 0.000040 0.000045 0.000040 0.000049 0.000047 0.000014 0.000013 0.000026 0.000040 0.000032 0.000029 0.000074 0.000040 0.000158 0.000074 0.000116 0.000141 0.000296 0.000115 0.000065 0.000059 0.000029 0.000028 0.000059 0.000086 0.000055 0.000086 0.000011 0.000011 0.000029 0.000024 0.000059 nan nan nan nan 0.000003 0.000057 0.000007 0.000061 0.000049 0.000032 0.000024 0.000117 0.000129 0.000049 0.000049 0.000097 0.000142 0.000034 0.000020 0.000012 nan 0.000126 0.000100 0.000032 0.000014 0.000008 0.000029 0.000021 0.000045 0.000094 0.000031 nan 0.000049 0.000040 0.000184 0.000176 nan nan 0.000051 0.000079 0.000031 nan 0.000049 0.000017 nan 0.000113 nan 0.000032 0.000028 0.000040 0.000024 0.000001 nan 0.000006 0.000023 0.000019 nan 0.000029 0.000009 0.000025 0.000047 0.000029 nan 0.000034 0.000051 0.000067 nan 0.000116 0.000081 0.000053 0.000008 0.000052 0.000049 0.000063 0.000038 0.000016 0.000007 0.000014 0.000002 0.000018 0.000047 0.000034 0.000045 0.000015 0.000018 0.000013 0.000026 0.000062 0.000024 0.000030 0.000079 nan 0.000210 0.000112 0.000073 0.000207 0.000223 0.000197 0.000431 0.000267 0.000119 0.000135 0.000131 0.000228 0.000176 0.000385 0.000385 0.000141 0.000119 0.000045 0.000122 nan 0.000141 0.000131 0.000119 0.000169 0.000138 0.000107 0.000094 0.000006 0.000029 0.000013 0.000047 0.000111 0.000035 0.000159 0.000181 0.000071 0.000147 0.000083 0.000054 0.000113 0.000037 0.000086 0.000287 0.000311 0.000122 0.000198 0.000146 0.000197 0.000137 0.000276 0.000230 0.000275 0.000239 0.000150 0.000069 0.000165 nan 0.000167 0.000036 0.000118 0.000182 0.000100 0.000129 0.000159 0.000063 0.000309 0.000384 0.000186 0.000179 0.000144 0.000047 0.000066 0.000036 0.000069 0.000115 0.000186 0.000100 0.000230 0.000104 0.000101 0.000045 0.000030 0.000021 0.000019 0.000015 0.000014 0.000015 0.000045 0.000071 0.000110 0.000073 0.000025 0.000083 0.000168 0.000134 0.000073 0.000101 0.000025 0.000029 0.000045 0.000019 0.000006 0.000008 0.000017 0.000110 0.000053 0.000008 0.000028 0.000067 0.000042 0.000005 0.000026 0.000038 0.000058 0.000067 0.000050 0.000107 0.000045 0.000008 0.000135 0.000071 0.000089 0.000091 0.000094 0.000072 0.000166 0.000061 0.000117 0.000023 0.000126 0.000148 0.000055 0.000544 0.000388 0.000034 0.000114 0.000065 nan
nan 0.003412 0.003918 0.004368 0.005141 nan 0.007719 0.012944 0.018739 0.035388 0.055580 0.097431 0.166341 0.873221 11.326022 3.431337 nan nan 0.171727 0.077024 0.037568 nan 0.013986 0.006709 0.004995 0.002423 0.002253 0.001288 0.000915 0.000953 0.000954 0.000872 0.000811 0.000491 0.000955 0.000432 0.000540 0.000407 0.000271 0.000982 0.000443 0.000676 0.001219 0.000698 0.001183 0.001422 0.001387 0.001314 0.000944 0.000991 0.000927 0.000518 0.000567 0.000533 0.000677 0.000314 0.000738 0.000705 0.000477 0.000666 0.000537 0.000944 0.000905 0.000645 0.000920 0.000566 0.000479 0.000514 0.000321 0.000386 0.000398 0.000401 0.000231 0.000240 0.000081 0.000099 0.000049 0.000091 0.000102 0.000254 0.000184 0.000104 0.000154 0.000154 0.000118 0.000226 0.000235 0.000205 0.000222 0.000133 0.000167 0.000133 0.000089 0.000056 0.000059 0.000068 0.000075 0.000230 0.000252 0.000194 0.000199 0.000301 0.000311 0.000296 0.000254 0.000216 0.000233 0.000237 0.000135 0.000061 0.000088 0.000194 0.000219 0.000010 0.000026 0.000041 0.000364 0.000398 0.000287 0.000287 0.000089 0.000061 0.000043 0.000031 0.000029 0.000013 0.000020 0.000008 0.000026 0.000086 0.000199 0.000116 0.000058 0.000074 0.000125 0.000187 0.000127 0.000209 0.000120 0.000190 0.000090 0.000056 0.000078 0.000150 0.000271 0.000218 0.000064 0.000116 0.000029 0.000054 0.000017 0.000026 0.000023 0.000025 0.000025 0.000061 0.000081 0.000142 0.000070 0.000125 0.000211 0.000131 0.000064 0.000088 0.000179 0.000239 0.000384 0.000161 0.000182 0.000118 0.000064 0.000140 0.000316 0.000218 0.000090 0.000262 0.000487 0.000256 0.000263 0.000269 0.000220 0.000260 0.000276 0.000263 0.000059 0.000043 0.000081 0.000161 0.000211 0.000148 0.000049 0.000180 0.000200 0.000255 0.000180 0.000126 0.000192 0.000072 0.000031 0.000096 0.000086 0.000019 0.000117 0.000025 0.000002 0.000042 0.000028 0.000002 0.000007 0.000035 0.000021 0.000026 0.000114 0.000084 0.000047 0.000091 0.000025 0.000111 0.000056 0.000214 0.000269 0.000242 0.000159 0.000222 0.000112 0.000178 0.000237 0.000201 0.000167 0.000045 0.000282 0.000191 0.000140 0.000093 0.000120 0.000206 0.000248 0.000257 0.000431 0.000136 0.000087 0.000036 0.000094 nan nan nan nan nan nan nan 0.000035 nan nan nan nan nan nan nan nan nan nan nan nan nan nan nan nan nan nan nan nan nan nan nan nan 0.000084 0.000264 0.000105 0.000138 0.000132 0.000070 0.000097 0.000165 0.000470 0.000067 0.000134 0.000161 0.000260 0.000166 0.000228 0.000203 0.000388 0.000440 0.000084 0.000111 0.000028 0.000028 0.000118 0.000119 0.000099 0.000301 0.000391 0.000096 0.000190 0.000205 0.000402 0.000976 0.000734 0.000719 0.000438 0.000380 0.000494 0.000281 0.000106 0.000223 0.000198 0.000286 0.000618 0.000294 0.000204 0.000251 0.000344 0.000178 0.000319 0.000492 0.000481 0.000608 0.000718 0.000192 0.000393 0.000793 0.000449 0.000955 0.000777 0.000454 0.000368 0.000640 nan nan 0.000554 0.000535 0.000507 0.000461 0.000309 0.000408 0.000225 0.000667 0.000300 nan 0.000525 0.000893 0.000330 0.000891 0.000506 0.000506 0.000533 nan nan 0.000276 0.000567 0.000444 0.000150 0.000214 0.000339 0.000448 0.000305 0.000379 0.000419 0.000150 0.000451 0.000535 0.000475 0.000407 0.000384 0.000358 0.000222 0.000362 0.000305 0.000489 0.000701 0.000356 0.000210 0.000182 0.000214 0.000170 0.000319 0.000243 0.000235 0.000443 0.000252 0.000167 0.000476 0.000496 0.000207 0.000128 0.000190 0.000272 0.000232 0.000116 0.000117 0.000394 0.000204 0.000043 0.000108 0.000089 0.000072 0.000074 0.000084 0.000086 0.000094 0.000035 0.000065 0.000030 0.000049 0.000065 0.000063 0.000017 0.000111 0.000018 0.000016 0.000017 0.000027 0.000204 0.000097 0.000074 0.000131 0.000272 0.000183 0.000152 0.000132 0.000187 0.000121 0.000096 0.000159 0.000051 0.000026 0.000049 0.000021 0.000047 0.000114 0.000094 0.000045 0.000051 0.000029 0.000119 nan nan nan nan 0.000014 0.000053 0.000102 0.000122 0.000091 0.000049 0.000038 0.000084 0.000070 0.000047 0.000152 0.000200 0.000061 0.000057 0.000072 0.000023 nan 0.000212 0.000148 0.000019 0.000011 0.000004 0.000013 0.000049 0.000040 0.000051 0.000037 nan 0.000016 0.000099 0.000173 0.000061 nan nan 0.000065 0.000063 0.000014 nan 0.000004 0.000001 nan 0.000015 nan 0.000050 0.000008 0.000023 0.000006 0.000006 nan 0.000012 0.000014 0.000012 nan 0.000051 0.000059 0.000019 0.000028 0.000009 nan 0.000047 0.000079 0.000043 nan 0.000051 0.000049 0.000038 0.000023 0.000057 0.000042 0.000045 0.000057 0.000009 0.000008 0.000038 0.000014 0.000007 0.000001 0.000010 0.000004 0.000002 0.000019 0.000089 0.000076 0.000069 0.000061 0.000020 0.000025 nan 0.000235 0.000157 0.000118 0.000150 0.000134 0.000227 0.000093 0.000206 0.000147 0.000210 0.000101 0.000141 0.000272 0.000144 0.000183 0.000141 0.000032 0.000057 0.000255 nan 0.000232 0.000232 0.000154 0.000086 0.000241 0.000111 0.000177 0.000084 0.000079 0.000017 0.000009 0.000015 0.000007 0.000028 0.000188 0.000375 0.000307 0.000302 0.000113 0.000125 0.000126 0.000211 0.000515 0.000276 0.000214 0.000305 0.000256 0.000412 0.000243 0.000058 0.000095 0.000104 0.000391 0.000101 0.000161 0.000128 nan 0.000182 0.000165 0.000124 0.000164 0.000066 0.000100 0.000087 0.000138 0.000290 0.000279 0.000103 0.000201 0.000150 0.000030 0.000027 0.000069 0.000066 0.000080 0.000187 0.000170 0.000095 0.000138 0.000201 0.000101 0.000054 0.000137 0.000028 0.000010 0.000029 0.000071 0.000083 0.000074 0.000102 0.000090 0.000103 0.000076 0.000045 0.000134 0.000102 0.000045 0.000043 0.000079 0.000022 0.000007 0.000038 0.000045 0.000086 0.000091 0.000054 0.000009 0.000019 0.000026 0.000049 0.000001 0.000012 0.000029 0.000038 0.000025 0.000096 0.000108 0.000144 0.000135 0.000246 0.000061 0.000097 0.000125 0.000184 0.000081 0.000323 0.000278 0.000251 0.000117 0.000142 0.000072 0.000023 0.000220 0.000207 0.000071 0.000216 0.000152 nan
nan nan nan nan nan nan nan nan nan nan nan nan nan nan nan nan nan nan nan nan nan nan nan nan nan nan nan nan nan nan nan nan nan nan nan nan nan nan nan nan nan nan nan nan nan nan nan nan nan nan nan nan nan nan nan nan nan nan nan nan nan nan nan nan nan nan nan nan nan nan nan nan nan nan nan nan nan nan nan nan nan nan nan nan nan nan nan nan nan nan nan nan nan nan nan nan nan nan nan nan nan nan nan nan nan nan nan nan nan nan nan nan nan nan nan nan nan nan nan nan nan nan nan nan nan nan nan nan nan nan nan nan nan nan nan nan nan nan nan nan nan nan nan nan nan nan nan nan nan nan nan nan nan nan nan nan nan nan nan nan nan nan nan nan nan nan nan nan nan nan nan nan nan nan nan nan nan nan nan nan nan nan nan nan nan nan nan nan nan nan nan nan nan nan nan nan nan nan nan nan nan nan nan nan nan nan nan nan nan nan nan nan nan nan nan nan nan nan nan nan nan nan nan nan nan nan nan nan nan nan nan nan nan nan nan nan nan nan nan nan nan nan nan nan nan nan nan nan nan nan nan nan nan nan nan nan nan nan nan nan nan nan nan nan nan nan nan nan nan nan nan nan nan nan nan nan nan nan nan nan nan nan nan nan nan nan nan nan nan nan nan nan nan nan nan nan nan nan nan nan nan nan nan nan nan nan nan nan nan nan nan nan nan nan nan nan nan nan nan nan nan nan nan nan nan nan nan nan nan nan nan nan nan nan nan nan nan nan nan nan nan nan nan nan nan nan nan nan nan nan nan nan nan nan nan nan nan nan nan nan nan nan nan nan nan nan nan nan nan nan nan nan nan nan nan nan nan nan nan nan nan nan nan nan nan nan nan nan nan nan nan nan nan nan nan nan nan nan nan nan nan nan nan nan nan nan nan nan nan nan nan nan nan nan nan nan nan nan nan nan nan nan nan nan nan nan nan nan nan nan nan nan nan nan nan nan nan nan nan nan nan nan nan nan nan nan nan nan nan nan nan nan nan nan nan nan nan nan nan nan nan nan nan nan nan nan nan nan nan nan nan nan nan nan nan nan nan nan nan nan nan nan nan nan nan nan nan nan nan nan nan nan nan nan nan nan nan nan nan nan nan nan nan nan nan nan nan nan nan nan nan nan nan nan nan nan nan nan nan nan nan nan nan nan nan nan nan nan nan nan nan nan nan nan nan nan nan nan nan nan nan nan nan nan nan nan nan nan nan nan nan nan nan nan nan nan nan nan nan nan nan nan nan nan nan nan nan nan nan nan nan nan nan nan nan nan nan nan nan nan nan nan nan nan nan nan nan nan nan nan nan nan nan nan nan nan nan nan nan nan nan nan nan nan nan nan nan nan nan nan nan nan nan nan nan nan nan nan nan nan nan nan nan nan nan nan nan nan nan nan nan nan nan nan nan nan nan nan nan nan nan nan nan nan nan nan nan nan nan nan nan nan nan nan nan nan nan nan nan nan nan nan nan nan nan nan nan nan nan nan nan nan nan nan nan
nan nan nan nan nan nan nan nan nan nan nan nan nan nan nan nan nan nan nan nan nan nan nan nan nan nan nan nan nan nan nan nan nan nan nan nan nan nan nan nan nan nan nan nan nan nan nan nan nan nan nan nan nan nan nan nan nan nan nan nan nan nan nan nan nan nan nan nan nan nan nan nan nan nan nan nan nan nan nan nan nan nan nan nan nan nan nan nan nan nan nan nan nan nan nan nan nan nan nan nan nan nan nan nan nan nan nan nan nan nan nan nan nan nan nan nan nan nan nan nan nan nan nan nan nan nan nan nan nan nan nan nan nan nan nan nan nan nan nan nan nan nan nan nan nan nan nan nan nan nan nan nan nan nan nan nan nan nan nan nan nan nan nan nan nan nan nan nan nan nan nan nan nan nan nan nan nan nan nan nan nan nan nan nan nan nan nan nan nan nan nan nan nan nan nan nan nan nan nan nan nan nan nan nan nan nan nan nan nan nan nan nan nan nan nan nan nan nan nan nan nan nan nan nan nan nan nan nan nan nan nan nan nan nan nan nan nan nan nan nan nan nan nan nan nan nan nan nan nan nan nan nan nan nan nan nan nan nan nan nan nan nan nan nan nan nan nan nan nan nan nan nan nan nan nan nan nan nan nan nan nan nan nan nan nan nan nan nan nan nan nan nan nan nan nan nan nan nan nan nan nan nan nan nan nan nan nan nan nan nan nan nan nan nan nan nan nan nan nan nan nan nan nan nan nan nan nan nan nan nan nan nan nan nan nan nan nan nan nan nan nan nan nan nan nan nan nan nan nan nan nan nan nan nan nan nan nan nan nan nan nan nan nan nan nan nan nan nan nan nan nan nan nan nan nan nan nan nan nan nan nan nan nan nan nan nan nan nan nan nan nan nan nan nan nan nan nan nan nan nan nan nan nan nan nan nan nan nan nan nan nan nan nan nan nan nan nan nan nan nan nan nan nan nan nan nan nan nan nan nan nan nan nan nan nan nan nan nan nan nan nan nan nan nan nan nan nan nan nan nan nan nan nan nan nan nan nan nan nan nan nan nan nan nan nan nan nan nan nan nan nan nan nan nan nan nan nan nan nan nan nan nan nan nan nan nan nan nan nan nan nan nan nan nan nan nan nan nan nan nan nan nan nan nan nan nan nan nan nan nan nan nan nan nan nan nan nan nan nan nan nan nan nan nan nan nan nan nan nan nan nan nan nan nan nan nan nan nan nan nan nan nan nan nan nan nan nan nan nan nan nan nan nan nan nan nan nan nan nan nan nan nan nan nan nan nan nan nan nan nan nan nan nan nan nan nan nan nan nan nan nan nan nan nan nan nan nan nan nan nan nan nan nan nan nan nan nan nan nan nan nan nan nan nan nan nan nan nan nan nan nan nan nan nan nan nan nan nan nan nan nan nan nan nan nan nan nan nan nan nan nan nan nan nan nan nan nan nan nan nan nan nan nan nan nan nan nan nan nan nan nan nan nan nan nan nan nan nan nan nan nan nan nan nan nan nan nan nan nan nan nan nan nan nan nan
nan 0.002355 0.002064 0.001894 0.004706 nan 0.007243 0.007216 0.010255 0.010545 0.013274 0.019999 0.031036 0.043948 0.066593 0.171727 nan nan 3.431337 11.206188 0.893020 nan 0.055157 0.025307 0.018048 0.012659 0.006422 0.003918 0.002981 0.002239 0.002140 0.001942 0.001751 0.000480 0.000855 0.000770 0.000572 0.001011 0.000911 0.000676 0.000407 0.000460 0.000634 0.000833 0.000536 0.001194 0.001614 0.001315 0.001341 0.000874 0.000693 0.000794 0.000719 0.000460 0.000532 0.000783 0.000720 0.000399 0.000288 0.000269 0.000478 0.000423 0.000486 0.000645 0.000569 0.000678 0.000313 0.000552 0.000362 0.000090 0.000142 0.000096 0.000291 0.000432 0.000295 0.000332 0.000258 0.000118 0.000164 0.000437 0.000281 0.000194 0.000093 0.000137 0.000256 0.000201 0.000230 0.000146 0.000253 0.000417 0.000166 0.000087 0.000048 0.000118 0.000064 0.000199 0.000219 0.000279 0.000103 0.000103 0.000101 0.000131 0.000198 0.000248 0.000407 0.000223 0.000137 0.000348 0.000250 0.000154 0.000133 0.000094 0.000134 0.000175 0.000183 0.000093 0.000118 0.000352 0.000375 0.000202 0.000134 0.000045 0.000026 0.000062 0.000062 0.000058 0.000023 0.000076 0.000054 0.000047 0.000073 0.000099 0.000262 0.000065 0.000119 0.000076 0.000036 0.000038 0.000140 0.000456 0.000222 0.000088 0.000115 0.000090 0.000062 0.000165 0.000028 0.000121 0.000112 0.000081 0.000062 0.000169 0.000081 0.000102 0.000134 0.000152 0.000138 0.000132 0.000128 0.000191 0.000228 0.000237 0.000207 0.000426 0.000625 0.000272 0.000203 0.000285 0.000198 0.000214 0.000134 0.000296 0.000228 0.000143 0.000179 0.000104 0.000137 0.000112 0.000145 0.000232 0.000120 0.000345 0.000225 0.000146 0.000147 0.000220 0.000440 0.000369 0.000224 0.000122 0.000195 0.000607 0.000416 0.000471 0.000185 0.000181 0.000292 0.000392 0.000220 0.000165 0.000215 0.000245 0.000169 0.000039 0.000155 0.000096 0.000079 0.000099 0.000047 0.000026 0.000049 0.000040 0.000043 0.000135 0.000317 0.000342 0.000110 0.000095 0.000088 0.000136 0.000261 0.000202 0.000253 0.000230 0.000253 0.000134 0.000098 0.000186 0.000210 0.000218 0.000140 0.000073 0.000127 0.000053 0.000019 0.000032 0.000198 0.000169 0.000091 0.000115 0.000101 0.000054 0.000131 nan nan nan nan nan nan nan 0.000113 nan nan nan nan nan nan nan nan nan nan nan nan nan nan nan nan nan nan nan nan nan nan nan nan 0.000196 0.000013 0.000052 0.000067 0.000018 0.000023 0.000025 0.000035 0.000050 0.000220 0.000176 0.000144 0.000414 0.000295 0.000076 0.000079 0.000078 0.000077 0.000039 0.000086 0.000086 0.000045 0.000211 0.000235 0.000144 0.000219 0.000258 0.000141 0.000202 0.000178 0.000076 0.000232 0.000414 0.000322 0.000157 0.000296 0.000336 0.000252 0.000487 0.000137 0.000332 0.000202 0.000285 0.000150 0.000276 0.000154 0.000288 0.000407 0.000481 0.000355 0.000340 0.000559 0.000947 0.000493 0.000492 0.000481 0.000633 0.000341 0.000500 0.000815 0.000305 0.000539 nan nan 0.000634 0.000534 0.000569 0.000574 0.000603 0.000364 0.000331 0.000347 0.000481 nan 0.000292 0.000711 0.000875 0.000575 0.000515 0.000223 0.000266 nan nan 0.000258 0.000224 0.000203 0.000083 0.000009 0.000043 0.000073 0.000125 0.000570 0.000311 0.000144 0.000397 0.000291 0.000370 0.000520 0.000321 0.000427 0.000253 0.000353 0.000249 0.000369 0.000287 0.000292 0.000151 0.000052 0.000096 0.000118 0.000336 0.000154 0.000186 0.000130 0.000430 0.000494 0.000549 0.000535 0.000421 0.000352 0.000490 0.000471 0.000258 0.000137 0.000155 0.000105 0.000187 0.000151 0.000172 0.000138 0.000255 0.000405 0.000074 0.000135 0.000026 0.000018 0.000038 0.000056 0.000168 0.000188 0.000259 0.000089 0.000058 0.000091 0.000110 0.000151 0.000108 0.000490 0.000212 0.000111 0.000074 0.000283 0.000399 0.000349 0.000173 0.000184 0.000249 0.000439 0.000233 0.000125 0.000113 0.000007 0.000040 0.000099 0.000142 0.000111 0.000004 0.000108 0.000119 0.000084 nan nan nan nan 0.000042 0.000196 0.000343 0.000138 0.000125 0.000161 0.000074 0.000044 0.000096 0.000155 0.000216 0.000148 0.000272 0.000254 0.000180 0.000116 nan 0.000173 0.000108 0.000145 0.000074 0.000089 0.000113 0.000138 0.000057 0.000083 0.000032 nan 0.000065 0.000049 0.000040 0.000029 nan nan 0.000033 0.000032 0.000116 nan 0.000049 0.000016 nan 0.000034 nan 0.000040 0.000069 0.000040 0.000009 0.000010 nan 0.000138 0.000138 0.000043 nan 0.000009 0.000014 0.000122 0.000053 0.000028 nan 0.000024 0.000018 0.000053 nan 0.000038 0.000064 0.000075 0.000110 0.000049 0.000065 0.000043 0.000093 0.000034 0.000032 0.000012 0.000025 0.000011 0.000011 0.000131 0.000089 0.000013 0.000067 0.000051 0.000128 0.000250 0.000122 0.000228 0.000184 nan 0.000450 0.000467 0.000335 0.000163 0.000175 0.000239 0.000267 0.000272 0.000295 0.000207 0.000069 0.000028 0.000027 0.000081 0.000199 0.000086 0.000141 0.000386 0.000305 nan 0.000258 0.000124 0.000134 0.000101 0.000067 0.000086 0.000074 0.000108 0.000122 0.000059 0.000105 0.000155 0.000096 0.000241 0.000220 0.000203 0.000236 0.000633 0.000364 0.000263 0.000141 0.000161 0.000150 0.000115 0.000048 0.000073 0.000373 0.000804 0.000603 0.000444 0.000187 0.000141 0.000287 0.000193 0.000153 0.000058 nan 0.000039 0.000056 0.000027 0.000046 0.000050 0.000036 0.000073 0.000093 0.000093 0.000179 0.000167 0.000300 0.000248 0.000239 0.000137 0.000056 0.000103 0.000106 0.000101 0.000071 0.000014 0.000027 0.000011 0.000022 0.000032 0.000054 0.000041 0.000026 0.000018 0.000090 0.000073 0.000074 0.000102 0.000050 0.000086 0.000020 0.000131 0.000099 0.000110 0.000052 0.000038 0.000013 0.000035 0.000016 0.000019 0.000040 0.000086 0.000194 0.000131 0.000071 0.000195 0.000026 0.000033 0.000043 0.000017 0.000045 0.000050 0.000017 0.000019 0.000014 0.000060 0.000180 0.000463 0.000349 0.000237 0.000158 0.000057 0.000057 0.000059 0.000141 0.000074 0.000108 0.000053 0.000045 0.000083 0.000111 0.000067 0.000047 0.000053 0.000254 nan
nan 0.004082 0.002800 0.003440 0.006437 nan 0.005998 0.004623 0.006975 0.007675 0.009360 0.012028 0.019358 0.021701 0.042609 0.077024 nan nan 11.206188 3.431337 11.305997 nan 0.121802 0.048246 0.038383 0.019422 0.012460 0.003812 0.004575 0.003768 0.002560 0.001554 0.002087 0.001313 0.001312 0.001713 0.001168 0.001627 0.000942 0.000769 0.000788 0.000944 0.001256 0.001062 0.001132 0.002056 0.002072 0.001273 0.001030 0.000467 0.000281 0.000455 0.000335 0.000323 0.000366 0.000371 0.000436 0.000346 0.000205 0.000372 0.000735 0.001005 0.000424 0.000881 0.000868 0.000950 0.000675 0.000545 0.000669 0.000244 0.000093 0.000321 0.000284 0.000450 0.000419 0.000363 0.000227 0.000397 0.000296 0.000234 0.000218 0.000097 0.000038 0.000235 0.000295 0.000261 0.000320 0.000075 0.000098 0.000323 0.000224 0.000150 0.000146 0.000104 0.000096 0.000210 0.000341 0.000449 0.000280 0.000095 0.000080 0.000115 0.000190 0.000407 0.000462 0.000210 0.000317 0.000245 0.000306 0.000187 0.000231 0.000168 0.000140 0.000096 0.000207 0.000218 0.000442 0.000385 0.000243 0.000290 0.000202 0.000049 0.000073 0.000186 0.000071 0.000199 0.000219 0.000172 0.000035 0.000062 0.000134 0.000101 0.000294 0.000107 0.000069 0.000083 0.000088 0.000115 0.000182 0.000545 0.000261 0.000249 0.000214 0.000125 0.000090 0.000095 0.000064 0.000054 0.000213 0.000146 0.000198 0.000122 0.000093 0.000282 0.000101 0.000232 0.000220 0.000228 0.000241 0.000302 0.000278 0.000249 0.000391 0.000618 0.000603 0.000352 0.000291 0.000250 0.000272 0.000316 0.000569 0.000374 0.000296 0.000147 0.000316 0.000110 0.000128 0.000050 0.000111 0.000212 0.000312 0.000344 0.000519 0.000378 0.000231 0.000337 0.000183 0.000172 0.000126 0.000128 0.000220 0.000422 0.000785 0.000543 0.000220 0.000283 0.000720 0.000292 0.000224 0.000173 0.000338 0.000227 0.000219 0.000192 0.000297 0.000313 0.000184 0.000181 0.000065 0.000264 0.000126 0.000138 0.000031 0.000039 0.000228 0.000427 0.000291 0.000096 0.000214 0.000298 0.000048 0.000066 0.000056 0.000023 0.000052 0.000048 0.000034 0.000029 0.000080 0.000052 0.000058 0.000095 0.000112 0.000043 0.000085 0.000087 0.000062 0.000227 0.000101 0.000133 0.000112 0.000069 0.000102 nan nan nan nan nan nan nan 0.000157 nan nan nan nan nan nan nan nan nan nan nan nan nan nan nan nan nan nan nan nan nan nan nan nan 0.000029 0.000015 0.000051 0.000086 0.000158 0.000019 0.000013 0.000005 0.000054 0.000081 0.000187 0.000141 0.000250 0.000183 0.000131 0.000237 0.000301 0.000094 0.000099 0.000199 0.000137 0.000180 0.000207 0.000490 0.000214 0.000226 0.000380 0.000191 0.000153 0.000178 0.000241 0.000665 0.000628 0.000440 0.000403 0.000556 0.000358 0.000194 0.000391 0.000144 0.000056 0.000063 0.000130 0.000262 0.000194 0.000101 0.000462 0.000300 0.000341 0.000329 0.000469 0.000419 0.000444 0.000633 0.000420 0.000432 0.000296 0.000290 0.000357 0.000332 0.000172 0.000430 nan nan 0.000421 0.000554 0.000541 0.000240 0.000626 0.000387 0.000591 0.000515 0.000416 nan 0.000204 0.000759 0.000687 0.000509 0.000680 0.000695 0.000541 nan nan 0.000477 0.000307 0.000207 0.000079 0.000063 0.000134 0.000134 0.000195 0.000607 0.000273 0.000113 0.000211 0.000508 0.000215 0.000576 0.000370 0.000643 0.000536 0.000516 0.000422 0.000657 0.000458 0.000116 0.000131 0.000195 0.000124 0.000090 0.000150 0.000098 0.000087 0.000140 0.000309 0.000492 0.000341 0.000758 0.000467 0.000493 0.000893 0.000657 0.000277 0.000268 0.000382 0.000273 0.000743 0.000422 0.000387 0.000104 0.000337 0.000365 0.000141 0.000054 0.000015 0.000054 0.000023 0.000024 0.000074 0.000081 0.000173 0.000122 0.000074 0.000034 0.000026 0.000040 0.000102 0.000162 0.000074 0.000132 0.000348 0.000296 0.000179 0.000259 0.000165 0.000141 0.000332 0.000380 0.000134 0.000144 0.000076 0.000028 0.000047 0.000180 0.000116 0.000141 0.000045 0.000203 0.000251 0.000061 nan nan nan nan 0.000017 0.000081 0.000132 0.000059 0.000152 0.000107 0.000084 0.000110 0.000147 0.000069 0.000076 0.000180 0.000118 0.000099 0.000258 0.000102 nan 0.000246 0.000343 0.000129 0.000089 0.000037 0.000054 0.000078 0.000053 0.000094 0.000061 nan 0.000063 0.000008 0.000015 0.000047 nan nan 0.000060 0.000019 0.000043 nan 0.000018 0.000024 nan 0.000079 nan 0.000043 0.000035 0.000069 0.000027 0.000011 nan 0.000064 0.000035 0.000045 nan 0.000037 0.000038 0.000067 0.000094 0.000050 nan 0.000029 0.000024 0.000033 nan 0.000053 0.000045 0.000064 0.000060 0.000024 0.000065 0.000053 0.000054 0.000043 0.000122 0.000017 0.000029 0.000025 0.000038 0.000069 0.000187 0.000050 0.000040 0.000053 0.000076 0.000072 0.000138 0.000307 0.000169 nan 0.000118 0.000201 0.000230 0.000300 0.000300 0.000281 0.000501 0.000290 0.000143 0.000252 0.000194 0.000086 0.000110 0.000158 0.000162 0.000069 0.000134 0.000332 0.000147 nan 0.000241 0.000259 0.000241 0.000179 0.000116 0.000122 0.000043 0.000054 0.000086 0.000132 0.000113 0.000211 0.000078 0.000173 0.000125 0.000118 0.000404 0.000375 0.000158 0.000194 0.000116 0.000199 0.000282 0.000248 0.000306 0.000198 0.000214 0.000520 0.000633 0.000561 0.000060 0.000153 0.000157 0.000154 0.000168 0.000093 nan 0.000046 0.000157 0.000085 0.000063 0.000047 0.000036 0.000067 0.000083 0.000041 0.000043 0.000076 0.000079 0.000113 0.000076 0.000183 0.000104 0.000131 0.000064 0.000078 0.000054 0.000060 0.000085 0.000043 0.000093 0.000083 0.000035 0.000071 0.000027 0.000020 0.000098 0.000062 0.000137 0.000096 0.000101 0.000025 0.000033 0.000137 0.000074 0.000042 0.000016 0.000014 0.000014 0.000016 0.000018 0.000019 0.000054 0.000143 0.000098 0.000054 0.000096 0.000141 0.000043 0.000038 0.000071 0.000064 0.000134 0.000164 0.000083 0.000014 0.000071 0.000244 0.000064 0.000207 0.000141 0.000264 0.000094 0.000111 0.000057 0.000135 0.000055 0.000091 0.000093 0.000119 0.000102 0.000102 0.000216 0.000246 0.000102 0.000074 0.000154 nan
nan 0.002961 0.002382 0.003529 0.004293 nan 0.003110 0.004366 0.004985 0.007248 0.005769 0.011368 0.008728 0.015645 0.024327 0.037568 nan nan 0.893020 11.305997 3.431337 nan 0.781049 0.157016 0.077836 0.040158 0.020590 0.008725 0.011023 0.007413 0.004665 0.003010 0.003160 0.002849 0.003706 0.003335 0.002594 0.001827 0.001629 0.002139 0.002103 0.001176 0.001308 0.001576 0.001271 0.001143 0.001008 0.000412 0.000669 0.000406 0.000567 0.000575 0.000368 0.000429 0.000352 0.000526 0.000187 0.000385 0.000147 0.000341 0.000601 0.000682 0.000412 0.000525 0.000689 0.000953 0.000812 0.000552 0.000756 0.000499 0.000144 0.000305 0.000240 0.000157 0.000588 0.000609 0.000474 0.000412 0.000106 0.000314 0.000501 0.000545 0.000741 0.000494 0.000152 0.000182 0.000160 0.000149 0.000139 0.000181 0.000133 0.000300 0.000356 0.000198 0.000067 0.000071 0.000095 0.000182 0.000213 0.000133 0.000218 0.000127 0.000147 0.000150 0.000310 0.000206 0.000194 0.000356 0.000227 0.000189 0.000316 0.000267 0.000115 0.000227 0.000326 0.000295 0.000266 0.000379 0.000197 0.000235 0.000150 0.000100 0.000154 0.000280 0.000262 0.000198 0.000352 0.000261 0.000104 0.000160 0.000197 0.000231 0.000314 0.000157 0.000123 0.000090 0.000499 0.000233 0.000479 0.000270 0.000175 0.000167 0.000117 0.000080 0.000157 0.000120 0.000098 0.000124 0.000243 0.000103 0.000124 0.000154 0.000276 0.000444 0.000157 0.000343 0.000477 0.000720 0.000446 0.000711 0.000277 0.000187 0.000481 0.000534 0.000427 0.000379 0.000352 0.000287 0.000187 0.000203 0.000183 0.000107 0.000105 0.000119 0.000183 0.000085 0.000215 0.000062 0.000041 0.000077 0.000334 0.000485 0.000567 0.000595 0.000326 0.000374 0.000397 0.000262 0.000445 0.000259 0.000169 0.000524 0.000333 0.000245 0.000440 0.000327 0.000760 0.000398 0.000203 0.000416 0.000445 0.000463 0.000194 0.000302 0.000404 0.000365 0.000269 0.000120 0.000091 0.000072 0.000192 0.000081 0.000108 0.000283 0.000530 0.000232 0.000277 0.000187 0.000205 0.000186 0.000039 0.000019 0.000035 0.000022 0.000062 0.000087 0.000098 0.000071 0.000115 0.000064 0.000085 0.000113 0.000109 0.000077 0.000112 0.000121 0.000144 0.000074 0.000025 0.000186 0.000146 0.000075 0.000157 nan nan nan nan nan nan nan 0.000375 nan nan nan nan nan nan nan nan nan nan nan nan nan nan nan nan nan nan nan nan nan nan nan nan 0.000050 0.000081 0.000067 0.000172 0.000053 0.000055 0.000010 0.000045 0.000069 0.000165 0.000030 0.000076 0.000071 0.000073 0.000074 0.000359 0.000134 0.000191 0.000254 0.000141 0.000315 0.000144 0.000188 0.000571 0.000296 0.000175 0.000385 0.000168 0.000189 0.000076 0.000062 0.000245 0.000322 0.000571 0.000440 0.000784 0.000557 0.000392 0.000322 0.000093 0.000187 0.000202 0.000160 0.000320 0.000253 0.000169 0.000241 0.000140 0.000193 0.000384 0.000331 0.000409 0.000232 0.000154 0.000272 0.000202 0.000245 0.000199 0.000147 0.000063 0.000132 0.000767 nan nan 0.000665 0.000542 0.000514 0.000207 0.000199 0.000291 0.000172 0.000416 0.000496 nan 0.000145 0.000250 0.000195 0.000113 0.000298 0.000184 0.000134 nan nan 0.000165 0.000223 0.000263 0.000162 0.000200 0.000187 0.000067 0.000165 0.000250 0.000211 0.000422 0.000122 0.000392 0.000302 0.000381 0.000428 0.000551 0.000542 0.000912 0.000370 0.000571 0.000277 0.000343 0.000317 0.000657 0.000250 0.000085 0.000098 0.000064 0.000137 0.000104 0.000290 0.000646 0.000558 0.000539 0.000313 0.000389 0.000481 0.000219 0.000172 0.000245 0.000359 0.000151 0.000735 0.000672 0.000391 0.000249 0.000316 0.000263 0.000207 0.000135 0.000049 0.000045 0.000088 0.000057 0.000057 0.000067 0.000216 0.000135 0.000119 0.000142 0.000069 0.000057 0.000208 0.000269 0.000173 0.000207 0.000203 0.000110 0.000069 0.000091 0.000105 0.000023 0.000113 0.000161 0.000110 0.000224 0.000023 0.000037 0.000154 0.000113 0.000098 0.000172 0.000086 0.000211 0.000188 0.000122 nan nan nan nan 0.000102 0.000224 0.000232 0.000370 0.000246 0.000208 0.000119 0.000187 0.000207 0.000097 0.000128 0.000231 0.000403 0.000259 0.000388 0.000110 nan 0.000158 0.000202 0.000053 0.000026 0.000032 0.000016 0.000056 0.000043 0.000069 0.000154 nan 0.000056 0.000011 0.000014 0.000032 nan nan 0.000061 0.000134 0.000043 nan 0.000051 0.000043 nan 0.000215 nan 0.000019 0.000056 0.000051 0.000032 0.000069 nan 0.000086 0.000119 0.000065 nan 0.000141 0.000055 0.000081 0.000088 0.000083 nan 0.000080 0.000102 0.000038 nan 0.000050 0.000032 0.000060 0.000041 0.000039 0.000047 0.000065 0.000054 0.000036 0.000084 0.000057 0.000096 0.000086 0.000165 0.000108 0.000102 0.000033 0.000017 0.000091 0.000129 0.000089 0.000206 0.000292 0.000128 nan 0.000058 0.000059 0.000132 0.000197 0.000235 0.000093 0.000085 0.000257 0.000090 0.000187 0.000138 0.000122 0.000128 0.000180 0.000241 0.000370 0.000282 0.000385 0.000182 nan 0.000326 0.000332 0.000380 0.000290 0.000421 0.000352 0.000489 0.000231 0.000207 0.000171 0.000218 0.000483 0.000470 0.000321 0.000398 0.000236 0.000337 0.000254 0.000302 0.000144 0.000312 0.000502 0.000521 0.000462 0.000358 0.000227 0.000179 0.000420 0.000515 0.000172 0.000060 0.000073 0.000052 0.000038 0.000085 0.000065 nan 0.000112 0.000050 0.000062 0.000036 0.000021 0.000062 0.000045 0.000042 0.000018 0.000078 0.000152 0.000113 0.000093 0.000121 0.000078 0.000113 0.000043 0.000018 0.000080 0.000048 0.000047 0.000032 0.000020 0.000093 0.000217 0.000082 0.000090 0.000045 0.000025 0.000045 0.000073 0.000035 0.000086 0.000245 0.000045 0.000043 0.000083 0.000054 0.000069 0.000015 0.000056 0.000047 0.000058 0.000056 0.000019 0.000024 0.000106 0.000036 0.000058 0.000202 0.000155 0.000090 0.000029 0.000030 0.000036 0.000031 0.000076 0.000078 0.000161 0.000263 0.000316 0.000150 0.000199 0.000086 0.000116 0.000069 0.000207 0.000180 0.000162 0.000148 0.000098 0.000272 0.000322 0.000188 0.000110 0.000254 0.000404 0.000535 0.000232 0.000232 nan
nan nan nan nan nan nan nan nan nan nan nan nan nan nan nan nan nan nan nan nan nan nan nan nan nan nan nan nan nan nan nan nan nan nan nan nan nan nan nan nan nan nan nan nan nan nan nan nan nan nan nan nan nan nan nan nan nan nan nan nan nan nan nan nan nan nan nan nan nan nan nan nan nan nan nan nan nan nan nan nan nan nan nan nan nan nan nan nan nan nan nan nan nan nan nan nan nan nan nan nan nan nan nan nan nan nan nan nan nan nan nan nan nan nan nan nan nan nan nan nan nan nan nan nan nan nan nan nan nan nan nan nan nan nan nan nan nan nan nan nan nan nan nan nan nan nan nan nan nan nan nan nan nan nan nan nan nan nan nan nan nan nan nan nan nan nan nan nan nan nan nan nan nan nan nan nan nan nan nan nan nan nan nan nan nan nan nan nan nan nan nan nan nan nan nan nan nan nan nan nan nan nan nan nan nan nan nan nan nan nan nan nan nan nan nan nan nan nan nan nan nan nan nan nan nan nan nan nan nan nan nan nan nan nan nan nan nan nan nan nan nan nan nan nan nan nan nan nan nan nan nan nan nan nan nan nan nan nan nan nan nan nan nan nan nan nan nan nan nan nan nan nan nan nan nan nan nan nan nan nan nan nan nan nan nan nan nan nan nan nan nan nan nan nan nan nan nan nan nan nan nan nan nan nan nan nan nan nan nan nan nan nan nan nan nan nan nan nan nan nan nan nan nan nan nan nan nan nan nan nan nan nan nan nan nan nan nan nan nan nan nan nan nan nan nan nan nan nan nan nan nan nan nan nan nan nan nan nan nan nan nan nan nan nan nan nan nan nan nan nan nan nan nan nan nan nan nan nan nan nan nan nan nan nan nan nan nan nan nan nan nan nan nan nan nan nan nan nan nan nan nan nan nan nan nan nan nan nan nan nan nan nan nan nan nan nan nan nan nan nan nan nan nan nan nan nan nan nan nan nan nan nan nan nan nan nan nan nan nan nan nan nan nan nan nan nan nan nan nan nan nan nan nan nan nan nan nan nan nan nan nan nan nan nan nan nan nan nan nan nan nan nan nan nan nan nan nan nan nan nan nan nan nan nan nan nan nan nan nan nan nan nan nan nan nan nan nan nan nan nan nan nan nan nan nan nan nan nan nan nan nan nan nan nan nan nan nan nan nan nan nan nan nan nan nan nan nan nan nan nan nan nan nan nan nan nan nan nan nan nan nan nan nan nan nan nan nan nan nan nan nan nan nan nan nan nan nan nan nan nan nan nan nan nan nan nan nan nan nan nan nan nan nan nan nan nan nan nan nan nan nan nan nan nan nan nan nan nan nan nan nan nan nan nan nan nan nan nan nan nan nan nan nan nan nan nan nan nan nan nan nan nan nan nan nan nan nan nan nan nan nan nan nan nan nan nan nan nan nan nan nan nan nan nan nan nan nan nan nan nan nan nan nan nan nan nan nan nan nan nan nan nan nan nan nan nan nan nan nan nan nan nan nan nan nan nan nan nan nan nan nan nan nan nan nan
nan 0.001572 0.001744 0.001522 0.002872 nan 0.003564 0.003399 0.002678 0.004074 0.003516 0.003662 0.008670 0.005047 0.008633 0.013986 nan nan 0.055157 0.121802 0.781049 nan 3.431337 11.454616 0.931291 0.186654 0.080777 0.053675 0.031243 0.013483 0.010657 0.009599 0.005315 0.005592 0.003834 0.003696 0.006082 0.005277 0.004612 0.002865 0.003052 0.001380 0.001006 0.000981 0.001282 0.001207 0.000243 0.000383 0.000539 0.000654 0.000424 0.000279 0.000589 0.000990 0.000637 0.000582 0.000341 0.000379 0.000197 0.000514 0.000535 0.000527 0.000426 0.000588 0.000395 0.000413 0.000793 0.000639 0.000480 0.000285 0.000290 0.000380 0.000585 0.000272 0.000514 0.000390 0.000340 0.000654 0.000442 0.000372 0.000574 0.000691 0.000507 0.000413 0.000378 0.000098 0.000093 0.000161 0.000262 0.000221 0.000285 0.000320 0.000258 0.000164 0.000243 0.000140 0.000182 0.000185 0.000261 0.000314 0.000342 0.000186 0.000186 0.000174 0.000288 0.000216 0.000436 0.000288 0.000146 0.000189 0.000675 0.000379 0.000401 0.000340 0.000391 0.000640 0.000582 0.000748 0.000235 0.000554 0.000385 0.000127 0.000284 0.000218 0.000574 0.000147 0.000285 0.000178 0.000101 0.000156 0.000174 0.000143 0.000152 0.000309 0.000468 0.000430 0.000793 0.000653 0.000520 0.000457 0.000147 0.000085 0.000013 0.000016 0.000030 0.000043 0.000050 0.000131 0.000294 0.000309 0.000182 0.000586 0.000362 0.000289 0.000467 0.000211 0.000814 0.000895 0.000574 0.000603 0.000901 0.000574 0.000566 0.000290 0.000321 0.000495 0.000258 0.000152 0.000192 0.000188 0.000250 0.000302 0.000312 0.000203 0.000158 0.000214 0.000267 0.000047 0.000046 0.000017 0.000107 0.000235 0.000267 0.000306 0.000640 0.000432 0.000469 0.000361 0.000351 0.000331 0.000678 0.001206 0.000592 0.000664 0.000520 0.001013 0.000380 0.001400 0.000910 0.000630 0.000739 0.000867 0.000792 0.001143 0.000576 0.000332 0.000180 0.000228 0.000387 0.000459 0.000523 0.000522 0.000277 0.000249 0.000321 0.000359 0.000285 0.000345 0.000175 0.000263 0.000104 0.000121 0.000043 0.000030 0.000034 0.000060 0.000121 0.000124 0.000046 0.000024 0.000058 0.000094 0.000083 0.000011 0.000028 0.000029 0.000051 0.000079 0.000063 0.000034 0.000028 0.000160 0.000134 nan nan nan nan nan nan nan 0.000291 nan nan nan nan nan nan nan nan nan nan nan nan nan nan nan nan nan nan nan nan nan nan nan nan 0.000476 0.000241 0.000131 0.000183 0.000042 0.000141 0.000157 0.000134 0.000080 0.000183 0.000089 0.000026 0.000026 0.000088 0.000096 0.000282 0.000210 0.000249 0.000527 0.000338 0.000148 0.000326 0.000464 0.000433 0.000475 0.000609 0.000462 0.000694 0.000083 0.000151 0.000141 0.000158 0.000283 0.000173 0.000176 0.000144 0.000323 0.000158 0.000370 0.000241 0.000286 0.000131 0.000027 0.000013 0.000026 0.000125 0.000140 0.000093 0.000073 0.000074 0.000137 0.000027 0.000052 0.000168 0.000191 0.000211 0.000144 0.000052 0.000140 0.000187 0.000067 0.000342 nan nan 0.000483 0.000590 0.000428 0.000254 0.000237 0.000144 0.000128 0.000237 0.000151 nan 0.000031 0.000037 0.000096 0.000125 0.000158 0.000297 0.000094 nan nan 0.000148 0.000224 0.000152 0.000328 0.000220 0.000108 0.000263 0.000045 0.000065 0.000117 0.000094 0.000074 0.000169 0.000365 0.000198 0.000215 0.000051 0.000165 0.000196 0.000233 0.000291 0.000206 0.000254 0.000148 0.000094 0.000176 0.000232 0.000054 0.000116 0.000096 0.000140 0.000147 0.000341 0.000596 0.000574 0.000481 0.000631 0.000992 0.001192 0.000731 0.000759 0.000496 0.000481 0.000686 0.001034 0.000877 0.000647 0.000165 0.000564 0.000452 0.000241 0.000119 0.000278 0.000422 0.000318 0.000111 0.000016 0.000105 0.000145 0.000162 0.000070 0.000086 0.000094 0.000116 0.000081 0.000063 0.000067 0.000061 0.000011 0.000032 0.000025 0.000040 0.000063 0.000173 0.000094 0.000113 0.000094 0.000107 0.000161 0.000249 0.000347 0.000369 0.000134 0.000295 0.000236 0.000550 0.000592 nan nan nan nan 0.000358 0.000258 0.000140 0.000272 0.000354 0.000302 0.000510 0.000549 0.000562 0.000392 0.000859 0.000860 0.000528 0.000286 0.000433 0.000510 nan 0.000211 0.000091 0.000172 0.000119 0.000242 0.000169 0.000128 0.000076 0.000096 0.000041 nan 0.000287 0.000049 0.000008 0.000119 nan nan 0.000250 0.000203 0.000069 nan 0.000194 0.000296 nan 0.000171 nan 0.000102 0.000107 0.000080 0.000062 0.000107 nan 0.000144 0.000043 0.000069 nan 0.000104 0.000179 0.000140 0.000005 0.000036 nan 0.000067 0.000028 0.000013 nan 0.000067 0.000037 0.000010 0.000050 0.000058 0.000050 0.000081 0.000064 0.000336 0.000241 0.000151 0.000110 0.000089 0.000055 0.000113 0.000154 0.000078 0.000144 0.000099 0.000020 0.000113 0.000136 0.000066 0.000026 nan 0.000115 0.000118 0.000022 0.000147 0.000116 0.000144 0.000054 0.000186 0.000304 0.000230 0.000156 0.000161 0.000380 0.000199 0.000164 0.000610 0.000407 0.000522 0.001364 nan 0.000506 0.000290 0.000444 0.000413 0.000611 0.000401 0.000757 0.000521 0.000272 0.000583 0.000555 0.000248 0.000168 0.000478 0.000529 0.000223 0.000352 0.001032 0.000336 0.000346 0.000546 0.000187 0.000227 0.000263 0.000224 0.000199 0.000268 0.000157 0.000073 0.000013 0.000022 0.000128 0.000134 0.000202 0.000176 0.000113 nan 0.000199 0.000154 0.000035 0.000015 0.000091 0.000086 0.000024 0.000122 0.000125 0.000058 0.000096 0.000116 0.000093 0.000182 0.000073 0.000021 0.000112 0.000099 0.000054 0.000030 0.000038 0.000061 0.000083 0.000067 0.000097 0.000285 0.000038 0.000104 0.000128 0.000144 0.000127 0.000049 0.000239 0.000154 0.000219 0.000302 0.000078 0.000104 0.000099 0.000088 0.000107 0.000067 0.000219 0.000161 0.000280 0.000102 0.000162 0.000180 0.000047 0.000035 0.000122 0.000108 0.000099 0.000043 0.000003 0.000035 0.000031 0.000053 0.000014 0.000052 0.000375 0.000194 0.000187 0.000469 0.000508 0.000232 0.000236 0.000626 0.000688 0.001045 0.000359 0.000810 0.000894 0.000817 0.000605 0.000471 0.000627 0.000416 0.000238 0.000435 nan
nan 0.001200 0.001328 0.001557 0.002163 nan 0.001340 0.001415 0.002962 0.003799 0.001647 0.002123 0.002413 0.002809 0.005214 0.006709 nan nan 0.025307 0.048246 0.157016 nan 11.454616 3.431337 11.243593 0.958912 0.199431 0.099316 0.053706 0.029066 0.018678 0.010530 0.008057 0.008653 0.007239 0.005548 0.007493 0.011561 0.008587 0.003935 0.003328 0.002137 0.001332 0.000906 0.000559 0.000558 0.000588 0.000266 0.000378 0.000529 0.000236 0.000178 0.000506 0.000505 0.000294 0.000369 0.000403 0.000165 0.000080 0.000392 0.000591 0.000331 0.000291 0.000358 0.000295 0.000408 0.000358 0.000522 0.000421 0.000421 0.000390 0.000336 0.000527 0.000378 0.000189 0.000079 0.000371 0.000796 0.001106 0.000723 0.000418 0.000443 0.000640 0.000418 0.000247 0.000087 0.000096 0.000062 0.000154 0.000202 0.000168 0.000414 0.000249 0.000257 0.000356 0.000130 0.000160 0.000088 0.000098 0.000103 0.000271 0.000373 0.000300 0.000616 0.000777 0.000360 0.000753 0.000516 0.000192 0.000342 0.000580 0.000425 0.000607 0.000459 0.000674 0.000637 0.000566 0.000617 0.000230 0.000289 0.000305 0.000376 0.000312 0.000160 0.000700 0.000226 0.000136 0.000133 0.000117 0.000208 0.000139 0.000171 0.000220 0.000400 0.000715 0.000531 0.000436 0.000500 0.000241 0.000346 0.000159 0.000197 0.000090 0.000096 0.000130 0.000030 0.000038 0.000150 0.000331 0.000305 0.000356 0.000487 0.000462 0.000639 0.000654 0.000452 0.000424 0.000384 0.000641 0.001279 0.000958 0.000612 0.000502 0.000420 0.000364 0.000187 0.000180 0.000119 0.000071 0.000094 0.000232 0.000220 0.000065 0.000091 0.000107 0.000191 0.000137 0.000096 0.000052 0.000035 0.000141 0.000555 0.000379 0.000824 0.001480 0.000618 0.000612 0.000982 0.000352 0.000386 0.000482 0.001104 0.001247 0.001174 0.000701 0.000756 0.000912 0.001202 0.001610 0.001398 0.001042 0.000849 0.000433 0.000562 0.000679 0.000502 0.000464 0.000353 0.000176 0.000220 0.000427 0.000409 0.000306 0.000583 0.000913 0.000489 0.000414 0.000134 0.000103 0.000175 0.000267 0.000119 0.000017 0.000010 0.000036 0.000041 0.000035 0.000033 0.000029 0.000033 0.000060 0.000019 0.000054 0.000032 0.000091 0.000017 0.000010 0.000102 0.000065 0.000091 0.000069 0.000150 0.000165 nan nan nan nan nan nan nan 0.000272 nan nan nan nan nan nan nan nan nan nan nan nan nan nan nan nan nan nan nan nan nan nan nan nan 0.000150 0.000364 0.000379 0.000326 0.000277 0.000263 0.000253 0.000164 0.000075 0.000175 0.000206 0.000056 0.000112 0.000118 0.000093 0.000191 0.000195 0.000464 0.000561 0.000547 0.000421 0.000642 0.000756 0.000602 0.001001 0.000945 0.001152 0.000686 0.000203 0.000141 0.000148 0.000141 0.000377 0.000155 0.000250 0.000177 0.000142 0.000069 0.000307 0.000343 0.000131 0.000060 0.000045 0.000018 0.000060 0.000091 0.000154 0.000094 0.000043 0.000033 0.000051 0.000144 0.000091 0.000152 0.000151 0.000195 0.000125 0.000065 0.000359 0.000245 0.000102 0.000326 nan nan 0.000297 0.000439 0.000427 0.000125 0.000141 0.000076 0.000188 0.000152 0.000148 nan 0.000045 0.000011 0.000061 0.000040 0.000076 0.000071 0.000102 nan nan 0.000151 0.000155 0.000204 0.000177 0.000065 0.000034 0.000180 0.000169 0.000040 0.000250 0.000105 0.000096 0.000089 0.000264 0.000108 0.000255 0.000148 0.000145 0.000237 0.000246 0.000117 0.000122 0.000101 0.000013 0.000045 0.000122 0.000026 0.000010 0.000030 0.000179 0.000109 0.000199 0.000342 0.000604 0.000596 0.000965 0.000668 0.000582 0.000438 0.000305 0.000702 0.000852 0.000911 0.001173 0.001093 0.000767 0.000457 0.000347 0.000801 0.000332 0.000099 0.000029 0.000072 0.000263 0.000381 0.000065 0.000040 0.000116 0.000155 0.000255 0.000152 0.000166 0.000125 0.000096 0.000081 0.000049 0.000134 0.000263 0.000161 0.000045 0.000055 0.000035 0.000031 0.000057 0.000173 0.000307 0.000093 0.000030 0.000179 0.000272 0.000290 0.000232 0.000305 0.000314 0.000341 0.000421 0.000364 nan nan nan nan 0.000495 0.000168 0.000364 0.000228 0.000282 0.000195 0.000536 0.000438 0.000790 0.000869 0.001247 0.000757 0.000507 0.000352 0.000634 0.000618 nan 0.000151 0.000232 0.000332 0.000089 0.000255 0.000110 0.000055 0.000061 0.000026 0.000028 nan 0.000093 0.000102 0.000055 0.000152 nan nan 0.000228 0.000202 0.000154 nan 0.000093 0.000210 nan 0.000096 nan 0.000083 0.000119 0.000076 0.000054 0.000050 nan 0.000162 0.000058 0.000069 nan 0.000071 0.000046 0.000056 0.000074 0.000125 nan 0.000043 0.000025 0.000047 nan 0.000024 0.000020 0.000032 0.000119 0.000105 0.000317 0.000180 0.000164 0.000456 0.000287 0.000527 0.000141 0.000045 0.000056 0.000292 0.000088 0.000037 0.000056 0.000030 0.000057 0.000054 0.000213 0.000092 0.000046 nan 0.000235 0.000137 0.000028 0.000060 0.000078 0.000096 0.000134 0.000142 0.000156 0.000185 0.000193 0.000175 0.000285 0.000160 0.000271 0.000252 0.000561 0.000654 0.000618 nan 0.000437 0.000223 0.000190 0.000341 0.000625 0.000753 0.000609 0.000331 0.000455 0.000507 0.000640 0.000286 0.000113 0.000227 0.000317 0.000462 0.000263 0.000392 0.000402 0.000253 0.000457 0.000450 0.000363 0.000452 0.000302 0.000403 0.000369 0.000235 0.000067 0.000051 0.000073 0.000078 0.000144 0.000110 0.000086 0.000132 nan 0.000182 0.000179 0.000127 0.000016 0.000042 0.000021 0.000004 0.000011 0.000069 0.000058 0.000109 0.000116 0.000137 0.000175 0.000090 0.000038 0.000093 0.000078 0.000033 0.000025 0.000029 0.000063 0.000058 0.000043 0.000064 0.000047 0.000062 0.000161 0.000116 0.000091 0.000164 0.000125 0.000301 0.000116 0.000271 0.000357 0.000047 0.000096 0.000145 0.000132 0.000131 0.000292 0.000102 0.000105 0.000153 0.000038 0.000040 0.000035 0.000055 0.000049 0.000053 0.000063 0.000096 0.000036 0.000033 0.000043 0.000053 0.000094 0.000040 0.000065 0.000241 0.000272 0.000191 0.000497 0.000241 0.000154 0.000151 0.000354 0.000332 0.000768 0.000458 0.001186 0.000878 0.000808 0.000434 0.000392 0.000735 0.000376 0.000293 0.000510 nan
nan 0.000781 0.001071 0.001339 0.001695 nan 0.001757 0.001557 0.002202 0.002039 0.001389 0.001161 0.002557 0.001595 0.003547 0.004995 nan nan 0.018048 0.038383 0.077836 nan 0.931291 11.243593 3.431337 11.181833 0.877234 0.166243 0.085884 0.047921 0.027179 0.023962 0.011070 0.010293 0.009771 0.009046 0.007672 0.008418 0.006380 0.004961 0.004210 0.002801 0.001324 0.001358 0.000251 0.000954 0.000660 0.000467 0.000252 0.000420 0.000316 0.000324 0.000252 0.000340 0.000124 0.000104 0.000193 0.000154 0.000109 0.000099 0.000483 0.000296 0.000150 0.000104 0.000368 0.000272 0.000408 0.000464 0.000774 0.000671 0.000481 0.000547 0.000315 0.000505 0.000485 0.000350 0.000511 0.000820 0.000953 0.001369 0.000289 0.000551 0.000630 0.000471 0.000137 0.000110 0.000157 0.000266 0.000096 0.000141 0.000203 0.000214 0.000168 0.000245 0.000396 0.000275 0.000143 0.000119 0.000075 0.000071 0.000087 0.000121 0.000262 0.000723 0.000448 0.000584 0.000736 0.000598 0.000180 0.000317 0.000334 0.000376 0.000394 0.000243 0.000579 0.000801 0.000472 0.000314 0.000384 0.000136 0.000209 0.000422 0.000376 0.000230 0.000248 0.000126 0.000220 0.000251 0.000368 0.000532 0.000233 0.000578 0.000516 0.000423 0.000630 0.000594 0.000344 0.000367 0.000385 0.000266 0.000115 0.000103 0.000160 0.000090 0.000093 0.000052 0.000147 0.000449 0.000276 0.000408 0.000339 0.000385 0.000397 0.000450 0.000893 0.000522 0.000379 0.000548 0.000528 0.001091 0.001298 0.000784 0.000767 0.000464 0.000438 0.000267 0.000176 0.000113 0.000025 0.000018 0.000069 0.000051 0.000094 0.000043 0.000062 0.000078 0.000039 0.000076 0.000161 0.000091 0.000122 0.000386 0.000662 0.000984 0.000957 0.000957 0.001342 0.002361 0.001104 0.000421 0.000591 0.001103 0.001134 0.001164 0.000913 0.000619 0.000952 0.000958 0.001774 0.001162 0.001253 0.001101 0.000468 0.000357 0.000391 0.000296 0.000380 0.000162 0.000091 0.000086 0.000184 0.000470 0.000656 0.000316 0.000669 0.000903 0.000740 0.000335 0.000165 0.000150 0.000137 0.000065 0.000004 0.000029 0.000054 0.000045 0.000016 0.000020 0.000050 0.000010 0.000007 0.000014 0.000034 0.000124 0.000102 0.000074 0.000020 0.000108 0.000063 0.000052 0.000131 0.000101 0.000138 nan nan nan nan nan nan nan 0.000415 nan nan nan nan nan nan nan nan nan nan nan nan nan nan nan nan nan nan nan nan nan nan nan nan 0.000316 0.000320 0.000426 0.000141 0.000148 0.000172 0.000198 0.000295 0.000153 0.000115 0.000113 0.000096 0.000267 0.000182 0.000175 0.000128 0.000302 0.000370 0.000575 0.000431 0.000232 0.000271 0.000276 0.000661 0.000848 0.000867 0.000321 0.000168 0.000091 0.000091 0.000255 0.000184 0.000246 0.000172 0.000107 0.000028 0.000038 0.000091 0.000050 0.000096 0.000132 0.000165 0.000094 0.000054 0.000041 0.000110 0.000076 0.000065 0.000049 0.000083 0.000151 0.000151 0.000216 0.000268 0.000125 0.000478 0.000269 0.000155 0.000233 0.000169 0.000159 0.000151 nan nan 0.000370 0.000451 0.000176 0.000122 0.000042 0.000035 0.000111 0.000117 0.000105 nan 0.000044 0.000045 0.000035 0.000020 0.000051 0.000102 0.000181 nan nan 0.000169 0.000287 0.000196 0.000203 0.000166 0.000119 0.000089 0.000173 0.000096 0.000159 0.000117 0.000108 0.000185 0.000082 0.000100 0.000177 0.000138 0.000228 0.000318 0.000292 0.000108 0.000063 0.000078 0.000069 0.000108 0.000125 0.000031 0.000013 0.000065 0.000049 0.000028 0.000165 0.000053 0.000522 0.000694 0.000975 0.000609 0.000748 0.000390 0.000885 0.000701 0.000750 0.000790 0.001073 0.000826 0.000475 0.000432 0.000449 0.000548 0.000199 0.000056 0.000076 0.000141 0.000409 0.000192 0.000042 0.000122 0.000063 0.000094 0.000255 0.000105 0.000388 0.000298 0.000084 0.000099 0.000099 0.000128 0.000379 0.000301 0.000214 0.000076 0.000032 0.000032 0.000099 0.000099 0.000250 0.000133 0.000058 0.000253 0.000397 0.000272 0.000176 0.000272 0.000348 0.000067 0.000176 0.000168 nan nan nan nan 0.000717 0.000291 0.000307 0.000387 0.000125 0.000300 0.000859 0.000957 0.000618 0.000742 0.001280 0.000612 0.000709 0.000346 0.000561 0.000540 nan 0.000158 0.000128 0.000359 0.000071 0.000071 0.000035 0.000081 0.000081 0.000161 0.000073 nan 0.000058 0.000073 0.000060 0.000089 nan nan 0.000141 0.000346 0.000296 nan 0.000164 0.000118 nan 0.000305 nan 0.000062 0.000047 0.000183 0.000161 0.000356 nan 0.000202 0.000151 0.000183 nan 0.000090 0.000040 0.000058 0.000038 0.000134 nan 0.000040 0.000054 0.000050 nan 0.000037 0.000010 0.000083 0.000081 0.000125 0.000207 0.000177 0.000134 0.000194 0.000155 0.000194 0.000290 0.000137 0.000137 0.000370 0.000179 0.000078 0.000190 0.000183 0.000158 0.000144 0.000109 0.000112 0.000139 nan 0.000043 0.000048 0.000043 0.000048 0.000035 0.000157 0.000352 0.000243 0.000153 0.000238 0.000351 0.000245 0.000310 0.000127 0.000120 0.000202 0.000732 0.000408 0.000384 nan 0.000281 0.000589 0.000261 0.000300 0.000815 0.000831 0.001019 0.000796 0.000731 0.000790 0.000639 0.000267 0.000198 0.000168 0.000553 0.000493 0.000363 0.000311 0.000180 0.000206 0.000456 0.000507 0.000456 0.000262 0.000612 0.000286 0.000316 0.000439 0.000172 0.000183 0.000094 0.000187 0.000192 0.000184 0.000131 0.000154 nan 0.000064 0.000195 0.000131 0.000034 0.000065 0.000033 0.000015 0.000105 0.000065 0.000043 0.000052 0.000156 0.000309 0.000196 0.000190 0.000029 0.000128 0.000119 0.000083 0.000069 0.000029 0.000122 0.000107 0.000035 0.000082 0.000136 0.000295 0.000164 0.000083 0.000134 0.000223 0.000134 0.000219 0.000067 0.000113 0.000112 0.000021 0.000044 0.000108 0.000134 0.000099 0.000184 0.000202 0.000157 0.000144 0.000168 0.000076 0.000091 0.000029 0.000038 0.000071 0.000020 0.000045 0.000160 0.000075 0.000069 0.000015 0.000023 0.000038 0.000134 0.000300 0.000183 0.000249 0.000287 0.000187 0.000258 0.000195 0.000155 0.000370 0.000888 0.000785 0.000896 0.001035 0.001400 0.000841 0.000791 0.000620 0.000405 0.000434 0.000713 nan
nan 0.000882 0.000373 0.000573 0.000678 nan 0.001424 0.000780 0.000603 0.001319 0.000781 0.000866 0.001528 0.001140 0.001887 0.002423 nan nan 0.012659 0.019422 0.040158 nan 0.186654 0.958912 11.181833 3.431337 11.284464 0.875619 0.157313 0.093426 0.058208 0.035186 0.022851 0.017745 0.016087 0.016001 0.010680 0.008842 0.006532 0.004697 0.005127 0.002999 0.001699 0.001177 0.000498 0.000478 0.000637 0.000538 0.000351 0.000341 0.000138 0.000373 0.000235 0.000295 0.000244 0.000270 0.000143 0.000122 0.000119 0.000130 0.000086 0.000183 0.000522 0.000297 0.000381 0.000207 0.000440 0.000483 0.000527 0.000357 0.000539 0.000700 0.000840 0.000540 0.000675 0.000399 0.000459 0.000821 0.000778 0.001438 0.000329 0.000722 0.000669 0.000581 0.000206 0.000168 0.000122 0.000098 0.000085 0.000165 0.000107 0.000025 0.000024 0.000116 0.000261 0.000213 0.000143 0.000122 0.000090 0.000127 0.000076 0.000133 0.000128 0.000257 0.000739 0.000786 0.001147 0.000516 0.000208 0.000465 0.000542 0.000369 0.000407 0.000505 0.000557 0.000423 0.000269 0.000260 0.000436 0.000511 0.000193 0.000601 0.000441 0.000156 0.000367 0.000140 0.000196 0.000659 0.000815 0.000467 0.000226 0.000433 0.000466 0.000499 0.000698 0.000572 0.000421 0.000354 0.000280 0.000130 0.000103 0.000109 0.000239 0.000137 0.000052 0.000064 0.000071 0.000511 0.000619 0.000468 0.000448 0.000595 0.000362 0.000500 0.000693 0.000462 0.000501 0.000508 0.000286 0.000909 0.000841 0.000550 0.000302 0.000184 0.000311 0.000207 0.000228 0.000098 0.000033 0.000028 0.000069 0.000096 0.000065 0.000113 0.000053 0.000043 0.000091 0.000125 0.000078 0.000134 0.000187 0.000121 0.000306 0.000346 0.000378 0.000975 0.001332 0.001542 0.000719 0.001006 0.001017 0.001085 0.001205 0.001388 0.000912 0.000678 0.001345 0.001366 0.001112 0.001398 0.001649 0.001552 0.001133 0.001016 0.001325 0.000496 0.000398 0.000307 0.000287 0.000399 0.000224 0.000471 0.000760 0.000488 0.000595 0.001003 0.000694 0.000390 0.000488 0.000316 0.000150 0.000032 0.000005 0.000010 0.000009 0.000030 0.000003 0.000003 0.000009 0.000007 0.000005 0.000023 0.000071 0.000088 0.000121 0.000147 0.000045 0.000069 0.000022 0.000035 0.000079 0.000020 0.000175 nan nan nan nan nan nan nan 0.000521 nan nan nan nan nan nan nan nan nan nan nan nan nan nan nan nan nan nan nan nan nan nan nan nan 0.000102 0.000470 0.000402 0.000268 0.000291 0.000310 0.000137 0.000271 0.000186 0.000078 0.000093 0.000088 0.000223 0.000286 0.000458 0.000214 0.000316 0.000219 0.000227 0.000374 0.000331 0.000476 0.000262 0.000462 0.000443 0.000500 0.000633 0.000444 0.000214 0.000102 0.000283 0.000113 0.000026 0.000071 0.000025 0.000021 0.000037 0.000045 0.000024 0.000018 0.000113 0.000199 0.000042 0.000026 0.000056 0.000125 0.000102 0.000037 0.000025 0.000111 0.000119 0.000220 0.000484 0.000317 0.000138 0.000188 0.000173 0.000084 0.000114 0.000063 0.000102 0.000069 nan nan 0.000162 0.000208 0.000172 0.000074 0.000063 0.000051 0.000135 0.000159 0.000029 nan 0.000021 0.000035 0.000084 0.000050 0.000084 0.000034 0.000117 nan nan 0.000119 0.000155 0.000155 0.000237 0.000200 0.000042 0.000035 0.000059 0.000089 0.000129 0.000059 0.000049 0.000119 0.000084 0.000031 0.000045 0.000135 0.000188 0.000216 0.000317 0.000076 0.000119 0.000081 0.000131 0.000042 0.000180 0.000107 0.000017 0.000074 0.000307 0.000188 0.000220 0.000083 0.000520 0.000838 0.000603 0.000403 0.000790 0.000823 0.001151 0.001201 0.001014 0.000495 0.001051 0.001247 0.000664 0.000331 0.000294 0.000418 0.000331 0.000134 0.000049 0.000240 0.000198 0.000083 0.000058 0.000047 0.000035 0.000070 0.000074 0.000034 0.000176 0.000132 0.000113 0.000086 0.000141 0.000232 0.000180 0.000110 0.000219 0.000116 0.000061 0.000091 0.000104 0.000069 0.000232 0.000215 0.000102 0.000202 0.000107 0.000062 0.000259 0.000300 0.000358 0.000254 0.000175 0.000134 nan nan nan nan 0.000199 0.000302 0.000397 0.000227 0.000327 0.000272 0.000628 0.000718 0.000516 0.000834 0.000760 0.000199 0.000231 0.000451 0.000409 0.000709 nan 0.000099 0.000179 0.000184 0.000148 0.000110 0.000032 0.000069 0.000081 0.000175 0.000118 nan 0.000100 0.000085 0.000138 0.000240 nan nan 0.000306 0.000171 0.000060 nan 0.000266 0.000193 nan 0.000286 nan 0.000106 0.000109 0.000168 0.000214 0.000131 nan 0.000272 0.000227 0.000131 nan 0.000038 0.000083 0.000088 0.000038 0.000094 nan 0.000061 0.000054 0.000010 nan 0.000113 0.000029 0.000074 0.000024 0.000071 0.000107 0.000125 0.000115 0.000364 0.000144 0.000151 0.000134 0.000128 0.000054 0.000049 0.000078 0.000118 0.000236 0.000219 0.000302 0.000168 0.000206 0.000140 0.000039 nan 0.000035 0.000063 0.000035 0.000048 0.000048 0.000130 0.000112 0.000201 0.000177 0.000471 0.000405 0.000209 0.000280 0.000104 0.000285 0.000329 0.000443 0.000450 0.000739 nan 0.000409 0.000358 0.000248 0.000249 0.000645 0.000545 0.001056 0.000820 0.000836 0.000185 0.000242 0.000088 0.000096 0.000157 0.000290 0.000345 0.000271 0.000875 0.000561 0.000121 0.000513 0.000595 0.000561 0.000396 0.000750 0.000463 0.000227 0.000316 0.000390 0.000528 0.000254 0.000228 0.000117 0.000192 0.000176 0.000122 nan 0.000040 0.000069 0.000119 0.000032 0.000032 0.000021 0.000014 0.000029 0.000033 0.000003 0.000005 0.000036 0.000194 0.000235 0.000221 0.000171 0.000179 0.000029 0.000052 0.000067 0.000131 0.000121 0.000140 0.000082 0.000193 0.000066 0.000118 0.000231 0.000325 0.000432 0.000267 0.000253 0.000408 0.000219 0.000199 0.000404 0.000102 0.000159 0.000088 0.000032 0.000131 0.000297 0.000311 0.000250 0.000119 0.000219 0.000091 0.000182 0.000056 0.000079 0.000014 0.000056 0.000187 0.000154 0.000045 0.000010 0.000035 0.000015 0.000025 0.000192 0.000489 0.000332 0.000223 0.000482 0.000439 0.000404 0.000434 0.000376 0.000503 0.000710 0.000619 0.000445 0.000520 0.000639 0.000669 0.000696 0.000599 0.000460 0.000241 0.000332 nan
nan 0.000756 0.000315 0.000403 0.000277 nan 0.000808 0.000824 0.000547 0.000970 0.000485 0.000854 0.001232 0.001332 0.001927 0.002253 nan nan 0.006422 0.012460 0.020590 nan 0.080777 0.199431 0.877234 11.284464 3.431337 11.353609 0.839896 0.138821 0.083856 0.050357 0.032368 0.025254 0.016722 0.018166 0.013063 0.009217 0.008411 0.007728 0.005805 0.002995 0.002301 0.001238 0.000944 0.000633 0.000618 0.000581 0.000295 0.000316 0.000306 0.000175 0.000419 0.000408 0.000060 0.000150 0.000321 0.000199 0.000099 0.000168 0.000232 0.000199 0.000273 0.000176 0.000191 0.000207 0.000369 0.000262 0.000352 0.000368 0.000955 0.000639 0.000688 0.000849 0.000633 0.000579 0.000578 0.000867 0.000847 0.001118 0.000797 0.001297 0.000799 0.000646 0.000547 0.000067 0.000053 0.000109 0.000113 0.000112 0.000036 0.000033 0.000040 0.000190 0.000610 0.000388 0.000149 0.000047 0.000088 0.000218 0.000175 0.000219 0.000407 0.000654 0.000937 0.000616 0.000953 0.000525 0.000388 0.000242 0.000470 0.000343 0.000688 0.000628 0.000644 0.000880 0.000615 0.000356 0.000609 0.000474 0.000483 0.000754 0.000669 0.000442 0.000377 0.000377 0.000252 0.000345 0.000754 0.000820 0.000693 0.001148 0.000595 0.000487 0.000430 0.000247 0.000428 0.000129 0.000212 0.000108 0.000048 0.000058 0.000058 0.000148 0.000019 0.000029 0.000045 0.000266 0.000539 0.000684 0.000573 0.000662 0.000723 0.000533 0.000940 0.000501 0.000640 0.001502 0.000583 0.000825 0.001005 0.001045 0.000381 0.000457 0.000207 0.000125 0.000141 0.000058 0.000053 0.000049 0.000138 0.000081 0.000049 0.000067 0.000029 0.000094 0.000062 0.000029 0.000157 0.000168 0.000415 0.000272 0.000477 0.000476 0.000508 0.000493 0.000808 0.000810 0.000695 0.000782 0.000414 0.000840 0.001162 0.001563 0.001457 0.000671 0.001482 0.001183 0.000656 0.000805 0.001388 0.000850 0.000606 0.000950 0.001152 0.000902 0.000464 0.000399 0.000497 0.000745 0.001076 0.000753 0.001103 0.000656 0.001042 0.000936 0.000867 0.000321 0.000353 0.000249 0.000110 0.000051 0.000010 0.000004 0.000000 0.000018 0.000019 0.000004 0.000005 0.000002 0.000017 0.000019 0.000063 0.000063 0.000043 0.000016 0.000029 0.000011 0.000088 0.000047 0.000063 0.000064 0.000285 nan nan nan nan nan nan nan 0.000596 nan nan nan nan nan nan nan nan nan nan nan nan nan nan nan nan nan nan nan nan nan nan nan nan 0.000253 0.000290 0.000222 0.000330 0.000311 0.000300 0.000150 0.000276 0.000301 0.000154 0.000110 0.000131 0.000106 0.000146 0.000281 0.000253 0.000263 0.000342 0.000266 0.000561 0.000833 0.000879 0.000348 0.000296 0.000257 0.000457 0.000363 0.000336 0.000522 0.000132 0.000094 0.000032 0.000031 0.000007 0.000043 0.000029 0.000055 0.000029 0.000035 0.000036 0.000096 0.000086 0.000071 0.000034 0.000034 0.000033 0.000049 0.000071 0.000111 0.000105 0.000061 0.000019 0.000097 0.000181 0.000138 0.000173 0.000094 0.000102 0.000242 0.000158 0.000159 0.000074 nan nan 0.000220 0.000128 0.000148 0.000027 0.000111 0.000081 0.000122 0.000155 0.000057 nan 0.000069 0.000044 0.000045 0.000047 0.000111 0.000023 0.000110 nan nan 0.000029 0.000142 0.000102 0.000246 0.000125 0.000138 0.000043 0.000097 0.000086 0.000119 0.000061 0.000049 0.000071 0.000023 0.000079 0.000089 0.000119 0.000268 0.000188 0.000220 0.000053 0.000116 0.000032 0.000056 0.000041 0.000169 0.000063 0.000035 0.000023 0.000061 0.000074 0.000236 0.000168 0.000156 0.000114 0.000217 0.000321 0.000634 0.000699 0.000867 0.001312 0.001751 0.000987 0.001032 0.000799 0.000468 0.000202 0.000390 0.000140 0.000369 0.000090 0.000128 0.000210 0.000263 0.000102 0.000037 0.000079 0.000113 0.000067 0.000067 0.000045 0.000119 0.000111 0.000056 0.000050 0.000091 0.000089 0.000110 0.000074 0.000054 0.000096 0.000074 0.000111 0.000065 0.000116 0.000096 0.000141 0.000059 0.000144 0.000088 0.000073 0.000276 0.000266 0.000490 0.000502 0.000341 0.000218 nan nan nan nan 0.000306 0.000144 0.000522 0.000503 0.000287 0.000191 0.000375 0.000458 0.000397 0.000614 0.000642 0.000321 0.000258 0.000410 0.000273 0.000735 nan 0.000175 0.000311 0.000343 0.000195 0.000223 0.000220 0.000307 0.000067 0.000161 0.000151 nan 0.000107 0.000088 0.000125 0.000144 nan nan 0.000341 0.000454 0.000303 nan 0.000429 0.000304 nan 0.000227 nan 0.000271 0.000182 0.000131 0.000143 0.000263 nan 0.000368 0.000276 0.000267 nan 0.000199 0.000104 0.000125 0.000137 0.000172 nan 0.000183 0.000161 0.000050 nan 0.000074 0.000024 0.000045 0.000029 0.000060 0.000076 0.000165 0.000151 0.000244 0.000172 0.000155 0.000404 0.000202 0.000069 0.000048 0.000083 0.000081 0.000249 0.000088 0.000187 0.000363 0.000110 0.000066 0.000109 nan 0.000038 0.000089 0.000024 0.000029 0.000043 0.000080 0.000127 0.000186 0.000197 0.000366 0.000269 0.000153 0.000175 0.000147 0.000193 0.000261 0.000214 0.000301 0.000576 nan 0.000236 0.000285 0.000252 0.000499 0.000890 0.000329 0.000229 0.000442 0.000459 0.000499 0.000378 0.000306 0.000187 0.000096 0.000455 0.000637 0.000328 0.000709 0.000402 0.000257 0.000964 0.000781 0.000669 0.000813 0.000626 0.000175 0.000463 0.000508 0.000285 0.000213 0.000134 0.000223 0.000132 0.000180 0.000259 0.000131 nan 0.000025 0.000096 0.000067 0.000051 0.000032 0.000052 0.000004 0.000002 0.000008 0.000013 0.000010 0.000033 0.000045 0.000281 0.000340 0.000160 0.000107 0.000081 0.000086 0.000093 0.000039 0.000020 0.000048 0.000117 0.000368 0.000500 0.000124 0.000167 0.000352 0.000316 0.000311 0.000261 0.000199 0.000128 0.000258 0.000223 0.000076 0.000035 0.000158 0.000316 0.000096 0.000203 0.000300 0.000535 0.000332 0.000192 0.000223 0.000144 0.000096 0.000072 0.000013 0.000021 0.000049 0.000069 0.000045 0.000013 0.000023 0.000012 0.000040 0.000465 0.000592 0.000376 0.000536 0.001186 0.001016 0.000397 0.000444 0.000613 0.001195 0.000679 0.000626 0.000810 0.000570 0.000508 0.000784 0.000904 0.000978 0.000360 0.000162 0.000220 nan
nan 0.000540 0.000451 0.000444 0.000202 nan 0.000449 0.000765 0.000840 0.000622 0.000864 0.000441 0.001116 0.001361 0.002090 0.001288 nan nan 0.003918 0.003812 0.008725 nan 0.053675 0.099316 0.166243 0.875619 11.353609 3.431337 11.131579 0.839441 0.156345 0.073897 0.050145 0.035444 0.024725 0.016261 0.018422 0.013358 0.011756 0.007892 0.005909 0.002711 0.003209 0.001754 0.001404 0.001850 0.001103 0.000368 0.000469 0.000271 0.000352 0.000414 0.000463 0.000385 0.000165 0.000267 0.000310 0.000243 0.000291 0.000358 0.000321 0.000119 0.000169 0.000338 0.000195 0.000116 0.000187 0.000262 0.000289 0.000378 0.000877 0.000369 0.000527 0.000362 0.000677 0.000918 0.000944 0.000519 0.000595 0.000974 0.000804 0.001429 0.001255 0.000449 0.000269 0.000113 0.000148 0.000305 0.000183 0.000107 0.000035 0.000081 0.000056 0.000199 0.000391 0.000526 0.000380 0.000141 0.000081 0.000330 0.000178 0.000230 0.000721 0.000517 0.000723 0.000505 0.000698 0.000578 0.000681 0.000434 0.000673 0.000323 0.000464 0.000446 0.000862 0.001010 0.000753 0.000493 0.000424 0.000294 0.000651 0.000621 0.000865 0.000545 0.000329 0.000936 0.000937 0.000756 0.000587 0.000595 0.001141 0.001388 0.001231 0.000526 0.000573 0.000607 0.000303 0.000047 0.000133 0.000106 0.000168 0.000091 0.000056 0.000110 0.000050 0.000073 0.000143 0.000295 0.000772 0.000890 0.000630 0.001170 0.000937 0.000680 0.000970 0.001401 0.001335 0.001751 0.000528 0.000635 0.000696 0.000997 0.000210 0.000473 0.000380 0.000215 0.000134 0.000051 0.000037 0.000019 0.000014 0.000038 0.000108 0.000022 0.000069 0.000145 0.000078 0.000099 0.000369 0.000277 0.000311 0.000268 0.000370 0.000710 0.000919 0.000499 0.000603 0.000799 0.000649 0.000885 0.000957 0.001311 0.001972 0.001503 0.000851 0.001080 0.000774 0.001388 0.001479 0.000875 0.001310 0.000508 0.000782 0.001101 0.000759 0.000980 0.000666 0.000961 0.000961 0.000769 0.000333 0.000592 0.001095 0.000642 0.001378 0.001299 0.001153 0.000469 0.000300 0.000131 0.000257 0.000030 0.000038 0.000006 0.000003 0.000047 0.000035 0.000009 0.000001 0.000001 0.000002 0.000032 0.000116 0.000065 0.000021 0.000017 0.000026 0.000069 0.000104 0.000045 0.000043 0.000296 0.000397 nan nan nan nan nan nan nan 0.000487 nan nan nan nan nan nan nan nan nan nan nan nan nan nan nan nan nan nan nan nan nan nan nan nan 0.000692 0.000356 0.000412 0.000390 0.000374 0.000267 0.000680 0.000147 0.000203 0.000137 0.000144 0.000116 0.000138 0.000232 0.000151 0.000249 0.000381 0.000446 0.000385 0.000402 0.000596 0.000398 0.000195 0.000115 0.000316 0.000281 0.000306 0.000210 0.000183 0.000148 0.000105 0.000125 0.000028 0.000003 0.000021 0.000055 0.000010 0.000099 0.000122 0.000037 0.000029 0.000078 0.000041 0.000006 0.000033 0.000020 0.000061 0.000158 0.000079 0.000069 0.000053 0.000045 0.000105 0.000148 0.000105 0.000074 0.000057 0.000035 0.000094 0.000138 0.000138 0.000162 nan nan 0.000162 0.000091 0.000111 0.000027 0.000011 0.000037 0.000032 0.000129 0.000069 nan 0.000069 0.000037 0.000105 0.000072 0.000043 0.000016 0.000035 nan nan 0.000083 0.000078 0.000072 0.000076 0.000119 0.000184 0.000035 0.000144 0.000088 0.000110 0.000037 0.000065 0.000015 0.000006 0.000008 0.000024 0.000119 0.000307 0.000447 0.000208 0.000114 0.000131 0.000032 0.000078 0.000083 0.000148 0.000067 0.000038 0.000045 0.000021 0.000078 0.000121 0.000093 0.000101 0.000110 0.000183 0.000301 0.000495 0.000506 0.000693 0.000833 0.000818 0.001133 0.001072 0.000397 0.000368 0.000276 0.000634 0.000508 0.000427 0.000290 0.000178 0.000236 0.000439 0.000273 0.000113 0.000176 0.000067 0.000228 0.000074 0.000034 0.000057 0.000250 0.000050 0.000104 0.000081 0.000091 0.000122 0.000045 0.000057 0.000041 0.000028 0.000057 0.000061 0.000150 0.000146 0.000219 0.000053 0.000144 0.000437 0.000210 0.000171 0.000160 0.000179 0.000465 0.000353 0.000326 nan nan nan nan 0.000187 0.000104 0.000272 0.000385 0.000263 0.000311 0.000337 0.000445 0.000322 0.001133 0.000604 0.000612 0.000352 0.000589 0.000850 0.000599 nan 0.000113 0.000321 0.000514 0.000439 0.000254 0.000176 0.000343 0.000122 0.000132 0.000162 nan 0.000195 0.000282 0.000125 0.000078 nan nan 0.000353 0.000194 0.000345 nan 0.000389 0.000234 nan 0.000144 nan 0.000262 0.000186 0.000341 0.000121 0.000410 nan 0.000115 0.000157 0.000253 nan 0.000154 0.000088 0.000182 0.000262 0.000050 nan 0.000073 0.000127 0.000050 nan 0.000011 0.000011 0.000037 0.000081 0.000086 0.000219 0.000288 0.000065 0.000207 0.000273 0.000135 0.000267 0.000248 0.000310 0.000143 0.000064 0.000127 0.000299 0.000022 0.000098 0.000227 0.000033 0.000112 0.000315 nan 0.000036 0.000060 0.000069 0.000010 0.000021 0.000030 0.000164 0.000203 0.000191 0.000197 0.000257 0.000202 0.000205 0.000335 0.000178 0.000356 0.000341 0.000416 0.000158 nan 0.000083 0.000161 0.000164 0.000305 0.000461 0.000251 0.000395 0.000285 0.000360 0.000246 0.000456 0.000451 0.000168 0.000133 0.000558 0.000552 0.000225 0.000202 0.000639 0.000444 0.000624 0.001190 0.000708 0.000723 0.000583 0.000172 0.000330 0.000342 0.000194 0.000235 0.000164 0.000080 0.000144 0.000144 0.000063 0.000164 nan 0.000187 0.000291 0.000083 0.000086 0.000067 0.000030 0.000012 0.000049 0.000014 0.000016 0.000026 0.000062 0.000217 0.000239 0.000160 0.000050 0.000073 0.000018 0.000012 0.000054 0.000064 0.000082 0.000093 0.000120 0.000101 0.000193 0.000235 0.000276 0.000368 0.000446 0.000374 0.000462 0.000169 0.000228 0.000187 0.000161 0.000102 0.000038 0.000049 0.000134 0.000296 0.000180 0.000122 0.000364 0.000337 0.000376 0.000144 0.000062 0.000071 0.000169 0.000154 0.000083 0.000096 0.000081 0.000061 0.000024 0.000025 0.000045 0.000037 0.000165 0.000445 0.000288 0.000529 0.000478 0.000592 0.000376 0.000496 0.000470 0.000445 0.000605 0.000433 0.000369 0.000463 0.000415 0.000951 0.000958 0.000761 0.000125 0.000128 0.000237 nan
nan 0.000534 0.001022 0.001355 0.000457 nan 0.000462 0.000648 0.000733 0.000724 0.001109 0.000615 0.000831 0.000806 0.000847 0.000915 nan nan 0.002981 0.004575 0.011023 nan 0.031243 0.053706 0.085884 0.157313 0.839896 11.131579 3.431337 11.050372 0.830551 0.135330 0.075213 0.046609 0.036439 0.025813 0.024220 0.015413 0.010517 0.009486 0.006739 0.003995 0.004222 0.002003 0.000682 0.001019 0.000876 0.000352 0.000291 0.000534 0.000439 0.000540 0.000286 0.000244 0.000164 0.000277 0.000227 0.000085 0.000080 0.000231 0.000364 0.000264 0.000144 0.000434 0.000187 0.000202 0.000230 0.000337 0.000595 0.000500 0.000256 0.000445 0.000326 0.000232 0.000582 0.001142 0.001406 0.001557 0.000639 0.000546 0.001105 0.000707 0.000426 0.000480 0.000202 0.000169 0.000176 0.000180 0.000135 0.000091 0.000144 0.000053 0.000011 0.000110 0.000342 0.000320 0.000202 0.000164 0.000091 0.000444 0.000101 0.000189 0.000676 0.000705 0.000498 0.000666 0.000712 0.000688 0.000615 0.000256 0.000370 0.000292 0.000302 0.000423 0.000935 0.000547 0.000324 0.000401 0.000371 0.000201 0.000505 0.000608 0.000779 0.000935 0.000677 0.000955 0.000790 0.000710 0.000534 0.000262 0.000404 0.000958 0.001210 0.000856 0.000669 0.000585 0.000361 0.000217 0.000080 0.000109 0.000090 0.000076 0.000029 0.000069 0.000197 0.000374 0.000205 0.000314 0.000623 0.000722 0.000513 0.000757 0.000937 0.000575 0.001025 0.000996 0.001025 0.001424 0.001423 0.001469 0.001035 0.000826 0.000404 0.000708 0.000342 0.000148 0.000093 0.000050 0.000125 0.000148 0.000057 0.000192 0.000145 0.000077 0.000216 0.000108 0.000183 0.000254 0.000141 0.000165 0.000207 0.000203 0.000352 0.000244 0.000655 0.000403 0.000875 0.000567 0.000582 0.000904 0.001246 0.001278 0.001649 0.001355 0.000680 0.001173 0.000673 0.000711 0.001313 0.000877 0.000977 0.000791 0.000903 0.001243 0.000726 0.000705 0.000405 0.000504 0.000614 0.000853 0.000510 0.001471 0.001736 0.000647 0.000956 0.000640 0.000444 0.000368 0.000190 0.000110 0.000224 0.000059 0.000078 0.000009 0.000023 0.000050 0.000024 0.000034 0.000004 0.000006 0.000012 0.000088 0.000088 0.000054 0.000204 0.000030 0.000016 0.000074 0.000107 0.000056 0.000147 0.000276 0.000482 nan nan nan nan nan nan nan 0.000335 nan nan nan nan nan nan nan nan nan nan nan nan nan nan nan nan nan nan nan nan nan nan nan nan 0.001031 0.000679 0.000589 0.000390 0.000431 0.000488 0.000808 0.000575 0.000085 0.000035 0.000169 0.000128 0.000099 0.000175 0.000169 0.000113 0.000317 0.000388 0.000336 0.000732 0.000987 0.000452 0.000259 0.000397 0.000427 0.000290 0.000427 0.000414 0.000191 0.000116 0.000063 0.000119 0.000040 0.000022 0.000091 0.000045 0.000043 0.000074 0.000025 0.000127 0.000107 0.000026 0.000060 0.000014 0.000067 0.000105 0.000187 0.000233 0.000117 0.000105 0.000159 0.000128 0.000220 0.000183 0.000115 0.000079 0.000067 0.000050 0.000038 0.000050 0.000159 0.000211 nan nan 0.000158 0.000152 0.000063 0.000057 0.000055 0.000032 0.000008 0.000009 0.000016 nan 0.000076 0.000019 0.000031 0.000020 0.000045 0.000040 0.000025 nan nan 0.000028 0.000091 0.000042 0.000053 0.000042 0.000035 0.000037 0.000065 0.000061 0.000191 0.000063 0.000122 0.000015 0.000002 0.000061 0.000038 0.000014 0.000141 0.000091 0.000108 0.000049 0.000058 0.000026 0.000017 0.000176 0.000187 0.000086 0.000134 0.000154 0.000096 0.000164 0.000186 0.000164 0.000203 0.000228 0.000263 0.000194 0.000520 0.000562 0.000619 0.000791 0.000307 0.000727 0.000604 0.000451 0.000392 0.000390 0.000262 0.000495 0.000337 0.000186 0.000172 0.000316 0.000386 0.000224 0.000162 0.000188 0.000113 0.000145 0.000264 0.000220 0.000026 0.000260 0.000195 0.000157 0.000054 0.000078 0.000041 0.000057 0.000053 0.000074 0.000059 0.000063 0.000069 0.000078 0.000101 0.000134 0.000125 0.000140 0.000013 0.000131 0.000179 0.000125 0.000312 0.000263 0.000311 0.000542 nan nan nan nan 0.000099 0.000259 0.000392 0.000368 0.000272 0.000342 0.000194 0.000483 0.000416 0.000887 0.000386 0.000414 0.000331 0.000433 0.000310 0.000490 nan 0.000577 0.000612 0.000528 0.000567 0.000397 0.000529 0.000249 0.000173 0.000107 0.000091 nan 0.000268 0.000263 0.000202 0.000064 nan nan 0.000286 0.000525 0.000780 nan 0.000593 0.000435 nan 0.000266 nan 0.000414 0.000257 0.000494 0.000419 0.000296 nan 0.000046 0.000087 0.000147 nan 0.000043 0.000081 0.000121 0.000336 0.000131 nan 0.000042 0.000056 0.000050 nan 0.000047 0.000014 0.000029 0.000013 0.000056 0.000091 0.000179 0.000112 0.000291 0.000191 0.000083 0.000168 0.000078 0.000134 0.000141 0.000134 0.000280 0.000218 0.000245 0.000223 0.000198 0.000379 0.000235 0.000243 nan 0.000078 0.000069 0.000041 0.000020 0.000012 0.000041 0.000071 0.000306 0.000267 0.000101 0.000280 0.000261 0.000140 0.000147 0.000328 0.000454 0.000488 0.000211 0.000091 nan 0.000187 0.000198 0.000084 0.000391 0.000368 0.000766 0.000407 0.000329 0.000699 0.000544 0.000298 0.000080 0.000160 0.000186 0.000715 0.000519 0.000280 0.000210 0.000223 0.000562 0.000714 0.001138 0.000740 0.000630 0.000596 0.000590 0.000346 0.000408 0.000389 0.000221 0.000127 0.000232 0.000099 0.000151 0.000187 0.000434 nan 0.000439 0.000104 0.000067 0.000029 0.000017 0.000017 0.000048 0.000062 0.000071 0.000102 0.000040 0.000030 0.000087 0.000160 0.000103 0.000090 0.000026 0.000003 0.000007 0.000013 0.000019 0.000104 0.000209 0.000160 0.000175 0.000189 0.000157 0.000226 0.000336 0.000311 0.000390 0.000661 0.000081 0.000131 0.000380 0.000140 0.000144 0.000083 0.000065 0.000049 0.000134 0.000207 0.000312 0.000321 0.000648 0.000267 0.000134 0.000144 0.000262 0.000191 0.000060 0.000107 0.000155 0.000065 0.000084 0.000040 0.000035 0.000105 0.000053 0.000059 0.000287 0.000207 0.000192 0.000338 0.000517 0.000719 0.000604 0.000403 0.000352 0.000751 0.001367 0.000742 0.000611 0.000215 0.000799 0.000267 0.000470 0.000191 0.000191 0.000200 nan
nan 0.000379 0.000619 0.000433 0.000570 nan 0.000469 0.000922 0.000758 0.000390 0.000993 0.000709 0.000555 0.000642 0.000918 0.000953 nan nan 0.002239 0.003768 0.007413 nan 0.013483 0.029066 0.047921 0.093426 0.138821 0.839441 11.050372 3.431337 11.463738 0.846531 0.144562 0.070285 0.055923 0.043135 0.032616 0.014439 0.012301 0.011596 0.006504 0.005528 0.003995 0.002242 0.001439 0.001721 0.000662 0.000332 0.000501 0.000528 0.000457 0.000249 0.000431 0.000244 0.000346 0.000257 0.000131 0.000147 0.000245 0.000161 0.000287 0.000062 0.000137 0.000191 0.000227 0.000194 0.000332 0.000380 0.000986 0.000840 0.001232 0.000672 0.000287 0.000495 0.000403 0.000618 0.001198 0.001284 0.000808 0.001030 0.001189 0.001224 0.000985 0.000609 0.000319 0.000180 0.000322 0.000155 0.000134 0.000107 0.000056 0.000076 0.000042 0.000137 0.000375 0.000147 0.000326 0.000083 0.000128 0.000257 0.000121 0.000356 0.000964 0.000339 0.000255 0.000731 0.000855 0.000752 0.000452 0.000465 0.000264 0.000108 0.000333 0.000342 0.000394 0.000552 0.000466 0.000681 0.000382 0.000390 0.000572 0.000639 0.000366 0.000901 0.000533 0.000716 0.001101 0.000757 0.000612 0.000885 0.000547 0.000716 0.000511 0.000870 0.001026 0.000427 0.000503 0.000288 0.000052 0.000127 0.000133 0.000150 0.000025 0.000045 0.000131 0.000326 0.000203 0.000276 0.000373 0.000646 0.000984 0.000742 0.000678 0.000276 0.000494 0.000808 0.001134 0.001366 0.001455 0.001142 0.000528 0.001142 0.000656 0.000549 0.000736 0.000255 0.000104 0.000145 0.000241 0.000155 0.000105 0.000224 0.000224 0.000059 0.000125 0.000125 0.000291 0.000143 0.000079 0.000259 0.000263 0.000236 0.000187 0.000164 0.000520 0.000656 0.000817 0.000781 0.000469 0.000869 0.001277 0.000807 0.000931 0.000392 0.000606 0.001459 0.000765 0.000799 0.000859 0.000321 0.000718 0.000743 0.001300 0.001388 0.001063 0.001345 0.000887 0.000688 0.000750 0.000877 0.001472 0.001389 0.000968 0.000885 0.001226 0.000694 0.000536 0.000437 0.000190 0.000050 0.000258 0.000196 0.000187 0.000104 0.000067 0.000021 0.000020 0.000035 0.000024 0.000007 0.000045 0.000056 0.000057 0.000043 0.000091 0.000029 0.000013 0.000083 0.000119 0.000075 0.000219 0.000596 0.000519 nan nan nan nan nan nan nan 0.000437 nan nan nan nan nan nan nan nan nan nan nan nan nan nan nan nan nan nan nan nan nan nan nan nan 0.000390 0.000355 0.000329 0.000164 0.000306 0.000490 0.000476 0.000252 0.000104 0.000085 0.000151 0.000096 0.000081 0.000125 0.000128 0.000388 0.000376 0.000503 0.000702 0.000570 0.000785 0.000423 0.000263 0.000107 0.000281 0.000253 0.000326 0.000286 0.000203 0.000155 0.000049 0.000025 0.000037 0.000032 0.000089 0.000094 0.000132 0.000063 0.000015 0.000048 0.000078 0.000024 0.000054 0.000010 0.000131 0.000195 0.000125 0.000047 0.000032 0.000108 0.000084 0.000224 0.000293 0.000116 0.000093 0.000033 0.000035 0.000045 0.000053 0.000033 0.000074 0.000071 nan nan 0.000173 0.000264 0.000067 0.000094 0.000063 0.000045 0.000042 0.000001 0.000020 nan 0.000065 0.000014 0.000006 0.000009 0.000037 0.000045 0.000016 nan nan 0.000004 0.000094 0.000297 0.000177 0.000132 0.000037 0.000067 0.000032 0.000016 0.000067 0.000017 0.000067 0.000023 0.000018 0.000020 0.000019 0.000038 0.000132 0.000026 0.000107 0.000067 0.000141 0.000035 0.000074 0.000043 0.000069 0.000183 0.000116 0.000116 0.000079 0.000113 0.000098 0.000223 0.000703 0.000640 0.000402 0.000487 0.000631 0.000521 0.000597 0.000522 0.000172 0.000783 0.000741 0.000258 0.000187 0.000301 0.000183 0.000332 0.000144 0.000058 0.000241 0.000078 0.000158 0.000322 0.000277 0.000440 0.000147 0.000162 0.000135 0.000208 0.000061 0.000232 0.000148 0.000201 0.000095 0.000320 0.000281 0.000113 0.000058 0.000088 0.000057 0.000063 0.000063 0.000215 0.000093 0.000112 0.000038 0.000064 0.000051 0.000327 0.000410 0.000259 0.000312 0.000267 0.000245 0.000696 nan nan nan nan 0.000183 0.000175 0.000286 0.000276 0.000353 0.000277 0.000450 0.000895 0.000496 0.001247 0.000831 0.000655 0.000569 0.000514 0.000210 0.000450 nan 0.000409 0.000320 0.000286 0.000534 0.000904 0.000302 0.000176 0.000119 0.000098 0.000376 nan 0.000110 0.000099 0.000175 0.000206 nan nan 0.000718 0.000654 0.000581 nan 0.000550 0.000588 nan 0.000421 nan 0.000397 0.000273 0.000576 0.000214 0.000098 nan 0.000085 0.000210 0.000107 nan 0.000038 0.000147 0.000201 0.000127 0.000102 nan 0.000040 0.000074 0.000102 nan 0.000013 0.000014 0.000020 0.000028 0.000045 0.000110 0.000116 0.000190 0.000128 0.000069 0.000154 0.000175 0.000101 0.000131 0.000290 0.000569 0.000271 0.000315 0.000266 0.000219 0.000104 0.000438 0.000500 0.000175 nan 0.000033 0.000045 0.000088 0.000083 0.000019 0.000017 0.000086 0.000161 0.000141 0.000121 0.000257 0.000189 0.000147 0.000115 0.000182 0.000164 0.000194 0.000306 0.000266 nan 0.000150 0.000096 0.000219 0.000286 0.000187 0.000409 0.000325 0.000335 0.000731 0.000646 0.000271 0.000337 0.000330 0.000368 0.001004 0.000652 0.000167 0.000310 0.000420 0.000797 0.000981 0.000916 0.000553 0.000442 0.000559 0.000832 0.000482 0.000127 0.000290 0.000258 0.000137 0.000122 0.000060 0.000122 0.000184 0.000364 nan 0.000344 0.000348 0.000134 0.000029 0.000019 0.000063 0.000134 0.000078 0.000084 0.000086 0.000045 0.000081 0.000190 0.000164 0.000160 0.000290 0.000088 0.000043 0.000019 0.000024 0.000078 0.000134 0.000080 0.000257 0.000341 0.000266 0.000320 0.000168 0.000249 0.000290 0.000479 0.000684 0.000324 0.000206 0.000444 0.000325 0.000064 0.000050 0.000056 0.000116 0.000202 0.000273 0.000625 0.000560 0.000231 0.000206 0.000210 0.000093 0.000122 0.000128 0.000072 0.000141 0.000134 0.000165 0.000135 0.000053 0.000021 0.000063 0.000173 0.000212 0.000099 0.000096 0.000081 0.000259 0.000490 0.000542 0.000245 0.000175 0.000187 0.000248 0.000358 0.000369 0.000374 0.000353 0.000516 0.000657 0.000634 0.000469 0.000187 0.000235 nan
nan 0.000240 0.000194 0.000336 0.000271 nan 0.000244 0.000482 0.000548 0.000407 0.000596 0.000595 0.000876 0.000338 0.000566 0.000954 nan nan 0.002140 0.002560 0.004665 nan 0.010657 0.018678 0.027179 0.058208 0.083856 0.156345 0.830551 11.463738 3.431337 11.414689 0.828157 0.182584 0.105511 0.065347 0.035356 0.019366 0.014302 0.010145 0.008864 0.007297 0.005196 0.001838 0.001293 0.001443 0.000814 0.000414 0.000783 0.000619 0.000756 0.000648 0.000575 0.000624 0.000505 0.000222 0.000547 0.000207 0.000470 0.000464 0.000311 0.000222 0.000290 0.000180 0.000245 0.000147 0.000477 0.000610 0.000831 0.000993 0.000992 0.000799 0.000428 0.000887 0.000501 0.000494 0.000493 0.000573 0.001031 0.000821 0.000926 0.001013 0.001062 0.000659 0.000218 0.000150 0.000175 0.000286 0.000119 0.000165 0.000078 0.000065 0.000083 0.000128 0.000509 0.000179 0.000128 0.000078 0.000144 0.000041 0.000085 0.000335 0.000363 0.000645 0.000399 0.000493 0.000586 0.000444 0.000493 0.000905 0.000827 0.000216 0.000173 0.000294 0.000506 0.000493 0.000372 0.000399 0.000393 0.000319 0.000319 0.000573 0.000863 0.000547 0.000356 0.000653 0.001183 0.001142 0.000955 0.001230 0.001443 0.001643 0.001496 0.000915 0.000923 0.000473 0.000309 0.000106 0.000030 0.000053 0.000128 0.000105 0.000050 0.000080 0.000171 0.000195 0.000463 0.000290 0.000244 0.000334 0.000580 0.000511 0.000395 0.000414 0.000626 0.001130 0.000807 0.000642 0.000483 0.001082 0.001122 0.000977 0.000688 0.000459 0.000766 0.000301 0.000191 0.000264 0.000141 0.000188 0.000264 0.000297 0.000037 0.000077 0.000094 0.000273 0.000250 0.000172 0.000131 0.000292 0.000427 0.000300 0.000330 0.000329 0.000450 0.000475 0.000489 0.001141 0.000885 0.000679 0.000390 0.000480 0.000332 0.000386 0.000508 0.000801 0.000358 0.000475 0.000742 0.000818 0.001004 0.000500 0.001173 0.001577 0.002088 0.001909 0.001333 0.000496 0.000818 0.002117 0.001043 0.000958 0.000671 0.000468 0.000775 0.001311 0.000868 0.000384 0.000254 0.000128 0.000283 0.000132 0.000079 0.000122 0.000071 0.000017 0.000023 0.000013 0.000111 0.000025 0.000016 0.000026 0.000047 0.000020 0.000086 0.000040 0.000024 0.000227 0.000107 0.000209 0.000310 0.000423 0.000506 nan nan nan nan nan nan nan 0.000311 nan nan nan nan nan nan nan nan nan nan nan nan nan nan nan nan nan nan nan nan nan nan nan nan 0.000419 0.000217 0.000384 0.000276 0.000131 0.000380 0.000250 0.000199 0.000428 0.000262 0.000232 0.000045 0.000110 0.000327 0.000169 0.000434 0.000549 0.000421 0.000332 0.000563 0.000859 0.000292 0.000471 0.000427 0.000179 0.000331 0.000258 0.000211 0.000292 0.000273 0.000069 0.000027 0.000013 0.000063 0.000216 0.000070 0.000055 0.000128 0.000043 0.000086 0.000063 0.000041 0.000021 0.000033 0.000172 0.000110 0.000023 0.000061 0.000152 0.000105 0.000107 0.000164 0.000172 0.000215 0.000570 0.000113 0.000058 0.000041 0.000076 0.000132 0.000096 0.000050 nan nan 0.000084 0.000208 0.000072 0.000020 0.000017 0.000005 0.000024 0.000012 0.000005 nan 0.000006 0.000028 0.000025 0.000028 0.000012 0.000047 0.000024 nan nan 0.000030 0.000125 0.000273 0.000194 0.000062 0.000014 0.000043 0.000049 0.000019 0.000023 0.000045 0.000084 0.000011 0.000009 0.000053 0.000054 0.000031 0.000125 0.000110 0.000116 0.000155 0.000131 0.000173 0.000119 0.000102 0.000053 0.000064 0.000060 0.000155 0.000224 0.000316 0.000262 0.000414 0.000451 0.000191 0.000190 0.000296 0.000295 0.000258 0.000800 0.000931 0.000536 0.000590 0.000348 0.000214 0.000165 0.000370 0.000175 0.000223 0.000107 0.000081 0.000307 0.000327 0.000157 0.000079 0.000152 0.000471 0.000148 0.000119 0.000188 0.000097 0.000155 0.000223 0.000047 0.000030 0.000029 0.000271 0.000258 0.000127 0.000035 0.000069 0.000152 0.000138 0.000155 0.000148 0.000154 0.000093 0.000071 0.000122 0.000041 0.000202 0.000264 0.000131 0.000232 0.000476 0.000377 0.000530 nan nan nan nan 0.000165 0.000215 0.000272 0.000665 0.000410 0.000536 0.001025 0.000710 0.000695 0.001245 0.000764 0.000284 0.000494 0.000239 0.000534 0.000725 nan 0.000299 0.000631 0.000612 0.000332 0.000358 0.000110 0.000176 0.000131 0.000110 0.000272 nan 0.000151 0.000096 0.000122 0.000153 nan nan 0.000507 0.000561 0.000362 nan 0.000407 0.000210 nan 0.000172 nan 0.000108 0.000177 0.000398 0.000223 0.000041 nan 0.000082 0.000190 0.000286 nan 0.000154 0.000131 0.000104 0.000041 0.000110 nan 0.000042 0.000054 0.000024 nan 0.000002 0.000007 0.000023 0.000011 0.000025 0.000049 0.000105 0.000490 0.000398 0.000086 0.000098 0.000249 0.000154 0.000316 0.000215 0.000249 0.000147 0.000206 0.000098 0.000096 0.000137 0.000299 0.000171 0.000118 nan 0.000043 0.000038 0.000079 0.000125 0.000067 0.000032 0.000096 0.000144 0.000064 0.000115 0.000272 0.000306 0.000071 0.000214 0.000194 0.000222 0.000300 0.000104 0.000107 nan 0.000223 0.000175 0.000226 0.000187 0.000210 0.000306 0.000165 0.000157 0.000253 0.000326 0.000172 0.000206 0.000356 0.000461 0.000610 0.000875 0.000396 0.000379 0.000438 0.000864 0.000864 0.000945 0.000763 0.000511 0.000731 0.000582 0.000452 0.000316 0.000363 0.000191 0.000169 0.000067 0.000013 0.000094 0.000035 0.000116 nan 0.000393 0.000208 0.000079 0.000065 0.000047 0.000021 0.000058 0.000045 0.000119 0.000138 0.000061 0.000051 0.000104 0.000121 0.000136 0.000431 0.000168 0.000090 0.000019 0.000052 0.000097 0.000230 0.000319 0.000383 0.000479 0.000430 0.000218 0.000262 0.000285 0.000198 0.000395 0.000561 0.000433 0.000191 0.000191 0.000206 0.000071 0.000107 0.000054 0.000122 0.000262 0.000369 0.000276 0.000258 0.000086 0.000110 0.000207 0.000086 0.000115 0.000058 0.000056 0.000173 0.000202 0.000137 0.000102 0.000059 0.000113 0.000110 0.000086 0.000165 0.000165 0.000151 0.000091 0.000556 0.000760 0.000852 0.000404 0.000470 0.000183 0.000219 0.000348 0.000353 0.000431 0.000718 0.000950 0.000767 0.001034 0.000922 0.000451 0.000291 nan
nan 0.000267 0.000296 0.000245 0.000272 nan 0.000380 0.000321 0.000597 0.000341 0.000420 0.000895 0.000784 0.000625 0.000897 0.000872 nan nan 0.001942 0.001554 0.003010 nan 0.009599 0.010530 0.023962 0.035186 0.050357 0.073897 0.135330 0.846531 11.414689 3.431337 11.179253 0.879434 0.176024 0.090421 0.049559 0.023780 0.020327 0.015520 0.013339 0.007835 0.006449 0.003159 0.002396 0.002322 0.001103 0.000889 0.001721 0.001224 0.000690 0.000499 0.000495 0.001069 0.000908 0.000893 0.000634 0.000878 0.000913 0.000965 0.000310 0.000467 0.000431 0.000404 0.000347 0.000286 0.000439 0.000693 0.001053 0.000984 0.000804 0.000974 0.000703 0.000363 0.000319 0.000748 0.000351 0.000788 0.001397 0.001285 0.000849 0.000739 0.000985 0.000362 0.000160 0.000150 0.000296 0.000218 0.000074 0.000172 0.000119 0.000104 0.000064 0.000158 0.000528 0.000267 0.000206 0.000096 0.000249 0.000147 0.000199 0.000164 0.000285 0.000748 0.000594 0.000547 0.000748 0.000432 0.000368 0.000453 0.001029 0.000472 0.000308 0.000423 0.000595 0.000637 0.000288 0.000312 0.000257 0.000202 0.000300 0.000316 0.000306 0.000300 0.000352 0.000373 0.000450 0.000883 0.000631 0.000856 0.001013 0.001011 0.000716 0.000725 0.000796 0.000362 0.000133 0.000092 0.000035 0.000056 0.000056 0.000065 0.000016 0.000012 0.000101 0.000067 0.000267 0.000164 0.000187 0.000168 0.000245 0.000553 0.000320 0.000124 0.000272 0.000321 0.000397 0.000592 0.000833 0.000625 0.000885 0.000751 0.000387 0.000535 0.000508 0.000206 0.000104 0.000267 0.000228 0.000219 0.000382 0.000672 0.000200 0.000102 0.000086 0.000188 0.000220 0.000227 0.000110 0.000321 0.000628 0.000352 0.000534 0.000385 0.000336 0.000290 0.000671 0.000633 0.000332 0.000368 0.000220 0.000291 0.000433 0.000403 0.000469 0.000462 0.000369 0.000556 0.001507 0.000750 0.000799 0.000968 0.000727 0.000806 0.001234 0.002003 0.001456 0.001094 0.001685 0.001083 0.000887 0.001043 0.000800 0.000896 0.000895 0.000521 0.000290 0.000481 0.000341 0.000268 0.000246 0.000216 0.000054 0.000191 0.000141 0.000151 0.000128 0.000084 0.000045 0.000026 0.000007 0.000027 0.000104 0.000076 0.000138 0.000078 0.000026 0.000137 0.000286 0.000103 0.000225 0.000264 0.000275 nan nan nan nan nan nan nan 0.000409 nan nan nan nan nan nan nan nan nan nan nan nan nan nan nan nan nan nan nan nan nan nan nan nan 0.000384 0.000182 0.000171 0.000214 0.000321 0.000434 0.000278 0.000266 0.000402 0.000483 0.000428 0.000203 0.000099 0.000074 0.000192 0.000199 0.000368 0.000325 0.000245 0.000452 0.000833 0.000291 0.000327 0.000137 0.000134 0.000445 0.000078 0.000281 0.000259 0.000074 0.000019 0.000028 0.000054 0.000019 0.000079 0.000069 0.000035 0.000154 0.000164 0.000076 0.000036 0.000019 0.000036 0.000040 0.000060 0.000023 0.000026 0.000035 0.000162 0.000091 0.000015 0.000035 0.000134 0.000086 0.000028 0.000029 0.000107 0.000050 0.000062 0.000076 0.000125 0.000177 nan nan 0.000023 0.000017 0.000023 0.000158 0.000040 0.000026 0.000020 0.000009 0.000018 nan 0.000009 0.000014 0.000076 0.000018 0.000004 0.000035 0.000019 nan nan 0.000052 0.000122 0.000076 0.000224 0.000169 0.000047 0.000057 0.000056 0.000069 0.000037 0.000063 0.000173 0.000076 0.000022 0.000061 0.000035 0.000020 0.000015 0.000020 0.000065 0.000091 0.000038 0.000057 0.000099 0.000030 0.000032 0.000030 0.000026 0.000196 0.000108 0.000249 0.000227 0.000311 0.000456 0.000343 0.000508 0.000259 0.000296 0.000331 0.000577 0.000496 0.000477 0.000557 0.000742 0.000195 0.000078 0.000195 0.000321 0.000145 0.000199 0.000277 0.000125 0.000307 0.000192 0.000119 0.000228 0.000282 0.000053 0.000024 0.000233 0.000116 0.000069 0.000179 0.000065 0.000032 0.000019 0.000101 0.000036 0.000096 0.000040 0.000028 0.000141 0.000060 0.000043 0.000078 0.000076 0.000072 0.000049 0.000036 0.000023 0.000079 0.000107 0.000104 0.000121 0.000286 0.000145 0.000255 nan nan nan nan 0.000118 0.000179 0.000296 0.000509 0.000440 0.000607 0.000727 0.000439 0.000409 0.000451 0.000244 0.000390 0.000190 0.000397 0.000522 0.000216 nan 0.000236 0.000408 0.000421 0.000287 0.000078 0.000110 0.000215 0.000176 0.000055 0.000116 nan 0.000195 0.000138 0.000143 0.000134 nan nan 0.000286 0.000341 0.000243 nan 0.000267 0.000245 nan 0.000056 nan 0.000228 0.000105 0.000155 0.000154 0.000019 nan 0.000227 0.000112 0.000131 nan 0.000248 0.000127 0.000065 0.000015 0.000091 nan 0.000014 0.000010 0.000012 nan 0.000018 0.000003 0.000009 0.000050 0.000061 0.000169 0.000321 0.000656 0.000433 0.000316 0.000128 0.000228 0.000110 0.000125 0.000154 0.000110 0.000244 0.000157 0.000175 0.000076 0.000066 0.000205 0.000374 0.000270 nan 0.000187 0.000121 0.000045 0.000063 0.000041 0.000020 0.000030 0.000090 0.000027 0.000193 0.000190 0.000235 0.000076 0.000097 0.000113 0.000069 0.000147 0.000162 0.000144 nan 0.000021 0.000081 0.000262 0.000331 0.000310 0.000305 0.000281 0.000254 0.000750 0.000974 0.000664 0.000322 0.000226 0.000379 0.000554 0.000864 0.000602 0.000385 0.000218 0.000266 0.000494 0.000506 0.000799 0.000507 0.000656 0.000620 0.000409 0.000391 0.000202 0.000226 0.000172 0.000187 0.000067 0.000067 0.000040 0.000151 nan 0.000405 0.000097 0.000044 0.000040 0.000049 0.000050 0.000054 0.000020 0.000042 0.000011 0.000034 0.000038 0.000086 0.000095 0.000104 0.000157 0.000083 0.000134 0.000056 0.000019 0.000084 0.000125 0.000167 0.000170 0.000499 0.000256 0.000111 0.000156 0.000366 0.000329 0.000247 0.000362 0.000179 0.000131 0.000137 0.000076 0.000027 0.000041 0.000062 0.000052 0.000076 0.000203 0.000249 0.000380 0.000115 0.000179 0.000244 0.000134 0.000069 0.000014 0.000054 0.000183 0.000078 0.000157 0.000165 0.000152 0.000071 0.000165 0.000207 0.000312 0.000203 0.000292 0.000224 0.000421 0.000332 0.000776 0.001281 0.001036 0.000241 0.000272 0.000416 0.000370 0.000336 0.000554 0.000363 0.000409 0.000851 0.001195 0.000905 0.000393 nan
nan 0.000384 0.000352 0.000574 0.000476 nan 0.000249 0.000710 0.000765 0.000654 0.000589 0.000489 0.001054 0.000806 0.000646 0.000811 nan nan 0.001751 0.002087 0.003160 nan 0.005315 0.008057 0.011070 0.022851 0.032368 0.050145 0.075213 0.144562 0.828157 11.179253 3.431337 11.286597 0.901479 0.140801 0.060334 0.039278 0.023368 0.020728 0.011085 0.008071 0.005213 0.003792 0.003062 0.002985 0.001035 0.000714 0.002063 0.001835 0.001050 0.000865 0.000492 0.000830 0.001020 0.000994 0.001353 0.000677 0.001018 0.000864 0.000590 0.000559 0.000475 0.000656 0.000685 0.000507 0.001134 0.001413 0.000987 0.001033 0.001080 0.001201 0.000790 0.000481 0.000662 0.001694 0.000653 0.000461 0.000929 0.000833 0.000390 0.000295 0.000583 0.000408 0.000311 0.000250 0.000218 0.000071 0.000128 0.000179 0.000168 0.000227 0.000187 0.000089 0.000161 0.000231 0.000310 0.000140 0.000150 0.000172 0.000617 0.000701 0.000280 0.000210 0.000217 0.000153 0.000480 0.000539 0.000533 0.000261 0.000235 0.000294 0.000412 0.000615 0.000526 0.000209 0.000149 0.000103 0.000194 0.000157 0.000164 0.000091 0.000232 0.000272 0.000172 0.000290 0.000147 0.000277 0.000477 0.000685 0.000791 0.000895 0.000788 0.000654 0.000450 0.000214 0.000319 0.000208 0.000243 0.000107 0.000130 0.000047 0.000030 0.000027 0.000043 0.000074 0.000098 0.000407 0.000748 0.000281 0.000207 0.000375 0.000374 0.000358 0.000634 0.000402 0.001012 0.000414 0.000648 0.000463 0.000679 0.000626 0.000508 0.000825 0.000332 0.000403 0.000554 0.000475 0.000236 0.000307 0.000433 0.001024 0.000496 0.000110 0.000154 0.000236 0.000439 0.000364 0.000292 0.000179 0.000458 0.000219 0.000457 0.000397 0.000369 0.000679 0.000549 0.000347 0.000259 0.000428 0.000360 0.000491 0.000259 0.000522 0.000619 0.000561 0.000555 0.000404 0.000613 0.000187 0.000296 0.000742 0.000451 0.000347 0.000686 0.001456 0.001909 0.000535 0.000809 0.000949 0.001063 0.001194 0.000886 0.001084 0.000510 0.000679 0.000178 0.000326 0.000385 0.000464 0.000422 0.000206 0.000161 0.000207 0.000062 0.000173 0.000053 0.000138 0.000037 0.000010 0.000015 0.000060 0.000054 0.000088 0.000052 0.000078 0.000143 0.000157 0.000189 0.000297 0.000255 0.000334 0.000579 nan nan nan nan nan nan nan 0.000144 nan nan nan nan nan nan nan nan nan nan nan nan nan nan nan nan nan nan nan nan nan nan nan nan 0.000141 0.000091 0.000083 0.000113 0.000191 0.000232 0.000154 0.000370 0.000147 0.000258 0.000262 0.000202 0.000050 0.000081 0.000287 0.000195 0.000734 0.000381 0.000459 0.000792 0.000625 0.000223 0.000296 0.000131 0.000076 0.000157 0.000022 0.000073 0.000081 0.000171 0.000071 0.000019 0.000067 0.000058 0.000026 0.000049 0.000037 0.000094 0.000069 0.000032 0.000076 0.000093 0.000032 0.000020 0.000086 0.000102 0.000176 0.000065 0.000104 0.000096 0.000021 0.000045 0.000195 0.000316 0.000102 0.000042 0.000049 0.000052 0.000018 0.000023 0.000079 0.000220 nan nan 0.000061 0.000148 0.000045 0.000122 0.000032 0.000030 0.000009 0.000042 0.000045 nan 0.000023 0.000023 0.000035 0.000043 0.000018 0.000015 0.000036 nan nan 0.000099 0.000052 0.000007 0.000035 0.000071 0.000014 0.000037 0.000107 0.000158 0.000088 0.000138 0.000072 0.000027 0.000038 0.000045 0.000018 0.000032 0.000049 0.000032 0.000033 0.000071 0.000045 0.000040 0.000250 0.000074 0.000105 0.000081 0.000055 0.000063 0.000116 0.000386 0.000301 0.000214 0.000443 0.000617 0.000374 0.000118 0.000262 0.000353 0.000259 0.000392 0.000452 0.000302 0.000259 0.000116 0.000195 0.000349 0.000056 0.000074 0.000172 0.000211 0.000045 0.000207 0.000113 0.000086 0.000091 0.000072 0.000043 0.000038 0.000028 0.000021 0.000012 0.000043 0.000047 0.000044 0.000028 0.000024 0.000054 0.000025 0.000043 0.000096 0.000144 0.000065 0.000091 0.000069 0.000047 0.000032 0.000020 0.000011 0.000019 0.000035 0.000081 0.000128 0.000101 0.000078 0.000184 0.000328 nan nan nan nan 0.000254 0.000207 0.000258 0.000422 0.000282 0.000206 0.000409 0.000717 0.000367 0.000151 0.000158 0.000348 0.000168 0.000305 0.000502 0.000232 nan 0.000091 0.000240 0.000180 0.000192 0.000026 0.000187 0.000067 0.000112 0.000165 0.000047 nan 0.000131 0.000286 0.000186 0.000032 nan nan 0.000186 0.000123 0.000071 nan 0.000157 0.000130 nan 0.000195 nan 0.000165 0.000344 0.000177 0.000131 0.000098 nan 0.000223 0.000128 0.000151 nan 0.000127 0.000026 0.000032 0.000022 0.000056 nan 0.000076 0.000026 0.000013 nan 0.000006 0.000007 0.000004 0.000018 0.000038 0.000093 0.000194 0.000227 0.000282 0.000172 0.000091 0.000056 0.000108 0.000081 0.000147 0.000104 0.000144 0.000019 0.000056 0.000042 0.000043 0.000101 0.000205 0.000106 nan 0.000106 0.000115 0.000058 0.000060 0.000043 0.000017 0.000006 0.000025 0.000043 0.000087 0.000124 0.000316 0.000110 0.000122 0.000102 0.000078 0.000138 0.000099 0.000050 nan 0.000058 0.000071 0.000131 0.000285 0.000408 0.000147 0.000228 0.000549 0.000483 0.000540 0.000144 0.000267 0.000206 0.000542 0.000391 0.000608 0.000462 0.000716 0.000525 0.000501 0.000553 0.000408 0.000662 0.000455 0.000469 0.000679 0.000347 0.000262 0.000058 0.000176 0.000069 0.000180 0.000208 0.000128 0.000119 0.000085 nan 0.000159 0.000114 0.000138 0.000072 0.000122 0.000091 0.000094 0.000038 0.000020 0.000023 0.000045 0.000022 0.000043 0.000054 0.000060 0.000095 0.000157 0.000346 0.000130 0.000090 0.000112 0.000152 0.000237 0.000212 0.000266 0.000265 0.000160 0.000226 0.000137 0.000252 0.000175 0.000193 0.000157 0.000187 0.000179 0.000179 0.000098 0.000074 0.000076 0.000071 0.000032 0.000076 0.000296 0.000421 0.000093 0.000125 0.000259 0.000144 0.000096 0.000043 0.000076 0.000131 0.000165 0.000220 0.000286 0.000166 0.000128 0.000211 0.000144 0.000307 0.000165 0.000161 0.000138 0.000148 0.000343 0.000354 0.001047 0.000349 0.000557 0.000302 0.000375 0.000387 0.000482 0.000305 0.000381 0.000392 0.000613 0.000743 0.000687 0.000490 nan
nan 0.000281 0.000462 0.000436 0.000364 nan 0.000305 0.000409 0.000231 0.000468 0.000253 0.000267 0.000663 0.000559 0.000345 0.000491 nan nan 0.000480 0.001313 0.002849 nan 0.005592 0.008653 0.010293 0.017745 0.025254 0.035444 0.046609 0.070285 0.182584 0.879434 11.286597 3.431337 11.069553 0.812855 0.137318 0.074505 0.033722 0.022397 0.013518 0.011446 0.008905 0.003827 0.004036 0.003317 0.002172 0.001064 0.002368 0.001708 0.000901 0.001442 0.000909 0.000676 0.000864 0.001958 0.001299 0.000475 0.000468 0.000609 0.000519 0.000616 0.000521 0.000426 0.000567 0.000358 0.000364 0.000748 0.001006 0.002316 0.001761 0.000868 0.000527 0.000732 0.000693 0.000641 0.000740 0.000910 0.000995 0.001061 0.000750 0.000527 0.000368 0.000231 0.000392 0.000151 0.000147 0.000067 0.000271 0.000261 0.000137 0.000198 0.000158 0.000140 0.000121 0.000069 0.000245 0.000320 0.000090 0.000239 0.000202 0.000506 0.000455 0.000361 0.000309 0.000217 0.000405 0.000763 0.000624 0.000763 0.001147 0.000926 0.001059 0.000891 0.000368 0.000330 0.000160 0.000225 0.000430 0.000310 0.000291 0.000202 0.000364 0.000277 0.000107 0.000198 0.000252 0.000469 0.000921 0.000858 0.000994 0.000822 0.000855 0.000619 0.000408 0.000443 0.000394 0.000212 0.000230 0.000066 0.000227 0.000014 0.000006 0.000021 0.000045 0.000038 0.000178 0.000586 0.000448 0.000281 0.000611 0.000543 0.000332 0.000391 0.000414 0.000378 0.000568 0.000773 0.001398 0.001176 0.000895 0.000876 0.000742 0.000785 0.000322 0.000240 0.000169 0.000245 0.000158 0.000233 0.000268 0.000516 0.000228 0.000086 0.000094 0.000091 0.000471 0.000586 0.000229 0.000195 0.000273 0.000452 0.000571 0.000301 0.000337 0.000241 0.001083 0.000702 0.000726 0.000751 0.000620 0.000236 0.000147 0.000562 0.000677 0.000534 0.000501 0.000438 0.000513 0.000469 0.000353 0.000626 0.000555 0.000656 0.000709 0.000735 0.001217 0.000720 0.001007 0.001400 0.001093 0.000727 0.000933 0.001403 0.001156 0.000438 0.000733 0.000357 0.000231 0.000207 0.000347 0.000554 0.000316 0.000203 0.000086 0.000094 0.000079 0.000089 0.000089 0.000006 0.000020 0.000049 0.000107 0.000074 0.000031 0.000059 0.000271 0.000093 0.000160 0.000201 0.000256 0.000340 0.000483 nan nan nan nan nan nan nan 0.000403 nan nan nan nan nan nan nan nan nan nan nan nan nan nan nan nan nan nan nan nan nan nan nan nan 0.000086 0.000096 0.000101 0.000043 0.000140 0.000206 0.000158 0.000219 0.000272 0.000358 0.000201 0.000451 0.000321 0.000285 0.000433 0.000679 0.000627 0.000376 0.000255 0.000555 0.000556 0.000528 0.000169 0.000255 0.000374 0.000096 0.000064 0.000078 0.000024 0.000214 0.000187 0.000203 0.000141 0.000078 0.000060 0.000051 0.000081 0.000108 0.000110 0.000131 0.000105 0.000128 0.000071 0.000009 0.000037 0.000019 0.000054 0.000048 0.000043 0.000074 0.000107 0.000110 0.000272 0.000649 0.000096 0.000021 0.000038 0.000029 0.000037 0.000035 0.000045 0.000105 nan nan 0.000254 0.000322 0.000132 0.000038 0.000019 0.000010 0.000009 0.000025 0.000011 nan 0.000005 0.000012 0.000058 0.000012 0.000032 0.000002 0.000020 nan nan 0.000032 0.000116 0.000015 0.000024 0.000076 0.000050 0.000016 0.000015 0.000073 0.000016 0.000019 0.000032 0.000005 0.000056 0.000066 0.000083 0.000037 0.000024 0.000051 0.000011 0.000026 0.000072 0.000043 0.000110 0.000043 0.000081 0.000172 0.000122 0.000091 0.000091 0.000105 0.000098 0.000020 0.000197 0.000693 0.000619 0.000207 0.000613 0.000452 0.000491 0.000364 0.000405 0.000263 0.000110 0.000076 0.000105 0.000165 0.000047 0.000069 0.000160 0.000187 0.000101 0.000054 0.000058 0.000081 0.000104 0.000165 0.000148 0.000102 0.000032 0.000035 0.000086 0.000058 0.000058 0.000032 0.000059 0.000062 0.000071 0.000024 0.000011 0.000053 0.000072 0.000031 0.000053 0.000038 0.000023 0.000007 0.000014 0.000051 0.000084 0.000059 0.000049 0.000076 0.000128 0.000078 0.000192 0.000241 nan nan nan nan 0.000491 0.000614 0.000359 0.000613 0.000414 0.000254 0.000404 0.000263 0.000206 0.000443 0.000179 0.000168 0.000187 0.000157 0.000199 0.000220 nan 0.000148 0.000228 0.000273 0.000176 0.000065 0.000038 0.000074 0.000073 0.000132 0.000042 nan 0.000131 0.000183 0.000088 0.000078 nan nan 0.000054 0.000100 0.000090 nan 0.000052 0.000109 nan 0.000035 nan 0.000147 0.000263 0.000282 0.000137 0.000164 nan 0.000369 0.000158 0.000277 nan 0.000074 0.000041 0.000032 0.000040 0.000015 nan 0.000015 0.000005 0.000001 nan 0.000081 0.000020 0.000006 0.000047 0.000071 0.000052 0.000194 0.000032 0.000154 0.000286 0.000083 0.000107 0.000099 0.000155 0.000203 0.000130 0.000133 0.000052 0.000020 0.000045 0.000033 0.000082 0.000214 0.000266 nan 0.000045 0.000024 0.000009 0.000032 0.000008 0.000056 0.000048 0.000027 0.000043 0.000112 0.000171 0.000161 0.000076 0.000246 0.000119 0.000076 0.000099 0.000110 0.000137 nan 0.000134 0.000061 0.000154 0.000121 0.000193 0.000263 0.000211 0.000458 0.000099 0.000245 0.000387 0.000264 0.000195 0.000759 0.000902 0.000947 0.000514 0.000617 0.000444 0.000571 0.000335 0.000240 0.000373 0.000462 0.000198 0.000458 0.000718 0.000254 0.000183 0.000199 0.000081 0.000086 0.000035 0.000129 0.000169 0.000214 nan 0.000322 0.000148 0.000152 0.000158 0.000200 0.000063 0.000049 0.000084 0.000069 0.000042 0.000162 0.000091 0.000056 0.000110 0.000085 0.000118 0.000096 0.000096 0.000075 0.000035 0.000178 0.000092 0.000111 0.000130 0.000133 0.000243 0.000303 0.000101 0.000104 0.000244 0.000247 0.000275 0.000106 0.000088 0.000128 0.000219 0.000140 0.000032 0.000010 0.000049 0.000052 0.000226 0.000438 0.000223 0.000164 0.000137 0.000116 0.000056 0.000162 0.000032 0.000091 0.000169 0.000255 0.000177 0.000162 0.000108 0.000056 0.000091 0.000091 0.000067 0.000151 0.000168 0.000154 0.000150 0.000439 0.000259 0.000260 0.000283 0.000155 0.000348 0.000281 0.000316 0.000244 0.000316 0.000283 0.000302 0.000628 0.000550 0.000529 0.000451 nan
nan 0.000525 0.000379 0.000341 0.000203 nan 0.000194 0.000154 0.000232 0.000403 0.000263 0.000393 0.000494 0.000609 0.001147 0.000955 nan nan 0.000855 0.001312 0.003706 nan 0.003834 0.007239 0.009771 0.016087 0.016722 0.024725 0.036439 0.055923 0.105511 0.176024 0.901479 11.069553 3.431337 11.302364 0.881988 0.173271 0.083081 0.043577 0.028505 0.017805 0.008046 0.003390 0.003652 0.002206 0.002323 0.001876 0.002520 0.001118 0.000540 0.001001 0.001003 0.000725 0.000693 0.000806 0.000920 0.000420 0.000420 0.000392 0.000292 0.000236 0.000353 0.000717 0.000613 0.000445 0.000444 0.000444 0.000919 0.002733 0.001333 0.000783 0.000369 0.000656 0.000426 0.000457 0.000439 0.000892 0.000966 0.000763 0.000732 0.000533 0.000321 0.000403 0.000281 0.000325 0.000231 0.000072 0.000334 0.000413 0.000369 0.000227 0.000187 0.000314 0.000314 0.000245 0.000322 0.000286 0.000160 0.000227 0.000396 0.000539 0.000521 0.000243 0.000319 0.000430 0.000898 0.000716 0.000545 0.000565 0.000667 0.001075 0.000722 0.000835 0.000453 0.000593 0.000510 0.000315 0.000334 0.000201 0.000403 0.000489 0.000555 0.000241 0.000223 0.000352 0.000754 0.000532 0.000418 0.000310 0.000340 0.000602 0.001002 0.000554 0.000266 0.000431 0.000319 0.000133 0.000160 0.000121 0.000104 0.000009 0.000003 0.000019 0.000018 0.000085 0.000064 0.000107 0.000157 0.000460 0.000532 0.000316 0.000364 0.000227 0.000310 0.001067 0.001452 0.001159 0.002096 0.001292 0.000515 0.000529 0.000490 0.000371 0.000162 0.000144 0.000093 0.000112 0.000268 0.000307 0.000245 0.000132 0.000074 0.000072 0.000040 0.000102 0.000220 0.000208 0.000081 0.000110 0.000254 0.000312 0.001066 0.000620 0.000520 0.000500 0.000562 0.000143 0.000476 0.000397 0.000633 0.000765 0.000575 0.000619 0.000590 0.000496 0.000610 0.000603 0.000930 0.000657 0.000554 0.000563 0.001314 0.000783 0.000808 0.001183 0.001492 0.001555 0.000877 0.001261 0.001403 0.001083 0.000914 0.000923 0.000819 0.000672 0.000522 0.000401 0.000508 0.000292 0.000113 0.000128 0.000203 0.000237 0.000128 0.000025 0.000105 0.000071 0.000024 0.000031 0.000025 0.000012 0.000099 0.000105 0.000158 0.000101 0.000164 0.000083 0.000107 0.000130 0.000330 0.000547 0.000756 nan nan nan nan nan nan nan 0.000421 nan nan nan nan nan nan nan nan nan nan nan nan nan nan nan nan nan nan nan nan nan nan nan nan 0.000259 0.000099 0.000134 0.000162 0.000118 0.000078 0.000104 0.000272 0.000215 0.000285 0.000124 0.000296 0.000410 0.000367 0.000451 0.000527 0.000316 0.000228 0.000272 0.000508 0.000278 0.000196 0.000063 0.000211 0.000219 0.000211 0.000241 0.000302 0.000165 0.000141 0.000249 0.000191 0.000134 0.000125 0.000105 0.000047 0.000031 0.000014 0.000018 0.000064 0.000081 0.000076 0.000033 0.000014 0.000020 0.000028 0.000007 0.000009 0.000033 0.000113 0.000057 0.000076 0.000151 0.000177 0.000099 0.000088 0.000057 0.000028 0.000069 0.000049 0.000019 0.000014 nan nan 0.000081 0.000081 0.000065 0.000051 0.000007 0.000010 0.000007 0.000005 0.000031 nan 0.000005 0.000014 0.000014 0.000014 0.000053 0.000020 0.000010 nan nan 0.000033 0.000062 0.000020 0.000016 0.000023 0.000031 0.000015 0.000024 0.000081 0.000038 0.000026 0.000040 0.000035 0.000074 0.000057 0.000086 0.000094 0.000010 0.000079 0.000035 0.000024 0.000055 0.000018 0.000045 0.000055 0.000031 0.000113 0.000102 0.000129 0.000125 0.000376 0.000296 0.000155 0.000153 0.000335 0.000374 0.000277 0.000333 0.000516 0.000711 0.000818 0.000322 0.000151 0.000321 0.000107 0.000091 0.000155 0.000041 0.000041 0.000175 0.000134 0.000113 0.000138 0.000141 0.000194 0.000032 0.000169 0.000176 0.000148 0.000051 0.000035 0.000071 0.000066 0.000058 0.000028 0.000145 0.000110 0.000131 0.000125 0.000081 0.000019 0.000034 0.000035 0.000081 0.000019 0.000010 0.000025 0.000020 0.000125 0.000071 0.000078 0.000128 0.000164 0.000100 0.000179 0.000410 0.000563 nan nan nan nan 0.000269 0.000435 0.000297 0.000348 0.000501 0.000307 0.000583 0.000555 0.000410 0.000386 0.000157 0.000254 0.000327 0.000296 0.000267 0.000439 nan 0.000119 0.000296 0.000543 0.000337 0.000122 0.000191 0.000101 0.000140 0.000093 0.000119 nan 0.000107 0.000172 0.000025 0.000048 nan nan 0.000043 0.000066 0.000078 nan 0.000082 0.000179 nan 0.000062 nan 0.000110 0.000191 0.000393 0.000220 0.000300 nan 0.000408 0.000386 0.000450 nan 0.000069 0.000032 0.000014 0.000038 0.000041 nan 0.000029 0.000017 0.000023 nan 0.000099 0.000096 0.000076 0.000029 0.000026 0.000020 0.000088 0.000038 0.000017 0.000154 0.000140 0.000076 0.000102 0.000134 0.000305 0.000210 0.000213 0.000075 0.000045 0.000046 0.000039 0.000070 0.000238 0.000202 nan 0.000041 0.000001 0.000014 0.000026 0.000024 0.000042 0.000134 0.000227 0.000154 0.000186 0.000301 0.000215 0.000134 0.000207 0.000091 0.000187 0.000169 0.000187 0.000357 nan 0.000096 0.000211 0.000259 0.000240 0.000168 0.000253 0.000210 0.000281 0.000267 0.000380 0.000604 0.000680 0.000338 0.000267 0.000535 0.000821 0.000739 0.000692 0.000352 0.000566 0.000243 0.000567 0.000330 0.000418 0.000301 0.000549 0.000483 0.000369 0.000241 0.000312 0.000264 0.000059 0.000039 0.000049 0.000246 0.000155 nan 0.000207 0.000151 0.000148 0.000155 0.000026 0.000089 0.000019 0.000035 0.000023 0.000065 0.000187 0.000040 0.000020 0.000056 0.000122 0.000138 0.000094 0.000049 0.000051 0.000080 0.000091 0.000019 0.000095 0.000044 0.000108 0.000140 0.000170 0.000182 0.000190 0.000221 0.000133 0.000021 0.000118 0.000052 0.000083 0.000167 0.000098 0.000069 0.000037 0.000110 0.000140 0.000231 0.000195 0.000086 0.000056 0.000137 0.000065 0.000026 0.000052 0.000019 0.000014 0.000053 0.000102 0.000220 0.000188 0.000084 0.000059 0.000099 0.000042 0.000043 0.000249 0.000364 0.000122 0.000241 0.000277 0.000236 0.000245 0.000200 0.000176 0.000317 0.000249 0.000168 0.000302 0.000470 0.000374 0.000783 0.001023 0.000808 0.000570 0.000232 nan
nan 0.000409 0.000326 0.000223 0.000183 nan 0.000058 0.000122 0.000409 0.000494 0.000267 0.000277 0.000554 0.001021 0.001070 0.000432 nan nan 0.000770 0.001713 0.003335 nan 0.003696 0.005548 0.009046 0.016001 0.018166 0.016261 0.025813 0.043135 0.065347 0.090421 0.140801 0.812855 11.302364 3.431337 11.259443 0.772567 0.167231 0.093723 0.058091 0.036919 0.014820 0.007786 0.007005 0.002828 0.003208 0.002039 0.000968 0.001486 0.000881 0.000841 0.001142 0.000703 0.000758 0.000626 0.000734 0.000750 0.000502 0.000191 0.000161 0.000195 0.000664 0.001054 0.001005 0.000723 0.000929 0.000974 0.001399 0.002172 0.000784 0.000957 0.000599 0.000570 0.000717 0.000741 0.000575 0.000821 0.000947 0.000937 0.001101 0.000748 0.000603 0.000639 0.000474 0.000378 0.000146 0.000100 0.000127 0.000214 0.000272 0.000113 0.000276 0.000253 0.000226 0.000322 0.000490 0.000131 0.000110 0.000249 0.000385 0.000795 0.000616 0.000610 0.000518 0.000411 0.000943 0.000505 0.000384 0.000454 0.000932 0.001654 0.001521 0.001280 0.000563 0.000771 0.000804 0.000276 0.000289 0.000462 0.000648 0.000949 0.000859 0.000535 0.000607 0.000734 0.000920 0.000774 0.000500 0.000243 0.000486 0.000667 0.000928 0.000653 0.000677 0.000357 0.000131 0.000127 0.000060 0.000088 0.000141 0.000041 0.000035 0.000063 0.000054 0.000117 0.000098 0.000140 0.000294 0.000209 0.000350 0.000539 0.000717 0.000977 0.000783 0.001772 0.001242 0.000513 0.001178 0.001341 0.000364 0.000236 0.000141 0.000237 0.000169 0.000058 0.000063 0.000062 0.000228 0.000293 0.000155 0.000184 0.000145 0.000224 0.000264 0.000200 0.000108 0.000102 0.000125 0.000316 0.000332 0.000599 0.000736 0.000810 0.001481 0.001290 0.000695 0.000534 0.000590 0.000851 0.000420 0.000724 0.000833 0.000401 0.000413 0.000618 0.000488 0.000409 0.001355 0.000709 0.000774 0.000751 0.001344 0.001051 0.001202 0.000598 0.000457 0.001173 0.000477 0.000932 0.001065 0.001270 0.001259 0.000687 0.000734 0.000648 0.000415 0.000670 0.000210 0.000235 0.000212 0.000091 0.000110 0.000207 0.000091 0.000017 0.000069 0.000110 0.000037 0.000032 0.000047 0.000016 0.000034 0.000151 0.000246 0.000138 0.000134 0.000104 0.000125 0.000147 0.000272 0.000341 0.000282 nan nan nan nan nan nan nan 0.000231 nan nan nan nan nan nan nan nan nan nan nan nan nan nan nan nan nan nan nan nan nan nan nan nan 0.000272 0.000096 0.000095 0.000140 0.000249 0.000235 0.000134 0.000202 0.000380 0.000305 0.000090 0.000253 0.000190 0.000235 0.000223 0.000243 0.000213 0.000090 0.000353 0.000425 0.000147 0.000155 0.000108 0.000104 0.000104 0.000093 0.000141 0.000180 0.000187 0.000096 0.000083 0.000138 0.000102 0.000138 0.000132 0.000102 0.000069 0.000023 0.000045 0.000018 0.000032 0.000071 0.000012 0.000026 0.000032 0.000007 0.000001 0.000002 0.000018 0.000053 0.000043 0.000007 0.000059 0.000065 0.000089 0.000011 0.000032 0.000128 0.000084 0.000035 0.000005 0.000028 nan nan 0.000011 0.000006 0.000035 0.000162 0.000055 0.000003 0.000029 0.000091 0.000019 nan 0.000008 0.000042 0.000023 0.000034 0.000019 0.000055 0.000208 nan nan 0.000076 0.000131 0.000009 0.000021 0.000011 0.000042 0.000021 0.000008 0.000007 0.000042 0.000049 0.000119 0.000067 0.000053 0.000079 0.000083 0.000029 0.000091 0.000063 0.000070 0.000053 0.000055 0.000010 0.000006 0.000051 0.000030 0.000135 0.000114 0.000094 0.000096 0.000093 0.000107 0.000050 0.000098 0.000108 0.000398 0.000477 0.000508 0.000515 0.000358 0.000380 0.000268 0.000287 0.000382 0.000202 0.000096 0.000064 0.000054 0.000113 0.000244 0.000192 0.000176 0.000038 0.000048 0.000160 0.000054 0.000096 0.000134 0.000249 0.000094 0.000119 0.000081 0.000104 0.000074 0.000013 0.000079 0.000161 0.000158 0.000307 0.000116 0.000083 0.000031 0.000074 0.000159 0.000114 0.000043 0.000030 0.000023 0.000110 0.000102 0.000107 0.000191 0.000199 0.000380 0.000302 0.000312 0.000432 nan nan nan nan 0.000269 0.000220 0.000089 0.000287 0.000302 0.000165 0.000332 0.000543 0.000599 0.000273 0.000292 0.000224 0.000259 0.000555 0.000475 0.000434 nan 0.000241 0.000184 0.000138 0.000060 0.000300 0.000138 0.000074 0.000056 0.000054 0.000122 nan 0.000231 0.000272 0.000069 0.000047 nan nan 0.000031 0.000052 0.000106 nan 0.000227 0.000311 nan 0.000272 nan 0.000047 0.000084 0.000282 0.000128 0.000128 nan 0.000415 0.000548 0.000267 nan 0.000141 0.000014 0.000029 0.000071 0.000088 nan 0.000018 0.000021 0.000042 nan 0.000014 0.000071 0.000084 0.000125 0.000054 0.000140 0.000272 0.000222 0.000179 0.000296 0.000157 0.000101 0.000141 0.000202 0.000093 0.000064 0.000096 0.000231 0.000276 0.000206 0.000127 0.000164 0.000371 0.000217 nan 0.000034 0.000009 0.000015 0.000026 0.000024 0.000043 0.000236 0.000101 0.000244 0.000179 0.000232 0.000134 0.000273 0.000038 0.000057 0.000283 0.000290 0.000392 0.000312 nan 0.000259 0.000343 0.000125 0.000108 0.000059 0.000145 0.000208 0.000165 0.000612 0.000619 0.000489 0.001174 0.000555 0.000364 0.000347 0.000654 0.000987 0.001151 0.000468 0.000486 0.000252 0.000561 0.000567 0.000533 0.000254 0.000393 0.000292 0.000184 0.000089 0.000105 0.000059 0.000091 0.000196 0.000170 0.000148 0.000188 nan 0.000084 0.000113 0.000057 0.000076 0.000067 0.000026 0.000024 0.000029 0.000028 0.000061 0.000108 0.000083 0.000067 0.000022 0.000124 0.000078 0.000047 0.000040 0.000020 0.000067 0.000056 0.000052 0.000082 0.000103 0.000120 0.000238 0.000233 0.000435 0.000234 0.000257 0.000085 0.000078 0.000093 0.000088 0.000020 0.000008 0.000009 0.000050 0.000035 0.000049 0.000157 0.000325 0.000285 0.000245 0.000210 0.000115 0.000096 0.000098 0.000110 0.000150 0.000032 0.000079 0.000067 0.000056 0.000078 0.000113 0.000119 0.000105 0.000140 0.000096 0.000128 0.000287 0.000166 0.000409 0.000254 0.000370 0.000483 0.000478 0.000192 0.000179 0.000358 0.000408 0.000397 0.000519 0.000456 0.000612 0.000626 0.000469 0.000341 0.000385 nan
nan 0.000379 0.000470 0.000098 0.000187 nan 0.000164 0.000085 0.000206 0.000144 0.000176 0.000374 0.000310 0.000521 0.000589 0.000540 nan nan 0.000572 0.001168 0.002594 nan 0.006082 0.007493 0.007672 0.010680 0.013063 0.018422 0.024220 0.032616 0.035356 0.049559 0.060334 0.137318 0.881988 11.259443 3.431337 11.193075 0.932066 0.189717 0.083114 0.051104 0.026054 0.015487 0.010093 0.003695 0.003083 0.002745 0.001779 0.001417 0.001561 0.001152 0.001091 0.001400 0.000489 0.000703 0.000627 0.000547 0.000415 0.000398 0.000415 0.000321 0.000841 0.001091 0.000817 0.000858 0.000860 0.001501 0.001866 0.002070 0.001434 0.001633 0.000625 0.000513 0.000480 0.000677 0.000847 0.000676 0.000917 0.000898 0.001219 0.002037 0.001164 0.000653 0.000935 0.000551 0.000221 0.000174 0.000112 0.000109 0.000119 0.000058 0.000191 0.000199 0.000325 0.000253 0.000286 0.000096 0.000224 0.000326 0.000341 0.001162 0.000700 0.001461 0.000611 0.000786 0.001161 0.000448 0.000786 0.000714 0.001000 0.001484 0.001000 0.001935 0.000744 0.000743 0.000906 0.000539 0.000479 0.000867 0.000782 0.000626 0.000750 0.000679 0.000977 0.000887 0.000986 0.001205 0.001933 0.001717 0.001522 0.001109 0.001486 0.000920 0.000612 0.000324 0.000127 0.000066 0.000205 0.000187 0.000069 0.000061 0.000096 0.000144 0.000075 0.000075 0.000289 0.000204 0.000525 0.000686 0.000723 0.000523 0.000587 0.000765 0.000825 0.001457 0.001088 0.000748 0.000520 0.000662 0.000362 0.000118 0.000074 0.000116 0.000183 0.000211 0.000058 0.000050 0.000169 0.000108 0.000018 0.000037 0.000110 0.000102 0.000198 0.000144 0.000132 0.000148 0.000134 0.000065 0.000165 0.000537 0.001249 0.000776 0.001311 0.001480 0.000843 0.001112 0.000995 0.000757 0.000463 0.000693 0.000664 0.000616 0.000466 0.000920 0.000457 0.000801 0.002377 0.001288 0.001357 0.001227 0.000977 0.001162 0.000876 0.000735 0.000457 0.001111 0.001612 0.001390 0.000978 0.000704 0.000689 0.000477 0.000450 0.000342 0.000426 0.000390 0.000234 0.000325 0.000272 0.000254 0.000088 0.000086 0.000069 0.000026 0.000026 0.000155 0.000117 0.000047 0.000012 0.000024 0.000081 0.000169 0.000134 0.000071 0.000052 0.000002 0.000078 0.000130 0.000276 0.000352 0.000326 nan nan nan nan nan nan nan 0.000385 nan nan nan nan nan nan nan nan nan nan nan nan nan nan nan nan nan nan nan nan nan nan nan nan 0.000214 0.000138 0.000272 0.000236 0.000151 0.000127 0.000201 0.000098 0.000306 0.000254 0.000045 0.000180 0.000083 0.000124 0.000347 0.000147 0.000236 0.000239 0.000227 0.000380 0.000414 0.000096 0.000107 0.000079 0.000147 0.000075 0.000281 0.000286 0.000076 0.000031 0.000062 0.000046 0.000061 0.000034 0.000040 0.000025 0.000076 0.000079 0.000211 0.000119 0.000041 0.000038 0.000022 0.000041 0.000076 0.000018 0.000003 0.000002 0.000010 0.000034 0.000050 0.000059 0.000054 0.000122 0.000081 0.000019 0.000006 0.000010 0.000081 0.000051 0.000057 0.000114 nan nan 0.000035 0.000028 0.000015 0.000119 0.000063 0.000028 0.000026 0.000040 0.000061 nan 0.000028 0.000079 0.000029 0.000020 0.000006 0.000004 0.000074 nan nan 0.000099 0.000076 0.000019 0.000020 0.000003 0.000008 0.000023 0.000012 0.000012 0.000038 0.000034 0.000102 0.000048 0.000071 0.000011 0.000031 0.000042 0.000050 0.000032 0.000032 0.000094 0.000063 0.000002 0.000011 0.000042 0.000047 0.000055 0.000074 0.000108 0.000102 0.000051 0.000069 0.000050 0.000071 0.000096 0.000122 0.000759 0.000958 0.000727 0.000321 0.000154 0.000199 0.000302 0.000328 0.000088 0.000110 0.000101 0.000219 0.000168 0.000172 0.000172 0.000250 0.000071 0.000056 0.000091 0.000122 0.000053 0.000195 0.000206 0.000175 0.000195 0.000118 0.000253 0.000093 0.000020 0.000195 0.000169 0.000144 0.000237 0.000125 0.000074 0.000135 0.000142 0.000166 0.000039 0.000010 0.000071 0.000078 0.000093 0.000060 0.000138 0.000220 0.000105 0.000562 0.000471 0.000478 0.000216 nan nan nan nan 0.000404 0.000364 0.000307 0.000135 0.000191 0.000155 0.000259 0.000145 0.000433 0.000176 0.000446 0.000338 0.000394 0.000523 0.000923 0.000338 nan 0.000298 0.000099 0.000025 0.000060 0.000085 0.000287 0.000165 0.000066 0.000133 0.000107 nan 0.000202 0.000110 0.000094 0.000073 nan nan 0.000121 0.000161 0.000250 nan 0.000058 0.000086 nan 0.000342 nan 0.000052 0.000066 0.000112 0.000107 0.000157 nan 0.000214 0.000223 0.000176 nan 0.000052 0.000049 0.000021 0.000053 0.000079 nan 0.000021 0.000016 0.000040 nan 0.000024 0.000015 0.000119 0.000161 0.000029 0.000110 0.000263 0.000206 0.000408 0.000410 0.000277 0.000291 0.000316 0.000337 0.000223 0.000241 0.000188 0.000113 0.000147 0.000118 0.000078 0.000043 0.000252 0.000261 nan 0.000054 0.000021 0.000012 0.000107 0.000116 0.000099 0.000141 0.000104 0.000202 0.000128 0.000268 0.000128 0.000088 0.000062 0.000110 0.000096 0.000119 0.000081 0.000187 nan 0.000169 0.000084 0.000023 0.000086 0.000277 0.000162 0.000125 0.000446 0.000620 0.000914 0.000410 0.000736 0.000469 0.000428 0.000634 0.000469 0.000742 0.000419 0.000281 0.000281 0.000310 0.000717 0.000605 0.000305 0.000502 0.000451 0.000321 0.000078 0.000033 0.000094 0.000052 0.000028 0.000057 0.000063 0.000065 0.000107 nan 0.000107 0.000049 0.000049 0.000102 0.000086 0.000078 0.000021 0.000025 0.000028 0.000059 0.000045 0.000102 0.000116 0.000067 0.000060 0.000015 0.000065 0.000028 0.000015 0.000066 0.000058 0.000021 0.000062 0.000190 0.000221 0.000246 0.000294 0.000212 0.000414 0.000266 0.000133 0.000130 0.000080 0.000050 0.000046 0.000018 0.000035 0.000064 0.000025 0.000033 0.000081 0.000214 0.000209 0.000236 0.000128 0.000071 0.000151 0.000060 0.000012 0.000089 0.000059 0.000084 0.000131 0.000045 0.000029 0.000047 0.000155 0.000125 0.000215 0.000141 0.000134 0.000268 0.000370 0.000516 0.000157 0.000347 0.000421 0.000388 0.000651 0.000464 0.000642 0.001114 0.000326 0.000432 0.000398 0.000415 0.000582 0.000367 0.000397 0.000347 nan
nan 0.000444 0.000439 0.000553 0.000301 nan 0.000450 0.000468 0.000396 0.000095 0.000140 0.000306 0.000331 0.000662 0.000442 0.000407 nan nan 0.001011 0.001627 0.001827 nan 0.005277 0.011561 0.008418 0.008842 0.009217 0.013358 0.015413 0.014439 0.019366 0.023780 0.039278 0.074505 0.173271 0.772567 11.193075 3.431337 11.336648 0.914324 0.150239 0.083532 0.037902 0.019032 0.014044 0.005946 0.005054 0.003403 0.002024 0.003298 0.002798 0.001827 0.002326 0.001808 0.000847 0.000969 0.000380 0.000748 0.000695 0.000439 0.000641 0.000445 0.001226 0.001119 0.000501 0.001387 0.000949 0.000582 0.001072 0.001245 0.001549 0.000821 0.000963 0.001148 0.000589 0.001408 0.001067 0.000955 0.001397 0.001938 0.001058 0.001756 0.001048 0.000820 0.000368 0.000146 0.000193 0.000194 0.000104 0.000083 0.000052 0.000137 0.000094 0.000268 0.000402 0.000824 0.000314 0.000272 0.000342 0.000456 0.000432 0.000986 0.001011 0.001219 0.000744 0.000659 0.000717 0.000874 0.000828 0.000606 0.000690 0.000943 0.000812 0.000551 0.000624 0.000574 0.000615 0.000430 0.000485 0.000717 0.000566 0.000575 0.000346 0.000408 0.000940 0.001302 0.001043 0.000671 0.001266 0.000804 0.000800 0.000578 0.001407 0.001213 0.000798 0.000581 0.000186 0.000305 0.000231 0.000099 0.000107 0.000104 0.000134 0.000179 0.000143 0.000330 0.000270 0.000476 0.000773 0.001222 0.001254 0.000864 0.000675 0.000849 0.001151 0.001434 0.001001 0.001353 0.000799 0.000695 0.000456 0.000118 0.000220 0.000283 0.000259 0.000338 0.000016 0.000161 0.000116 0.000093 0.000021 0.000079 0.000099 0.000067 0.000131 0.000096 0.000021 0.000125 0.000108 0.000096 0.000069 0.000232 0.000784 0.000886 0.000859 0.000549 0.000555 0.000756 0.000488 0.000639 0.000468 0.000788 0.000678 0.001181 0.000610 0.000518 0.000884 0.000783 0.001724 0.001232 0.001698 0.002028 0.001413 0.000958 0.001083 0.000956 0.000542 0.001063 0.000977 0.001259 0.000495 0.000427 0.001022 0.000876 0.000456 0.000359 0.000791 0.000724 0.000311 0.000101 0.000107 0.000144 0.000141 0.000093 0.000078 0.000080 0.000069 0.000007 0.000099 0.000014 0.000003 0.000035 0.000117 0.000105 0.000134 0.000042 0.000067 0.000072 0.000113 0.000036 0.000168 0.000314 0.000352 nan nan nan nan nan nan nan 0.000655 nan nan nan nan nan nan nan nan nan nan nan nan nan nan nan nan nan nan nan nan nan nan nan nan 0.000103 0.000172 0.000310 0.000514 0.000198 0.000179 0.000280 0.000190 0.000211 0.000131 0.000094 0.000409 0.000119 0.000228 0.000464 0.000227 0.000158 0.000296 0.000414 0.000574 0.000368 0.000398 0.000211 0.000091 0.000058 0.000090 0.000128 0.000220 0.000093 0.000013 0.000019 0.000004 0.000007 0.000020 0.000037 0.000063 0.000012 0.000038 0.000069 0.000062 0.000062 0.000043 0.000026 0.000032 0.000018 0.000081 0.000019 0.000004 0.000025 0.000053 0.000038 0.000076 0.000076 0.000076 0.000078 0.000059 0.000020 0.000055 0.000135 0.000024 0.000097 0.000169 nan nan 0.000091 0.000013 0.000020 0.000014 0.000023 0.000024 0.000017 0.000024 0.000057 nan 0.000026 0.000020 0.000020 0.000011 0.000017 0.000084 0.000065 nan nan 0.000015 0.000035 0.000035 0.000023 0.000023 0.000013 0.000016 0.000004 0.000010 0.000007 0.000016 0.000060 0.000110 0.000069 0.000035 0.000037 0.000014 0.000013 0.000002 0.000014 0.000021 0.000051 0.000016 0.000013 0.000028 0.000022 0.000023 0.000059 0.000097 0.000070 0.000014 0.000081 0.000029 0.000211 0.000055 0.000264 0.000490 0.000576 0.000301 0.000164 0.000392 0.000155 0.000158 0.000113 0.000246 0.000111 0.000161 0.000254 0.000227 0.000250 0.000176 0.000241 0.000113 0.000168 0.000028 0.000070 0.000119 0.000195 0.000187 0.000154 0.000191 0.000118 0.000214 0.000133 0.000043 0.000069 0.000245 0.000264 0.000113 0.000035 0.000076 0.000023 0.000105 0.000081 0.000049 0.000041 0.000054 0.000081 0.000172 0.000327 0.000370 0.000112 0.000110 0.000199 0.000184 0.000509 0.000237 nan nan nan nan 0.000544 0.000393 0.000459 0.000427 0.000451 0.000277 0.000195 0.000254 0.000642 0.000483 0.000496 0.000544 0.000388 0.000776 0.001027 0.000328 nan 0.000644 0.000307 0.000180 0.000108 0.000138 0.000273 0.000199 0.000080 0.000137 0.000131 nan 0.000183 0.000141 0.000067 0.000071 nan nan 0.000157 0.000210 0.000237 nan 0.000047 0.000125 nan 0.000141 nan 0.000080 0.000121 0.000141 0.000096 0.000093 nan 0.000122 0.000088 0.000249 nan 0.000104 0.000128 0.000059 0.000059 0.000063 nan 0.000028 0.000037 0.000057 nan 0.000038 0.000002 0.000072 0.000072 0.000088 0.000187 0.000148 0.000210 0.000521 0.000703 0.000503 0.000316 0.000735 0.000236 0.000262 0.000138 0.000267 0.000148 0.000158 0.000214 0.000157 0.000172 0.000582 0.000357 nan 0.000052 0.000009 0.000022 0.000049 0.000081 0.000107 0.000141 0.000211 0.000144 0.000203 0.000227 0.000052 0.000047 0.000043 0.000022 0.000032 0.000099 0.000102 0.000211 nan 0.000049 0.000041 0.000024 0.000064 0.000154 0.000219 0.000148 0.000382 0.000621 0.000628 0.000613 0.001165 0.000306 0.000292 0.000262 0.000561 0.001225 0.000513 0.000634 0.000282 0.000420 0.001160 0.000602 0.000782 0.000444 0.000227 0.000137 0.000049 0.000035 0.000086 0.000050 0.000091 0.000078 0.000042 0.000049 0.000078 nan 0.000074 0.000051 0.000298 0.000212 0.000138 0.000183 0.000055 0.000071 0.000086 0.000070 0.000025 0.000096 0.000037 0.000043 0.000099 0.000088 0.000029 0.000019 0.000050 0.000035 0.000098 0.000065 0.000035 0.000116 0.000197 0.000339 0.000505 0.000339 0.000367 0.000310 0.000239 0.000185 0.000118 0.000056 0.000127 0.000021 0.000026 0.000021 0.000052 0.000054 0.000161 0.000035 0.000153 0.000189 0.000069 0.000084 0.000054 0.000040 0.000012 0.000014 0.000050 0.000122 0.000053 0.000010 0.000011 0.000026 0.000107 0.000045 0.000110 0.000191 0.000141 0.000426 0.000695 0.000132 0.000060 0.000267 0.000283 0.000165 0.000490 0.000563 0.001579 0.001094 0.000272 0.000437 0.000618 0.000432 0.000451 0.000346 0.000378 0.000500 nan
nan 0.000336 0.000520 0.000501 0.000427 nan 0.000248 0.000346 0.000230 0.000299 0.000254 0.000369 0.000567 0.000340 0.000235 0.000271 nan nan 0.000911 0.000942 0.001629 nan 0.004612 0.008587 0.006380 0.006532 0.008411 0.011756 0.010517 0.012301 0.014302 0.020327 0.023368 0.033722 0.083081 0.167231 0.932066 11.336648 3.431337 11.190034 0.839121 0.183160 0.063073 0.034586 0.015703 0.013795 0.007898 0.004946 0.003793 0.003959 0.002668 0.002179 0.003172 0.003295 0.002745 0.001673 0.000462 0.000584 0.000790 0.000912 0.000897 0.000403 0.000625 0.000849 0.000482 0.000903 0.001684 0.001315 0.001862 0.002025 0.002633 0.001178 0.001671 0.001527 0.001159 0.001619 0.000787 0.000883 0.000864 0.001048 0.000667 0.001939 0.001337 0.000691 0.000444 0.000202 0.000109 0.000124 0.000075 0.000236 0.000178 0.000107 0.000232 0.000509 0.000547 0.000664 0.000437 0.000175 0.000271 0.000353 0.000489 0.000286 0.000848 0.001340 0.000918 0.001415 0.001475 0.000820 0.000714 0.000829 0.001099 0.001048 0.000855 0.000852 0.001211 0.000927 0.000437 0.000539 0.000723 0.001429 0.000847 0.000662 0.000286 0.000489 0.000665 0.000852 0.001458 0.001034 0.000841 0.001183 0.000654 0.000991 0.001001 0.001003 0.000998 0.000518 0.000821 0.000724 0.000352 0.000316 0.000128 0.000104 0.000109 0.000137 0.000194 0.000095 0.000182 0.000679 0.000582 0.000748 0.000974 0.001222 0.000748 0.001288 0.000965 0.000582 0.000756 0.000939 0.001122 0.001151 0.000539 0.000194 0.000277 0.000397 0.000428 0.000141 0.000055 0.000154 0.000091 0.000099 0.000192 0.000159 0.000081 0.000067 0.000184 0.000199 0.000034 0.000102 0.000132 0.000211 0.000165 0.000489 0.001042 0.000679 0.000892 0.001111 0.000742 0.000509 0.000296 0.000547 0.000831 0.000891 0.000625 0.000618 0.000500 0.000691 0.000937 0.000983 0.000717 0.001162 0.000521 0.001152 0.001664 0.001842 0.001490 0.000499 0.000432 0.000877 0.001479 0.001016 0.000597 0.000626 0.001375 0.002001 0.001121 0.000375 0.000701 0.000413 0.000095 0.000093 0.000073 0.000107 0.000113 0.000043 0.000036 0.000088 0.000116 0.000024 0.000081 0.000028 0.000016 0.000011 0.000026 0.000052 0.000037 0.000035 0.000161 0.000232 0.000157 0.000058 0.000172 0.000476 0.000797 nan nan nan nan nan nan nan 0.000374 nan nan nan nan nan nan nan nan nan nan nan nan nan nan nan nan nan nan nan nan nan nan nan nan 0.000140 0.000227 0.000176 0.000199 0.000118 0.000121 0.000202 0.000336 0.000202 0.000187 0.000202 0.000220 0.000058 0.000081 0.000137 0.000236 0.000141 0.000107 0.000175 0.000347 0.000257 0.000107 0.000116 0.000036 0.000054 0.000043 0.000065 0.000131 0.000128 0.000096 0.000108 0.000045 0.000034 0.000034 0.000040 0.000025 0.000010 0.000028 0.000025 0.000017 0.000022 0.000011 0.000024 0.000035 0.000047 0.000054 0.000007 0.000006 0.000074 0.000065 0.000025 0.000011 0.000071 0.000039 0.000067 0.000108 0.000117 0.000076 0.000154 0.000017 0.000006 0.000028 nan nan 0.000035 0.000034 0.000074 0.000010 0.000005 0.000024 0.000047 0.000051 0.000089 nan 0.000021 0.000007 0.000010 0.000028 0.000033 0.000049 0.000094 nan nan 0.000063 0.000069 0.000019 0.000028 0.000005 0.000013 0.000017 0.000006 0.000043 0.000067 0.000025 0.000043 0.000131 0.000042 0.000023 0.000099 0.000008 0.000012 0.000012 0.000023 0.000017 0.000008 0.000047 0.000069 0.000028 0.000019 0.000063 0.000132 0.000091 0.000043 0.000020 0.000067 0.000166 0.000194 0.000067 0.000404 0.000415 0.000342 0.000240 0.000267 0.000110 0.000081 0.000144 0.000228 0.000228 0.000187 0.000128 0.000122 0.000147 0.000291 0.000199 0.000237 0.000105 0.000168 0.000102 0.000148 0.000408 0.000179 0.000098 0.000194 0.000191 0.000175 0.000104 0.000064 0.000096 0.000154 0.000144 0.000079 0.000074 0.000055 0.000091 0.000020 0.000061 0.000097 0.000158 0.000061 0.000063 0.000116 0.000061 0.000161 0.000272 0.000268 0.000026 0.000019 0.000067 0.000237 0.000416 nan nan nan nan 0.000158 0.000287 0.000277 0.000322 0.000255 0.000220 0.000245 0.000672 0.000387 0.000509 0.000477 0.000734 0.000550 0.000404 0.000516 0.000233 nan 0.000365 0.000263 0.000301 0.000069 0.000076 0.000128 0.000215 0.000119 0.000415 0.000206 nan 0.000104 0.000210 0.000076 0.000045 nan nan 0.000093 0.000240 0.000112 nan 0.000247 0.000369 nan 0.000104 nan 0.000093 0.000231 0.000186 0.000119 0.000076 nan 0.000096 0.000211 0.000364 nan 0.000102 0.000059 0.000032 0.000011 0.000049 nan 0.000038 0.000012 0.000019 nan 0.000032 0.000011 0.000028 0.000017 0.000108 0.000327 0.000263 0.000253 0.000427 0.000267 0.000404 0.000253 0.000331 0.000507 0.000291 0.000305 0.000782 0.000408 0.000336 0.000451 0.000311 0.000488 0.000462 0.000239 nan 0.000101 0.000032 0.000026 0.000061 0.000119 0.000093 0.000107 0.000161 0.000467 0.000514 0.000199 0.000155 0.000076 0.000018 0.000012 0.000025 0.000172 0.000138 0.000212 nan 0.000050 0.000076 0.000138 0.000054 0.000180 0.000125 0.000069 0.000187 0.000427 0.000381 0.000333 0.000370 0.000262 0.000122 0.000172 0.000434 0.000549 0.000852 0.001532 0.000316 0.000311 0.000815 0.001221 0.001161 0.000823 0.000154 0.000064 0.000040 0.000067 0.000051 0.000055 0.000021 0.000028 0.000020 0.000049 0.000074 nan 0.000067 0.000079 0.000172 0.000065 0.000052 0.000021 0.000042 0.000043 0.000015 0.000054 0.000056 0.000087 0.000040 0.000052 0.000050 0.000054 0.000003 0.000014 0.000030 0.000076 0.000033 0.000071 0.000067 0.000164 0.000367 0.000234 0.000437 0.000294 0.000189 0.000389 0.000309 0.000320 0.000153 0.000061 0.000121 0.000033 0.000040 0.000029 0.000049 0.000045 0.000106 0.000066 0.000075 0.000052 0.000035 0.000049 0.000085 0.000078 0.000083 0.000015 0.000023 0.000026 0.000069 0.000040 0.000016 0.000039 0.000043 0.000019 0.000046 0.000078 0.000188 0.000311 0.000549 0.000089 0.000131 0.000169 0.000169 0.000232 0.000502 0.000600 0.000960 0.000515 0.000449 0.000418 0.000693 0.000348 0.000364 0.000588 0.000396 0.000475 nan
nan 0.000254 0.000398 0.000650 0.001093 nan 0.000315 0.000489 0.000397 0.000499 0.000396 0.000235 0.000401 0.000856 0.000645 0.000982 nan nan 0.000676 0.000769 0.002139 nan 0.002865 0.003935 0.004961 0.004697 0.007728 0.007892 0.009486 0.011596 0.010145 0.015520 0.020728 0.022397 0.043577 0.093723 0.189717 0.914324 11.190034 3.431337 11.261687 0.881812 0.137943 0.061242 0.031213 0.022598 0.011437 0.007479 0.005054 0.004195 0.003997 0.002006 0.002502 0.002281 0.002618 0.001944 0.001023 0.000923 0.001651 0.000852 0.000688 0.000850 0.000701 0.001120 0.000631 0.001049 0.001443 0.001486 0.002525 0.001979 0.002429 0.002049 0.001385 0.001737 0.000616 0.001357 0.001157 0.001029 0.000872 0.001136 0.000893 0.001116 0.000405 0.000510 0.000575 0.000384 0.000260 0.000485 0.000147 0.000214 0.000271 0.000134 0.000232 0.000363 0.000455 0.000902 0.000347 0.000150 0.000438 0.001024 0.001003 0.000513 0.000765 0.001232 0.000955 0.000795 0.000465 0.000558 0.000737 0.000394 0.000602 0.000462 0.000539 0.000658 0.001000 0.000846 0.000890 0.000750 0.000372 0.000602 0.000423 0.000476 0.000687 0.000508 0.000508 0.000799 0.000686 0.000605 0.001213 0.000985 0.000378 0.000661 0.000667 0.000580 0.000770 0.000557 0.000690 0.000431 0.000310 0.000396 0.000240 0.000206 0.000373 0.000104 0.000115 0.000121 0.000368 0.000583 0.001072 0.000520 0.000414 0.000653 0.000708 0.000902 0.000788 0.000267 0.000574 0.001398 0.000668 0.000764 0.000408 0.000206 0.000157 0.000710 0.000605 0.000228 0.000047 0.000062 0.000144 0.000244 0.000151 0.000102 0.000076 0.000063 0.000151 0.000195 0.000107 0.000224 0.000191 0.000422 0.000332 0.000317 0.000570 0.000655 0.000757 0.001132 0.000995 0.000432 0.000172 0.000368 0.000790 0.000439 0.000347 0.000438 0.000589 0.000936 0.000789 0.000609 0.000717 0.001504 0.000481 0.000939 0.000664 0.001224 0.000758 0.000516 0.001322 0.000774 0.001685 0.001411 0.000958 0.000781 0.000568 0.000664 0.000596 0.000296 0.000488 0.000521 0.000314 0.000163 0.000202 0.000071 0.000079 0.000058 0.000049 0.000052 0.000024 0.000040 0.000071 0.000191 0.000067 0.000063 0.000151 0.000108 0.000122 0.000065 0.000047 0.000138 0.000113 0.000047 0.000359 0.000717 0.001071 nan nan nan nan nan nan nan 0.000391 nan nan nan nan nan nan nan nan nan nan nan nan nan nan nan nan nan nan nan nan nan nan nan nan 0.000112 0.000096 0.000113 0.000157 0.000137 0.000182 0.000277 0.000451 0.000286 0.000154 0.000138 0.000057 0.000062 0.000137 0.000709 0.000680 0.000381 0.000131 0.000277 0.000386 0.000172 0.000067 0.000021 0.000045 0.000041 0.000041 0.000029 0.000047 0.000102 0.000079 0.000069 0.000025 0.000043 0.000035 0.000030 0.000026 0.000021 0.000019 0.000043 0.000093 0.000093 0.000041 0.000036 0.000074 0.000017 0.000003 0.000017 0.000025 0.000043 0.000038 0.000047 0.000081 0.000054 0.000028 0.000035 0.000110 0.000151 0.000102 0.000173 0.000034 0.000031 0.000141 nan nan 0.000017 0.000022 0.000037 0.000051 0.000035 0.000074 0.000031 0.000009 0.000120 nan 0.000111 0.000018 0.000011 0.000032 0.000076 0.000040 0.000029 nan nan 0.000083 0.000067 0.000013 0.000037 0.000003 0.000010 0.000063 0.000038 0.000100 0.000105 0.000154 0.000083 0.000058 0.000011 0.000060 0.000110 0.000076 0.000063 0.000029 0.000056 0.000047 0.000005 0.000053 0.000015 0.000074 0.000067 0.000081 0.000031 0.000074 0.000094 0.000162 0.000250 0.000312 0.000116 0.000134 0.000557 0.000599 0.000696 0.000592 0.000211 0.000188 0.000122 0.000028 0.000138 0.000232 0.000370 0.000227 0.000432 0.000291 0.000093 0.000179 0.000175 0.000134 0.000041 0.000155 0.000211 0.000272 0.000083 0.000168 0.000327 0.000237 0.000255 0.000113 0.000116 0.000047 0.000101 0.000088 0.000037 0.000015 0.000049 0.000044 0.000014 0.000079 0.000071 0.000065 0.000091 0.000015 0.000094 0.000061 0.000086 0.000144 0.000398 0.000260 0.000180 0.000166 0.000091 0.000224 nan nan nan nan 0.000141 0.000307 0.000382 0.000313 0.000076 0.000312 0.000195 0.000445 0.000202 0.000104 0.000458 0.001074 0.000542 0.000128 0.000394 0.000394 nan 0.000125 0.000220 0.000231 0.000187 0.000090 0.000093 0.000211 0.000250 0.000202 0.000069 nan 0.000041 0.000161 0.000071 0.000113 nan nan 0.000214 0.000194 0.000093 nan 0.000118 0.000209 nan 0.000076 nan 0.000243 0.000290 0.000311 0.000154 0.000211 nan 0.000240 0.000165 0.000096 nan 0.000067 0.000067 0.000030 0.000081 0.000148 nan 0.000099 0.000050 0.000063 nan 0.000026 0.000057 0.000091 0.000057 0.000083 0.000081 0.000236 0.000271 0.000528 0.000364 0.000701 0.000554 0.000534 0.000469 0.000272 0.000451 0.000727 0.000320 0.000540 0.000495 0.000387 0.000508 0.000210 0.000140 nan 0.000137 0.000054 0.000062 0.000176 0.000141 0.000155 0.000125 0.000169 0.000398 0.000414 0.000224 0.000079 0.000052 0.000054 0.000054 0.000104 0.000138 0.000054 0.000033 nan 0.000058 0.000031 0.000028 0.000019 0.000124 0.000131 0.000151 0.000113 0.000146 0.000331 0.000112 0.000191 0.000118 0.000219 0.000254 0.000522 0.000398 0.000422 0.000924 0.000428 0.000321 0.000476 0.000569 0.000725 0.000664 0.000179 0.000071 0.000074 0.000057 0.000212 0.000203 0.000055 0.000099 0.000083 0.000045 0.000045 nan 0.000076 0.000084 0.000086 0.000105 0.000038 0.000056 0.000057 0.000042 0.000007 0.000032 0.000071 0.000109 0.000041 0.000195 0.000088 0.000040 0.000043 0.000032 0.000060 0.000058 0.000088 0.000215 0.000110 0.000141 0.000161 0.000120 0.000339 0.000274 0.000201 0.000257 0.000299 0.000219 0.000320 0.000082 0.000126 0.000068 0.000010 0.000052 0.000043 0.000086 0.000109 0.000025 0.000071 0.000017 0.000026 0.000045 0.000071 0.000134 0.000082 0.000052 0.000048 0.000043 0.000021 0.000049 0.000116 0.000049 0.000026 0.000046 0.000019 0.000060 0.000180 0.000220 0.000246 0.000162 0.000240 0.000138 0.000128 0.000116 0.000364 0.000592 0.000421 0.000549 0.000310 0.000437 0.000390 0.000286 0.000826 0.000687 0.000416 0.000589 nan
nan 0.000534 0.000658 0.000681 0.000662 nan 0.000346 0.000559 0.000335 0.000130 0.000239 0.000142 0.000299 0.000520 0.000582 0.000443 nan nan 0.000407 0.000788 0.002103 nan 0.003052 0.003328 0.004210 0.005127 0.005805 0.005909 0.006739 0.006504 0.008864 0.013339 0.011085 0.013518 0.028505 0.058091 0.083114 0.150239 0.839121 11.261687 3.431337 11.242874 0.832341 0.130574 0.050978 0.025232 0.017115 0.010638 0.009577 0.008762 0.003739 0.003133 0.003350 0.002271 0.002038 0.002256 0.003599 0.002407 0.002316 0.001800 0.001459 0.001183 0.000750 0.000277 0.000708 0.001656 0.000917 0.000954 0.001146 0.001421 0.003491 0.001757 0.002511 0.001213 0.001135 0.001128 0.000932 0.001423 0.000819 0.000826 0.001728 0.001679 0.000471 0.000665 0.000566 0.000325 0.000265 0.000499 0.000335 0.000386 0.000341 0.000282 0.000547 0.000431 0.000573 0.001030 0.000295 0.000234 0.000494 0.000385 0.000492 0.000974 0.001345 0.000940 0.001021 0.001410 0.000936 0.001158 0.001090 0.000336 0.000609 0.000633 0.000521 0.000671 0.000468 0.000738 0.000900 0.000906 0.000631 0.000847 0.000813 0.000867 0.001186 0.000976 0.000385 0.001181 0.001121 0.000575 0.000533 0.000580 0.000471 0.000707 0.000658 0.000935 0.000780 0.000945 0.000484 0.000793 0.000334 0.000280 0.000547 0.000368 0.000425 0.000131 0.000277 0.000164 0.000506 0.000378 0.000926 0.000566 0.000437 0.000261 0.000402 0.000488 0.000439 0.000263 0.000488 0.000930 0.000634 0.000603 0.000191 0.000262 0.000214 0.000244 0.000195 0.000321 0.000054 0.000098 0.000060 0.000151 0.000172 0.000125 0.000040 0.000086 0.000169 0.000138 0.000254 0.000125 0.000134 0.000272 0.000469 0.000398 0.000759 0.000409 0.000325 0.000386 0.000814 0.000824 0.000316 0.000146 0.000157 0.000385 0.000431 0.000596 0.000482 0.000462 0.001150 0.001245 0.000977 0.000438 0.000286 0.000775 0.000634 0.000613 0.000563 0.000410 0.001034 0.001034 0.001600 0.001236 0.000640 0.000834 0.000515 0.000337 0.000330 0.000386 0.000364 0.000427 0.000473 0.000361 0.000131 0.000029 0.000049 0.000026 0.000037 0.000016 0.000038 0.000093 0.000058 0.000091 0.000069 0.000158 0.000263 0.000215 0.000134 0.000178 0.000035 0.000033 0.000085 0.000073 0.000353 0.000604 0.000717 nan nan nan nan nan nan nan 0.000444 nan nan nan nan nan nan nan nan nan nan nan nan nan nan nan nan nan nan nan nan nan nan nan nan 0.000096 0.000080 0.000134 0.000165 0.000227 0.000403 0.000534 0.000627 0.000211 0.000232 0.000176 0.000052 0.000071 0.000144 0.000172 0.000535 0.000176 0.000112 0.000127 0.000090 0.000086 0.000025 0.000037 0.000071 0.000116 0.000122 0.000079 0.000088 0.000042 0.000047 0.000010 0.000014 0.000016 0.000048 0.000020 0.000047 0.000010 0.000011 0.000008 0.000050 0.000083 0.000071 0.000018 0.000032 0.000036 0.000007 0.000013 0.000081 0.000053 0.000061 0.000081 0.000128 0.000076 0.000067 0.000025 0.000091 0.000079 0.000067 0.000062 0.000031 0.000062 0.000131 nan nan 0.000138 0.000043 0.000026 0.000079 0.000081 0.000063 0.000026 0.000034 0.000089 nan 0.000169 0.000131 0.000081 0.000097 0.000032 0.000051 0.000007 nan nan 0.000062 0.000148 0.000096 0.000089 0.000006 0.000026 0.000259 0.000081 0.000088 0.000122 0.000116 0.000131 0.000099 0.000067 0.000089 0.000063 0.000063 0.000081 0.000012 0.000038 0.000074 0.000025 0.000070 0.000102 0.000215 0.000207 0.000099 0.000023 0.000089 0.000453 0.000497 0.000288 0.000334 0.000216 0.000155 0.000145 0.000089 0.000523 0.000777 0.000268 0.000405 0.000111 0.000072 0.000040 0.000105 0.000288 0.000241 0.000179 0.000179 0.000081 0.000154 0.000041 0.000211 0.000176 0.000165 0.000316 0.000096 0.000134 0.000306 0.000282 0.000263 0.000348 0.000138 0.000094 0.000038 0.000122 0.000099 0.000051 0.000042 0.000045 0.000049 0.000059 0.000141 0.000037 0.000069 0.000188 0.000074 0.000035 0.000056 0.000050 0.000071 0.000169 0.000152 0.000059 0.000049 0.000074 0.000099 nan nan nan nan 0.000207 0.000211 0.000128 0.000288 0.000212 0.000311 0.000188 0.000348 0.000232 0.000161 0.000232 0.000564 0.000291 0.000268 0.000593 0.000551 nan 0.000113 0.000113 0.000062 0.000065 0.000032 0.000158 0.000203 0.000180 0.000134 0.000134 nan 0.000071 0.000095 0.000154 0.000131 nan nan 0.000112 0.000214 0.000449 nan 0.000054 0.000112 nan 0.000210 nan 0.000210 0.000589 0.000261 0.000231 0.000128 nan 0.000043 0.000110 0.000058 nan 0.000076 0.000041 0.000028 0.000038 0.000125 nan 0.000051 0.000021 0.000089 nan 0.000035 0.000061 0.000166 0.000086 0.000074 0.000089 0.000427 0.000210 0.000502 0.000717 0.000570 0.000597 0.000311 0.000501 0.000285 0.000469 0.000726 0.000385 0.000408 0.000557 0.000353 0.000397 0.000321 0.000227 nan 0.000250 0.000128 0.000053 0.000093 0.000074 0.000173 0.000125 0.000191 0.000363 0.000536 0.000510 0.000349 0.000073 0.000231 0.000385 0.000262 0.000144 0.000064 0.000085 nan 0.000052 0.000040 0.000037 0.000008 0.000105 0.000064 0.000147 0.000085 0.000026 0.000127 0.000060 0.000179 0.000168 0.000263 0.000202 0.000336 0.000263 0.000606 0.000776 0.000478 0.000712 0.000515 0.000445 0.000718 0.000469 0.000316 0.000187 0.000118 0.000187 0.000151 0.000282 0.000116 0.000135 0.000043 0.000107 0.000264 nan 0.000051 0.000067 0.000107 0.000035 0.000030 0.000145 0.000055 0.000028 0.000038 0.000078 0.000024 0.000028 0.000028 0.000062 0.000065 0.000004 0.000029 0.000012 0.000009 0.000015 0.000056 0.000086 0.000086 0.000073 0.000160 0.000136 0.000140 0.000115 0.000133 0.000100 0.000240 0.000262 0.000215 0.000054 0.000097 0.000055 0.000085 0.000038 0.000036 0.000073 0.000041 0.000120 0.000150 0.000093 0.000050 0.000013 0.000070 0.000127 0.000070 0.000115 0.000043 0.000112 0.000040 0.000038 0.000062 0.000030 0.000041 0.000032 0.000065 0.000135 0.000065 0.000148 0.000220 0.000211 0.000097 0.000081 0.000021 0.000099 0.000202 0.000148 0.000241 0.000688 0.000385 0.000489 0.000295 0.000276 0.000365 0.000358 0.000563 0.000439 nan
nan 0.000489 0.000522 0.000381 0.000239 nan 0.000456 0.000449 0.000300 0.000201 0.000239 0.000252 0.000321 0.000455 0.000615 0.000676 nan nan 0.000460 0.000944 0.001176 nan 0.001380 0.002137 0.002801 0.002999 0.002995 0.002711 0.003995 0.005528 0.007297 0.007835 0.008071 0.011446 0.017805 0.036919 0.051104 0.083532 0.183160 0.881812 11.242874 3.431337 11.101457 0.781665 0.107295 0.052114 0.021779 0.022789 0.012998 0.008638 0.005509 0.005213 0.003277 0.002038 0.002251 0.001997 0.002576 0.002575 0.001489 0.002310 0.003861 0.001151 0.001343 0.001320 0.001772 0.002240 0.001309 0.000735 0.000978 0.001506 0.001954 0.001869 0.001630 0.002065 0.001427 0.001117 0.001428 0.001449 0.000695 0.000998 0.001036 0.001369 0.000901 0.001391 0.001095 0.000504 0.000378 0.000552 0.000344 0.000300 0.000468 0.000575 0.000858 0.000754 0.000601 0.000654 0.000418 0.000234 0.000249 0.000285 0.000551 0.000603 0.000850 0.000654 0.000546 0.000611 0.001109 0.000946 0.000840 0.000574 0.000352 0.000648 0.000562 0.000380 0.000396 0.000346 0.000705 0.000778 0.000716 0.000778 0.000991 0.000692 0.001129 0.001835 0.001310 0.000842 0.001035 0.001101 0.000815 0.000403 0.000885 0.001001 0.001188 0.000533 0.000740 0.000845 0.000455 0.000714 0.000388 0.000448 0.000305 0.000438 0.000475 0.000407 0.000718 0.000703 0.001181 0.000756 0.000624 0.000511 0.000677 0.000362 0.000648 0.000693 0.000438 0.000669 0.000976 0.000726 0.000554 0.000462 0.000223 0.000107 0.000172 0.000469 0.000359 0.000501 0.000199 0.000175 0.000165 0.000236 0.000167 0.000267 0.000138 0.000175 0.000183 0.000179 0.000045 0.000105 0.000227 0.000353 0.000211 0.000327 0.000398 0.000272 0.000515 0.000144 0.000397 0.000647 0.000501 0.000469 0.000250 0.000227 0.000137 0.000161 0.000228 0.000337 0.000766 0.000958 0.001542 0.000509 0.000627 0.001017 0.000876 0.000541 0.000439 0.000570 0.000680 0.001061 0.000800 0.000470 0.000605 0.000403 0.000445 0.000428 0.000179 0.000326 0.000301 0.000207 0.000384 0.000247 0.000067 0.000052 0.000067 0.000040 0.000119 0.000093 0.000065 0.000040 0.000050 0.000039 0.000025 0.000099 0.000069 0.000147 0.000083 0.000090 0.000121 0.000090 0.000091 0.000141 0.000342 0.000604 0.000642 nan nan nan nan nan nan nan 0.000462 nan nan nan nan nan nan nan nan nan nan nan nan nan nan nan nan nan nan nan nan nan nan nan nan 0.000110 0.000052 0.000060 0.000067 0.000135 0.000183 0.000206 0.000650 0.000232 0.000310 0.000286 0.000144 0.000116 0.000178 0.000118 0.000427 0.000317 0.000091 0.000074 0.000191 0.000191 0.000161 0.000040 0.000031 0.000033 0.000151 0.000125 0.000113 0.000083 0.000058 0.000017 0.000021 0.000003 0.000073 0.000030 0.000073 0.000030 0.000038 0.000043 0.000045 0.000073 0.000118 0.000058 0.000060 0.000027 0.000088 0.000024 0.000102 0.000176 0.000102 0.000125 0.000061 0.000062 0.000060 0.000047 0.000060 0.000058 0.000093 0.000048 0.000069 0.000268 0.000141 nan nan 0.000055 0.000020 0.000057 0.000069 0.000023 0.000116 0.000079 0.000152 0.000180 nan 0.000155 0.000081 0.000132 0.000162 0.000086 0.000110 0.000052 nan nan 0.000104 0.000144 0.000088 0.000083 0.000081 0.000165 0.000113 0.000062 0.000058 0.000122 0.000254 0.000119 0.000107 0.000195 0.000172 0.000158 0.000151 0.000099 0.000074 0.000059 0.000145 0.000074 0.000091 0.000080 0.000172 0.000138 0.000096 0.000104 0.000232 0.000203 0.000152 0.000145 0.000524 0.000472 0.000370 0.000254 0.000387 0.000385 0.000369 0.000184 0.000192 0.000084 0.000038 0.000043 0.000188 0.000158 0.000141 0.000254 0.000207 0.000218 0.000272 0.000144 0.000176 0.000116 0.000113 0.000065 0.000035 0.000074 0.000232 0.000241 0.000138 0.000287 0.000076 0.000099 0.000029 0.000097 0.000096 0.000032 0.000010 0.000014 0.000032 0.000020 0.000058 0.000076 0.000088 0.000074 0.000079 0.000084 0.000105 0.000011 0.000078 0.000176 0.000131 0.000053 0.000072 0.000063 0.000079 nan nan nan nan 0.000125 0.000067 0.000047 0.000074 0.000065 0.000086 0.000051 0.000108 0.000047 0.000024 0.000079 0.000303 0.000195 0.000250 0.000083 0.000086 nan 0.000246 0.000078 0.000035 0.000023 0.000035 0.000031 0.000137 0.000058 0.000102 0.000072 nan 0.000107 0.000110 0.000076 0.000043 nan nan 0.000047 0.000060 0.000124 nan 0.000087 0.000027 nan 0.000172 nan 0.000306 0.000439 0.000102 0.000078 0.000080 nan 0.000060 0.000077 0.000041 nan 0.000140 0.000101 0.000033 0.000033 0.000058 nan 0.000079 0.000009 0.000037 nan 0.000009 0.000024 0.000061 0.000083 0.000069 0.000067 0.000228 0.000387 0.000359 0.000477 0.000721 0.000458 0.000391 0.000612 0.000359 0.000187 0.000521 0.000421 0.000272 0.000127 0.000223 0.000415 0.000277 0.000288 nan 0.000118 0.000073 0.000041 0.000128 0.000131 0.000192 0.000172 0.000107 0.000382 0.000644 0.000343 0.000215 0.000172 0.000144 0.000096 0.000144 0.000103 0.000087 0.000219 nan 0.000151 0.000059 0.000025 0.000041 0.000081 0.000043 0.000024 0.000067 0.000027 0.000043 0.000101 0.000336 0.000463 0.000210 0.000364 0.000258 0.000451 0.000509 0.000317 0.000211 0.000421 0.000403 0.000352 0.000634 0.000569 0.000119 0.000188 0.000375 0.000578 0.000434 0.000241 0.000078 0.000211 0.000088 0.000161 0.000130 nan 0.000033 0.000110 0.000125 0.000050 0.000058 0.000147 0.000051 0.000069 0.000071 0.000107 0.000058 0.000019 0.000032 0.000054 0.000073 0.000037 0.000003 0.000003 0.000003 0.000026 0.000038 0.000047 0.000267 0.000127 0.000265 0.000270 0.000136 0.000046 0.000115 0.000052 0.000127 0.000163 0.000182 0.000060 0.000071 0.000033 0.000020 0.000027 0.000108 0.000038 0.000033 0.000030 0.000048 0.000078 0.000115 0.000030 0.000109 0.000116 0.000064 0.000081 0.000045 0.000037 0.000098 0.000081 0.000028 0.000009 0.000026 0.000141 0.000232 0.000065 0.000026 0.000093 0.000102 0.000144 0.000237 0.000061 0.000035 0.000084 0.000091 0.000076 0.000180 0.000259 0.000102 0.000078 0.000214 0.000369 0.000298 0.000348 0.000211 0.000147 nan
nan 0.000352 0.000331 0.000799 0.001157 nan 0.000582 0.000438 0.000560 0.000507 0.000363 0.000456 0.000455 0.000429 0.000571 0.001219 nan nan 0.000634 0.001256 0.001308 nan 0.001006 0.001332 0.001324 0.001699 0.002301 0.003209 0.004222 0.003995 0.005196 0.006449 0.005213 0.008905 0.008046 0.014820 0.026054 0.037902 0.063073 0.137943 0.832341 11.101457 3.431337 11.188371 0.756847 0.123520 0.059226 0.034625 0.027818 0.017441 0.009863 0.008745 0.005501 0.003728 0.004315 0.004229 0.004445 0.004279 0.002206 0.001746 0.003348 0.002355 0.002249 0.003442 0.002699 0.001403 0.001628 0.000727 0.001154 0.001415 0.001478 0.001382 0.001046 0.001109 0.001525 0.001119 0.001732 0.001430 0.000829 0.000920 0.000754 0.000745 0.001169 0.001261 0.001564 0.000523 0.000388 0.000845 0.000505 0.000813 0.000396 0.000706 0.000856 0.001049 0.000610 0.000581 0.000533 0.000734 0.000656 0.000430 0.000616 0.000486 0.000708 0.000581 0.000486 0.000547 0.000662 0.000983 0.000261 0.000562 0.000253 0.000414 0.000292 0.000223 0.000462 0.000493 0.000546 0.000330 0.000391 0.000391 0.000732 0.000358 0.000640 0.001100 0.000585 0.001092 0.001390 0.000687 0.000799 0.000343 0.000893 0.001108 0.000707 0.000444 0.000765 0.000572 0.000247 0.000201 0.000383 0.000394 0.000400 0.000425 0.000257 0.000357 0.000748 0.000554 0.001416 0.000780 0.000574 0.000597 0.000296 0.000331 0.000725 0.000431 0.000493 0.000840 0.000710 0.000679 0.000501 0.000375 0.000391 0.000186 0.000397 0.000245 0.000232 0.000385 0.000076 0.000151 0.000249 0.000236 0.000075 0.000403 0.000151 0.000041 0.000172 0.000398 0.000354 0.000311 0.000257 0.000301 0.000206 0.000352 0.000322 0.000254 0.000397 0.000369 0.000439 0.000410 0.000337 0.000490 0.000344 0.000273 0.000404 0.000263 0.000161 0.000206 0.000341 0.000509 0.000551 0.000483 0.000370 0.000571 0.000439 0.000386 0.000278 0.000659 0.000970 0.000508 0.000464 0.000364 0.000364 0.000385 0.000457 0.000312 0.000113 0.000267 0.000147 0.000244 0.000104 0.000080 0.000020 0.000069 0.000030 0.000033 0.000016 0.000065 0.000047 0.000096 0.000112 0.000081 0.000093 0.000242 0.000375 0.000115 0.000078 0.000066 0.000174 0.000136 0.000140 0.000384 0.000148 0.000342 0.000290 nan nan nan nan nan nan nan 0.000414 nan nan nan nan nan nan nan nan nan nan nan nan nan nan nan nan nan nan nan nan nan nan nan nan 0.000107 0.000076 0.000015 0.000042 0.000099 0.000074 0.000038 0.000067 0.000053 0.000211 0.000286 0.000144 0.000118 0.000092 0.000058 0.000116 0.000250 0.000107 0.000134 0.000104 0.000172 0.000151 0.000064 0.000081 0.000091 0.000060 0.000074 0.000262 0.000107 0.000056 0.000056 0.000027 0.000026 0.000029 0.000059 0.000091 0.000099 0.000086 0.000026 0.000046 0.000041 0.000058 0.000171 0.000045 0.000022 0.000018 0.000021 0.000041 0.000065 0.000026 0.000076 0.000085 0.000227 0.000124 0.000125 0.000081 0.000183 0.000082 0.000022 0.000071 0.000237 0.000245 nan nan 0.000105 0.000040 0.000110 0.000155 0.000013 0.000105 0.000042 0.000081 0.000108 nan 0.000084 0.000081 0.000091 0.000032 0.000155 0.000086 0.000074 nan nan 0.000254 0.000093 0.000056 0.000115 0.000038 0.000112 0.000052 0.000054 0.000062 0.000106 0.000161 0.000131 0.000112 0.000107 0.000141 0.000223 0.000121 0.000195 0.000232 0.000104 0.000102 0.000069 0.000172 0.000074 0.000096 0.000006 0.000096 0.000096 0.000074 0.000067 0.000083 0.000058 0.000292 0.000200 0.000282 0.000323 0.000250 0.000228 0.000191 0.000074 0.000250 0.000069 0.000065 0.000061 0.000200 0.000169 0.000043 0.000083 0.000288 0.000321 0.000434 0.000076 0.000220 0.000076 0.000059 0.000094 0.000059 0.000061 0.000158 0.000147 0.000142 0.000200 0.000028 0.000107 0.000107 0.000113 0.000049 0.000008 0.000033 0.000035 0.000032 0.000005 0.000060 0.000104 0.000071 0.000028 0.000058 0.000083 0.000086 0.000012 0.000035 0.000015 0.000116 0.000065 0.000034 0.000037 0.000043 nan nan nan nan 0.000119 0.000035 0.000018 0.000031 0.000077 0.000081 0.000158 0.000283 0.000212 0.000014 0.000096 0.000195 0.000207 0.000125 0.000051 0.000055 nan 0.000125 0.000089 0.000037 0.000076 0.000041 0.000030 0.000054 0.000131 0.000199 0.000058 nan 0.000093 0.000067 0.000081 0.000079 nan nan 0.000073 0.000035 0.000046 nan 0.000075 0.000053 nan 0.000035 nan 0.000232 0.000268 0.000099 0.000054 0.000035 nan 0.000081 0.000096 0.000058 nan 0.000058 0.000140 0.000066 0.000060 0.000009 nan 0.000107 0.000074 0.000015 nan 0.000003 0.000006 0.000025 0.000050 0.000067 0.000053 0.000047 0.000116 0.000061 0.000101 0.000180 0.000434 0.000138 0.000184 0.000427 0.000368 0.000223 0.000203 0.000155 0.000326 0.000153 0.000178 0.000194 0.000281 nan 0.000151 0.000091 0.000030 0.000138 0.000158 0.000338 0.000273 0.000113 0.000297 0.000440 0.000250 0.000516 0.000165 0.000054 0.000049 0.000137 0.000151 0.000202 0.000258 nan 0.000232 0.000144 0.000047 0.000061 0.000065 0.000162 0.000071 0.000147 0.000091 0.000110 0.000147 0.000515 0.000542 0.000104 0.000195 0.000215 0.000211 0.000273 0.000212 0.000302 0.000138 0.000060 0.000144 0.000648 0.000240 0.000169 0.000233 0.000510 0.000642 0.000338 0.000155 0.000132 0.000123 0.000162 0.000282 0.000083 nan 0.000067 0.000040 0.000093 0.000101 0.000043 0.000064 0.000069 0.000033 0.000102 0.000067 0.000093 0.000062 0.000091 0.000096 0.000049 0.000055 0.000079 0.000018 0.000030 0.000011 0.000021 0.000115 0.000178 0.000095 0.000153 0.000118 0.000056 0.000054 0.000071 0.000223 0.000426 0.000175 0.000149 0.000066 0.000027 0.000019 0.000018 0.000023 0.000066 0.000098 0.000080 0.000058 0.000156 0.000106 0.000133 0.000038 0.000075 0.000053 0.000099 0.000056 0.000011 0.000013 0.000041 0.000101 0.000019 0.000015 0.000035 0.000049 0.000119 0.000094 0.000076 0.000004 0.000042 0.000138 0.000302 0.000067 0.000006 0.000057 0.000099 0.000159 0.000076 0.000141 0.000141 0.000094 0.000179 0.000151 0.000151 0.000386 0.000231 0.000081 nan
nan 0.000191 0.000561 0.001332 0.001051 nan 0.000493 0.001088 0.001613 0.000855 0.000723 0.000830 0.000565 0.000440 0.000477 0.000698 nan nan 0.000833 0.001062 0.001576 nan 0.000981 0.000906 0.001358 0.001177 0.001238 0.001754 0.002003 0.002242 0.001838 0.003159 0.003792 0.003827 0.003390 0.007786 0.015487 0.019032 0.034586 0.061242 0.130574 0.781665 11.188371 3.431337 11.194337 0.816045 0.149688 0.078960 0.059608 0.035454 0.018314 0.017305 0.009683 0.005764 0.008599 0.008417 0.009978 0.006449 0.004417 0.003341 0.005071 0.005538 0.002380 0.001565 0.001601 0.001340 0.000777 0.000869 0.000761 0.001189 0.001466 0.001098 0.000630 0.000514 0.001130 0.001244 0.000654 0.001141 0.000672 0.000490 0.000588 0.000822 0.000679 0.001079 0.000566 0.000393 0.000344 0.000752 0.000906 0.000836 0.000692 0.001029 0.000866 0.001244 0.000876 0.000146 0.000281 0.000723 0.001191 0.000757 0.000707 0.000309 0.000983 0.000764 0.000566 0.000574 0.000451 0.000610 0.000209 0.000222 0.000231 0.000379 0.000138 0.000069 0.000271 0.000248 0.000357 0.000362 0.000657 0.000451 0.000178 0.000124 0.000305 0.000380 0.000215 0.000392 0.000387 0.000496 0.000317 0.000125 0.000263 0.000533 0.000194 0.000191 0.000316 0.000222 0.000253 0.000363 0.000324 0.000293 0.000980 0.000519 0.000535 0.000513 0.000945 0.000684 0.000962 0.000625 0.000363 0.000374 0.000369 0.000194 0.000249 0.000364 0.000403 0.000294 0.000628 0.000352 0.000476 0.000154 0.000258 0.000407 0.000432 0.000143 0.000337 0.000368 0.000241 0.000583 0.000640 0.000197 0.000073 0.000211 0.000296 0.000150 0.000319 0.000300 0.000458 0.000369 0.000336 0.000231 0.000206 0.000147 0.000409 0.000384 0.000227 0.000195 0.000148 0.000116 0.000151 0.000223 0.000241 0.000246 0.000148 0.000162 0.000102 0.000065 0.000191 0.000187 0.000105 0.000169 0.000224 0.000264 0.000158 0.000281 0.000263 0.000155 0.000767 0.000386 0.000801 0.000282 0.000354 0.000316 0.000202 0.000359 0.000131 0.000147 0.000240 0.000311 0.000121 0.000183 0.000136 0.000112 0.000137 0.000085 0.000045 0.000085 0.000062 0.000134 0.000161 0.000210 0.000137 0.000348 0.000561 0.000193 0.000109 0.000124 0.000231 0.000261 0.000480 0.000582 0.000214 0.000041 0.000141 nan nan nan nan nan nan nan 0.000102 nan nan nan nan nan nan nan nan nan nan nan nan nan nan nan nan nan nan nan nan nan nan nan nan 0.000107 0.000058 0.000009 0.000015 0.000076 0.000132 0.000011 0.000026 0.000035 0.000063 0.000151 0.000105 0.000297 0.000091 0.000054 0.000062 0.000131 0.000105 0.000203 0.000176 0.000083 0.000113 0.000030 0.000011 0.000099 0.000042 0.000003 0.000110 0.000049 0.000030 0.000050 0.000029 0.000011 0.000035 0.000065 0.000141 0.000154 0.000107 0.000048 0.000017 0.000045 0.000085 0.000107 0.000033 0.000018 0.000071 0.000091 0.000086 0.000086 0.000099 0.000085 0.000150 0.000151 0.000099 0.000054 0.000128 0.000245 0.000139 0.000052 0.000206 0.000297 0.000110 nan nan 0.000429 0.000123 0.000061 0.000141 0.000058 0.000051 0.000049 0.000069 0.000105 nan 0.000382 0.000079 0.000021 0.000063 0.000180 0.000061 0.000071 nan nan 0.000180 0.000158 0.000154 0.000455 0.000092 0.000060 0.000150 0.000231 0.000043 0.000076 0.000161 0.000187 0.000381 0.000112 0.000049 0.000067 0.000187 0.000207 0.000206 0.000056 0.000107 0.000122 0.000267 0.000326 0.000199 0.000292 0.000152 0.000086 0.000086 0.000040 0.000241 0.000078 0.000069 0.000063 0.000077 0.000148 0.000096 0.000116 0.000093 0.000025 0.000029 0.000042 0.000007 0.000017 0.000049 0.000071 0.000031 0.000008 0.000017 0.000027 0.000128 0.000043 0.000059 0.000049 0.000063 0.000110 0.000083 0.000047 0.000043 0.000096 0.000069 0.000067 0.000025 0.000036 0.000063 0.000135 0.000056 0.000025 0.000067 0.000035 0.000031 0.000019 0.000056 0.000124 0.000060 0.000052 0.000128 0.000081 0.000069 0.000040 0.000017 0.000003 0.000047 0.000055 0.000020 0.000022 0.000017 nan nan nan nan 0.000029 0.000029 0.000020 0.000001 0.000024 0.000102 0.000051 0.000204 0.000132 0.000012 0.000072 0.000061 0.000071 0.000047 0.000007 0.000010 nan 0.000024 0.000035 0.000010 0.000100 0.000138 0.000058 0.000029 0.000079 0.000024 0.000004 nan 0.000030 0.000028 0.000025 0.000024 nan nan 0.000088 0.000062 0.000021 nan 0.000060 0.000026 nan 0.000046 nan 0.000107 0.000024 0.000028 0.000054 0.000058 nan 0.000036 0.000086 0.000004 nan 0.000026 0.000078 0.000150 0.000062 0.000029 nan 0.000052 0.000042 0.000038 nan 0.000024 0.000032 0.000072 0.000083 0.000119 0.000029 0.000031 0.000155 0.000081 0.000029 0.000054 0.000110 0.000049 0.000180 0.000245 0.000176 0.000101 0.000132 0.000268 0.000246 0.000091 0.000017 0.000071 0.000176 nan 0.000128 0.000116 0.000113 0.000223 0.000105 0.000215 0.000161 0.000065 0.000054 0.000141 0.000302 0.000273 0.000099 0.000099 0.000062 0.000157 0.000169 0.000161 0.000085 nan 0.000036 0.000058 0.000154 0.000172 0.000122 0.000056 0.000035 0.000050 0.000056 0.000056 0.000107 0.000219 0.000151 0.000107 0.000328 0.000125 0.000245 0.000228 0.000354 0.000464 0.000151 0.000277 0.000359 0.000375 0.000191 0.000199 0.000091 0.000393 0.000465 0.000509 0.000328 0.000620 0.000161 0.000122 0.000091 0.000161 nan 0.000058 0.000031 0.000042 0.000088 0.000028 0.000078 0.000088 0.000093 0.000071 0.000058 0.000040 0.000020 0.000018 0.000025 0.000057 0.000023 0.000033 0.000030 0.000041 0.000010 0.000032 0.000073 0.000061 0.000028 0.000103 0.000098 0.000056 0.000073 0.000083 0.000321 0.000458 0.000121 0.000146 0.000074 0.000030 0.000034 0.000023 0.000027 0.000078 0.000045 0.000112 0.000027 0.000103 0.000036 0.000104 0.000015 0.000012 0.000004 0.000031 0.000004 0.000003 0.000007 0.000007 0.000029 0.000016 0.000008 0.000029 0.000013 0.000094 0.000047 0.000013 0.000014 0.000039 0.000063 0.000024 0.000045 0.000028 0.000032 0.000045 0.000084 0.000074 0.000111 0.000040 0.000021 0.000037 0.000104 0.000138 0.000184 0.000110 0.000187 nan
nan 0.000710 0.000669 0.000895 0.000616 nan 0.000537 0.000955 0.001047 0.000706 0.001049 0.000715 0.000530 0.000786 0.000776 0.001183 nan nan 0.000536 0.001132 0.001271 nan 0.001282 0.000559 0.000251 0.000498 0.000944 0.001404 0.000682 0.001439 0.001293 0.002396 0.003062 0.004036 0.003652 0.007005 0.010093 0.014044 0.015703 0.031213 0.050978 0.107295 0.756847 11.194337 3.431337 11.108798 0.948654 0.183736 0.117231 0.059171 0.027317 0.022928 0.015292 0.010950 0.008795 0.010707 0.008483 0.005964 0.008635 0.005364 0.003615 0.003924 0.002681 0.001995 0.001468 0.002667 0.001050 0.001789 0.000872 0.000418 0.000660 0.000429 0.000486 0.000527 0.001203 0.000947 0.000526 0.000373 0.000543 0.000488 0.000823 0.000822 0.000509 0.000825 0.000542 0.000737 0.000247 0.000372 0.000821 0.001241 0.000802 0.000916 0.000616 0.000515 0.000520 0.000226 0.000479 0.000616 0.001150 0.000468 0.000804 0.000764 0.000864 0.000708 0.000501 0.000513 0.000119 0.000151 0.000062 0.000195 0.000220 0.000147 0.000151 0.000017 0.000110 0.000099 0.000127 0.000071 0.000236 0.000392 0.000381 0.000219 0.000302 0.000482 0.000349 0.000381 0.000405 0.000233 0.000322 0.000278 0.000118 0.000301 0.000096 0.000135 0.000141 0.000198 0.000407 0.000646 0.000700 0.000305 0.001296 0.000513 0.001012 0.000257 0.000567 0.000562 0.000829 0.000935 0.000740 0.000638 0.000285 0.000240 0.000231 0.000095 0.000244 0.000240 0.000590 0.000296 0.000416 0.000141 0.000253 0.000414 0.000325 0.000150 0.000130 0.000189 0.000566 0.000402 0.000824 0.000118 0.000257 0.000127 0.000357 0.000707 0.000381 0.000110 0.000450 0.000310 0.000171 0.000172 0.000187 0.000124 0.000239 0.000222 0.000183 0.000088 0.000111 0.000089 0.000083 0.000277 0.000245 0.000200 0.000086 0.000099 0.000032 0.000031 0.000043 0.000069 0.000037 0.000069 0.000007 0.000030 0.000094 0.000312 0.000132 0.000184 0.000258 0.000427 0.000276 0.000078 0.000091 0.000141 0.000125 0.000105 0.000065 0.000113 0.000254 0.000127 0.000182 0.000361 0.000182 0.000058 0.000153 0.000087 0.000054 0.000058 0.000106 0.000111 0.000118 0.000097 0.000077 0.000066 0.000181 0.000162 0.000145 0.000081 0.000238 0.000304 0.000459 0.000271 0.000243 0.000066 0.000079 nan nan nan nan nan nan nan 0.000005 nan nan nan nan nan nan nan nan nan nan nan nan nan nan nan nan nan nan nan nan nan nan nan nan 0.000119 0.000021 0.000004 0.000024 0.000014 0.000036 0.000042 0.000025 0.000013 0.000021 0.000070 0.000184 0.000203 0.000203 0.000107 0.000093 0.000032 0.000116 0.000135 0.000056 0.000090 0.000086 0.000050 0.000019 0.000017 0.000010 0.000003 0.000024 0.000047 0.000018 0.000058 0.000040 0.000040 0.000016 0.000062 0.000076 0.000098 0.000090 0.000087 0.000060 0.000045 0.000140 0.000096 0.000069 0.000107 0.000101 0.000076 0.000043 0.000047 0.000047 0.000024 0.000050 0.000206 0.000133 0.000085 0.000137 0.000322 0.000316 0.000115 0.000281 0.000277 0.000302 nan nan 0.000484 0.000076 0.000069 0.000286 0.000168 0.000207 0.000071 0.000043 0.000081 nan 0.000124 0.000021 0.000089 0.000110 0.000140 0.000062 0.000078 nan nan 0.000081 0.000096 0.000133 0.000462 0.000145 0.000230 0.000286 0.000214 0.000111 0.000073 0.000109 0.000285 0.000450 0.000281 0.000115 0.000104 0.000195 0.000122 0.000397 0.000179 0.000141 0.000141 0.000257 0.000267 0.000439 0.000627 0.000263 0.000125 0.000202 0.000125 0.000348 0.000268 0.000134 0.000096 0.000158 0.000211 0.000151 0.000105 0.000102 0.000093 0.000110 0.000086 0.000035 0.000003 0.000008 0.000021 0.000050 0.000053 0.000042 0.000039 0.000067 0.000025 0.000029 0.000138 0.000117 0.000034 0.000031 0.000037 0.000024 0.000032 0.000029 0.000040 0.000063 0.000035 0.000017 0.000024 0.000026 0.000019 0.000048 0.000025 0.000021 0.000050 0.000035 0.000115 0.000214 0.000121 0.000056 0.000050 0.000102 0.000047 0.000012 0.000000 0.000008 0.000086 0.000022 0.000019 0.000044 nan nan nan nan 0.000029 0.000022 0.000020 0.000010 0.000010 0.000026 0.000016 0.000065 0.000055 0.000004 0.000027 0.000017 0.000029 0.000020 0.000024 0.000032 nan 0.000007 0.000053 0.000024 0.000063 0.000108 0.000176 0.000158 0.000054 0.000029 0.000021 nan 0.000025 0.000029 0.000021 0.000025 nan nan 0.000074 0.000036 0.000038 nan 0.000047 0.000033 nan 0.000033 nan 0.000107 0.000008 0.000017 0.000024 0.000010 nan 0.000035 0.000047 0.000008 nan 0.000035 0.000061 0.000049 0.000020 0.000017 nan 0.000032 0.000024 0.000046 nan 0.000045 0.000011 0.000056 0.000071 0.000122 0.000065 0.000078 0.000091 0.000105 0.000067 0.000017 0.000166 0.000047 0.000102 0.000161 0.000138 0.000060 0.000141 0.000269 0.000074 0.000138 0.000026 0.000054 0.000188 nan 0.000199 0.000108 0.000105 0.000053 0.000084 0.000083 0.000161 0.000078 0.000043 0.000054 0.000059 0.000063 0.000081 0.000119 0.000025 0.000043 0.000062 0.000060 0.000037 nan 0.000027 0.000035 0.000035 0.000071 0.000019 0.000020 0.000081 0.000048 0.000035 0.000158 0.000228 0.000125 0.000176 0.000144 0.000119 0.000072 0.000099 0.000096 0.000250 0.000165 0.000231 0.000458 0.000236 0.000134 0.000065 0.000404 0.000169 0.000155 0.000249 0.000155 0.000398 0.000536 0.000276 0.000321 0.000083 0.000281 nan 0.000214 0.000074 0.000102 0.000054 0.000069 0.000107 0.000140 0.000153 0.000025 0.000050 0.000036 0.000022 0.000007 0.000007 0.000011 0.000038 0.000028 0.000030 0.000019 0.000020 0.000016 0.000030 0.000047 0.000034 0.000036 0.000036 0.000014 0.000050 0.000047 0.000065 0.000055 0.000051 0.000064 0.000073 0.000026 0.000077 0.000038 0.000044 0.000038 0.000028 0.000044 0.000050 0.000045 0.000058 0.000112 0.000011 0.000000 0.000002 0.000003 0.000010 0.000004 0.000018 0.000016 0.000023 0.000004 0.000013 0.000023 0.000010 0.000029 0.000036 0.000071 0.000011 0.000051 0.000097 0.000021 0.000031 0.000031 0.000037 0.000020 0.000051 0.000102 0.000089 0.000072 0.000043 0.000076 0.000099 0.000043 0.000061 0.000108 0.000093 nan
nan 0.000438 0.000253 0.000515 0.000505 nan 0.000434 0.000812 0.001277 0.000730 0.000350 0.000707 0.000647 0.000762 0.000766 0.001422 nan nan 0.001194 0.002056 0.001143 nan 0.001207 0.000558 0.000954 0.000478 0.000633 0.001850 0.001019 0.001721 0.001443 0.002322 0.002985 0.003317 0.002206 0.002828 0.003695 0.005946 0.013795 0.022598 0.025232 0.052114 0.123520 0.816045 11.108798 3.431337 11.435891 0.903749 0.213308 0.116228 0.059764 0.041022 0.027025 0.016074 0.010353 0.008795 0.010927 0.008658 0.007052 0.004175 0.004452 0.002229 0.002684 0.002542 0.003014 0.003183 0.002181 0.001952 0.000927 0.000686 0.000335 0.000833 0.001212 0.000741 0.001480 0.000901 0.000384 0.000392 0.000416 0.000535 0.000521 0.000514 0.000687 0.001350 0.000836 0.000879 0.000629 0.000503 0.000579 0.000744 0.000674 0.000770 0.000551 0.000314 0.000494 0.000682 0.000504 0.000423 0.000819 0.000923 0.001243 0.000955 0.000626 0.000220 0.000375 0.000207 0.000158 0.000161 0.000125 0.000332 0.000322 0.000173 0.000128 0.000119 0.000091 0.000115 0.000168 0.000179 0.000332 0.000249 0.000549 0.000184 0.000025 0.000145 0.000203 0.000254 0.000063 0.000128 0.000200 0.000059 0.000108 0.000154 0.000236 0.000096 0.000109 0.000341 0.000482 0.000272 0.000885 0.000499 0.000983 0.000685 0.000514 0.000271 0.000202 0.000402 0.000493 0.000499 0.000222 0.000140 0.000236 0.000277 0.000143 0.000062 0.000067 0.000148 0.000399 0.000263 0.000292 0.000254 0.000206 0.000507 0.000164 0.000202 0.000267 0.000345 0.000572 0.000669 0.000451 0.000272 0.000345 0.000324 0.000134 0.000325 0.000291 0.000241 0.000240 0.000190 0.000143 0.000167 0.000183 0.000154 0.000276 0.000296 0.000121 0.000056 0.000067 0.000062 0.000071 0.000220 0.000254 0.000203 0.000030 0.000020 0.000060 0.000065 0.000010 0.000054 0.000042 0.000076 0.000018 0.000071 0.000074 0.000177 0.000054 0.000038 0.000049 0.000199 0.000183 0.000161 0.000065 0.000102 0.000034 0.000035 0.000026 0.000025 0.000029 0.000083 0.000115 0.000388 0.000184 0.000117 0.000239 0.000060 0.000050 0.000066 0.000150 0.000093 0.000087 0.000247 0.000217 0.000109 0.000110 0.000224 0.000184 0.000094 0.000145 0.000221 0.000378 0.000099 0.000137 0.000150 0.000110 nan nan nan nan nan nan nan 0.000047 nan nan nan nan nan nan nan nan nan nan nan nan nan nan nan nan nan nan nan nan nan nan nan nan 0.000023 0.000020 0.000005 0.000001 0.000006 0.000014 0.000007 0.000001 0.000020 0.000055 0.000123 0.000138 0.000096 0.000069 0.000062 0.000056 0.000036 0.000038 0.000033 0.000047 0.000054 0.000131 0.000033 0.000019 0.000022 0.000004 0.000016 0.000065 0.000091 0.000054 0.000144 0.000018 0.000175 0.000043 0.000035 0.000110 0.000131 0.000112 0.000171 0.000081 0.000058 0.000334 0.000395 0.000235 0.000183 0.000096 0.000119 0.000091 0.000076 0.000131 0.000035 0.000077 0.000140 0.000134 0.000186 0.000267 0.000169 0.000226 0.000175 0.000165 0.000183 0.000232 nan nan 0.000233 0.000040 0.000148 0.000476 0.000134 0.000305 0.000076 0.000022 0.000085 nan 0.000128 0.000115 0.000169 0.000058 0.000043 0.000107 0.000222 nan nan 0.000058 0.000080 0.000108 0.000156 0.000228 0.000323 0.000238 0.000205 0.000095 0.000093 0.000135 0.000215 0.000582 0.000403 0.000356 0.000248 0.000144 0.000191 0.000309 0.000207 0.000161 0.000336 0.000320 0.000191 0.000470 0.000477 0.000688 0.000054 0.000050 0.000128 0.000471 0.000509 0.000151 0.000128 0.000067 0.000086 0.000067 0.000029 0.000014 0.000017 0.000102 0.000042 0.000026 0.000049 0.000025 0.000025 0.000071 0.000071 0.000071 0.000208 0.000200 0.000070 0.000025 0.000037 0.000051 0.000023 0.000008 0.000034 0.000022 0.000006 0.000018 0.000023 0.000059 0.000047 0.000023 0.000037 0.000018 0.000014 0.000018 0.000049 0.000041 0.000063 0.000029 0.000025 0.000067 0.000058 0.000014 0.000013 0.000020 0.000108 0.000012 0.000008 0.000003 0.000029 0.000029 0.000010 0.000011 nan nan nan nan 0.000015 0.000002 0.000008 0.000005 0.000008 0.000022 0.000028 0.000032 0.000011 0.000010 0.000013 0.000008 0.000034 0.000061 0.000024 0.000059 nan 0.000005 0.000049 0.000042 0.000038 0.000043 0.000093 0.000144 0.000029 0.000017 0.000051 nan 0.000010 0.000019 0.000035 0.000060 nan nan 0.000007 0.000015 0.000021 nan 0.000070 0.000047 nan 0.000003 nan 0.000011 0.000000 0.000000 0.000007 0.000013 nan 0.000029 0.000015 0.000018 nan 0.000037 0.000057 0.000037 0.000015 0.000037 nan 0.000076 0.000035 0.000073 nan 0.000018 0.000043 0.000050 0.000050 0.000056 0.000023 0.000016 0.000264 0.000045 0.000047 0.000007 0.000047 0.000113 0.000057 0.000045 0.000029 0.000005 0.000031 0.000086 0.000145 0.000086 0.000037 0.000134 0.000116 nan 0.000232 0.000155 0.000188 0.000110 0.000076 0.000198 0.000267 0.000322 0.000119 0.000105 0.000079 0.000071 0.000029 0.000099 0.000035 0.000010 0.000002 0.000039 0.000047 nan 0.000099 0.000065 0.000144 0.000046 0.000040 0.000037 0.000173 0.000250 0.000052 0.000052 0.000057 0.000061 0.000105 0.000157 0.000060 0.000032 0.000083 0.000131 0.000032 0.000138 0.000194 0.000245 0.000207 0.000060 0.000151 0.000364 0.000179 0.000211 0.000420 0.000137 0.000222 0.000589 0.000311 0.000341 0.000285 0.000384 nan 0.000508 0.000076 0.000050 0.000050 0.000097 0.000143 0.000077 0.000089 0.000066 0.000052 0.000080 0.000014 0.000021 0.000012 0.000003 0.000021 0.000029 0.000045 0.000002 0.000012 0.000036 0.000092 0.000065 0.000031 0.000029 0.000050 0.000047 0.000061 0.000076 0.000088 0.000032 0.000081 0.000101 0.000082 0.000038 0.000054 0.000058 0.000033 0.000027 0.000043 0.000040 0.000022 0.000056 0.000046 0.000076 0.000009 0.000012 0.000006 0.000011 0.000025 0.000005 0.000025 0.000026 0.000007 0.000000 0.000009 0.000023 0.000018 0.000021 0.000045 0.000021 0.000007 0.000065 0.000012 0.000005 0.000011 0.000017 0.000031 0.000063 0.000031 0.000040 0.000013 0.000081 0.000062 0.000015 0.000038 0.000131 0.000067 0.000084 0.000098 nan
nan 0.000331 0.000555 0.000619 0.000492 nan 0.000749 0.001271 0.000731 0.000213 0.000478 0.000309 0.000230 0.000501 0.001119 0.001387 nan nan 0.001614 0.002072 0.001008 nan 0.000243 0.000588 0.000660 0.000637 0.000618 0.001103 0.000876 0.000662 0.000814 0.001103 0.001035 0.002172 0.002323 0.003208 0.003083 0.005054 0.007898 0.011437 0.017115 0.021779 0.059226 0.149688 0.948654 11.435891 3.431337 11.223302 0.919946 0.181389 0.106147 0.053562 0.037432 0.024336 0.015315 0.014006 0.011521 0.006303 0.006228 0.004614 0.005389 0.004488 0.003486 0.003806 0.004236 0.001701 0.001867 0.001954 0.001207 0.000983 0.000602 0.000757 0.001699 0.000860 0.000516 0.000648 0.000488 0.000626 0.000886 0.000702 0.000975 0.000450 0.000832 0.000480 0.000961 0.000942 0.000906 0.000762 0.000829 0.000696 0.000909 0.000668 0.000616 0.000615 0.000481 0.000926 0.000544 0.000889 0.001209 0.000837 0.000693 0.000583 0.000277 0.000405 0.000445 0.000219 0.000117 0.000198 0.000150 0.000090 0.000203 0.000327 0.000056 0.000034 0.000122 0.000191 0.000101 0.000116 0.000382 0.000397 0.000332 0.000258 0.000108 0.000105 0.000040 0.000091 0.000108 0.000199 0.000053 0.000059 0.000152 0.000091 0.000302 0.000370 0.000214 0.000348 0.000228 0.000272 0.000416 0.000202 0.000253 0.000190 0.000130 0.000248 0.000412 0.000167 0.000537 0.000230 0.000179 0.000127 0.000291 0.000250 0.000157 0.000069 0.000172 0.000083 0.000254 0.000144 0.000169 0.000268 0.000168 0.000267 0.000285 0.000239 0.000358 0.000160 0.000177 0.000500 0.000402 0.000311 0.000182 0.000218 0.000065 0.000375 0.000258 0.000301 0.000254 0.000058 0.000175 0.000202 0.000301 0.000370 0.000207 0.000522 0.000154 0.000107 0.000058 0.000083 0.000086 0.000145 0.000195 0.000083 0.000047 0.000058 0.000015 0.000042 0.000038 0.000017 0.000025 0.000040 0.000045 0.000035 0.000053 0.000097 0.000108 0.000199 0.000119 0.000154 0.000422 0.000459 0.000084 0.000058 0.000053 0.000021 0.000071 0.000047 0.000043 0.000060 0.000052 0.000100 0.000124 0.000066 0.000108 0.000085 0.000068 0.000194 0.000106 0.000175 0.000043 0.000095 0.000182 0.000207 0.000370 0.000578 0.000434 0.000138 0.000166 0.000251 0.000340 0.000193 0.000175 0.000223 0.000164 nan nan nan nan nan nan nan 0.000020 nan nan nan nan nan nan nan nan nan nan nan nan nan nan nan nan nan nan nan nan nan nan nan nan 0.000010 0.000007 0.000011 0.000001 0.000023 0.000005 0.000007 0.000004 0.000008 0.000076 0.000111 0.000067 0.000067 0.000025 0.000040 0.000067 0.000050 0.000038 0.000016 0.000093 0.000151 0.000255 0.000084 0.000042 0.000072 0.000003 0.000056 0.000122 0.000154 0.000093 0.000172 0.000045 0.000087 0.000075 0.000101 0.000147 0.000040 0.000158 0.000244 0.000104 0.000164 0.000434 0.000228 0.000274 0.000185 0.000045 0.000062 0.000071 0.000058 0.000049 0.000073 0.000127 0.000202 0.000419 0.000263 0.000227 0.000338 0.000078 0.000144 0.000186 0.000176 0.000249 nan nan 0.000076 0.000083 0.000245 0.000089 0.000210 0.000240 0.000206 0.000128 0.000157 nan 0.000168 0.000186 0.000245 0.000069 0.000043 0.000043 0.000071 nan nan 0.000106 0.000133 0.000182 0.000147 0.000197 0.000448 0.000150 0.000093 0.000118 0.000118 0.000118 0.000252 0.000587 0.000436 0.000378 0.000158 0.000121 0.000231 0.000137 0.000219 0.000340 0.000117 0.000356 0.000456 0.000612 0.000725 0.000432 0.000179 0.000128 0.000287 0.000463 0.000563 0.000237 0.000018 0.000010 0.000045 0.000030 0.000019 0.000008 0.000020 0.000040 0.000096 0.000049 0.000020 0.000030 0.000013 0.000042 0.000058 0.000029 0.000059 0.000049 0.000070 0.000035 0.000067 0.000126 0.000079 0.000055 0.000045 0.000043 0.000004 0.000006 0.000003 0.000016 0.000047 0.000049 0.000019 0.000005 0.000008 0.000021 0.000045 0.000119 0.000029 0.000007 0.000012 0.000083 0.000029 0.000007 0.000011 0.000015 0.000039 0.000005 0.000017 0.000003 0.000012 0.000023 0.000014 0.000003 nan nan nan nan 0.000006 0.000007 0.000018 0.000015 0.000007 0.000025 0.000014 0.000015 0.000007 0.000005 0.000016 0.000029 0.000035 0.000039 0.000024 0.000040 nan 0.000009 0.000039 0.000024 0.000040 0.000026 0.000021 0.000028 0.000003 0.000001 0.000005 nan 0.000026 0.000057 0.000037 0.000093 nan nan 0.000014 0.000096 0.000026 nan 0.000035 0.000057 nan 0.000006 nan 0.000001 0.000000 0.000003 0.000029 0.000035 nan 0.000013 0.000018 0.000018 nan 0.000028 0.000009 0.000015 0.000001 0.000032 nan 0.000016 0.000029 0.000017 nan 0.000067 0.000076 0.000045 0.000045 0.000099 0.000029 0.000043 0.000159 0.000094 0.000027 0.000005 0.000047 0.000089 0.000142 0.000045 0.000038 0.000102 0.000126 0.000079 0.000043 0.000079 0.000091 0.000138 0.000061 nan 0.000108 0.000069 0.000208 0.000187 0.000081 0.000060 0.000110 0.000124 0.000165 0.000145 0.000061 0.000037 0.000022 0.000035 0.000034 0.000086 0.000024 0.000022 0.000030 nan 0.000125 0.000207 0.000067 0.000056 0.000028 0.000067 0.000035 0.000091 0.000015 0.000017 0.000067 0.000032 0.000116 0.000183 0.000047 0.000014 0.000024 0.000060 0.000145 0.000050 0.000088 0.000245 0.000322 0.000094 0.000269 0.000338 0.000311 0.000696 0.000368 0.000426 0.000385 0.000240 0.000275 0.000772 0.000566 0.000246 nan 0.000508 0.000187 0.000223 0.000154 0.000057 0.000220 0.000158 0.000129 0.000058 0.000050 0.000115 0.000058 0.000020 0.000020 0.000030 0.000078 0.000125 0.000101 0.000088 0.000054 0.000117 0.000063 0.000026 0.000016 0.000016 0.000013 0.000017 0.000009 0.000025 0.000164 0.000048 0.000015 0.000060 0.000064 0.000062 0.000054 0.000048 0.000020 0.000036 0.000014 0.000047 0.000019 0.000018 0.000025 0.000024 0.000028 0.000029 0.000010 0.000045 0.000027 0.000018 0.000015 0.000035 0.000067 0.000013 0.000003 0.000012 0.000061 0.000019 0.000005 0.000016 0.000010 0.000023 0.000016 0.000019 0.000007 0.000029 0.000013 0.000074 0.000011 0.000028 0.000067 0.000061 0.000020 0.000040 0.000031 0.000059 0.000037 0.000021 0.000089 nan
nan 0.000541 0.000378 0.000206 0.000432 nan 0.001115 0.000871 0.000795 0.000294 0.000307 0.000278 0.000256 0.000477 0.000688 0.001314 nan nan 0.001315 0.001273 0.000412 nan 0.000383 0.000266 0.000467 0.000538 0.000581 0.000368 0.000352 0.000332 0.000414 0.000889 0.000714 0.001064 0.001876 0.002039 0.002745 0.003403 0.004946 0.007479 0.010638 0.022789 0.034625 0.078960 0.183736 0.903749 11.223302 3.431337 11.412689 0.869347 0.162973 0.096833 0.053510 0.041125 0.039585 0.027670 0.015571 0.012111 0.009419 0.009575 0.008799 0.007877 0.004667 0.004002 0.002747 0.001103 0.001859 0.002650 0.001707 0.000507 0.000604 0.001035 0.001205 0.000628 0.000758 0.000877 0.000495 0.000263 0.000591 0.000869 0.000835 0.000520 0.000310 0.000533 0.000372 0.000892 0.000779 0.000629 0.000887 0.000906 0.000857 0.000890 0.000586 0.000684 0.000352 0.000426 0.000575 0.001237 0.001138 0.000873 0.000451 0.000359 0.000224 0.000250 0.000172 0.000200 0.000165 0.000202 0.000172 0.000154 0.000105 0.000102 0.000034 0.000031 0.000045 0.000083 0.000081 0.000191 0.000258 0.000147 0.000119 0.000326 0.000072 0.000016 0.000026 0.000059 0.000116 0.000287 0.000151 0.000216 0.000377 0.000283 0.000264 0.000313 0.000267 0.000463 0.000236 0.000231 0.000137 0.000221 0.000557 0.000384 0.000253 0.000218 0.000390 0.000616 0.000330 0.000175 0.000131 0.000211 0.000202 0.000054 0.000099 0.000025 0.000090 0.000083 0.000190 0.000104 0.000118 0.000104 0.000110 0.000172 0.000486 0.000582 0.000266 0.000150 0.000150 0.000385 0.000488 0.000239 0.000062 0.000182 0.000182 0.000414 0.000346 0.000198 0.000527 0.000336 0.000520 0.000356 0.000190 0.000373 0.000195 0.000316 0.000219 0.000264 0.000096 0.000105 0.000081 0.000050 0.000091 0.000076 0.000096 0.000063 0.000018 0.000032 0.000042 0.000042 0.000010 0.000032 0.000076 0.000057 0.000089 0.000113 0.000181 0.000089 0.000105 0.000119 0.000302 0.000753 0.000111 0.000054 0.000083 0.000075 0.000104 0.000065 0.000035 0.000033 0.000112 0.000154 0.000093 0.000182 0.000121 0.000193 0.000218 0.000284 0.000130 0.000193 0.000026 0.000052 0.000135 0.000176 0.000260 0.000465 0.000135 0.000159 0.000333 0.000200 0.000138 0.000163 0.000186 0.000210 0.000058 nan nan nan nan nan nan nan 0.000013 nan nan nan nan nan nan nan nan nan nan nan nan nan nan nan nan nan nan nan nan nan nan nan nan 0.000016 0.000010 0.000015 0.000022 0.000063 0.000025 0.000051 0.000043 0.000014 0.000078 0.000150 0.000091 0.000024 0.000009 0.000139 0.000117 0.000125 0.000035 0.000067 0.000128 0.000122 0.000128 0.000071 0.000043 0.000076 0.000037 0.000099 0.000102 0.000173 0.000075 0.000115 0.000062 0.000082 0.000124 0.000066 0.000073 0.000026 0.000013 0.000124 0.000058 0.000087 0.000165 0.000114 0.000163 0.000118 0.000133 0.000128 0.000056 0.000056 0.000060 0.000294 0.000101 0.000093 0.000231 0.000179 0.000202 0.000272 0.000147 0.000154 0.000115 0.000157 0.000296 nan nan 0.000048 0.000050 0.000115 0.000151 0.000219 0.000157 0.000219 0.000223 0.000147 nan 0.000052 0.000095 0.000276 0.000127 0.000098 0.000073 0.000088 nan nan 0.000257 0.000378 0.000320 0.000178 0.000193 0.000160 0.000261 0.000090 0.000161 0.000137 0.000070 0.000098 0.000157 0.000130 0.000091 0.000083 0.000048 0.000236 0.000241 0.000348 0.000310 0.000305 0.000253 0.000494 0.000724 0.000797 0.000500 0.000253 0.000175 0.000369 0.000577 0.000348 0.000069 0.000024 0.000022 0.000031 0.000007 0.000010 0.000012 0.000059 0.000025 0.000051 0.000042 0.000007 0.000026 0.000031 0.000096 0.000031 0.000025 0.000126 0.000092 0.000082 0.000047 0.000072 0.000129 0.000013 0.000008 0.000037 0.000028 0.000076 0.000007 0.000010 0.000037 0.000051 0.000006 0.000001 0.000002 0.000005 0.000009 0.000025 0.000048 0.000031 0.000007 0.000043 0.000040 0.000005 0.000001 0.000003 0.000005 0.000007 0.000002 0.000004 0.000004 0.000022 0.000031 0.000034 0.000003 nan nan nan nan 0.000014 0.000002 0.000002 0.000013 0.000039 0.000004 0.000008 0.000022 0.000023 0.000005 0.000037 0.000055 0.000067 0.000079 0.000023 0.000017 nan 0.000012 0.000051 0.000014 0.000018 0.000002 0.000009 0.000010 0.000003 0.000006 0.000012 nan 0.000053 0.000195 0.000110 0.000091 nan nan 0.000017 0.000076 0.000122 nan 0.000025 0.000055 nan 0.000031 nan 0.000003 0.000000 0.000011 0.000022 0.000032 nan 0.000006 0.000018 0.000022 nan 0.000025 0.000011 0.000017 0.000013 0.000012 nan 0.000021 0.000038 0.000060 nan 0.000096 0.000080 0.000017 0.000010 0.000069 0.000030 0.000050 0.000059 0.000067 0.000029 0.000023 0.000047 0.000051 0.000055 0.000029 0.000065 0.000074 0.000081 0.000067 0.000031 0.000086 0.000063 0.000131 0.000086 nan 0.000042 0.000097 0.000102 0.000076 0.000042 0.000051 0.000096 0.000155 0.000064 0.000074 0.000008 0.000038 0.000030 0.000023 0.000034 0.000081 0.000080 0.000112 0.000040 nan 0.000086 0.000175 0.000067 0.000058 0.000052 0.000220 0.000017 0.000023 0.000005 0.000007 0.000059 0.000034 0.000063 0.000105 0.000065 0.000054 0.000030 0.000037 0.000059 0.000096 0.000032 0.000161 0.000307 0.000203 0.000125 0.000307 0.000489 0.000470 0.000488 0.000701 0.000277 0.000116 0.000346 0.000721 0.000265 0.000221 nan 0.000116 0.000080 0.000098 0.000090 0.000261 0.000208 0.000100 0.000068 0.000016 0.000013 0.000069 0.000041 0.000019 0.000054 0.000065 0.000102 0.000148 0.000134 0.000172 0.000239 0.000080 0.000026 0.000027 0.000026 0.000015 0.000006 0.000012 0.000010 0.000012 0.000060 0.000013 0.000008 0.000035 0.000019 0.000029 0.000048 0.000055 0.000025 0.000009 0.000009 0.000048 0.000038 0.000048 0.000052 0.000017 0.000010 0.000011 0.000033 0.000009 0.000027 0.000018 0.000011 0.000031 0.000034 0.000016 0.000007 0.000010 0.000032 0.000018 0.000010 0.000008 0.000001 0.000040 0.000018 0.000037 0.000002 0.000009 0.000023 0.000042 0.000023 0.000010 0.000057 0.000027 0.000012 0.000020 0.000045 0.000047 0.000054 0.000028 0.000038 nan
nan 0.000408 0.000615 0.000205 0.000595 nan 0.000905 0.000314 0.000518 0.000372 0.000308 0.000570 0.000286 0.000539 0.000826 0.000944 nan nan 0.001341 0.001030 0.000669 nan 0.000539 0.000378 0.000252 0.000351 0.000295 0.000469 0.000291 0.000501 0.000783 0.001721 0.002063 0.002368 0.002520 0.000968 0.001779 0.002024 0.003793 0.005054 0.009577 0.012998 0.027818 0.059608 0.117231 0.213308 0.919946 11.412689 3.431337 11.137414 0.926254 0.184069 0.078207 0.061031 0.042138 0.031842 0.027828 0.017742 0.012730 0.008491 0.010296 0.007043 0.004928 0.004877 0.003696 0.002800 0.002938 0.003166 0.001911 0.000699 0.000342 0.000415 0.000686 0.000401 0.000470 0.000476 0.000556 0.000370 0.000606 0.000231 0.000671 0.000598 0.000397 0.000667 0.000459 0.001031 0.000625 0.000936 0.000691 0.001231 0.000653 0.000559 0.000499 0.000732 0.000172 0.000345 0.000646 0.000758 0.000643 0.000486 0.000483 0.000411 0.000268 0.000202 0.000182 0.000108 0.000311 0.000184 0.000073 0.000131 0.000272 0.000076 0.000069 0.000079 0.000116 0.000096 0.000089 0.000203 0.000250 0.000169 0.000091 0.000440 0.000220 0.000089 0.000097 0.000126 0.000067 0.000057 0.000126 0.000173 0.000170 0.000169 0.000131 0.000232 0.000267 0.000408 0.001004 0.000677 0.000093 0.000115 0.000566 0.000402 0.000239 0.000316 0.000286 0.000554 0.000245 0.000286 0.000199 0.000268 0.000227 0.000073 0.000096 0.000198 0.000104 0.000096 0.000147 0.000058 0.000135 0.000107 0.000157 0.000137 0.000306 0.000421 0.000218 0.000143 0.000090 0.000408 0.000959 0.000455 0.000437 0.000566 0.000345 0.000309 0.000285 0.000290 0.000971 0.000455 0.000502 0.000301 0.000254 0.000165 0.000091 0.000093 0.000131 0.000138 0.000096 0.000091 0.000061 0.000063 0.000028 0.000081 0.000057 0.000057 0.000084 0.000057 0.000007 0.000069 0.000035 0.000029 0.000079 0.000039 0.000017 0.000047 0.000166 0.000348 0.000125 0.000065 0.000203 0.000089 0.000113 0.000032 0.000043 0.000019 0.000020 0.000067 0.000019 0.000036 0.000087 0.000280 0.000123 0.000150 0.000198 0.000130 0.000127 0.000396 0.000285 0.000123 0.000053 0.000066 0.000170 0.000152 0.000278 0.000307 0.000163 0.000156 0.000265 0.000138 0.000314 0.000284 0.000367 0.000095 0.000076 nan nan nan nan nan nan nan 0.000010 nan nan nan nan nan nan nan nan nan nan nan nan nan nan nan nan nan nan nan nan nan nan nan nan 0.000045 0.000028 0.000015 0.000061 0.000047 0.000027 0.000063 0.000043 0.000029 0.000034 0.000078 0.000199 0.000059 0.000074 0.000148 0.000113 0.000105 0.000016 0.000043 0.000041 0.000183 0.000176 0.000254 0.000102 0.000078 0.000069 0.000051 0.000094 0.000099 0.000078 0.000096 0.000069 0.000088 0.000093 0.000064 0.000058 0.000075 0.000075 0.000082 0.000058 0.000030 0.000092 0.000168 0.000262 0.000069 0.000073 0.000080 0.000062 0.000112 0.000198 0.000258 0.000210 0.000186 0.000131 0.000098 0.000300 0.000230 0.000164 0.000175 0.000176 0.000186 0.000161 nan nan 0.000153 0.000171 0.000168 0.000211 0.000363 0.000127 0.000194 0.000353 0.000385 nan 0.000112 0.000062 0.000448 0.000261 0.000187 0.000161 0.000081 nan nan 0.000227 0.000283 0.000260 0.000201 0.000255 0.000117 0.000309 0.000147 0.000127 0.000302 0.000206 0.000147 0.000106 0.000112 0.000272 0.000219 0.000127 0.000218 0.000143 0.000144 0.000218 0.000247 0.000206 0.000281 0.000468 0.000974 0.000639 0.000276 0.000202 0.000195 0.000138 0.000162 0.000067 0.000045 0.000016 0.000014 0.000007 0.000003 0.000010 0.000012 0.000019 0.000061 0.000040 0.000040 0.000024 0.000002 0.000015 0.000077 0.000020 0.000067 0.000105 0.000072 0.000028 0.000065 0.000148 0.000034 0.000032 0.000020 0.000024 0.000039 0.000016 0.000013 0.000023 0.000015 0.000003 0.000006 0.000002 0.000008 0.000009 0.000040 0.000019 0.000038 0.000047 0.000026 0.000030 0.000008 0.000011 0.000008 0.000004 0.000015 0.000011 0.000001 0.000014 0.000019 0.000008 0.000008 0.000005 nan nan nan nan 0.000018 0.000010 0.000037 0.000045 0.000051 0.000018 0.000005 0.000051 0.000039 0.000000 0.000012 0.000018 0.000028 0.000084 0.000006 0.000020 nan 0.000015 0.000031 0.000007 0.000011 0.000004 0.000014 0.000037 0.000006 0.000009 0.000003 nan 0.000067 0.000069 0.000029 0.000059 nan nan 0.000017 0.000076 0.000048 nan 0.000025 0.000028 nan 0.000059 nan 0.000009 0.000004 0.000004 0.000021 0.000012 nan 0.000004 0.000006 0.000005 nan 0.000001 0.000003 0.000030 0.000018 0.000043 nan 0.000019 0.000073 0.000032 nan 0.000035 0.000015 0.000032 0.000037 0.000148 0.000085 0.000107 0.000069 0.000042 0.000014 0.000067 0.000169 0.000086 0.000063 0.000097 0.000063 0.000102 0.000126 0.000045 0.000042 0.000027 0.000023 0.000043 0.000063 nan 0.000079 0.000059 0.000078 0.000083 0.000091 0.000134 0.000056 0.000078 0.000094 0.000030 0.000016 0.000003 0.000028 0.000101 0.000045 0.000010 0.000029 0.000010 0.000005 nan 0.000025 0.000054 0.000088 0.000054 0.000007 0.000051 0.000027 0.000006 0.000006 0.000038 0.000088 0.000045 0.000067 0.000237 0.000220 0.000049 0.000049 0.000042 0.000128 0.000157 0.000160 0.000125 0.000144 0.000148 0.000211 0.000154 0.000445 0.000369 0.000286 0.000625 0.000374 0.000227 0.000206 0.000645 0.000479 0.000284 nan 0.000164 0.000072 0.000181 0.000197 0.000258 0.000062 0.000050 0.000060 0.000050 0.000007 0.000022 0.000025 0.000022 0.000035 0.000040 0.000107 0.000093 0.000069 0.000121 0.000105 0.000055 0.000044 0.000033 0.000039 0.000015 0.000004 0.000031 0.000025 0.000069 0.000032 0.000010 0.000016 0.000022 0.000073 0.000017 0.000015 0.000066 0.000025 0.000019 0.000007 0.000022 0.000017 0.000010 0.000003 0.000014 0.000008 0.000013 0.000010 0.000032 0.000019 0.000029 0.000029 0.000027 0.000030 0.000038 0.000006 0.000015 0.000062 0.000049 0.000018 0.000011 0.000014 0.000011 0.000035 0.000014 0.000000 0.000003 0.000016 0.000028 0.000006 0.000018 0.000010 0.000008 0.000029 0.000011 0.000038 0.000015 0.000021 0.000067 0.000118 nan
nan 0.000215 0.000625 0.000553 0.001243 nan 0.000537 0.000207 0.000382 0.000234 0.000707 0.000621 0.000295 0.000397 0.000516 0.000991 nan nan 0.000874 0.000467 0.000406 nan 0.000654 0.000529 0.000420 0.000341 0.000316 0.000271 0.000534 0.000528 0.000619 0.001224 0.001835 0.001708 0.001118 0.001486 0.001417 0.003298 0.003959 0.004195 0.008762 0.008638 0.017441 0.035454 0.059171 0.116228 0.181389 0.869347 11.137414 3.431337 11.387398 0.955745 0.157374 0.078815 0.053350 0.043198 0.031535 0.014215 0.013920 0.008248 0.008772 0.011183 0.009750 0.008774 0.006589 0.004392 0.004354 0.004551 0.001932 0.001331 0.001088 0.000507 0.000902 0.000581 0.001063 0.000585 0.000543 0.000433 0.000941 0.000695 0.000710 0.000391 0.000272 0.000364 0.000500 0.000916 0.001337 0.000871 0.000729 0.000478 0.000381 0.000616 0.000519 0.000736 0.000412 0.000383 0.001146 0.001215 0.000659 0.000603 0.000439 0.000300 0.000276 0.000121 0.000091 0.000195 0.000219 0.000122 0.000137 0.000376 0.000260 0.000129 0.000081 0.000078 0.000195 0.000173 0.000220 0.000381 0.000434 0.000119 0.000081 0.000097 0.000053 0.000026 0.000019 0.000148 0.000142 0.000086 0.000111 0.000059 0.000077 0.000102 0.000302 0.000287 0.000331 0.000619 0.000408 0.000296 0.000219 0.000193 0.000160 0.000320 0.000431 0.000473 0.000356 0.000276 0.000235 0.000134 0.000125 0.000172 0.000086 0.000119 0.000038 0.000069 0.000038 0.000111 0.000277 0.000108 0.000229 0.000200 0.000116 0.000127 0.000154 0.000214 0.000340 0.000154 0.000226 0.000540 0.000358 0.000253 0.000309 0.000624 0.000222 0.000314 0.000387 0.000484 0.000862 0.000638 0.000193 0.000269 0.000171 0.000154 0.000047 0.000059 0.000056 0.000040 0.000086 0.000099 0.000038 0.000015 0.000029 0.000177 0.000091 0.000025 0.000076 0.000074 0.000053 0.000074 0.000047 0.000032 0.000040 0.000042 0.000045 0.000031 0.000017 0.000148 0.000132 0.000069 0.000278 0.000078 0.000081 0.000059 0.000018 0.000014 0.000021 0.000065 0.000058 0.000106 0.000109 0.000267 0.000077 0.000044 0.000130 0.000098 0.000093 0.000335 0.000373 0.000284 0.000055 0.000139 0.000288 0.000241 0.000385 0.000161 0.000438 0.000249 0.000381 0.000301 0.000327 0.000140 0.000178 0.000037 0.000080 nan nan nan nan nan nan nan 0.000006 nan nan nan nan nan nan nan nan nan nan nan nan nan nan nan nan nan nan nan nan nan nan nan nan 0.000039 0.000024 0.000051 0.000031 0.000096 0.000125 0.000188 0.000081 0.000040 0.000078 0.000096 0.000353 0.000116 0.000067 0.000151 0.000065 0.000014 0.000045 0.000071 0.000048 0.000107 0.000301 0.000852 0.000333 0.000122 0.000076 0.000084 0.000091 0.000099 0.000060 0.000141 0.000090 0.000179 0.000095 0.000064 0.000029 0.000046 0.000090 0.000060 0.000071 0.000096 0.000128 0.000128 0.000088 0.000183 0.000086 0.000257 0.000109 0.000109 0.000341 0.000291 0.000276 0.000253 0.000127 0.000121 0.000115 0.000108 0.000164 0.000367 0.000386 0.000199 0.000113 nan nan 0.000594 0.000368 0.000314 0.000262 0.000419 0.000266 0.000253 0.000374 0.000262 nan 0.000198 0.000106 0.000389 0.000310 0.000368 0.000267 0.000160 nan nan 0.000201 0.000136 0.000085 0.000120 0.000072 0.000138 0.000418 0.000506 0.000197 0.000201 0.000090 0.000190 0.000248 0.000147 0.000276 0.000144 0.000109 0.000310 0.000486 0.000438 0.000300 0.000214 0.000314 0.000193 0.000257 0.000366 0.000402 0.000296 0.000155 0.000169 0.000041 0.000025 0.000091 0.000017 0.000024 0.000035 0.000011 0.000002 0.000006 0.000008 0.000028 0.000037 0.000002 0.000039 0.000034 0.000032 0.000037 0.000023 0.000029 0.000047 0.000009 0.000042 0.000002 0.000016 0.000018 0.000009 0.000018 0.000007 0.000002 0.000004 0.000018 0.000007 0.000012 0.000008 0.000024 0.000057 0.000023 0.000006 0.000006 0.000012 0.000005 0.000040 0.000012 0.000056 0.000006 0.000005 0.000010 0.000006 0.000003 0.000008 0.000004 0.000001 0.000001 0.000004 0.000003 0.000000 0.000006 nan nan nan nan 0.000063 0.000024 0.000018 0.000022 0.000015 0.000018 0.000011 0.000020 0.000018 0.000011 0.000017 0.000011 0.000028 0.000051 0.000029 0.000020 nan 0.000079 0.000038 0.000004 0.000002 0.000010 0.000016 0.000004 0.000010 0.000011 0.000001 nan 0.000058 0.000050 0.000042 0.000018 nan nan 0.000038 0.000033 0.000041 nan 0.000018 0.000020 nan 0.000011 nan 0.000004 0.000026 0.000010 0.000004 0.000017 nan 0.000015 0.000014 0.000010 nan 0.000002 0.000011 0.000045 0.000003 0.000028 nan 0.000033 0.000023 0.000011 nan 0.000002 0.000007 0.000023 0.000040 0.000038 0.000063 0.000063 0.000026 0.000015 0.000019 0.000079 0.000067 0.000084 0.000129 0.000089 0.000022 0.000117 0.000082 0.000023 0.000028 0.000099 0.000055 0.000019 0.000051 nan 0.000061 0.000067 0.000058 0.000040 0.000130 0.000121 0.000024 0.000094 0.000088 0.000021 0.000003 0.000011 0.000014 0.000067 0.000008 0.000007 0.000007 0.000003 0.000005 nan 0.000021 0.000008 0.000018 0.000020 0.000028 0.000045 0.000037 0.000022 0.000026 0.000027 0.000071 0.000028 0.000023 0.000099 0.000169 0.000216 0.000131 0.000035 0.000172 0.000281 0.000347 0.000195 0.000094 0.000375 0.000211 0.000056 0.000249 0.000267 0.000223 0.000521 0.000310 0.000101 0.000436 0.000371 0.000339 0.000361 nan 0.000151 0.000154 0.000167 0.000152 0.000092 0.000041 0.000087 0.000160 0.000066 0.000022 0.000032 0.000048 0.000048 0.000024 0.000035 0.000093 0.000068 0.000077 0.000100 0.000077 0.000092 0.000111 0.000053 0.000012 0.000009 0.000019 0.000023 0.000042 0.000128 0.000021 0.000024 0.000005 0.000014 0.000083 0.000013 0.000010 0.000033 0.000030 0.000017 0.000019 0.000014 0.000009 0.000002 0.000003 0.000007 0.000003 0.000015 0.000021 0.000035 0.000017 0.000032 0.000045 0.000024 0.000010 0.000016 0.000009 0.000008 0.000007 0.000004 0.000004 0.000001 0.000005 0.000002 0.000034 0.000028 0.000011 0.000015 0.000002 0.000006 0.000005 0.000024 0.000012 0.000040 0.000010 0.000005 0.000028 0.000016 0.000023 0.000032 0.000038 nan
nan 0.000220 0.000240 0.000356 0.000740 nan 0.000349 0.000447 0.000329 0.000209 0.000376 0.000392 0.000584 0.000752 0.000447 0.000927 nan nan 0.000693 0.000281 0.000567 nan 0.000424 0.000236 0.000316 0.000138 0.000306 0.000352 0.000439 0.000457 0.000756 0.000690 0.001050 0.000901 0.000540 0.000881 0.001561 0.002798 0.002668 0.003997 0.003739 0.005509 0.009863 0.018314 0.027317 0.059764 0.106147 0.162973 0.926254 11.387398 3.431337 11.145712 0.789492 0.153777 0.065847 0.055010 0.036735 0.027918 0.019630 0.013380 0.011703 0.013044 0.008303 0.008359 0.006242 0.004962 0.006769 0.006293 0.002028 0.000875 0.000976 0.000931 0.001931 0.001774 0.001204 0.000583 0.000337 0.000703 0.000929 0.000750 0.000527 0.000606 0.000231 0.000625 0.000474 0.000424 0.000755 0.000658 0.000698 0.000675 0.000819 0.001271 0.000720 0.000802 0.000510 0.000788 0.000927 0.001505 0.000821 0.000603 0.000403 0.000475 0.000183 0.000131 0.000118 0.000054 0.000088 0.000155 0.000254 0.000191 0.000208 0.000273 0.000287 0.000148 0.000035 0.000277 0.000191 0.000215 0.000102 0.000084 0.000162 0.000158 0.000079 0.000038 0.000024 0.000037 0.000123 0.000158 0.000069 0.000138 0.000113 0.000215 0.000343 0.000393 0.000286 0.000463 0.000171 0.000253 0.000101 0.000234 0.000145 0.000523 0.000581 0.000257 0.000607 0.000586 0.000290 0.000232 0.000126 0.000053 0.000029 0.000049 0.000028 0.000232 0.000088 0.000050 0.000071 0.000073 0.000311 0.000220 0.000154 0.000131 0.000292 0.000262 0.000186 0.000182 0.000275 0.000270 0.000315 0.000205 0.000200 0.000280 0.000178 0.000217 0.000522 0.000667 0.000845 0.000418 0.000201 0.000315 0.000186 0.000182 0.000143 0.000020 0.000086 0.000028 0.000026 0.000116 0.000083 0.000114 0.000108 0.000009 0.000038 0.000025 0.000020 0.000053 0.000004 0.000049 0.000042 0.000003 0.000065 0.000028 0.000020 0.000001 0.000025 0.000105 0.000072 0.000188 0.000119 0.000033 0.000031 0.000063 0.000024 0.000067 0.000049 0.000078 0.000085 0.000045 0.000080 0.000360 0.000196 0.000052 0.000106 0.000213 0.000103 0.000201 0.000209 0.000142 0.000100 0.000195 0.000241 0.000357 0.000285 0.000141 0.000281 0.000422 0.000312 0.000292 0.000207 0.000087 0.000166 0.000108 0.000074 nan nan nan nan nan nan nan 0.000029 nan nan nan nan nan nan nan nan nan nan nan nan nan nan nan nan nan nan nan nan nan nan nan nan 0.000044 0.000034 0.000011 0.000034 0.000043 0.000116 0.000071 0.000079 0.000013 0.000017 0.000053 0.000184 0.000061 0.000078 0.000176 0.000047 0.000072 0.000028 0.000018 0.000019 0.000033 0.000191 0.000277 0.000067 0.000049 0.000098 0.000233 0.000147 0.000091 0.000081 0.000113 0.000286 0.000257 0.000087 0.000074 0.000050 0.000060 0.000086 0.000171 0.000206 0.000236 0.000253 0.000121 0.000101 0.000219 0.000223 0.000310 0.000257 0.000083 0.000198 0.000281 0.000330 0.000248 0.000186 0.000085 0.000093 0.000167 0.000143 0.000300 0.000290 0.000168 0.000054 nan nan 0.000286 0.000248 0.000280 0.000222 0.000214 0.000100 0.000271 0.000261 0.000121 nan 0.000294 0.000214 0.000419 0.000220 0.000198 0.000227 0.000172 nan nan 0.000175 0.000043 0.000026 0.000098 0.000057 0.000042 0.000194 0.000254 0.000130 0.000163 0.000154 0.000285 0.000198 0.000153 0.000112 0.000170 0.000149 0.000266 0.000118 0.000190 0.000519 0.000309 0.000348 0.000210 0.000214 0.000213 0.000402 0.000326 0.000246 0.000312 0.000102 0.000070 0.000148 0.000065 0.000067 0.000063 0.000015 0.000017 0.000003 0.000014 0.000047 0.000047 0.000034 0.000029 0.000074 0.000145 0.000072 0.000018 0.000049 0.000012 0.000025 0.000034 0.000019 0.000009 0.000013 0.000009 0.000015 0.000010 0.000003 0.000009 0.000029 0.000023 0.000017 0.000026 0.000010 0.000043 0.000053 0.000029 0.000011 0.000033 0.000062 0.000074 0.000018 0.000021 0.000001 0.000002 0.000032 0.000021 0.000003 0.000005 0.000011 0.000002 0.000003 0.000006 0.000018 0.000007 0.000011 nan nan nan nan 0.000042 0.000011 0.000003 0.000008 0.000023 0.000055 0.000047 0.000079 0.000089 0.000049 0.000020 0.000074 0.000039 0.000029 0.000032 0.000015 nan 0.000024 0.000011 0.000004 0.000010 0.000074 0.000038 0.000006 0.000016 0.000020 0.000003 nan 0.000088 0.000065 0.000040 0.000011 nan nan 0.000027 0.000043 0.000012 nan 0.000001 0.000018 nan 0.000006 nan 0.000022 0.000018 0.000008 0.000014 0.000033 nan 0.000035 0.000015 0.000058 nan 0.000007 0.000012 0.000023 0.000007 0.000028 nan 0.000020 0.000024 0.000029 nan 0.000015 0.000065 0.000065 0.000074 0.000040 0.000037 0.000051 0.000029 0.000005 0.000002 0.000021 0.000032 0.000045 0.000028 0.000025 0.000023 0.000065 0.000072 0.000051 0.000035 0.000017 0.000034 0.000034 0.000007 nan 0.000071 0.000061 0.000122 0.000073 0.000226 0.000227 0.000105 0.000166 0.000148 0.000058 0.000029 0.000043 0.000030 0.000026 0.000006 0.000009 0.000032 0.000003 0.000002 nan 0.000056 0.000030 0.000016 0.000005 0.000012 0.000025 0.000005 0.000004 0.000019 0.000003 0.000021 0.000037 0.000108 0.000043 0.000055 0.000119 0.000071 0.000030 0.000083 0.000137 0.000375 0.000169 0.000099 0.000353 0.000312 0.000358 0.000322 0.000402 0.000553 0.000710 0.000532 0.000662 0.000532 0.000566 0.000314 0.000265 nan 0.000218 0.000164 0.000175 0.000060 0.000124 0.000197 0.000064 0.000131 0.000073 0.000090 0.000069 0.000038 0.000014 0.000030 0.000022 0.000057 0.000066 0.000046 0.000050 0.000055 0.000181 0.000146 0.000039 0.000034 0.000080 0.000023 0.000006 0.000019 0.000014 0.000045 0.000020 0.000086 0.000037 0.000071 0.000020 0.000016 0.000048 0.000032 0.000052 0.000040 0.000016 0.000020 0.000008 0.000019 0.000022 0.000009 0.000007 0.000005 0.000002 0.000005 0.000038 0.000037 0.000037 0.000005 0.000014 0.000025 0.000020 0.000049 0.000015 0.000012 0.000003 0.000006 0.000005 0.000005 0.000002 0.000006 0.000019 0.000007 0.000003 0.000029 0.000026 0.000094 0.000152 0.000029 0.000031 0.000059 0.000021 0.000040 0.000032 0.000004 nan
nan 0.000124 0.000252 0.000425 0.000654 nan 0.000690 0.000348 0.000808 0.000510 0.000611 0.000488 0.000802 0.000600 0.000348 0.000518 nan nan 0.000794 0.000455 0.000575 nan 0.000279 0.000178 0.000324 0.000373 0.000175 0.000414 0.000540 0.000249 0.000648 0.000499 0.000865 0.001442 0.001001 0.000841 0.001152 0.001827 0.002179 0.002006 0.003133 0.005213 0.008745 0.017305 0.022928 0.041022 0.053562 0.096833 0.184069 0.955745 11.145712 3.431337 11.095860 0.869673 0.158968 0.106969 0.063143 0.040755 0.031402 0.021166 0.019760 0.013286 0.012209 0.009396 0.003960 0.005750 0.007723 0.003741 0.002013 0.001457 0.001162 0.001854 0.001276 0.000948 0.001245 0.000710 0.000577 0.001133 0.001162 0.001130 0.000335 0.000725 0.000798 0.000992 0.000684 0.000356 0.000845 0.001008 0.000947 0.000817 0.000452 0.000744 0.000448 0.000676 0.000329 0.000449 0.000572 0.001313 0.000955 0.000546 0.000694 0.000800 0.000203 0.000110 0.000180 0.000063 0.000118 0.000259 0.000176 0.000272 0.000196 0.000184 0.000220 0.000128 0.000148 0.000233 0.000151 0.000091 0.000041 0.000043 0.000067 0.000065 0.000134 0.000173 0.000049 0.000102 0.000065 0.000110 0.000031 0.000233 0.000219 0.000158 0.000200 0.000292 0.000203 0.000359 0.000419 0.000214 0.000175 0.000533 0.000253 0.000383 0.000246 0.000484 0.000221 0.000385 0.000432 0.000207 0.000069 0.000077 0.000225 0.000099 0.000071 0.000008 0.000035 0.000065 0.000081 0.000069 0.000131 0.000165 0.000140 0.000148 0.000432 0.000331 0.000395 0.000391 0.000294 0.000226 0.000406 0.000242 0.000261 0.000330 0.000305 0.000378 0.000341 0.000670 0.000336 0.000616 0.000500 0.000316 0.000267 0.000582 0.000223 0.000031 0.000117 0.000079 0.000051 0.000144 0.000195 0.000208 0.000298 0.000074 0.000084 0.000025 0.000024 0.000055 0.000014 0.000035 0.000044 0.000007 0.000004 0.000004 0.000051 0.000007 0.000016 0.000081 0.000037 0.000043 0.000089 0.000006 0.000024 0.000026 0.000049 0.000049 0.000059 0.000049 0.000038 0.000130 0.000156 0.000082 0.000189 0.000082 0.000156 0.000247 0.000196 0.000260 0.000139 0.000126 0.000169 0.000233 0.000251 0.000171 0.000188 0.000203 0.000150 0.000197 0.000278 0.000509 0.000339 0.000156 0.000127 0.000098 0.000066 nan nan nan nan nan nan nan 0.000043 nan nan nan nan nan nan nan nan nan nan nan nan nan nan nan nan nan nan nan nan nan nan nan nan 0.000040 0.000047 0.000025 0.000004 0.000010 0.000022 0.000059 0.000010 0.000035 0.000138 0.000102 0.000173 0.000162 0.000049 0.000040 0.000063 0.000016 0.000023 0.000002 0.000025 0.000040 0.000088 0.000158 0.000081 0.000135 0.000088 0.000122 0.000085 0.000107 0.000049 0.000168 0.000467 0.000330 0.000305 0.000127 0.000056 0.000041 0.000021 0.000118 0.000172 0.000154 0.000050 0.000091 0.000071 0.000206 0.000281 0.000226 0.000346 0.000144 0.000137 0.000134 0.000373 0.000139 0.000178 0.000109 0.000109 0.000261 0.000106 0.000124 0.000202 0.000432 0.000138 nan nan 0.000321 0.000397 0.000419 0.000234 0.000172 0.000056 0.000133 0.000149 0.000142 nan 0.000133 0.000106 0.000209 0.000083 0.000150 0.000263 0.000113 nan nan 0.000134 0.000097 0.000025 0.000092 0.000156 0.000126 0.000161 0.000127 0.000194 0.000167 0.000260 0.000261 0.000157 0.000201 0.000309 0.000243 0.000213 0.000532 0.000341 0.000150 0.000494 0.000183 0.000141 0.000281 0.000385 0.000347 0.000202 0.000190 0.000176 0.000138 0.000105 0.000259 0.000059 0.000026 0.000063 0.000035 0.000025 0.000006 0.000005 0.000007 0.000002 0.000024 0.000055 0.000022 0.000053 0.000049 0.000047 0.000024 0.000105 0.000019 0.000013 0.000020 0.000029 0.000027 0.000016 0.000004 0.000017 0.000017 0.000001 0.000008 0.000040 0.000039 0.000019 0.000011 0.000000 0.000000 0.000010 0.000024 0.000019 0.000015 0.000045 0.000032 0.000056 0.000033 0.000001 0.000010 0.000010 0.000006 0.000004 0.000022 0.000020 0.000003 0.000011 0.000005 0.000001 0.000012 0.000034 nan nan nan nan 0.000035 0.000009 0.000028 0.000034 0.000072 0.000063 0.000025 0.000029 0.000027 0.000008 0.000027 0.000034 0.000011 0.000031 0.000025 0.000010 nan 0.000011 0.000028 0.000042 0.000029 0.000070 0.000034 0.000012 0.000009 0.000013 0.000001 nan 0.000034 0.000067 0.000033 0.000049 nan nan 0.000009 0.000015 0.000009 nan 0.000015 0.000020 nan 0.000011 nan 0.000002 0.000007 0.000013 0.000009 0.000014 nan 0.000004 0.000003 0.000019 nan 0.000013 0.000018 0.000048 0.000020 0.000004 nan 0.000002 0.000005 0.000027 nan 0.000025 0.000031 0.000075 0.000060 0.000057 0.000045 0.000088 0.000053 0.000007 0.000016 0.000076 0.000013 0.000018 0.000016 0.000055 0.000100 0.000084 0.000019 0.000006 0.000011 0.000003 0.000001 0.000015 0.000003 nan 0.000169 0.000212 0.000273 0.000040 0.000080 0.000121 0.000311 0.000122 0.000188 0.000134 0.000128 0.000016 0.000018 0.000040 0.000007 0.000024 0.000119 0.000011 0.000013 nan 0.000033 0.000013 0.000003 0.000002 0.000012 0.000016 0.000002 0.000001 0.000006 0.000016 0.000013 0.000052 0.000047 0.000013 0.000021 0.000074 0.000050 0.000058 0.000054 0.000054 0.000172 0.000232 0.000091 0.000232 0.000302 0.000168 0.000374 0.000946 0.000723 0.000559 0.000927 0.000493 0.000633 0.000414 0.000245 0.000244 nan 0.000230 0.000362 0.000164 0.000230 0.000069 0.000078 0.000083 0.000207 0.000047 0.000034 0.000015 0.000004 0.000018 0.000096 0.000060 0.000035 0.000011 0.000023 0.000046 0.000065 0.000042 0.000032 0.000036 0.000037 0.000035 0.000021 0.000018 0.000025 0.000026 0.000019 0.000012 0.000067 0.000042 0.000124 0.000047 0.000039 0.000115 0.000035 0.000019 0.000018 0.000053 0.000063 0.000019 0.000018 0.000005 0.000006 0.000019 0.000016 0.000008 0.000026 0.000019 0.000022 0.000021 0.000028 0.000019 0.000015 0.000009 0.000007 0.000051 0.000022 0.000000 0.000005 0.000006 0.000010 0.000010 0.000023 0.000005 0.000009 0.000016 0.000008 0.000019 0.000063 0.000074 0.000040 0.000014 0.000092 0.000017 0.000043 0.000072 0.000035 nan
nan 0.000500 0.000662 0.000581 0.000437 nan 0.000962 0.000376 0.000556 0.000672 0.000614 0.001096 0.000778 0.000508 0.000544 0.000567 nan nan 0.000719 0.000335 0.000368 nan 0.000589 0.000506 0.000252 0.000235 0.000419 0.000463 0.000286 0.000431 0.000575 0.000495 0.000492 0.000909 0.001003 0.001142 0.001091 0.002326 0.003172 0.002502 0.003350 0.003277 0.005501 0.009683 0.015292 0.027025 0.037432 0.053510 0.078207 0.157374 0.789492 11.095860 3.431337 11.148861 0.933164 0.198632 0.111559 0.068784 0.043894 0.029128 0.015328 0.011314 0.014412 0.010701 0.006675 0.008540 0.006811 0.004051 0.001872 0.001205 0.001388 0.001538 0.001551 0.000937 0.000500 0.000390 0.000433 0.000577 0.000576 0.000495 0.000363 0.000397 0.000662 0.000756 0.000891 0.000796 0.001084 0.001262 0.000941 0.001033 0.000470 0.000726 0.000643 0.000588 0.000478 0.000460 0.000545 0.001017 0.001178 0.000669 0.000716 0.000380 0.000236 0.000347 0.000215 0.000071 0.000086 0.000151 0.000032 0.000060 0.000065 0.000043 0.000083 0.000079 0.000065 0.000255 0.000215 0.000259 0.000250 0.000145 0.000224 0.000125 0.000093 0.000128 0.000125 0.000151 0.000067 0.000008 0.000029 0.000132 0.000025 0.000241 0.000165 0.000246 0.000199 0.000286 0.000364 0.000134 0.000134 0.000363 0.000384 0.000453 0.000393 0.000484 0.000443 0.000632 0.000534 0.000134 0.000034 0.000059 0.000108 0.000065 0.000055 0.000089 0.000045 0.000045 0.000101 0.000140 0.000074 0.000154 0.000168 0.000198 0.000194 0.000160 0.000226 0.000172 0.000190 0.000231 0.000208 0.000239 0.000351 0.000630 0.000305 0.000316 0.000380 0.000464 0.000494 0.000504 0.000519 0.000368 0.000403 0.000342 0.000096 0.000026 0.000054 0.000111 0.000094 0.000084 0.000030 0.000131 0.000054 0.000083 0.000059 0.000007 0.000086 0.000023 0.000117 0.000123 0.000061 0.000021 0.000038 0.000007 0.000032 0.000004 0.000102 0.000099 0.000020 0.000006 0.000074 0.000037 0.000020 0.000015 0.000029 0.000007 0.000035 0.000031 0.000035 0.000093 0.000186 0.000060 0.000050 0.000043 0.000153 0.000308 0.000308 0.000216 0.000097 0.000162 0.000215 0.000550 0.000167 0.000120 0.000322 0.000370 0.000250 0.000106 0.000340 0.000383 0.000226 0.000146 0.000143 0.000133 0.000052 nan nan nan nan nan nan nan 0.000020 nan nan nan nan nan nan nan nan nan nan nan nan nan nan nan nan nan nan nan nan nan nan nan nan 0.000013 0.000057 0.000065 0.000016 0.000020 0.000021 0.000111 0.000040 0.000028 0.000107 0.000081 0.000162 0.000141 0.000072 0.000024 0.000011 0.000049 0.000038 0.000025 0.000132 0.000141 0.000043 0.000053 0.000089 0.000169 0.000076 0.000089 0.000161 0.000195 0.000151 0.000202 0.000261 0.000202 0.000427 0.000179 0.000101 0.000085 0.000027 0.000075 0.000090 0.000071 0.000081 0.000095 0.000071 0.000137 0.000272 0.000112 0.000198 0.000209 0.000124 0.000131 0.000190 0.000034 0.000082 0.000242 0.000230 0.000315 0.000378 0.000183 0.000147 0.000248 0.000110 nan nan 0.000311 0.000300 0.000290 0.000238 0.000091 0.000075 0.000109 0.000304 0.000362 nan 0.000085 0.000134 0.000213 0.000143 0.000137 0.000253 0.000104 nan nan 0.000153 0.000126 0.000098 0.000087 0.000170 0.000274 0.000234 0.000182 0.000222 0.000205 0.000174 0.000281 0.000230 0.000196 0.000222 0.000253 0.000315 0.000574 0.000488 0.000392 0.000617 0.000437 0.000532 0.000500 0.000582 0.000286 0.000295 0.000083 0.000074 0.000110 0.000161 0.000273 0.000128 0.000026 0.000074 0.000042 0.000049 0.000007 0.000001 0.000009 0.000001 0.000015 0.000102 0.000015 0.000049 0.000055 0.000125 0.000055 0.000081 0.000034 0.000005 0.000010 0.000025 0.000014 0.000006 0.000001 0.000006 0.000011 0.000001 0.000017 0.000039 0.000012 0.000007 0.000011 0.000001 0.000001 0.000002 0.000016 0.000047 0.000043 0.000042 0.000029 0.000060 0.000062 0.000029 0.000013 0.000006 0.000006 0.000011 0.000005 0.000007 0.000005 0.000001 0.000001 0.000002 0.000018 0.000117 nan nan nan nan 0.000042 0.000072 0.000063 0.000018 0.000018 0.000072 0.000018 0.000023 0.000025 0.000015 0.000014 0.000025 0.000010 0.000002 0.000012 0.000000 nan 0.000020 0.000114 0.000045 0.000034 0.000019 0.000045 0.000057 0.000014 0.000014 0.000010 nan 0.000018 0.000015 0.000012 0.000001 nan nan 0.000007 0.000065 0.000050 nan 0.000006 0.000010 nan 0.000008 nan 0.000001 0.000025 0.000037 0.000035 0.000032 nan 0.000003 0.000000 0.000001 nan 0.000008 0.000006 0.000025 0.000029 0.000028 nan 0.000006 0.000010 0.000056 nan 0.000038 0.000042 0.000054 0.000025 0.000038 0.000099 0.000069 0.000022 0.000000 0.000019 0.000035 0.000055 0.000038 0.000049 0.000017 0.000040 0.000018 0.000005 0.000005 0.000005 0.000007 0.000010 0.000005 0.000040 nan 0.000043 0.000094 0.000166 0.000062 0.000096 0.000187 0.000164 0.000049 0.000211 0.000113 0.000111 0.000040 0.000037 0.000016 0.000005 0.000020 0.000015 0.000009 0.000015 nan 0.000016 0.000050 0.000005 0.000004 0.000006 0.000014 0.000003 0.000008 0.000004 0.000038 0.000016 0.000037 0.000013 0.000014 0.000056 0.000019 0.000010 0.000056 0.000127 0.000067 0.000105 0.000184 0.000079 0.000150 0.000369 0.000434 0.000543 0.000654 0.000442 0.000271 0.000247 0.000541 0.000476 0.000341 0.000495 0.000080 nan 0.000115 0.000214 0.000356 0.000111 0.000059 0.000112 0.000050 0.000056 0.000104 0.000097 0.000056 0.000022 0.000048 0.000091 0.000110 0.000041 0.000020 0.000030 0.000026 0.000060 0.000056 0.000045 0.000025 0.000032 0.000025 0.000036 0.000013 0.000001 0.000013 0.000009 0.000019 0.000009 0.000023 0.000024 0.000085 0.000101 0.000069 0.000036 0.000039 0.000050 0.000056 0.000006 0.000012 0.000021 0.000003 0.000005 0.000014 0.000019 0.000023 0.000014 0.000012 0.000022 0.000023 0.000007 0.000014 0.000034 0.000010 0.000034 0.000047 0.000039 0.000015 0.000012 0.000022 0.000032 0.000014 0.000011 0.000003 0.000001 0.000018 0.000018 0.000003 0.000034 0.000040 0.000084 0.000011 0.000012 0.000025 0.000053 0.000043 0.000006 nan
nan 0.000409 0.000462 0.000474 0.000324 nan 0.000845 0.001147 0.000836 0.000652 0.000778 0.001086 0.000578 0.000510 0.000474 0.000533 nan nan 0.000460 0.000323 0.000429 nan 0.000990 0.000505 0.000340 0.000295 0.000408 0.000385 0.000244 0.000244 0.000624 0.001069 0.000830 0.000676 0.000725 0.000703 0.001400 0.001808 0.003295 0.002281 0.002271 0.002038 0.003728 0.005764 0.010950 0.016074 0.024336 0.041125 0.061031 0.078815 0.153777 0.869673 11.148861 3.431337 11.316123 0.926576 0.181644 0.102141 0.056059 0.044453 0.023643 0.011753 0.014914 0.010992 0.008372 0.006997 0.005045 0.003273 0.002005 0.001826 0.001463 0.001575 0.002390 0.002140 0.000893 0.000520 0.000662 0.000311 0.000556 0.000317 0.000182 0.000553 0.000876 0.000984 0.001071 0.001744 0.001055 0.000745 0.000681 0.000662 0.000311 0.000626 0.000635 0.000880 0.000587 0.000582 0.000840 0.001086 0.001114 0.000586 0.000553 0.000352 0.000282 0.000134 0.000110 0.000088 0.000249 0.000140 0.000014 0.000052 0.000025 0.000013 0.000076 0.000216 0.000108 0.000091 0.000034 0.000056 0.000113 0.000065 0.000116 0.000211 0.000041 0.000020 0.000053 0.000116 0.000102 0.000027 0.000037 0.000063 0.000057 0.000038 0.000263 0.000074 0.000116 0.000134 0.000271 0.000326 0.000258 0.000248 0.000418 0.000247 0.000261 0.000314 0.000311 0.000356 0.000482 0.000258 0.000110 0.000059 0.000125 0.000081 0.000037 0.000059 0.000024 0.000049 0.000083 0.000133 0.000106 0.000202 0.000118 0.000206 0.000271 0.000305 0.000340 0.000190 0.000295 0.000158 0.000137 0.000362 0.000441 0.000479 0.000300 0.000639 0.000763 0.000457 0.000168 0.000085 0.000124 0.000426 0.000363 0.000192 0.000241 0.000158 0.000074 0.000111 0.000152 0.000056 0.000020 0.000064 0.000020 0.000054 0.000041 0.000035 0.000040 0.000028 0.000051 0.000017 0.000021 0.000015 0.000026 0.000010 0.000012 0.000016 0.000022 0.000114 0.000144 0.000054 0.000037 0.000026 0.000035 0.000031 0.000028 0.000012 0.000041 0.000033 0.000058 0.000039 0.000104 0.000044 0.000073 0.000097 0.000229 0.000105 0.000132 0.000179 0.000122 0.000141 0.000117 0.000364 0.000224 0.000132 0.000453 0.000422 0.000470 0.000307 0.000181 0.000084 0.000246 0.000190 0.000086 0.000096 0.000038 nan nan nan nan nan nan nan 0.000012 nan nan nan nan nan nan nan nan nan nan nan nan nan nan nan nan nan nan nan nan nan nan nan nan 0.000035 0.000141 0.000091 0.000055 0.000018 0.000018 0.000008 0.000031 0.000034 0.000058 0.000268 0.000528 0.000183 0.000086 0.000035 0.000022 0.000021 0.000018 0.000056 0.000105 0.000151 0.000079 0.000088 0.000216 0.000224 0.000031 0.000158 0.000138 0.000198 0.000137 0.000107 0.000124 0.000381 0.000175 0.000119 0.000161 0.000095 0.000093 0.000062 0.000035 0.000207 0.000110 0.000115 0.000075 0.000108 0.000103 0.000085 0.000088 0.000049 0.000071 0.000267 0.000383 0.000304 0.000341 0.000618 0.000390 0.000506 0.000335 0.000165 0.000140 0.000066 0.000078 nan nan 0.000186 0.000325 0.000257 0.000137 0.000172 0.000124 0.000144 0.000198 0.000351 nan 0.000088 0.000205 0.000234 0.000335 0.000341 0.000078 0.000134 nan nan 0.000080 0.000115 0.000069 0.000077 0.000201 0.000222 0.000288 0.000467 0.000214 0.000372 0.000226 0.000231 0.000233 0.000293 0.000192 0.000334 0.000567 0.000235 0.000218 0.000380 0.000873 0.000384 0.000324 0.000450 0.000693 0.000555 0.000363 0.000168 0.000113 0.000169 0.000187 0.000113 0.000086 0.000021 0.000014 0.000029 0.000074 0.000016 0.000011 0.000069 0.000023 0.000040 0.000102 0.000031 0.000025 0.000031 0.000094 0.000055 0.000053 0.000042 0.000003 0.000000 0.000000 0.000006 0.000005 0.000000 0.000001 0.000001 0.000000 0.000003 0.000020 0.000002 0.000011 0.000011 0.000022 0.000084 0.000018 0.000065 0.000067 0.000043 0.000019 0.000032 0.000038 0.000040 0.000033 0.000008 0.000003 0.000005 0.000018 0.000003 0.000018 0.000011 0.000001 0.000004 0.000037 0.000011 0.000045 nan nan nan nan 0.000003 0.000003 0.000006 0.000008 0.000008 0.000005 0.000028 0.000031 0.000019 0.000011 0.000003 0.000040 0.000034 0.000008 0.000000 0.000016 nan 0.000043 0.000040 0.000012 0.000029 0.000015 0.000023 0.000084 0.000032 0.000032 0.000011 nan 0.000047 0.000034 0.000036 0.000006 nan nan 0.000012 0.000038 0.000030 nan 0.000007 0.000005 nan 0.000031 nan 0.000003 0.000016 0.000006 0.000005 0.000023 nan 0.000002 0.000001 0.000001 nan 0.000007 0.000010 0.000019 0.000036 0.000014 nan 0.000007 0.000110 0.000048 nan 0.000081 0.000011 0.000011 0.000004 0.000058 0.000131 0.000061 0.000061 0.000035 0.000007 0.000007 0.000012 0.000028 0.000013 0.000014 0.000063 0.000016 0.000045 0.000019 0.000004 0.000003 0.000016 0.000047 0.000014 nan 0.000065 0.000215 0.000183 0.000203 0.000116 0.000065 0.000187 0.000338 0.000172 0.000131 0.000121 0.000107 0.000067 0.000009 0.000009 0.000030 0.000029 0.000002 0.000013 nan 0.000047 0.000078 0.000003 0.000026 0.000028 0.000049 0.000056 0.000010 0.000014 0.000008 0.000034 0.000057 0.000017 0.000023 0.000031 0.000069 0.000051 0.000102 0.000211 0.000119 0.000132 0.000268 0.000161 0.000116 0.000236 0.000353 0.000226 0.000436 0.000160 0.000281 0.000300 0.000701 0.000507 0.000335 0.000325 0.000402 nan 0.000142 0.000181 0.000325 0.000140 0.000098 0.000106 0.000046 0.000043 0.000062 0.000070 0.000010 0.000025 0.000118 0.000093 0.000049 0.000035 0.000073 0.000043 0.000035 0.000029 0.000055 0.000088 0.000047 0.000002 0.000019 0.000026 0.000005 0.000003 0.000026 0.000050 0.000004 0.000009 0.000030 0.000024 0.000048 0.000075 0.000043 0.000014 0.000010 0.000027 0.000013 0.000004 0.000016 0.000047 0.000007 0.000002 0.000003 0.000004 0.000028 0.000011 0.000002 0.000008 0.000028 0.000029 0.000011 0.000024 0.000051 0.000042 0.000063 0.000072 0.000013 0.000040 0.000019 0.000012 0.000023 0.000016 0.000011 0.000001 0.000013 0.000009 0.000042 0.000034 0.000026 0.000018 0.000010 0.000002 0.000004 0.000033 0.000031 0.000031 nan
nan 0.000687 0.000521 0.000330 0.000239 nan 0.000899 0.001026 0.000658 0.000696 0.000615 0.000689 0.000339 0.000794 0.000740 0.000677 nan nan 0.000532 0.000366 0.000352 nan 0.000637 0.000294 0.000124 0.000244 0.000060 0.000165 0.000164 0.000346 0.000505 0.000908 0.001020 0.000864 0.000693 0.000758 0.000489 0.000847 0.002745 0.002618 0.002038 0.002251 0.004315 0.008599 0.008795 0.010353 0.015315 0.039585 0.042138 0.053350 0.065847 0.158968 0.933164 11.316123 3.431337 11.336764 0.874870 0.164852 0.075993 0.053628 0.033316 0.021282 0.018344 0.015871 0.012340 0.011782 0.006348 0.004352 0.002286 0.002149 0.001999 0.002209 0.001826 0.001443 0.000806 0.000457 0.000756 0.001256 0.000947 0.000717 0.000182 0.000369 0.000426 0.000787 0.001615 0.001791 0.001380 0.001016 0.000852 0.001139 0.000542 0.000801 0.001103 0.000658 0.000480 0.000622 0.000559 0.000890 0.000962 0.001059 0.000493 0.000647 0.000589 0.000391 0.000099 0.000175 0.000214 0.000124 0.000016 0.000045 0.000083 0.000014 0.000037 0.000264 0.000151 0.000148 0.000049 0.000147 0.000151 0.000054 0.000086 0.000102 0.000022 0.000024 0.000017 0.000105 0.000105 0.000038 0.000025 0.000031 0.000031 0.000028 0.000093 0.000022 0.000047 0.000118 0.000244 0.000124 0.000305 0.000335 0.000213 0.000355 0.000394 0.000231 0.000311 0.000345 0.000206 0.000263 0.000141 0.000144 0.000096 0.000102 0.000057 0.000078 0.000051 0.000180 0.000213 0.000140 0.000096 0.000086 0.000125 0.000121 0.000213 0.000261 0.000213 0.000140 0.000209 0.000133 0.000133 0.000473 0.000367 0.000546 0.000499 0.000349 0.000276 0.000520 0.000413 0.000310 0.000183 0.000144 0.000198 0.000144 0.000326 0.000179 0.000128 0.000071 0.000074 0.000043 0.000051 0.000045 0.000035 0.000043 0.000180 0.000102 0.000018 0.000012 0.000012 0.000033 0.000004 0.000003 0.000015 0.000007 0.000005 0.000002 0.000003 0.000015 0.000155 0.000141 0.000096 0.000067 0.000033 0.000061 0.000010 0.000033 0.000052 0.000101 0.000052 0.000048 0.000029 0.000026 0.000061 0.000070 0.000124 0.000090 0.000149 0.000191 0.000129 0.000076 0.000082 0.000217 0.000185 0.000105 0.000480 0.000600 0.000558 0.000334 0.000304 0.000073 0.000360 0.000292 0.000134 0.000088 0.000091 nan nan nan nan nan nan nan 0.000010 nan nan nan nan nan nan nan nan nan nan nan nan nan nan nan nan nan nan nan nan nan nan nan nan 0.000049 0.000116 0.000176 0.000043 0.000043 0.000055 0.000028 0.000035 0.000030 0.000020 0.000302 0.000161 0.000258 0.000278 0.000038 0.000145 0.000074 0.000131 0.000078 0.000199 0.000086 0.000084 0.000038 0.000096 0.000107 0.000083 0.000116 0.000137 0.000144 0.000176 0.000125 0.000231 0.000327 0.000113 0.000169 0.000118 0.000101 0.000064 0.000064 0.000099 0.000132 0.000116 0.000107 0.000272 0.000168 0.000161 0.000239 0.000214 0.000461 0.000058 0.000194 0.000178 0.000359 0.000309 0.000309 0.000583 0.001159 0.000218 0.000150 0.000131 0.000046 0.000093 nan nan 0.000187 0.000078 0.000231 0.000124 0.000175 0.000331 0.000470 0.000346 0.000574 nan 0.000054 0.000109 0.000293 0.000130 0.000127 0.000087 0.000087 nan nan 0.000071 0.000112 0.000106 0.000132 0.000192 0.000185 0.000141 0.000193 0.000083 0.000112 0.000123 0.000309 0.000314 0.000269 0.000196 0.000261 0.000581 0.000274 0.000230 0.000448 0.000538 0.000202 0.000118 0.000306 0.000408 0.000248 0.000206 0.000086 0.000078 0.000110 0.000165 0.000074 0.000037 0.000054 0.000063 0.000022 0.000018 0.000034 0.000023 0.000026 0.000034 0.000108 0.000063 0.000028 0.000020 0.000018 0.000025 0.000032 0.000039 0.000042 0.000011 0.000006 0.000035 0.000004 0.000001 0.000000 0.000002 0.000001 0.000003 0.000007 0.000014 0.000006 0.000015 0.000016 0.000023 0.000028 0.000047 0.000019 0.000023 0.000008 0.000005 0.000033 0.000052 0.000030 0.000022 0.000017 0.000004 0.000005 0.000003 0.000002 0.000005 0.000018 0.000010 0.000004 0.000047 0.000017 0.000034 nan nan nan nan 0.000028 0.000034 0.000057 0.000082 0.000055 0.000044 0.000039 0.000037 0.000034 0.000055 0.000010 0.000045 0.000035 0.000017 0.000004 0.000020 nan 0.000019 0.000025 0.000016 0.000002 0.000000 0.000002 0.000042 0.000023 0.000007 0.000019 nan 0.000024 0.000110 0.000030 0.000010 nan nan 0.000042 0.000005 0.000003 nan 0.000023 0.000015 nan 0.000020 nan 0.000001 0.000005 0.000015 0.000010 0.000009 nan 0.000010 0.000016 0.000006 nan 0.000010 0.000004 0.000007 0.000013 0.000017 nan 0.000019 0.000119 0.000091 nan 0.000137 0.000046 0.000019 0.000011 0.000144 0.000154 0.000107 0.000045 0.000063 0.000025 0.000011 0.000074 0.000023 0.000034 0.000102 0.000055 0.000020 0.000035 0.000021 0.000028 0.000002 0.000001 0.000008 0.000014 nan 0.000151 0.000125 0.000065 0.000158 0.000058 0.000074 0.000237 0.000105 0.000071 0.000021 0.000007 0.000023 0.000028 0.000078 0.000033 0.000067 0.000038 0.000006 0.000023 nan 0.000058 0.000056 0.000012 0.000033 0.000020 0.000049 0.000061 0.000011 0.000010 0.000018 0.000074 0.000017 0.000023 0.000014 0.000045 0.000102 0.000207 0.000246 0.000224 0.000053 0.000058 0.000166 0.000105 0.000292 0.000328 0.000444 0.000161 0.000068 0.000326 0.000451 0.000306 0.000507 0.000448 0.000525 0.000395 0.000390 nan 0.000085 0.000175 0.000136 0.000118 0.000167 0.000136 0.000052 0.000041 0.000018 0.000050 0.000019 0.000058 0.000128 0.000069 0.000035 0.000015 0.000040 0.000056 0.000057 0.000054 0.000039 0.000050 0.000127 0.000011 0.000029 0.000011 0.000016 0.000012 0.000013 0.000059 0.000110 0.000016 0.000016 0.000029 0.000048 0.000048 0.000033 0.000047 0.000007 0.000007 0.000035 0.000020 0.000040 0.000010 0.000001 0.000006 0.000030 0.000007 0.000032 0.000023 0.000031 0.000058 0.000011 0.000014 0.000005 0.000023 0.000086 0.000024 0.000042 0.000023 0.000019 0.000015 0.000006 0.000006 0.000015 0.000002 0.000002 0.000005 0.000005 0.000014 0.000042 0.000008 0.000004 0.000000 0.000005 0.000003 0.000011 0.000007 0.000037 0.000024 nan
nan 0.000657 0.000534 0.000335 0.000256 nan 0.000654 0.000752 0.000733 0.000998 0.000594 0.001084 0.000392 0.000753 0.000731 0.000314 nan nan 0.000783 0.000371 0.000526 nan 0.000582 0.000369 0.000104 0.000270 0.000150 0.000267 0.000277 0.000257 0.000222 0.000893 0.000994 0.001958 0.000806 0.000626 0.000703 0.000969 0.001673 0.001944 0.002256 0.001997 0.004229 0.008417 0.010707 0.008795 0.014006 0.027670 0.031842 0.043198 0.055010 0.106969 0.198632 0.926576 11.336764 3.431337 11.334396 0.906740 0.162794 0.085311 0.059834 0.038154 0.028117 0.025219 0.013533 0.010701 0.005925 0.004332 0.003768 0.002174 0.001584 0.002181 0.001549 0.001610 0.000914 0.000619 0.000321 0.000494 0.000521 0.000692 0.000150 0.000131 0.000513 0.000692 0.001346 0.001211 0.001279 0.001432 0.001269 0.001257 0.001031 0.000965 0.000711 0.000569 0.000416 0.000382 0.000682 0.000752 0.000877 0.000636 0.000358 0.000583 0.000263 0.000291 0.000205 0.000232 0.000074 0.000096 0.000128 0.000079 0.000110 0.000072 0.000053 0.000236 0.000104 0.000042 0.000076 0.000169 0.000216 0.000059 0.000180 0.000040 0.000058 0.000154 0.000144 0.000065 0.000061 0.000047 0.000059 0.000097 0.000119 0.000203 0.000030 0.000033 0.000052 0.000161 0.000218 0.000115 0.000177 0.000309 0.000285 0.000247 0.000362 0.000374 0.000169 0.000091 0.000085 0.000118 0.000067 0.000096 0.000097 0.000072 0.000072 0.000076 0.000038 0.000151 0.000168 0.000240 0.000119 0.000071 0.000254 0.000249 0.000248 0.000120 0.000209 0.000112 0.000131 0.000325 0.000455 0.000750 0.000859 0.000799 0.000488 0.000310 0.000309 0.001293 0.001138 0.000341 0.000190 0.000054 0.000116 0.000116 0.000232 0.000073 0.000099 0.000107 0.000018 0.000024 0.000016 0.000007 0.000005 0.000081 0.000057 0.000057 0.000018 0.000065 0.000053 0.000007 0.000028 0.000031 0.000014 0.000006 0.000009 0.000009 0.000009 0.000035 0.000072 0.000074 0.000061 0.000050 0.000009 0.000007 0.000000 0.000003 0.000016 0.000091 0.000107 0.000127 0.000168 0.000106 0.000059 0.000120 0.000201 0.000109 0.000100 0.000226 0.000278 0.000072 0.000086 0.000349 0.000071 0.000037 0.000237 0.000256 0.000307 0.000247 0.000108 0.000133 0.000136 0.000152 0.000201 0.000154 0.000202 nan nan nan nan nan nan nan 0.000089 nan nan nan nan nan nan nan nan nan nan nan nan nan nan nan nan nan nan nan nan nan nan nan nan 0.000011 0.000031 0.000094 0.000034 0.000031 0.000059 0.000055 0.000111 0.000049 0.000038 0.000088 0.000062 0.000168 0.000184 0.000059 0.000018 0.000072 0.000110 0.000072 0.000165 0.000132 0.000038 0.000165 0.000050 0.000046 0.000116 0.000031 0.000091 0.000121 0.000207 0.000128 0.000076 0.000470 0.000113 0.000096 0.000033 0.000087 0.000121 0.000161 0.000141 0.000089 0.000096 0.000122 0.000248 0.000060 0.000071 0.000134 0.000098 0.000218 0.000150 0.000161 0.000058 0.000103 0.000121 0.000230 0.000476 0.000190 0.000261 0.000143 0.000133 0.000106 0.000202 nan nan 0.000227 0.000118 0.000118 0.000136 0.000197 0.000127 0.000528 0.000449 0.000424 nan 0.000141 0.000285 0.000365 0.000345 0.000265 0.000097 0.000142 nan nan 0.000089 0.000156 0.000156 0.000139 0.000217 0.000174 0.000130 0.000095 0.000090 0.000090 0.000174 0.000309 0.000221 0.000479 0.000171 0.000197 0.000320 0.000209 0.000244 0.000290 0.000481 0.000157 0.000281 0.000894 0.000549 0.000767 0.000214 0.000151 0.000096 0.000119 0.000277 0.000211 0.000110 0.000099 0.000063 0.000002 0.000000 0.000007 0.000091 0.000029 0.000094 0.000126 0.000074 0.000019 0.000014 0.000014 0.000028 0.000032 0.000079 0.000023 0.000023 0.000018 0.000001 0.000010 0.000000 0.000007 0.000015 0.000017 0.000049 0.000014 0.000014 0.000023 0.000014 0.000028 0.000022 0.000014 0.000072 0.000063 0.000020 0.000016 0.000051 0.000012 0.000076 0.000065 0.000024 0.000006 0.000005 0.000001 0.000002 0.000003 0.000007 0.000011 0.000025 0.000016 0.000014 0.000049 0.000025 nan nan nan nan 0.000014 0.000019 0.000045 0.000028 0.000047 0.000018 0.000005 0.000043 0.000061 0.000027 0.000034 0.000034 0.000024 0.000009 0.000008 0.000031 nan 0.000006 0.000028 0.000049 0.000011 0.000002 0.000002 0.000035 0.000020 0.000017 0.000010 nan 0.000010 0.000067 0.000015 0.000007 nan nan 0.000045 0.000006 0.000021 nan 0.000014 0.000010 nan 0.000009 nan 0.000002 0.000006 0.000016 0.000013 0.000012 nan 0.000004 0.000032 0.000013 nan 0.000004 0.000008 0.000038 0.000022 0.000015 nan 0.000033 0.000172 0.000073 nan 0.000096 0.000043 0.000021 0.000021 0.000065 0.000099 0.000191 0.000059 0.000059 0.000008 0.000005 0.000018 0.000005 0.000065 0.000049 0.000020 0.000009 0.000047 0.000017 0.000011 0.000025 0.000004 0.000013 0.000040 nan 0.000200 0.000069 0.000015 0.000102 0.000052 0.000038 0.000081 0.000079 0.000061 0.000025 0.000002 0.000010 0.000032 0.000013 0.000074 0.000026 0.000025 0.000013 0.000017 nan 0.000033 0.000050 0.000013 0.000029 0.000021 0.000035 0.000083 0.000020 0.000035 0.000015 0.000071 0.000063 0.000035 0.000078 0.000069 0.000032 0.000122 0.000084 0.000051 0.000043 0.000144 0.000091 0.000110 0.000169 0.000159 0.000236 0.000219 0.000119 0.000172 0.000090 0.000058 0.000481 0.000431 0.000253 0.000372 0.000319 nan 0.000127 0.000093 0.000137 0.000305 0.000109 0.000174 0.000085 0.000095 0.000127 0.000075 0.000037 0.000069 0.000187 0.000110 0.000076 0.000050 0.000114 0.000062 0.000106 0.000103 0.000060 0.000026 0.000075 0.000080 0.000022 0.000007 0.000003 0.000011 0.000042 0.000093 0.000113 0.000042 0.000029 0.000038 0.000012 0.000020 0.000039 0.000039 0.000021 0.000029 0.000007 0.000020 0.000008 0.000007 0.000008 0.000025 0.000005 0.000021 0.000020 0.000027 0.000032 0.000097 0.000029 0.000010 0.000010 0.000023 0.000029 0.000026 0.000069 0.000016 0.000001 0.000000 0.000002 0.000010 0.000005 0.000002 0.000014 0.000004 0.000002 0.000001 0.000058 0.000018 0.000010 0.000004 0.000020 0.000019 0.000019 0.000025 0.000100 0.000024 nan
nan 0.000529 0.000416 0.000324 0.000339 nan 0.000407 0.000388 0.000680 0.000813 0.000730 0.000845 0.000571 0.000484 0.000810 0.000738 nan nan 0.000720 0.000436 0.000187 nan 0.000341 0.000403 0.000193 0.000143 0.000321 0.000310 0.000227 0.000131 0.000547 0.000634 0.001353 0.001299 0.000920 0.000734 0.000627 0.000380 0.000462 0.001023 0.003599 0.002576 0.004445 0.009978 0.008483 0.010927 0.011521 0.015571 0.027828 0.031535 0.036735 0.063143 0.111559 0.181644 0.874870 11.334396 3.431337 11.266379 0.813512 0.142013 0.088008 0.051288 0.034444 0.020641 0.020859 0.011718 0.009965 0.004230 0.003467 0.001474 0.001168 0.001199 0.001337 0.001431 0.000641 0.000671 0.000337 0.000320 0.000398 0.000583 0.000508 0.000335 0.000574 0.000955 0.000817 0.000715 0.001042 0.001154 0.000953 0.000746 0.000671 0.000758 0.000373 0.000664 0.000323 0.000423 0.000771 0.000879 0.000477 0.000697 0.000488 0.000172 0.000154 0.000147 0.000152 0.000088 0.000069 0.000062 0.000065 0.000020 0.000021 0.000071 0.000088 0.000105 0.000050 0.000050 0.000091 0.000076 0.000034 0.000047 0.000132 0.000047 0.000125 0.000322 0.000096 0.000104 0.000045 0.000061 0.000144 0.000079 0.000018 0.000026 0.000074 0.000062 0.000187 0.000157 0.000137 0.000247 0.000182 0.000189 0.000145 0.000153 0.000236 0.000346 0.000236 0.000168 0.000131 0.000272 0.000446 0.000184 0.000108 0.000037 0.000102 0.000023 0.000067 0.000141 0.000062 0.000131 0.000071 0.000263 0.000076 0.000183 0.000239 0.000137 0.000239 0.000239 0.000146 0.000377 0.000746 0.000906 0.000790 0.000522 0.000419 0.000299 0.000540 0.000406 0.000231 0.000127 0.000253 0.000098 0.000154 0.000124 0.000158 0.000071 0.000078 0.000089 0.000007 0.000014 0.000016 0.000006 0.000035 0.000138 0.000029 0.000050 0.000034 0.000020 0.000013 0.000007 0.000023 0.000059 0.000010 0.000006 0.000010 0.000018 0.000007 0.000040 0.000076 0.000129 0.000042 0.000009 0.000011 0.000016 0.000008 0.000010 0.000016 0.000088 0.000083 0.000109 0.000106 0.000209 0.000193 0.000145 0.000455 0.000218 0.000247 0.000221 0.000274 0.000049 0.000149 0.000334 0.000260 0.000108 0.000302 0.000208 0.000265 0.000342 0.000193 0.000395 0.000129 0.000156 0.000186 0.000101 0.000056 nan nan nan nan nan nan nan 0.000053 nan nan nan nan nan nan nan nan nan nan nan nan nan nan nan nan nan nan nan nan nan nan nan nan 0.000011 0.000037 0.000086 0.000086 0.000083 0.000102 0.000091 0.000077 0.000096 0.000060 0.000060 0.000069 0.000096 0.000071 0.000099 0.000038 0.000035 0.000060 0.000074 0.000059 0.000081 0.000219 0.000113 0.000026 0.000081 0.000069 0.000125 0.000042 0.000035 0.000157 0.000088 0.000131 0.000131 0.000083 0.000069 0.000026 0.000045 0.000080 0.000122 0.000255 0.000219 0.000128 0.000075 0.000219 0.000174 0.000243 0.000222 0.000106 0.000186 0.000234 0.000171 0.000092 0.000261 0.000514 0.000407 0.000186 0.000147 0.000150 0.000179 0.000239 0.000108 0.000257 nan nan 0.000106 0.000088 0.000075 0.000139 0.000239 0.000451 0.000413 0.000616 0.000581 nan 0.000143 0.000447 0.000354 0.000325 0.000288 0.000126 0.000085 nan nan 0.000197 0.000173 0.000373 0.000275 0.000178 0.000144 0.000168 0.000073 0.000106 0.000118 0.000256 0.000303 0.000269 0.000330 0.000179 0.000139 0.000253 0.000253 0.000218 0.000286 0.000311 0.000262 0.000290 0.000507 0.000679 0.000686 0.000397 0.000316 0.000236 0.000187 0.000451 0.000093 0.000069 0.000047 0.000040 0.000031 0.000011 0.000004 0.000203 0.000049 0.000074 0.000099 0.000069 0.000055 0.000035 0.000004 0.000023 0.000004 0.000006 0.000001 0.000012 0.000025 0.000079 0.000025 0.000008 0.000012 0.000045 0.000014 0.000014 0.000018 0.000028 0.000028 0.000003 0.000012 0.000037 0.000004 0.000014 0.000018 0.000051 0.000015 0.000033 0.000011 0.000043 0.000040 0.000062 0.000002 0.000000 0.000000 0.000001 0.000000 0.000004 0.000001 0.000005 0.000011 0.000007 0.000024 0.000006 nan nan nan nan 0.000025 0.000012 0.000013 0.000029 0.000028 0.000008 0.000015 0.000002 0.000009 0.000097 0.000077 0.000034 0.000015 0.000023 0.000020 0.000005 nan 0.000005 0.000020 0.000035 0.000034 0.000007 0.000015 0.000018 0.000061 0.000023 0.000016 nan 0.000028 0.000045 0.000031 0.000062 nan nan 0.000003 0.000003 0.000033 nan 0.000034 0.000005 nan 0.000003 nan 0.000003 0.000015 0.000032 0.000006 0.000009 nan 0.000014 0.000012 0.000008 nan 0.000008 0.000037 0.000024 0.000042 0.000071 nan 0.000009 0.000085 0.000096 nan 0.000038 0.000050 0.000011 0.000006 0.000032 0.000183 0.000086 0.000038 0.000169 0.000061 0.000043 0.000045 0.000042 0.000126 0.000145 0.000072 0.000024 0.000028 0.000002 0.000015 0.000067 0.000002 0.000029 0.000028 nan 0.000188 0.000081 0.000055 0.000128 0.000074 0.000017 0.000013 0.000049 0.000049 0.000063 0.000041 0.000032 0.000035 0.000030 0.000032 0.000074 0.000043 0.000012 0.000001 nan 0.000032 0.000019 0.000009 0.000047 0.000045 0.000053 0.000072 0.000047 0.000044 0.000012 0.000028 0.000116 0.000050 0.000124 0.000076 0.000042 0.000067 0.000035 0.000024 0.000047 0.000088 0.000107 0.000176 0.000079 0.000074 0.000076 0.000232 0.000138 0.000043 0.000087 0.000083 0.000104 0.000110 0.000191 0.000204 0.000170 nan 0.000118 0.000085 0.000217 0.000305 0.000136 0.000252 0.000093 0.000109 0.000235 0.000285 0.000187 0.000141 0.000148 0.000073 0.000010 0.000029 0.000045 0.000036 0.000033 0.000038 0.000041 0.000027 0.000019 0.000005 0.000002 0.000002 0.000015 0.000003 0.000020 0.000099 0.000041 0.000011 0.000019 0.000013 0.000020 0.000071 0.000058 0.000029 0.000032 0.000022 0.000013 0.000008 0.000007 0.000015 0.000001 0.000035 0.000028 0.000034 0.000003 0.000042 0.000144 0.000224 0.000067 0.000042 0.000044 0.000043 0.000019 0.000053 0.000039 0.000037 0.000011 0.000008 0.000004 0.000002 0.000006 0.000002 0.000001 0.000000 0.000000 0.000000 0.000017 0.000015 0.000019 0.000009 0.000032 0.000043 0.000017 0.000042 0.000081 0.000096 nan
nan 0.000433 0.000276 0.000239 0.000343 nan 0.000329 0.000264 0.000543 0.000614 0.000556 0.000377 0.000544 0.000671 0.000666 0.000705 nan nan 0.000399 0.000346 0.000385 nan 0.000379 0.000165 0.000154 0.000122 0.000199 0.000243 0.000085 0.000147 0.000207 0.000878 0.000677 0.000475 0.000420 0.000750 0.000547 0.000748 0.000584 0.000923 0.002407 0.002575 0.004279 0.006449 0.005964 0.008658 0.006303 0.012111 0.017742 0.014215 0.027918 0.040755 0.068784 0.102141 0.164852 0.906740 11.266379 3.431337 11.118970 0.871007 0.175463 0.103359 0.063157 0.039865 0.031440 0.015161 0.014759 0.006523 0.004646 0.002697 0.002192 0.001330 0.000805 0.002030 0.001748 0.000912 0.000834 0.000759 0.000844 0.000489 0.000700 0.001535 0.001090 0.001048 0.000870 0.000959 0.001025 0.000767 0.000688 0.000718 0.000687 0.000748 0.000683 0.001064 0.000429 0.000329 0.000660 0.000904 0.000666 0.000846 0.000330 0.000114 0.000153 0.000352 0.000389 0.000146 0.000281 0.000093 0.000172 0.000102 0.000028 0.000134 0.000202 0.000021 0.000076 0.000119 0.000237 0.000059 0.000028 0.000084 0.000263 0.000091 0.000041 0.000099 0.000049 0.000081 0.000102 0.000119 0.000273 0.000113 0.000049 0.000040 0.000099 0.000241 0.000183 0.000116 0.000253 0.000175 0.000197 0.000178 0.000146 0.000109 0.000083 0.000090 0.000153 0.000199 0.000317 0.000232 0.000344 0.000264 0.000200 0.000105 0.000027 0.000008 0.000045 0.000181 0.000119 0.000192 0.000122 0.000365 0.000116 0.000141 0.000335 0.000186 0.000363 0.000492 0.000276 0.000423 0.000417 0.000479 0.000872 0.000580 0.000473 0.000335 0.000373 0.000248 0.000227 0.000137 0.000287 0.000215 0.000060 0.000091 0.000116 0.000228 0.000054 0.000022 0.000013 0.000018 0.000018 0.000010 0.000114 0.000092 0.000081 0.000038 0.000021 0.000018 0.000025 0.000031 0.000040 0.000020 0.000004 0.000001 0.000020 0.000040 0.000019 0.000003 0.000012 0.000072 0.000012 0.000001 0.000026 0.000054 0.000054 0.000050 0.000032 0.000093 0.000047 0.000058 0.000164 0.000115 0.000106 0.000095 0.000329 0.000103 0.000246 0.000299 0.000238 0.000109 0.000271 0.000201 0.000208 0.000064 0.000175 0.000392 0.000349 0.000410 0.000159 0.000218 0.000271 0.000171 0.000157 0.000058 0.000165 nan nan nan nan nan nan nan 0.000015 nan nan nan nan nan nan nan nan nan nan nan nan nan nan nan nan nan nan nan nan nan nan nan nan 0.000011 0.000086 0.000122 0.000081 0.000072 0.000119 0.000055 0.000071 0.000054 0.000045 0.000086 0.000151 0.000033 0.000105 0.000042 0.000028 0.000043 0.000069 0.000083 0.000067 0.000091 0.000096 0.000067 0.000057 0.000011 0.000067 0.000126 0.000067 0.000052 0.000175 0.000033 0.000113 0.000064 0.000151 0.000067 0.000064 0.000066 0.000286 0.000214 0.000138 0.000135 0.000227 0.000091 0.000499 0.000367 0.000190 0.000169 0.000282 0.000325 0.000532 0.000182 0.000075 0.000315 0.000198 0.000239 0.000084 0.000212 0.000087 0.000062 0.000243 0.000133 0.000147 nan nan 0.000109 0.000119 0.000226 0.000115 0.000061 0.000134 0.000346 0.000696 0.000274 nan 0.000248 0.000222 0.000324 0.000171 0.000242 0.000129 0.000149 nan nan 0.000238 0.000103 0.000306 0.000190 0.000117 0.000140 0.000130 0.000070 0.000070 0.000130 0.000266 0.000160 0.000143 0.000217 0.000249 0.000144 0.000306 0.000439 0.000301 0.000176 0.000131 0.000121 0.000414 0.000241 0.000562 0.000458 0.000397 0.000191 0.000245 0.000125 0.000093 0.000067 0.000074 0.000017 0.000049 0.000125 0.000031 0.000028 0.000065 0.000043 0.000141 0.000084 0.000105 0.000031 0.000040 0.000027 0.000037 0.000029 0.000034 0.000020 0.000004 0.000025 0.000055 0.000028 0.000004 0.000002 0.000019 0.000005 0.000028 0.000018 0.000040 0.000034 0.000008 0.000029 0.000020 0.000005 0.000005 0.000031 0.000122 0.000096 0.000028 0.000054 0.000078 0.000033 0.000037 0.000005 0.000004 0.000000 0.000019 0.000020 0.000002 0.000004 0.000004 0.000008 0.000008 0.000005 0.000002 nan nan nan nan 0.000042 0.000045 0.000022 0.000061 0.000035 0.000005 0.000002 0.000005 0.000023 0.000105 0.000063 0.000025 0.000012 0.000008 0.000008 0.000013 nan 0.000010 0.000017 0.000028 0.000018 0.000040 0.000005 0.000032 0.000016 0.000002 0.000013 nan 0.000017 0.000016 0.000074 0.000054 nan nan 0.000007 0.000021 0.000024 nan 0.000007 0.000010 nan 0.000009 nan 0.000019 0.000016 0.000030 0.000015 0.000016 nan 0.000017 0.000014 0.000006 nan 0.000016 0.000009 0.000026 0.000025 0.000055 nan 0.000012 0.000096 0.000060 nan 0.000062 0.000020 0.000004 0.000013 0.000063 0.000081 0.000032 0.000034 0.000207 0.000138 0.000005 0.000029 0.000015 0.000047 0.000031 0.000025 0.000013 0.000042 0.000010 0.000003 0.000003 0.000015 0.000015 0.000007 nan 0.000079 0.000091 0.000094 0.000084 0.000032 0.000006 0.000025 0.000091 0.000028 0.000031 0.000011 0.000032 0.000027 0.000026 0.000009 0.000019 0.000028 0.000009 0.000004 nan 0.000011 0.000042 0.000069 0.000025 0.000017 0.000086 0.000091 0.000132 0.000094 0.000077 0.000061 0.000102 0.000145 0.000065 0.000028 0.000013 0.000021 0.000165 0.000086 0.000043 0.000042 0.000144 0.000176 0.000141 0.000148 0.000232 0.000286 0.000168 0.000137 0.000082 0.000118 0.000144 0.000291 0.000202 0.000280 0.000253 nan 0.000062 0.000085 0.000377 0.000269 0.000257 0.000476 0.000223 0.000154 0.000145 0.000190 0.000187 0.000067 0.000076 0.000067 0.000113 0.000118 0.000080 0.000044 0.000038 0.000017 0.000104 0.000038 0.000020 0.000030 0.000018 0.000012 0.000020 0.000026 0.000015 0.000054 0.000085 0.000018 0.000045 0.000099 0.000064 0.000064 0.000052 0.000032 0.000025 0.000043 0.000038 0.000029 0.000020 0.000010 0.000008 0.000053 0.000018 0.000047 0.000012 0.000042 0.000148 0.000013 0.000010 0.000014 0.000018 0.000074 0.000010 0.000005 0.000003 0.000005 0.000003 0.000002 0.000029 0.000034 0.000006 0.000004 0.000002 0.000001 0.000029 0.000003 0.000034 0.000023 0.000019 0.000003 0.000008 0.000031 0.000032 0.000012 0.000074 0.000042 nan
nan 0.000190 0.000304 0.000406 0.000615 nan 0.000464 0.000364 0.000505 0.000707 0.000727 0.000502 0.000479 0.000688 0.000328 0.000477 nan nan 0.000288 0.000205 0.000147 nan 0.000197 0.000080 0.000109 0.000119 0.000099 0.000291 0.000080 0.000245 0.000470 0.000913 0.001018 0.000468 0.000420 0.000502 0.000415 0.000695 0.000790 0.001651 0.002316 0.001489 0.002206 0.004417 0.008635 0.007052 0.006228 0.009419 0.012730 0.013920 0.019630 0.031402 0.043894 0.056059 0.075993 0.162794 0.813512 11.118970 3.431337 11.198440 1.012187 0.212591 0.143744 0.076814 0.039561 0.023941 0.023663 0.012735 0.007474 0.004706 0.002339 0.002010 0.002039 0.001635 0.000797 0.000831 0.000653 0.000398 0.000850 0.001266 0.000699 0.000841 0.001301 0.000661 0.001079 0.001015 0.001773 0.001292 0.000658 0.001189 0.001063 0.000694 0.000912 0.001238 0.000682 0.000517 0.000829 0.000524 0.000766 0.000846 0.000544 0.000499 0.000222 0.000296 0.000480 0.000214 0.000215 0.000056 0.000215 0.000137 0.000036 0.000104 0.000107 0.000099 0.000059 0.000144 0.000224 0.000162 0.000122 0.000192 0.000059 0.000061 0.000144 0.000069 0.000029 0.000065 0.000108 0.000176 0.000159 0.000067 0.000053 0.000059 0.000108 0.000343 0.000129 0.000045 0.000391 0.000134 0.000257 0.000235 0.000136 0.000201 0.000122 0.000347 0.000182 0.000231 0.000311 0.000255 0.000264 0.000288 0.000251 0.000212 0.000067 0.000099 0.000061 0.000102 0.000151 0.000119 0.000161 0.000210 0.000113 0.000058 0.000175 0.000281 0.000231 0.000400 0.000214 0.000361 0.000344 0.000360 0.000492 0.000617 0.000455 0.000315 0.000305 0.000214 0.000271 0.000179 0.000347 0.000330 0.000280 0.000300 0.000211 0.000117 0.000021 0.000043 0.000018 0.000040 0.000047 0.000065 0.000014 0.000184 0.000181 0.000049 0.000013 0.000001 0.000002 0.000007 0.000059 0.000020 0.000008 0.000001 0.000006 0.000028 0.000058 0.000021 0.000011 0.000010 0.000003 0.000002 0.000013 0.000069 0.000038 0.000032 0.000040 0.000065 0.000069 0.000090 0.000092 0.000068 0.000182 0.000313 0.000251 0.000164 0.000394 0.000242 0.000372 0.000345 0.000345 0.000118 0.000109 0.000073 0.000217 0.000421 0.000260 0.000323 0.000098 0.000046 0.000090 0.000143 0.000080 0.000071 0.000037 nan nan nan nan nan nan nan 0.000010 nan nan nan nan nan nan nan nan nan nan nan nan nan nan nan nan nan nan nan nan nan nan nan nan 0.000008 0.000035 0.000037 0.000067 0.000097 0.000094 0.000063 0.000019 0.000023 0.000057 0.000044 0.000025 0.000099 0.000054 0.000012 0.000010 0.000093 0.000088 0.000038 0.000141 0.000049 0.000025 0.000113 0.000032 0.000029 0.000005 0.000051 0.000057 0.000154 0.000144 0.000033 0.000078 0.000074 0.000063 0.000052 0.000043 0.000090 0.000281 0.000147 0.000032 0.000043 0.000069 0.000033 0.000390 0.000492 0.000178 0.000266 0.000179 0.000182 0.000286 0.000358 0.000112 0.000252 0.000182 0.000298 0.000359 0.000185 0.000106 0.000082 0.000064 0.000178 0.000090 nan nan 0.000230 0.000267 0.000090 0.000058 0.000027 0.000052 0.000206 0.000222 0.000420 nan 0.000234 0.000335 0.000520 0.000222 0.000175 0.000153 0.000255 nan nan 0.000154 0.000253 0.000280 0.000163 0.000126 0.000132 0.000284 0.000213 0.000235 0.000325 0.000363 0.000280 0.000320 0.000266 0.000207 0.000130 0.000252 0.000214 0.000272 0.000058 0.000035 0.000048 0.000179 0.000254 0.000271 0.000263 0.000606 0.000420 0.000258 0.000144 0.000062 0.000128 0.000049 0.000032 0.000038 0.000055 0.000067 0.000108 0.000125 0.000019 0.000016 0.000010 0.000057 0.000102 0.000074 0.000065 0.000013 0.000067 0.000065 0.000017 0.000009 0.000002 0.000014 0.000034 0.000014 0.000009 0.000017 0.000006 0.000012 0.000005 0.000003 0.000055 0.000077 0.000042 0.000017 0.000002 0.000000 0.000024 0.000021 0.000025 0.000019 0.000013 0.000045 0.000017 0.000022 0.000003 0.000015 0.000007 0.000019 0.000024 0.000001 0.000001 0.000014 0.000022 0.000014 0.000002 0.000002 nan nan nan nan 0.000002 0.000007 0.000000 0.000024 0.000010 0.000005 0.000017 0.000013 0.000014 0.000049 0.000006 0.000005 0.000013 0.000019 0.000029 0.000037 nan 0.000010 0.000057 0.000059 0.000015 0.000044 0.000023 0.000018 0.000037 0.000016 0.000015 nan 0.000010 0.000019 0.000012 0.000031 nan nan 0.000037 0.000040 0.000063 nan 0.000015 0.000032 nan 0.000034 nan 0.000001 0.000007 0.000040 0.000020 0.000017 nan 0.000014 0.000014 0.000009 nan 0.000013 0.000017 0.000001 0.000009 0.000023 nan 0.000003 0.000049 0.000056 nan 0.000110 0.000049 0.000018 0.000026 0.000079 0.000067 0.000030 0.000029 0.000079 0.000037 0.000011 0.000009 0.000009 0.000053 0.000023 0.000024 0.000119 0.000042 0.000006 0.000016 0.000002 0.000001 0.000033 0.000035 nan 0.000141 0.000038 0.000037 0.000019 0.000007 0.000004 0.000011 0.000078 0.000031 0.000021 0.000041 0.000027 0.000035 0.000063 0.000025 0.000070 0.000055 0.000045 0.000006 nan 0.000020 0.000049 0.000084 0.000053 0.000043 0.000096 0.000099 0.000024 0.000070 0.000074 0.000074 0.000152 0.000057 0.000074 0.000042 0.000054 0.000096 0.000094 0.000016 0.000053 0.000047 0.000110 0.000287 0.000278 0.000208 0.000328 0.000128 0.000227 0.000224 0.000271 0.000270 0.000414 0.000209 0.000325 0.000419 0.000253 nan 0.000159 0.000226 0.000206 0.000170 0.000132 0.000142 0.000172 0.000190 0.000039 0.000076 0.000098 0.000067 0.000030 0.000040 0.000020 0.000043 0.000030 0.000016 0.000044 0.000048 0.000035 0.000026 0.000020 0.000030 0.000026 0.000003 0.000009 0.000035 0.000017 0.000058 0.000025 0.000056 0.000137 0.000110 0.000131 0.000090 0.000073 0.000054 0.000008 0.000007 0.000010 0.000016 0.000018 0.000018 0.000015 0.000032 0.000032 0.000051 0.000020 0.000034 0.000212 0.000116 0.000031 0.000004 0.000027 0.000014 0.000065 0.000017 0.000020 0.000004 0.000009 0.000001 0.000063 0.000034 0.000008 0.000035 0.000023 0.000028 0.000028 0.000013 0.000016 0.000038 0.000029 0.000021 0.000043 0.000015 0.000006 0.000089 0.000152 0.000114 nan
nan 0.000201 0.000243 0.000156 0.000167 nan 0.000344 0.000427 0.000768 0.000538 0.000705 0.000557 0.000523 0.000497 0.000366 0.000666 nan nan 0.000269 0.000372 0.000341 nan 0.000514 0.000392 0.000099 0.000130 0.000168 0.000358 0.000231 0.000161 0.000464 0.000965 0.000864 0.000609 0.000392 0.000191 0.000398 0.000439 0.000912 0.000852 0.001800 0.002310 0.001746 0.003341 0.005364 0.004175 0.004614 0.009575 0.008491 0.008248 0.013380 0.021166 0.029128 0.044453 0.053628 0.085311 0.142013 0.871007 11.198440 3.431337 11.226347 0.880564 0.221499 0.112657 0.066368 0.051576 0.028023 0.014878 0.008090 0.004667 0.002441 0.002279 0.001554 0.001167 0.001524 0.001397 0.001222 0.000528 0.001265 0.001069 0.000402 0.000515 0.001003 0.001070 0.002013 0.001911 0.002424 0.002104 0.000768 0.000727 0.001605 0.000669 0.000990 0.000826 0.000600 0.000860 0.000673 0.000592 0.001215 0.000499 0.000213 0.000468 0.000150 0.000320 0.000257 0.000161 0.000067 0.000195 0.000187 0.000047 0.000207 0.000045 0.000054 0.000076 0.000065 0.000161 0.000184 0.000211 0.000128 0.000152 0.000105 0.000138 0.000091 0.000078 0.000038 0.000166 0.000132 0.000224 0.000039 0.000089 0.000055 0.000151 0.000206 0.000223 0.000364 0.000183 0.000421 0.000175 0.000202 0.000116 0.000116 0.000157 0.000093 0.000240 0.000249 0.000094 0.000180 0.000203 0.000216 0.000188 0.000159 0.000166 0.000029 0.000028 0.000061 0.000089 0.000148 0.000074 0.000207 0.000122 0.000245 0.000322 0.000250 0.000442 0.000294 0.000368 0.000420 0.000274 0.000784 0.000615 0.000460 0.000506 0.000481 0.000408 0.000231 0.000514 0.000481 0.000493 0.000311 0.000326 0.000357 0.000276 0.000144 0.000122 0.000148 0.000105 0.000057 0.000134 0.000104 0.000096 0.000040 0.000111 0.000117 0.000047 0.000027 0.000020 0.000004 0.000029 0.000063 0.000019 0.000007 0.000017 0.000019 0.000030 0.000020 0.000011 0.000004 0.000018 0.000017 0.000065 0.000028 0.000026 0.000010 0.000006 0.000031 0.000033 0.000122 0.000112 0.000083 0.000069 0.000064 0.000252 0.000191 0.000240 0.000202 0.000092 0.000525 0.000639 0.000372 0.000104 0.000140 0.000152 0.000098 0.000174 0.000160 0.000204 0.000225 0.000103 0.000171 0.000083 0.000048 0.000062 0.000060 nan nan nan nan nan nan nan 0.000035 nan nan nan nan nan nan nan nan nan nan nan nan nan nan nan nan nan nan nan nan nan nan nan nan 0.000042 0.000028 0.000015 0.000097 0.000023 0.000145 0.000132 0.000047 0.000044 0.000019 0.000089 0.000070 0.000091 0.000020 0.000050 0.000008 0.000037 0.000037 0.000065 0.000045 0.000091 0.000035 0.000076 0.000029 0.000017 0.000031 0.000014 0.000061 0.000035 0.000134 0.000164 0.000045 0.000038 0.000042 0.000102 0.000030 0.000211 0.000215 0.000096 0.000056 0.000027 0.000101 0.000119 0.000165 0.000330 0.000305 0.000120 0.000087 0.000087 0.000043 0.000183 0.000194 0.000235 0.000594 0.000293 0.000294 0.000285 0.000209 0.000239 0.000035 0.000101 0.000160 nan nan 0.000474 0.000281 0.000235 0.000109 0.000056 0.000153 0.000088 0.000160 0.000109 nan 0.000389 0.000279 0.000269 0.000299 0.000245 0.000137 0.000103 nan nan 0.000160 0.000283 0.000322 0.000302 0.000246 0.000212 0.000127 0.000160 0.000286 0.000222 0.000235 0.000295 0.000319 0.000221 0.000118 0.000239 0.000104 0.000115 0.000109 0.000112 0.000088 0.000247 0.000222 0.000168 0.000154 0.000245 0.000387 0.000487 0.000179 0.000128 0.000151 0.000187 0.000321 0.000078 0.000033 0.000047 0.000009 0.000019 0.000108 0.000035 0.000047 0.000038 0.000065 0.000113 0.000100 0.000061 0.000081 0.000059 0.000079 0.000078 0.000031 0.000023 0.000022 0.000031 0.000013 0.000010 0.000047 0.000040 0.000013 0.000027 0.000011 0.000018 0.000117 0.000002 0.000006 0.000029 0.000005 0.000010 0.000013 0.000018 0.000025 0.000009 0.000011 0.000038 0.000072 0.000025 0.000045 0.000021 0.000017 0.000006 0.000007 0.000005 0.000031 0.000045 0.000023 0.000014 0.000032 nan nan nan nan 0.000006 0.000024 0.000009 0.000007 0.000032 0.000067 0.000020 0.000053 0.000042 0.000018 0.000019 0.000028 0.000039 0.000028 0.000005 0.000037 nan 0.000016 0.000049 0.000011 0.000010 0.000028 0.000038 0.000019 0.000022 0.000028 0.000010 nan 0.000015 0.000024 0.000062 0.000052 nan nan 0.000026 0.000051 0.000064 nan 0.000017 0.000025 nan 0.000002 nan 0.000015 0.000018 0.000012 0.000014 0.000015 nan 0.000005 0.000021 0.000021 nan 0.000032 0.000014 0.000009 0.000002 0.000036 nan 0.000124 0.000147 0.000168 nan 0.000074 0.000062 0.000043 0.000041 0.000025 0.000035 0.000010 0.000035 0.000069 0.000072 0.000009 0.000006 0.000023 0.000014 0.000039 0.000023 0.000027 0.000019 0.000022 0.000015 0.000004 0.000004 0.000007 0.000004 nan 0.000021 0.000038 0.000007 0.000058 0.000018 0.000019 0.000081 0.000081 0.000022 0.000073 0.000036 0.000062 0.000018 0.000052 0.000028 0.000015 0.000015 0.000037 0.000012 nan 0.000011 0.000071 0.000074 0.000119 0.000037 0.000088 0.000154 0.000016 0.000003 0.000004 0.000067 0.000029 0.000196 0.000110 0.000089 0.000079 0.000045 0.000091 0.000067 0.000076 0.000110 0.000141 0.000220 0.000155 0.000354 0.000307 0.000210 0.000168 0.000141 0.000310 0.000315 0.000310 0.000193 0.000239 0.000290 0.000157 nan 0.000217 0.000109 0.000218 0.000142 0.000152 0.000090 0.000137 0.000104 0.000167 0.000257 0.000124 0.000150 0.000080 0.000069 0.000073 0.000066 0.000075 0.000021 0.000036 0.000014 0.000010 0.000017 0.000039 0.000043 0.000023 0.000009 0.000017 0.000015 0.000050 0.000030 0.000019 0.000010 0.000047 0.000040 0.000043 0.000050 0.000029 0.000066 0.000033 0.000013 0.000007 0.000035 0.000035 0.000049 0.000006 0.000001 0.000027 0.000037 0.000007 0.000047 0.000094 0.000113 0.000006 0.000005 0.000007 0.000019 0.000021 0.000004 0.000031 0.000002 0.000003 0.000007 0.000000 0.000015 0.000018 0.000006 0.000011 0.000014 0.000023 0.000008 0.000072 0.000065 0.000040 0.000061 0.000056 0.000015 0.000019 0.000122 0.000111 0.000102 nan
nan 0.000112 0.000244 0.000146 0.000345 nan 0.000517 0.000650 0.000509 0.000578 0.000621 0.000449 0.000465 0.000456 0.000416 0.000537 nan nan 0.000478 0.000735 0.000601 nan 0.000535 0.000591 0.000483 0.000086 0.000232 0.000321 0.000364 0.000287 0.000311 0.000310 0.000590 0.000519 0.000292 0.000161 0.000415 0.000641 0.000897 0.000688 0.001459 0.003861 0.003348 0.005071 0.003615 0.004452 0.005389 0.008799 0.010296 0.008772 0.011703 0.019760 0.015328 0.023643 0.033316 0.059834 0.088008 0.175463 1.012187 11.226347 3.431337 11.383143 0.898350 0.209664 0.097157 0.059289 0.026992 0.012260 0.007805 0.005610 0.003662 0.003477 0.001614 0.002215 0.001084 0.000625 0.001244 0.001267 0.001051 0.001131 0.000494 0.000481 0.000901 0.000588 0.002123 0.002046 0.001492 0.001862 0.001647 0.000895 0.000760 0.000260 0.001414 0.000619 0.000768 0.001027 0.000622 0.000454 0.000551 0.000256 0.000448 0.000418 0.000499 0.000257 0.000199 0.000161 0.000207 0.000176 0.000131 0.000056 0.000110 0.000096 0.000155 0.000151 0.000105 0.000155 0.000184 0.000224 0.000188 0.000128 0.000074 0.000069 0.000091 0.000045 0.000081 0.000105 0.000180 0.000069 0.000132 0.000237 0.000072 0.000207 0.000195 0.000327 0.000302 0.000342 0.000403 0.000301 0.000231 0.000167 0.000206 0.000346 0.000248 0.000078 0.000045 0.000045 0.000249 0.000287 0.000705 0.000159 0.000038 0.000070 0.000044 0.000028 0.000025 0.000141 0.000169 0.000065 0.000245 0.000096 0.000030 0.000119 0.000342 0.000553 0.000226 0.000676 0.001030 0.000573 0.000720 0.000738 0.000351 0.000218 0.000397 0.000261 0.000230 0.000830 0.000811 0.000631 0.000780 0.000329 0.000299 0.000296 0.000250 0.000297 0.000287 0.000158 0.000179 0.000101 0.000063 0.000072 0.000200 0.000077 0.000129 0.000084 0.000035 0.000042 0.000009 0.000035 0.000138 0.000038 0.000014 0.000013 0.000003 0.000004 0.000009 0.000002 0.000005 0.000007 0.000031 0.000079 0.000056 0.000021 0.000025 0.000024 0.000138 0.000128 0.000132 0.000065 0.000038 0.000065 0.000096 0.000143 0.000277 0.000331 0.000357 0.000309 0.000423 0.001062 0.000407 0.000142 0.000117 0.000082 0.000212 0.000123 0.000098 0.000201 0.000056 0.000126 0.000157 0.000050 0.000078 0.000094 0.000015 nan nan nan nan nan nan nan 0.000057 nan nan nan nan nan nan nan nan nan nan nan nan nan nan nan nan nan nan nan nan nan nan nan nan 0.000035 0.000039 0.000006 0.000020 0.000024 0.000032 0.000059 0.000029 0.000019 0.000061 0.000099 0.000117 0.000023 0.000024 0.000056 0.000043 0.000053 0.000032 0.000094 0.000023 0.000007 0.000015 0.000037 0.000016 0.000031 0.000018 0.000028 0.000074 0.000016 0.000099 0.000113 0.000072 0.000037 0.000038 0.000043 0.000043 0.000116 0.000073 0.000066 0.000122 0.000083 0.000161 0.000119 0.000154 0.000202 0.000202 0.000085 0.000164 0.000143 0.000052 0.000164 0.000182 0.000444 0.000462 0.000341 0.000198 0.000262 0.000140 0.000295 0.000189 0.000140 0.000210 nan nan 0.000420 0.000080 0.000154 0.000124 0.000090 0.000130 0.000153 0.000124 0.000345 nan 0.000290 0.000153 0.000230 0.000304 0.000231 0.000167 0.000123 nan nan 0.000204 0.000344 0.000366 0.000294 0.000483 0.000149 0.000217 0.000197 0.000239 0.000076 0.000131 0.000130 0.000085 0.000140 0.000121 0.000520 0.000115 0.000103 0.000124 0.000130 0.000071 0.000160 0.000261 0.000115 0.000045 0.000232 0.000375 0.000341 0.000296 0.000202 0.000161 0.000249 0.000219 0.000145 0.000020 0.000021 0.000001 0.000038 0.000081 0.000035 0.000053 0.000061 0.000094 0.000043 0.000039 0.000025 0.000082 0.000024 0.000034 0.000034 0.000009 0.000040 0.000019 0.000061 0.000026 0.000029 0.000059 0.000035 0.000015 0.000040 0.000067 0.000037 0.000074 0.000037 0.000047 0.000053 0.000010 0.000023 0.000004 0.000058 0.000032 0.000010 0.000025 0.000008 0.000006 0.000010 0.000008 0.000012 0.000044 0.000012 0.000039 0.000029 0.000043 0.000051 0.000055 0.000049 0.000004 nan nan nan nan 0.000007 0.000008 0.000005 0.000003 0.000007 0.000005 0.000008 0.000074 0.000102 0.000061 0.000065 0.000072 0.000070 0.000023 0.000005 0.000016 nan 0.000024 0.000019 0.000032 0.000010 0.000015 0.000020 0.000010 0.000003 0.000053 0.000045 nan 0.000054 0.000058 0.000054 0.000043 nan nan 0.000047 0.000059 0.000042 nan 0.000023 0.000027 nan 0.000004 nan 0.000067 0.000026 0.000017 0.000011 0.000009 nan 0.000004 0.000003 0.000012 nan 0.000040 0.000011 0.000014 0.000013 0.000028 nan 0.000101 0.000143 0.000121 nan 0.000041 0.000069 0.000107 0.000080 0.000019 0.000004 0.000008 0.000002 0.000059 0.000089 0.000020 0.000037 0.000053 0.000014 0.000016 0.000059 0.000017 0.000032 0.000040 0.000005 0.000013 0.000008 0.000032 0.000028 nan 0.000007 0.000010 0.000023 0.000021 0.000007 0.000046 0.000052 0.000014 0.000024 0.000051 0.000053 0.000047 0.000049 0.000033 0.000063 0.000009 0.000011 0.000004 0.000005 nan 0.000018 0.000029 0.000024 0.000030 0.000045 0.000058 0.000172 0.000028 0.000003 0.000006 0.000029 0.000208 0.000173 0.000155 0.000057 0.000016 0.000031 0.000038 0.000040 0.000086 0.000105 0.000042 0.000099 0.000144 0.000107 0.000268 0.000336 0.000272 0.000206 0.000390 0.000309 0.000171 0.000219 0.000143 0.000191 0.000030 nan 0.000261 0.000109 0.000167 0.000150 0.000095 0.000265 0.000269 0.000128 0.000223 0.000175 0.000277 0.000236 0.000080 0.000086 0.000087 0.000060 0.000057 0.000022 0.000018 0.000018 0.000020 0.000071 0.000150 0.000038 0.000021 0.000030 0.000023 0.000035 0.000048 0.000039 0.000040 0.000113 0.000060 0.000010 0.000021 0.000036 0.000041 0.000109 0.000052 0.000033 0.000026 0.000019 0.000021 0.000014 0.000002 0.000012 0.000008 0.000026 0.000029 0.000042 0.000015 0.000074 0.000045 0.000007 0.000029 0.000014 0.000035 0.000007 0.000002 0.000001 0.000006 0.000014 0.000014 0.000014 0.000018 0.000028 0.000011 0.000047 0.000032 0.000029 0.000091 0.000016 0.000028 0.000047 0.000099 0.000026 0.000047 0.000047 0.000072 0.000040 nan
nan 0.000122 0.000257 0.000240 0.000455 nan 0.000856 0.000676 0.000525 0.000704 0.000599 0.000912 0.000705 0.001055 0.001381 0.000944 nan nan 0.000423 0.001005 0.000682 nan 0.000527 0.000331 0.000296 0.000183 0.000199 0.000119 0.000264 0.000062 0.000222 0.000467 0.000559 0.000616 0.000236 0.000195 0.000321 0.000445 0.000403 0.000850 0.001183 0.001151 0.002355 0.005538 0.003924 0.002229 0.004488 0.007877 0.007043 0.011183 0.013044 0.013286 0.011314 0.011753 0.021282 0.038154 0.051288 0.103359 0.212591 0.880564 11.383143 3.431337 11.061884 0.858646 0.158220 0.090910 0.050589 0.021133 0.010949 0.007467 0.005530 0.004587 0.005117 0.003146 0.002858 0.001410 0.002055 0.001310 0.001375 0.001938 0.001075 0.000681 0.000372 0.000512 0.001964 0.001323 0.001471 0.001743 0.001668 0.001377 0.000584 0.000515 0.000843 0.000994 0.001451 0.000991 0.000405 0.000711 0.000783 0.000566 0.000723 0.000644 0.000400 0.000367 0.000413 0.000384 0.000569 0.000386 0.000141 0.000094 0.000191 0.000258 0.000246 0.000323 0.000195 0.000180 0.000359 0.000203 0.000144 0.000045 0.000021 0.000067 0.000184 0.000180 0.000155 0.000359 0.000135 0.000113 0.000233 0.000272 0.000180 0.000079 0.000212 0.000273 0.000157 0.000176 0.000161 0.000588 0.000385 0.000368 0.000309 0.000266 0.000201 0.000329 0.000266 0.000286 0.000409 0.000188 0.000543 0.000260 0.000057 0.000086 0.000027 0.000045 0.000022 0.000138 0.000138 0.000076 0.000083 0.000118 0.000124 0.000104 0.000147 0.000412 0.000314 0.000729 0.000653 0.000316 0.000664 0.001112 0.000540 0.000420 0.000363 0.000320 0.000234 0.000492 0.000472 0.000467 0.000706 0.000349 0.000137 0.000210 0.000353 0.000439 0.000311 0.000177 0.000203 0.000067 0.000091 0.000208 0.000204 0.000132 0.000105 0.000051 0.000031 0.000022 0.000008 0.000035 0.000025 0.000008 0.000024 0.000007 0.000000 0.000005 0.000003 0.000004 0.000001 0.000017 0.000047 0.000014 0.000052 0.000052 0.000040 0.000067 0.000063 0.000030 0.000062 0.000099 0.000150 0.000096 0.000190 0.000114 0.000205 0.000373 0.000417 0.000270 0.000330 0.000541 0.000205 0.000136 0.000105 0.000123 0.000097 0.000118 0.000156 0.000164 0.000058 0.000109 0.000098 0.000029 0.000104 0.000085 0.000042 nan nan nan nan nan nan nan 0.000059 nan nan nan nan nan nan nan nan nan nan nan nan nan nan nan nan nan nan nan nan nan nan nan nan 0.000031 0.000045 0.000001 0.000020 0.000138 0.000091 0.000034 0.000057 0.000014 0.000055 0.000199 0.000184 0.000131 0.000145 0.000187 0.000122 0.000079 0.000020 0.000097 0.000035 0.000020 0.000031 0.000030 0.000028 0.000018 0.000034 0.000010 0.000002 0.000038 0.000061 0.000028 0.000069 0.000065 0.000099 0.000058 0.000104 0.000026 0.000040 0.000041 0.000062 0.000128 0.000137 0.000132 0.000091 0.000240 0.000213 0.000104 0.000356 0.000127 0.000136 0.000334 0.000170 0.000095 0.000198 0.000226 0.000357 0.000285 0.000164 0.000137 0.000210 0.000300 0.000157 nan nan 0.000183 0.000130 0.000133 0.000109 0.000124 0.000107 0.000075 0.000014 0.000098 nan 0.000439 0.000321 0.000501 0.000281 0.000068 0.000305 0.000274 nan nan 0.000136 0.000175 0.000167 0.000133 0.000222 0.000112 0.000274 0.000214 0.000104 0.000164 0.000243 0.000160 0.000116 0.000249 0.000170 0.000385 0.000375 0.000198 0.000198 0.000352 0.000215 0.000250 0.000137 0.000093 0.000067 0.000277 0.000134 0.000099 0.000301 0.000171 0.000240 0.000419 0.000206 0.000273 0.000059 0.000038 0.000009 0.000067 0.000158 0.000135 0.000067 0.000047 0.000021 0.000020 0.000040 0.000040 0.000024 0.000020 0.000024 0.000007 0.000001 0.000011 0.000023 0.000014 0.000049 0.000056 0.000037 0.000006 0.000003 0.000002 0.000007 0.000000 0.000026 0.000069 0.000019 0.000053 0.000079 0.000047 0.000050 0.000099 0.000069 0.000011 0.000010 0.000018 0.000002 0.000003 0.000003 0.000001 0.000003 0.000004 0.000015 0.000013 0.000059 0.000145 0.000031 0.000045 0.000003 nan nan nan nan 0.000019 0.000002 0.000014 0.000007 0.000044 0.000044 0.000016 0.000061 0.000057 0.000100 0.000082 0.000074 0.000019 0.000091 0.000015 0.000011 nan 0.000006 0.000034 0.000049 0.000023 0.000009 0.000029 0.000011 0.000002 0.000023 0.000007 nan 0.000042 0.000056 0.000060 0.000013 nan nan 0.000009 0.000034 0.000040 nan 0.000023 0.000023 nan 0.000009 nan 0.000021 0.000045 0.000047 0.000007 0.000006 nan 0.000010 0.000009 0.000007 nan 0.000018 0.000004 0.000010 0.000016 0.000011 nan 0.000086 0.000024 0.000056 nan 0.000044 0.000056 0.000090 0.000018 0.000018 0.000028 0.000035 0.000024 0.000059 0.000044 0.000014 0.000015 0.000145 0.000128 0.000089 0.000053 0.000006 0.000014 0.000023 0.000020 0.000007 0.000006 0.000026 0.000029 nan 0.000003 0.000026 0.000016 0.000025 0.000029 0.000124 0.000106 0.000026 0.000045 0.000094 0.000025 0.000017 0.000038 0.000086 0.000057 0.000013 0.000015 0.000037 0.000015 nan 0.000038 0.000088 0.000024 0.000047 0.000016 0.000010 0.000018 0.000026 0.000031 0.000032 0.000102 0.000212 0.000116 0.000107 0.000055 0.000059 0.000032 0.000025 0.000020 0.000102 0.000148 0.000107 0.000086 0.000272 0.000088 0.000067 0.000090 0.000064 0.000141 0.000157 0.000195 0.000157 0.000245 0.000400 0.000437 0.000352 nan 0.000095 0.000149 0.000226 0.000085 0.000171 0.000248 0.000275 0.000116 0.000143 0.000133 0.000103 0.000116 0.000060 0.000048 0.000046 0.000221 0.000160 0.000092 0.000093 0.000078 0.000066 0.000086 0.000100 0.000029 0.000006 0.000007 0.000021 0.000075 0.000096 0.000046 0.000078 0.000093 0.000040 0.000030 0.000050 0.000128 0.000101 0.000115 0.000124 0.000088 0.000010 0.000043 0.000021 0.000004 0.000006 0.000013 0.000035 0.000042 0.000045 0.000016 0.000028 0.000056 0.000032 0.000001 0.000004 0.000019 0.000055 0.000027 0.000004 0.000015 0.000022 0.000024 0.000006 0.000003 0.000007 0.000027 0.000008 0.000013 0.000010 0.000013 0.000039 0.000019 0.000079 0.000045 0.000014 0.000014 0.000076 0.000049 0.000116 0.000144 nan
nan 0.000080 0.000243 0.000186 0.000190 nan 0.000602 0.000731 0.000468 0.000600 0.000292 0.000904 0.000659 0.001497 0.001393 0.000905 nan nan 0.000486 0.000424 0.000412 nan 0.000426 0.000291 0.000150 0.000522 0.000273 0.000169 0.000144 0.000137 0.000290 0.000431 0.000475 0.000521 0.000353 0.000664 0.000841 0.001226 0.000625 0.000701 0.000750 0.001343 0.002249 0.002380 0.002681 0.002684 0.003486 0.004667 0.004928 0.009750 0.008303 0.012209 0.014412 0.014914 0.018344 0.028117 0.034444 0.063157 0.143744 0.221499 0.898350 11.061884 3.431337 11.315661 0.824625 0.190772 0.105807 0.049975 0.018447 0.012304 0.007605 0.005464 0.008944 0.004702 0.004831 0.002175 0.001848 0.001310 0.002314 0.001464 0.000585 0.000704 0.000624 0.000659 0.001368 0.001131 0.001090 0.001330 0.001684 0.001478 0.000936 0.000762 0.000663 0.001112 0.001534 0.000771 0.000763 0.000960 0.000855 0.000334 0.000499 0.000201 0.000265 0.000137 0.000230 0.000493 0.000625 0.000223 0.000107 0.000180 0.000086 0.000187 0.000079 0.000292 0.000144 0.000169 0.000192 0.000141 0.000151 0.000039 0.000111 0.000165 0.000206 0.000107 0.000112 0.000172 0.000099 0.000122 0.000297 0.000254 0.000096 0.000151 0.000245 0.000127 0.000137 0.000122 0.000078 0.000252 0.000201 0.000189 0.000139 0.000121 0.000340 0.000182 0.000432 0.000522 0.000489 0.000203 0.000236 0.000122 0.000040 0.000074 0.000089 0.000037 0.000074 0.000099 0.000113 0.000047 0.000096 0.000128 0.000140 0.000107 0.000107 0.000299 0.000340 0.000270 0.000638 0.000480 0.000867 0.001276 0.001122 0.000553 0.000594 0.000431 0.000419 0.000171 0.000153 0.000481 0.000589 0.000402 0.000174 0.000137 0.000124 0.000215 0.000141 0.000148 0.000148 0.000102 0.000159 0.000122 0.000069 0.000065 0.000009 0.000028 0.000020 0.000028 0.000025 0.000063 0.000010 0.000006 0.000030 0.000016 0.000004 0.000005 0.000007 0.000019 0.000011 0.000016 0.000045 0.000037 0.000022 0.000048 0.000029 0.000017 0.000047 0.000029 0.000122 0.000091 0.000113 0.000104 0.000113 0.000226 0.000189 0.000520 0.000581 0.000461 0.000271 0.000467 0.000200 0.000136 0.000126 0.000221 0.000112 0.000205 0.000294 0.000080 0.000139 0.000156 0.000185 0.000078 0.000078 0.000099 0.000081 nan nan nan nan nan nan nan 0.000138 nan nan nan nan nan nan nan nan nan nan nan nan nan nan nan nan nan nan nan nan nan nan nan nan 0.000010 0.000059 0.000042 0.000033 0.000079 0.000135 0.000047 0.000079 0.000049 0.000188 0.000394 0.000302 0.000393 0.000091 0.000076 0.000111 0.000155 0.000061 0.000132 0.000059 0.000023 0.000035 0.000022 0.000011 0.000008 0.000008 0.000011 0.000033 0.000104 0.000091 0.000013 0.000029 0.000014 0.000065 0.000062 0.000083 0.000088 0.000022 0.000071 0.000081 0.000098 0.000091 0.000060 0.000343 0.000150 0.000202 0.000206 0.000149 0.000127 0.000112 0.000134 0.000175 0.000164 0.000473 0.000336 0.000161 0.000369 0.000322 0.000189 0.000127 0.000147 0.000098 nan nan 0.000136 0.000130 0.000115 0.000091 0.000104 0.000190 0.000305 0.000080 0.000075 nan 0.000458 0.000381 0.000514 0.000167 0.000230 0.000467 0.000442 nan nan 0.000319 0.000243 0.000164 0.000315 0.000175 0.000179 0.000345 0.000367 0.000276 0.000326 0.000179 0.000231 0.000157 0.000266 0.000244 0.000348 0.000316 0.000210 0.000069 0.000336 0.000509 0.000343 0.000147 0.000074 0.000096 0.000191 0.000210 0.000296 0.000476 0.000144 0.000155 0.000368 0.000439 0.000125 0.000010 0.000055 0.000039 0.000108 0.000074 0.000074 0.000047 0.000142 0.000108 0.000059 0.000014 0.000024 0.000035 0.000014 0.000029 0.000033 0.000054 0.000074 0.000032 0.000055 0.000081 0.000037 0.000009 0.000000 0.000002 0.000018 0.000006 0.000009 0.000011 0.000030 0.000045 0.000034 0.000013 0.000025 0.000089 0.000061 0.000076 0.000040 0.000005 0.000026 0.000007 0.000014 0.000010 0.000012 0.000013 0.000025 0.000007 0.000019 0.000077 0.000057 0.000042 0.000111 0.000114 nan nan nan nan 0.000010 0.000017 0.000059 0.000037 0.000024 0.000034 0.000011 0.000015 0.000019 0.000031 0.000135 0.000100 0.000020 0.000029 0.000013 0.000017 nan 0.000005 0.000022 0.000020 0.000023 0.000009 0.000001 0.000018 0.000006 0.000003 0.000007 nan 0.000047 0.000058 0.000041 0.000014 nan nan 0.000024 0.000049 0.000035 nan 0.000023 0.000014 nan 0.000005 nan 0.000021 0.000014 0.000013 0.000007 0.000010 nan 0.000032 0.000008 0.000020 nan 0.000010 0.000017 0.000003 0.000014 0.000016 nan 0.000008 0.000016 0.000090 nan 0.000011 0.000041 0.000083 0.000084 0.000003 0.000005 0.000053 0.000040 0.000022 0.000003 0.000011 0.000024 0.000037 0.000029 0.000008 0.000019 0.000027 0.000001 0.000002 0.000017 0.000003 0.000000 0.000003 0.000002 nan 0.000006 0.000010 0.000013 0.000013 0.000011 0.000064 0.000080 0.000015 0.000009 0.000032 0.000007 0.000022 0.000036 0.000032 0.000079 0.000020 0.000005 0.000021 0.000010 nan 0.000010 0.000038 0.000099 0.000113 0.000032 0.000021 0.000012 0.000004 0.000034 0.000069 0.000067 0.000126 0.000083 0.000107 0.000032 0.000057 0.000084 0.000053 0.000051 0.000084 0.000099 0.000055 0.000056 0.000277 0.000054 0.000037 0.000038 0.000069 0.000128 0.000198 0.000054 0.000158 0.000202 0.000171 0.000350 0.000276 nan 0.000190 0.000160 0.000281 0.000160 0.000150 0.000150 0.000206 0.000071 0.000182 0.000271 0.000118 0.000052 0.000081 0.000052 0.000038 0.000112 0.000095 0.000048 0.000073 0.000087 0.000143 0.000140 0.000032 0.000007 0.000003 0.000007 0.000040 0.000049 0.000040 0.000086 0.000055 0.000028 0.000102 0.000161 0.000069 0.000072 0.000144 0.000039 0.000045 0.000026 0.000002 0.000004 0.000012 0.000003 0.000005 0.000012 0.000018 0.000028 0.000047 0.000028 0.000022 0.000079 0.000045 0.000023 0.000007 0.000015 0.000025 0.000114 0.000025 0.000019 0.000005 0.000024 0.000006 0.000002 0.000014 0.000047 0.000029 0.000047 0.000012 0.000034 0.000013 0.000018 0.000034 0.000028 0.000020 0.000015 0.000063 0.000081 0.000062 0.000052 nan
nan 0.000073 0.000112 0.000296 0.000464 nan 0.000573 0.000873 0.000553 0.000395 0.000674 0.001227 0.000529 0.001486 0.001013 0.000645 nan nan 0.000645 0.000881 0.000525 nan 0.000588 0.000358 0.000104 0.000297 0.000176 0.000338 0.000434 0.000191 0.000180 0.000404 0.000656 0.000426 0.000717 0.001054 0.001091 0.001119 0.000849 0.001120 0.000277 0.001320 0.003442 0.001565 0.001995 0.002542 0.003806 0.004002 0.004877 0.008774 0.008359 0.009396 0.010701 0.010992 0.015871 0.025219 0.020641 0.039865 0.076814 0.112657 0.209664 0.858646 11.315661 3.431337 11.217557 0.826668 0.143173 0.063523 0.038975 0.023970 0.013874 0.007939 0.008623 0.006845 0.004208 0.002757 0.001991 0.001190 0.002819 0.002181 0.001569 0.001262 0.001567 0.001303 0.001593 0.001643 0.002189 0.001191 0.001474 0.001080 0.000788 0.000803 0.000549 0.000477 0.000845 0.000394 0.001511 0.001167 0.001792 0.000510 0.000278 0.000249 0.000336 0.000118 0.000249 0.000206 0.000160 0.000281 0.000241 0.000176 0.000047 0.000116 0.000101 0.000172 0.000086 0.000240 0.000191 0.000099 0.000125 0.000063 0.000165 0.000254 0.000220 0.000037 0.000172 0.000171 0.000151 0.000065 0.000338 0.000227 0.000098 0.000107 0.000147 0.000248 0.000375 0.000210 0.000289 0.000248 0.000431 0.000430 0.000238 0.000112 0.000178 0.000151 0.000404 0.000128 0.000348 0.000297 0.000210 0.000203 0.000094 0.000070 0.000057 0.000036 0.000195 0.000158 0.000058 0.000069 0.000110 0.000150 0.000248 0.000164 0.000231 0.000526 0.000553 0.000390 0.000590 0.000316 0.000397 0.000918 0.000748 0.000499 0.000544 0.000646 0.000538 0.000319 0.000314 0.000488 0.000482 0.000205 0.000401 0.000326 0.000211 0.000137 0.000111 0.000216 0.000154 0.000283 0.000125 0.000128 0.000220 0.000349 0.000079 0.000273 0.000079 0.000097 0.000042 0.000042 0.000001 0.000003 0.000029 0.000002 0.000010 0.000001 0.000019 0.000020 0.000007 0.000054 0.000032 0.000007 0.000059 0.000071 0.000043 0.000017 0.000033 0.000065 0.000207 0.000096 0.000110 0.000118 0.000306 0.000555 0.000235 0.000150 0.000234 0.000335 0.000368 0.000384 0.000133 0.000208 0.000274 0.000384 0.000314 0.000192 0.000201 0.000235 0.000142 0.000120 0.000075 0.000088 0.000211 0.000084 0.000040 nan nan nan nan nan nan nan 0.000094 nan nan nan nan nan nan nan nan nan nan nan nan nan nan nan nan nan nan nan nan nan nan nan nan 0.000026 0.000054 0.000045 0.000016 0.000045 0.000084 0.000142 0.000108 0.000057 0.000177 0.000355 0.000283 0.000155 0.000017 0.000025 0.000047 0.000088 0.000029 0.000045 0.000050 0.000061 0.000067 0.000026 0.000007 0.000013 0.000031 0.000033 0.000045 0.000054 0.000040 0.000026 0.000042 0.000017 0.000086 0.000161 0.000088 0.000199 0.000135 0.000107 0.000141 0.000122 0.000122 0.000037 0.000141 0.000031 0.000104 0.000415 0.000292 0.000115 0.000157 0.000262 0.000249 0.000230 0.000167 0.000112 0.000103 0.000158 0.000254 0.000157 0.000202 0.000140 0.000209 nan nan 0.000193 0.000105 0.000131 0.000086 0.000151 0.000307 0.000239 0.000083 0.000141 nan 0.000354 0.000322 0.000312 0.000433 0.000414 0.000235 0.000342 nan nan 0.000379 0.000248 0.000271 0.000175 0.000147 0.000140 0.000197 0.000153 0.000085 0.000178 0.000116 0.000244 0.000214 0.000137 0.000179 0.000096 0.000037 0.000140 0.000174 0.000214 0.000333 0.000376 0.000326 0.000207 0.000223 0.000433 0.000187 0.000410 0.000268 0.000286 0.000370 0.000528 0.000277 0.000128 0.000032 0.000054 0.000047 0.000111 0.000113 0.000169 0.000018 0.000065 0.000024 0.000019 0.000031 0.000018 0.000028 0.000051 0.000037 0.000079 0.000020 0.000014 0.000025 0.000051 0.000047 0.000015 0.000010 0.000001 0.000020 0.000007 0.000015 0.000012 0.000011 0.000017 0.000051 0.000063 0.000067 0.000069 0.000065 0.000028 0.000074 0.000096 0.000045 0.000019 0.000086 0.000023 0.000011 0.000005 0.000010 0.000003 0.000002 0.000072 0.000057 0.000055 0.000081 0.000089 0.000040 nan nan nan nan 0.000042 0.000022 0.000020 0.000034 0.000031 0.000025 0.000021 0.000010 0.000007 0.000028 0.000055 0.000044 0.000035 0.000006 0.000014 0.000023 nan 0.000009 0.000015 0.000001 0.000015 0.000007 0.000000 0.000032 0.000006 0.000000 0.000020 nan 0.000006 0.000017 0.000032 0.000028 nan nan 0.000015 0.000050 0.000069 nan 0.000018 0.000017 nan 0.000007 nan 0.000006 0.000021 0.000025 0.000014 0.000003 nan 0.000016 0.000014 0.000009 nan 0.000002 0.000003 0.000038 0.000045 0.000042 nan 0.000026 0.000053 0.000052 nan 0.000043 0.000046 0.000064 0.000134 0.000049 0.000007 0.000010 0.000074 0.000031 0.000025 0.000027 0.000128 0.000045 0.000038 0.000012 0.000012 0.000018 0.000001 0.000006 0.000008 0.000003 0.000009 0.000010 0.000002 nan 0.000010 0.000006 0.000020 0.000034 0.000002 0.000045 0.000104 0.000072 0.000021 0.000001 0.000001 0.000032 0.000035 0.000084 0.000119 0.000009 0.000020 0.000057 0.000016 nan 0.000028 0.000026 0.000159 0.000184 0.000040 0.000152 0.000108 0.000079 0.000170 0.000132 0.000145 0.000212 0.000113 0.000045 0.000079 0.000135 0.000232 0.000151 0.000034 0.000071 0.000034 0.000020 0.000049 0.000199 0.000134 0.000050 0.000067 0.000127 0.000147 0.000203 0.000262 0.000101 0.000179 0.000150 0.000107 0.000070 nan 0.000468 0.000301 0.000249 0.000136 0.000100 0.000161 0.000050 0.000062 0.000236 0.000128 0.000068 0.000099 0.000113 0.000088 0.000101 0.000041 0.000286 0.000305 0.000103 0.000136 0.000304 0.000201 0.000090 0.000043 0.000006 0.000004 0.000047 0.000021 0.000014 0.000065 0.000025 0.000047 0.000056 0.000143 0.000148 0.000079 0.000086 0.000032 0.000021 0.000025 0.000004 0.000025 0.000035 0.000005 0.000018 0.000012 0.000032 0.000108 0.000010 0.000006 0.000072 0.000099 0.000089 0.000019 0.000035 0.000019 0.000017 0.000074 0.000111 0.000065 0.000023 0.000086 0.000043 0.000024 0.000070 0.000027 0.000024 0.000005 0.000011 0.000014 0.000001 0.000005 0.000015 0.000016 0.000072 0.000053 0.000010 0.000045 0.000096 0.000043 nan
nan 0.000060 0.000150 0.000272 0.000326 nan 0.000267 0.000857 0.000467 0.000631 0.000519 0.000888 0.001293 0.001484 0.000512 0.000920 nan nan 0.000569 0.000868 0.000689 nan 0.000395 0.000295 0.000368 0.000381 0.000191 0.000195 0.000187 0.000227 0.000245 0.000347 0.000685 0.000567 0.000613 0.001005 0.000817 0.000501 0.000482 0.000631 0.000708 0.001772 0.002699 0.001601 0.001468 0.003014 0.004236 0.002747 0.003696 0.006589 0.006242 0.003960 0.006675 0.008372 0.012340 0.013533 0.020859 0.031440 0.039561 0.066368 0.097157 0.158220 0.824625 11.217557 3.431337 11.177017 0.737696 0.134377 0.069320 0.035703 0.020547 0.011802 0.013171 0.007388 0.004642 0.003106 0.002162 0.001138 0.003014 0.003426 0.003662 0.003086 0.002211 0.001933 0.001570 0.001982 0.002891 0.002541 0.002027 0.000920 0.000893 0.000917 0.001173 0.001008 0.000826 0.000372 0.000772 0.000932 0.001428 0.001558 0.000906 0.000362 0.000315 0.000279 0.000385 0.000342 0.000417 0.000294 0.000451 0.000110 0.000073 0.000154 0.000263 0.000124 0.000199 0.000227 0.000128 0.000073 0.000194 0.000145 0.000094 0.000099 0.000155 0.000151 0.000132 0.000214 0.000194 0.000236 0.000439 0.000378 0.000367 0.000095 0.000161 0.000090 0.000275 0.000198 0.000294 0.000258 0.000309 0.000311 0.000189 0.000286 0.000569 0.000306 0.000133 0.000272 0.000463 0.000426 0.000301 0.000207 0.000091 0.000044 0.000084 0.000054 0.000134 0.000211 0.000131 0.000306 0.000258 0.000248 0.000316 0.000419 0.000368 0.000201 0.000384 0.000201 0.000594 0.000692 0.000532 0.000513 0.000674 0.000961 0.000826 0.000593 0.000361 0.000396 0.000189 0.000379 0.000253 0.000305 0.000519 0.000244 0.000214 0.000157 0.000224 0.000404 0.000246 0.000592 0.000199 0.000297 0.000128 0.000169 0.000094 0.000177 0.000192 0.000031 0.000024 0.000028 0.000026 0.000005 0.000010 0.000001 0.000001 0.000002 0.000009 0.000010 0.000026 0.000010 0.000007 0.000016 0.000040 0.000012 0.000025 0.000019 0.000025 0.000011 0.000083 0.000125 0.000169 0.000107 0.000168 0.000315 0.000290 0.000198 0.000248 0.000320 0.000235 0.000227 0.000270 0.000344 0.000252 0.000384 0.000213 0.000265 0.000227 0.000202 0.000130 0.000124 0.000251 0.000286 0.000165 0.000086 0.000063 nan nan nan nan nan nan nan 0.000043 nan nan nan nan nan nan nan nan nan nan nan nan nan nan nan nan nan nan nan nan nan nan nan nan 0.000096 0.000165 0.000228 0.000224 0.000059 0.000099 0.000096 0.000063 0.000058 0.000135 0.000370 0.000278 0.000119 0.000079 0.000099 0.000028 0.000028 0.000051 0.000065 0.000148 0.000045 0.000086 0.000042 0.000006 0.000006 0.000008 0.000002 0.000023 0.000045 0.000045 0.000007 0.000017 0.000043 0.000052 0.000046 0.000026 0.000071 0.000045 0.000091 0.000081 0.000081 0.000060 0.000010 0.000045 0.000135 0.000088 0.000161 0.000168 0.000330 0.000262 0.000115 0.000231 0.000390 0.000582 0.000175 0.000352 0.000311 0.000306 0.000161 0.000253 0.000101 0.000160 nan nan 0.000219 0.000037 0.000037 0.000074 0.000158 0.000076 0.000107 0.000104 0.000183 nan 0.000192 0.000141 0.000113 0.000343 0.000125 0.000168 0.000210 nan nan 0.000254 0.000267 0.000093 0.000151 0.000118 0.000276 0.000103 0.000106 0.000096 0.000131 0.000172 0.000172 0.000147 0.000118 0.000236 0.000169 0.000141 0.000074 0.000109 0.000236 0.000264 0.000359 0.000397 0.000144 0.000321 0.000426 0.000291 0.000227 0.000352 0.000402 0.000316 0.000277 0.000277 0.000353 0.000061 0.000096 0.000088 0.000152 0.000126 0.000250 0.000057 0.000111 0.000212 0.000049 0.000004 0.000017 0.000000 0.000011 0.000051 0.000069 0.000036 0.000010 0.000015 0.000031 0.000043 0.000026 0.000032 0.000042 0.000059 0.000086 0.000018 0.000037 0.000013 0.000017 0.000023 0.000045 0.000055 0.000051 0.000076 0.000016 0.000054 0.000060 0.000038 0.000050 0.000054 0.000015 0.000017 0.000010 0.000007 0.000018 0.000040 0.000053 0.000034 0.000059 0.000063 0.000057 0.000079 nan nan nan nan 0.000049 0.000074 0.000043 0.000152 0.000043 0.000125 0.000076 0.000045 0.000004 0.000034 0.000091 0.000029 0.000070 0.000081 0.000013 0.000042 nan 0.000028 0.000025 0.000010 0.000012 0.000004 0.000012 0.000014 0.000002 0.000007 0.000013 nan 0.000002 0.000025 0.000048 0.000025 nan nan 0.000007 0.000047 0.000016 nan 0.000025 0.000004 nan 0.000023 nan 0.000041 0.000022 0.000074 0.000061 0.000031 nan 0.000002 0.000016 0.000003 nan 0.000006 0.000053 0.000034 0.000067 0.000135 nan 0.000021 0.000025 0.000009 nan 0.000054 0.000028 0.000036 0.000040 0.000028 0.000003 0.000009 0.000012 0.000040 0.000051 0.000025 0.000055 0.000022 0.000032 0.000002 0.000006 0.000003 0.000003 0.000016 0.000061 0.000034 0.000014 0.000020 0.000003 nan 0.000040 0.000010 0.000067 0.000029 0.000010 0.000028 0.000061 0.000032 0.000051 0.000003 0.000002 0.000024 0.000010 0.000053 0.000086 0.000028 0.000032 0.000065 0.000010 nan 0.000002 0.000004 0.000043 0.000031 0.000037 0.000047 0.000076 0.000020 0.000053 0.000135 0.000233 0.000128 0.000026 0.000037 0.000097 0.000055 0.000086 0.000107 0.000052 0.000107 0.000076 0.000037 0.000138 0.000096 0.000110 0.000127 0.000078 0.000118 0.000058 0.000307 0.000219 0.000190 0.000127 0.000131 0.000168 0.000160 nan 0.000443 0.000222 0.000080 0.000050 0.000087 0.000078 0.000160 0.000149 0.000300 0.000262 0.000140 0.000165 0.000134 0.000187 0.000164 0.000101 0.000183 0.000265 0.000103 0.000159 0.000149 0.000025 0.000083 0.000038 0.000040 0.000025 0.000022 0.000008 0.000024 0.000037 0.000056 0.000018 0.000021 0.000046 0.000043 0.000081 0.000133 0.000107 0.000076 0.000043 0.000005 0.000034 0.000040 0.000007 0.000014 0.000028 0.000023 0.000035 0.000031 0.000034 0.000260 0.000076 0.000025 0.000031 0.000024 0.000018 0.000076 0.000116 0.000091 0.000026 0.000010 0.000037 0.000155 0.000145 0.000076 0.000018 0.000034 0.000055 0.000023 0.000008 0.000006 0.000023 0.000055 0.000047 0.000108 0.000029 0.000007 0.000035 0.000067 0.000020 nan
nan 0.000235 0.000175 0.000369 0.000157 nan 0.000432 0.000455 0.000692 0.000814 0.000630 0.000744 0.001084 0.001219 0.000654 0.000566 nan nan 0.000678 0.000950 0.000953 nan 0.000413 0.000408 0.000272 0.000207 0.000207 0.000116 0.000202 0.000194 0.000147 0.000286 0.000507 0.000358 0.000445 0.000723 0.000858 0.001387 0.000903 0.001049 0.001656 0.002240 0.001403 0.001340 0.002667 0.003183 0.001701 0.001103 0.002800 0.004392 0.004962 0.005750 0.008540 0.006997 0.011782 0.010701 0.011718 0.015161 0.023941 0.051576 0.059289 0.090910 0.190772 0.826668 11.177017 3.431337 11.028762 0.777934 0.134714 0.061029 0.034215 0.016119 0.015946 0.012659 0.005897 0.004291 0.003720 0.001858 0.002465 0.004082 0.002319 0.002833 0.003461 0.002593 0.002466 0.001596 0.002197 0.002811 0.001432 0.000833 0.001269 0.002071 0.001714 0.001664 0.001294 0.001018 0.001242 0.000990 0.001271 0.001429 0.001307 0.000537 0.000306 0.000425 0.000231 0.000310 0.000424 0.000335 0.000555 0.000286 0.000164 0.000069 0.000175 0.000048 0.000169 0.000322 0.000397 0.000296 0.000124 0.000065 0.000211 0.000246 0.000184 0.000254 0.000421 0.000677 0.000562 0.000397 0.000680 0.000559 0.000616 0.000164 0.000161 0.000098 0.000171 0.000300 0.000242 0.000222 0.000336 0.000397 0.000130 0.000161 0.000332 0.000241 0.000334 0.000356 0.000833 0.000341 0.000337 0.000172 0.000042 0.000250 0.000180 0.000091 0.000194 0.000113 0.000332 0.000452 0.000736 0.000612 0.000219 0.000489 0.000218 0.000218 0.000223 0.000085 0.000345 0.000315 0.000513 0.001118 0.000729 0.000773 0.000903 0.000949 0.000373 0.000146 0.000248 0.000226 0.000425 0.000325 0.000216 0.000257 0.000235 0.000172 0.000263 0.000337 0.000369 0.000343 0.000145 0.000312 0.000173 0.000228 0.000122 0.000135 0.000074 0.000086 0.000029 0.000058 0.000032 0.000008 0.000053 0.000002 0.000009 0.000026 0.000021 0.000033 0.000044 0.000039 0.000023 0.000040 0.000021 0.000021 0.000010 0.000013 0.000086 0.000086 0.000093 0.000125 0.000267 0.000168 0.000218 0.000077 0.000103 0.000115 0.000213 0.000243 0.000095 0.000177 0.000318 0.000248 0.000206 0.000178 0.000136 0.000101 0.000060 0.000104 0.000164 0.000118 0.000201 0.000073 0.000090 0.000141 0.000119 nan nan nan nan nan nan nan 0.000038 nan nan nan nan nan nan nan nan nan nan nan nan nan nan nan nan nan nan nan nan nan nan nan nan 0.000047 0.000128 0.000232 0.000049 0.000023 0.000119 0.000065 0.000069 0.000060 0.000040 0.000207 0.000144 0.000225 0.000159 0.000069 0.000029 0.000148 0.000192 0.000132 0.000057 0.000047 0.000047 0.000034 0.000007 0.000012 0.000001 0.000004 0.000006 0.000024 0.000010 0.000016 0.000017 0.000037 0.000079 0.000078 0.000113 0.000023 0.000024 0.000071 0.000050 0.000065 0.000051 0.000022 0.000071 0.000042 0.000119 0.000125 0.000099 0.000352 0.000223 0.000157 0.000194 0.000158 0.000258 0.000301 0.000343 0.000489 0.000301 0.000235 0.000164 0.000147 0.000271 nan nan 0.000080 0.000085 0.000025 0.000236 0.000172 0.000058 0.000211 0.000219 0.000184 nan 0.000237 0.000207 0.000246 0.000089 0.000086 0.000231 0.000161 nan nan 0.000078 0.000056 0.000049 0.000128 0.000157 0.000194 0.000134 0.000168 0.000246 0.000180 0.000085 0.000127 0.000107 0.000202 0.000321 0.000199 0.000168 0.000104 0.000161 0.000099 0.000215 0.000311 0.000445 0.000245 0.000236 0.000336 0.000161 0.000347 0.000253 0.000489 0.000165 0.000337 0.000211 0.000254 0.000113 0.000237 0.000203 0.000434 0.000152 0.000158 0.000061 0.000111 0.000141 0.000042 0.000015 0.000084 0.000031 0.000023 0.000024 0.000022 0.000009 0.000028 0.000016 0.000014 0.000053 0.000069 0.000057 0.000072 0.000024 0.000022 0.000019 0.000001 0.000004 0.000002 0.000016 0.000003 0.000037 0.000045 0.000071 0.000011 0.000018 0.000021 0.000047 0.000038 0.000008 0.000015 0.000009 0.000031 0.000034 0.000049 0.000086 0.000076 0.000037 0.000037 0.000072 0.000111 0.000132 nan nan nan nan 0.000035 0.000100 0.000024 0.000023 0.000020 0.000096 0.000091 0.000084 0.000069 0.000055 0.000035 0.000035 0.000032 0.000022 0.000014 0.000017 nan 0.000020 0.000013 0.000003 0.000006 0.000018 0.000008 0.000011 0.000007 0.000005 0.000004 nan 0.000108 0.000180 0.000088 0.000026 nan nan 0.000025 0.000014 0.000021 nan 0.000019 0.000003 nan 0.000033 nan 0.000035 0.000037 0.000029 0.000020 0.000029 nan 0.000018 0.000071 0.000056 nan 0.000029 0.000135 0.000077 0.000108 0.000151 nan 0.000067 0.000025 0.000022 nan 0.000027 0.000010 0.000060 0.000138 0.000026 0.000025 0.000021 0.000045 0.000017 0.000010 0.000028 0.000105 0.000013 0.000091 0.000029 0.000037 0.000011 0.000008 0.000024 0.000111 0.000055 0.000016 0.000010 0.000014 nan 0.000065 0.000008 0.000069 0.000067 0.000026 0.000069 0.000101 0.000010 0.000010 0.000017 0.000003 0.000038 0.000012 0.000017 0.000031 0.000040 0.000019 0.000006 0.000012 nan 0.000004 0.000007 0.000052 0.000072 0.000037 0.000030 0.000059 0.000045 0.000047 0.000104 0.000132 0.000184 0.000043 0.000113 0.000135 0.000067 0.000128 0.000237 0.000151 0.000104 0.000158 0.000152 0.000264 0.000241 0.000151 0.000393 0.000141 0.000262 0.000124 0.000087 0.000144 0.000134 0.000172 0.000169 0.000223 0.000164 nan 0.000140 0.000160 0.000104 0.000032 0.000104 0.000035 0.000179 0.000186 0.000368 0.000171 0.000351 0.000124 0.000043 0.000078 0.000137 0.000095 0.000174 0.000173 0.000108 0.000130 0.000288 0.000143 0.000056 0.000043 0.000022 0.000033 0.000083 0.000083 0.000172 0.000105 0.000172 0.000052 0.000036 0.000118 0.000024 0.000025 0.000030 0.000075 0.000062 0.000056 0.000012 0.000022 0.000038 0.000020 0.000038 0.000074 0.000033 0.000010 0.000061 0.000084 0.000057 0.000083 0.000074 0.000089 0.000119 0.000091 0.000056 0.000025 0.000015 0.000015 0.000011 0.000009 0.000007 0.000042 0.000042 0.000004 0.000015 0.000024 0.000023 0.000032 0.000012 0.000005 0.000063 0.000035 0.000061 0.000072 0.000060 0.000035 0.000154 0.000071 nan
nan 0.000369 0.000331 0.000373 0.000506 nan 0.000305 0.000332 0.000575 0.000476 0.000513 0.000778 0.000843 0.000636 0.000909 0.000479 nan nan 0.000313 0.000675 0.000812 nan 0.000793 0.000358 0.000408 0.000440 0.000369 0.000187 0.000230 0.000332 0.000477 0.000439 0.001134 0.000364 0.000444 0.000929 0.000860 0.000949 0.001684 0.001443 0.000917 0.001309 0.001628 0.000777 0.001050 0.002181 0.001867 0.001859 0.002938 0.004354 0.006769 0.007723 0.006811 0.005045 0.006348 0.005925 0.009965 0.014759 0.023663 0.028023 0.026992 0.050589 0.105807 0.143173 0.737696 11.028762 3.431337 11.210149 0.836671 0.139334 0.065507 0.043482 0.026215 0.013609 0.009111 0.005028 0.006126 0.003450 0.004224 0.003163 0.003445 0.004519 0.003766 0.003561 0.003764 0.002525 0.002890 0.002385 0.001866 0.001411 0.001565 0.001711 0.002033 0.001302 0.000812 0.000805 0.001067 0.000855 0.001450 0.001126 0.001187 0.000862 0.000812 0.000612 0.000290 0.000480 0.000797 0.000633 0.000555 0.000346 0.000371 0.000198 0.000450 0.000415 0.000122 0.000216 0.000316 0.000211 0.000195 0.000119 0.000172 0.000278 0.000458 0.000433 0.000286 0.000373 0.000438 0.000631 0.000823 0.000316 0.000243 0.000222 0.000300 0.000153 0.000190 0.000385 0.000243 0.000280 0.000346 0.000262 0.000066 0.000054 0.000131 0.000227 0.000186 0.000230 0.000591 0.000268 0.000387 0.000224 0.000144 0.000404 0.000040 0.000052 0.000273 0.000113 0.000116 0.000122 0.000369 0.000291 0.000353 0.000483 0.000187 0.000090 0.000118 0.000373 0.000701 0.000276 0.000271 0.000374 0.000397 0.000450 0.000271 0.000450 0.000472 0.000170 0.000104 0.000329 0.000523 0.000616 0.000170 0.000341 0.000279 0.000087 0.000223 0.000342 0.000306 0.000277 0.000242 0.000411 0.000145 0.000097 0.000141 0.000220 0.000131 0.000135 0.000050 0.000025 0.000028 0.000016 0.000067 0.000012 0.000004 0.000010 0.000023 0.000059 0.000045 0.000071 0.000021 0.000015 0.000012 0.000035 0.000017 0.000044 0.000056 0.000058 0.000169 0.000148 0.000118 0.000206 0.000281 0.000175 0.000085 0.000078 0.000115 0.000133 0.000133 0.000193 0.000198 0.000164 0.000270 0.000243 0.000324 0.000062 0.000160 0.000179 0.000131 0.000116 0.000230 0.000157 0.000259 0.000312 0.000182 nan nan nan nan nan nan nan 0.000061 nan nan nan nan nan nan nan nan nan nan nan nan nan nan nan nan nan nan nan nan nan nan nan nan 0.000024 0.000042 0.000029 0.000056 0.000049 0.000061 0.000074 0.000028 0.000058 0.000110 0.000094 0.000110 0.000177 0.000072 0.000123 0.000260 0.000312 0.000298 0.000145 0.000224 0.000063 0.000063 0.000069 0.000050 0.000049 0.000040 0.000018 0.000023 0.000022 0.000009 0.000020 0.000040 0.000033 0.000069 0.000090 0.000158 0.000065 0.000029 0.000045 0.000086 0.000089 0.000065 0.000060 0.000099 0.000025 0.000107 0.000064 0.000078 0.000110 0.000281 0.000223 0.000140 0.000148 0.000219 0.000176 0.000151 0.000409 0.000215 0.000195 0.000076 0.000067 0.000093 nan nan 0.000058 0.000122 0.000138 0.000398 0.000157 0.000080 0.000241 0.000161 0.000165 nan 0.000083 0.000195 0.000338 0.000054 0.000086 0.000263 0.000131 nan nan 0.000110 0.000069 0.000027 0.000157 0.000202 0.000420 0.000245 0.000099 0.000152 0.000148 0.000421 0.000239 0.000198 0.000282 0.000409 0.000306 0.000099 0.000060 0.000227 0.000125 0.000104 0.000220 0.000516 0.000459 0.000322 0.000392 0.000199 0.000297 0.000190 0.000199 0.000258 0.000380 0.000183 0.000286 0.000113 0.000094 0.000091 0.000067 0.000192 0.000199 0.000102 0.000144 0.000067 0.000076 0.000053 0.000102 0.000081 0.000038 0.000014 0.000005 0.000034 0.000024 0.000002 0.000002 0.000015 0.000017 0.000013 0.000031 0.000019 0.000076 0.000034 0.000042 0.000035 0.000007 0.000008 0.000002 0.000037 0.000056 0.000062 0.000018 0.000081 0.000071 0.000005 0.000014 0.000016 0.000025 0.000028 0.000003 0.000029 0.000047 0.000034 0.000165 0.000158 0.000089 0.000096 0.000152 0.000079 nan nan nan nan 0.000203 0.000169 0.000079 0.000035 0.000055 0.000264 0.000072 0.000037 0.000055 0.000035 0.000045 0.000144 0.000101 0.000076 0.000020 0.000010 nan 0.000012 0.000014 0.000002 0.000007 0.000003 0.000021 0.000020 0.000032 0.000004 0.000002 nan 0.000035 0.000180 0.000187 0.000015 nan nan 0.000086 0.000025 0.000010 nan 0.000010 0.000007 nan 0.000029 nan 0.000028 0.000038 0.000028 0.000023 0.000049 nan 0.000054 0.000010 0.000049 nan 0.000063 0.000259 0.000232 0.000237 0.000224 nan 0.000036 0.000052 0.000039 nan 0.000090 0.000032 0.000078 0.000131 0.000118 0.000096 0.000134 0.000063 0.000029 0.000025 0.000028 0.000086 0.000051 0.000096 0.000094 0.000047 0.000027 0.000024 0.000034 0.000038 0.000031 0.000018 0.000006 0.000002 nan 0.000081 0.000040 0.000057 0.000076 0.000045 0.000088 0.000223 0.000061 0.000011 0.000038 0.000035 0.000049 0.000057 0.000030 0.000009 0.000006 0.000018 0.000004 0.000009 nan 0.000038 0.000081 0.000091 0.000091 0.000125 0.000148 0.000207 0.000204 0.000122 0.000122 0.000215 0.000365 0.000096 0.000132 0.000119 0.000108 0.000227 0.000161 0.000215 0.000180 0.000122 0.000067 0.000203 0.000107 0.000056 0.000219 0.000078 0.000124 0.000157 0.000071 0.000083 0.000240 0.000102 0.000125 0.000161 0.000069 nan 0.000206 0.000085 0.000110 0.000119 0.000176 0.000074 0.000094 0.000131 0.000391 0.000215 0.000287 0.000220 0.000031 0.000101 0.000134 0.000106 0.000096 0.000024 0.000088 0.000198 0.000344 0.000189 0.000038 0.000036 0.000049 0.000050 0.000082 0.000175 0.000172 0.000010 0.000041 0.000041 0.000121 0.000131 0.000069 0.000032 0.000078 0.000163 0.000115 0.000133 0.000021 0.000007 0.000030 0.000076 0.000041 0.000013 0.000007 0.000017 0.000016 0.000009 0.000029 0.000037 0.000026 0.000125 0.000165 0.000125 0.000063 0.000033 0.000099 0.000089 0.000065 0.000042 0.000018 0.000025 0.000092 0.000008 0.000047 0.000042 0.000027 0.000135 0.000023 0.000040 0.000055 0.000019 0.000019 0.000092 0.000159 0.000026 0.000045 0.000091 nan
nan 0.000137 0.000060 0.000290 0.000646 nan 0.000426 0.000369 0.000310 0.000240 0.000533 0.000691 0.000193 0.000210 0.000396 0.000514 nan nan 0.000552 0.000545 0.000552 nan 0.000639 0.000522 0.000464 0.000483 0.000262 0.000262 0.000337 0.000380 0.000610 0.000693 0.001413 0.000748 0.000444 0.000974 0.001501 0.000582 0.001315 0.001486 0.000954 0.000735 0.000727 0.000869 0.001789 0.001952 0.001954 0.002650 0.003166 0.004551 0.006293 0.003741 0.004051 0.003273 0.004352 0.004332 0.004230 0.006523 0.012735 0.014878 0.012260 0.021133 0.049975 0.063523 0.134377 0.777934 11.210149 3.431337 11.138101 0.733042 0.145985 0.098052 0.055936 0.029285 0.017147 0.011141 0.009790 0.008516 0.006184 0.004209 0.006801 0.007309 0.004930 0.003198 0.002953 0.002985 0.002640 0.001329 0.001574 0.001800 0.001424 0.001197 0.001531 0.001105 0.000863 0.001570 0.000836 0.000753 0.002161 0.001532 0.000599 0.001058 0.001138 0.000566 0.000693 0.000425 0.000770 0.001040 0.000748 0.000698 0.000616 0.000655 0.001180 0.000512 0.000495 0.000172 0.000352 0.000281 0.000439 0.000368 0.000619 0.000282 0.000536 0.000286 0.000226 0.000335 0.000679 0.000431 0.000812 0.000401 0.000396 0.000336 0.000568 0.000373 0.000669 0.000888 0.000608 0.000186 0.000194 0.000296 0.000061 0.000091 0.000086 0.000301 0.000098 0.000128 0.000391 0.000224 0.000477 0.000768 0.000404 0.000439 0.000219 0.000305 0.000316 0.000292 0.000207 0.000415 0.001132 0.000664 0.000657 0.000353 0.000083 0.000109 0.000082 0.000341 0.000742 0.000547 0.000584 0.000245 0.000408 0.000218 0.000144 0.000316 0.000331 0.000124 0.000064 0.000208 0.000453 0.000616 0.000313 0.000305 0.000166 0.000167 0.000554 0.000427 0.000144 0.000397 0.000471 0.000784 0.000483 0.000354 0.000307 0.000273 0.000322 0.000348 0.000206 0.000179 0.000124 0.000109 0.000104 0.000058 0.000038 0.000012 0.000003 0.000004 0.000025 0.000046 0.000014 0.000010 0.000008 0.000029 0.000033 0.000101 0.000101 0.000064 0.000191 0.000131 0.000258 0.000187 0.000240 0.000106 0.000058 0.000068 0.000071 0.000066 0.000178 0.000140 0.000239 0.000254 0.000513 0.000314 0.000095 0.000019 0.000101 0.000101 0.000099 0.000102 0.000214 0.000316 0.000332 0.000348 0.000198 nan nan nan nan nan nan nan 0.000151 nan nan nan nan nan nan nan nan nan nan nan nan nan nan nan nan nan nan nan nan nan nan nan nan 0.000058 0.000306 0.000202 0.000116 0.000135 0.000255 0.000216 0.000097 0.000128 0.000076 0.000053 0.000035 0.000089 0.000229 0.000354 0.000246 0.000135 0.000169 0.000220 0.000176 0.000086 0.000083 0.000093 0.000038 0.000045 0.000067 0.000014 0.000032 0.000025 0.000000 0.000022 0.000016 0.000108 0.000122 0.000199 0.000105 0.000053 0.000067 0.000035 0.000069 0.000043 0.000025 0.000019 0.000031 0.000026 0.000105 0.000032 0.000020 0.000017 0.000131 0.000195 0.000363 0.000165 0.000099 0.000069 0.000110 0.000144 0.000306 0.000322 0.000125 0.000116 0.000135 nan nan 0.000088 0.000104 0.000099 0.000219 0.000116 0.000074 0.000059 0.000172 0.000105 nan 0.000065 0.000086 0.000135 0.000096 0.000138 0.000258 0.000239 nan nan 0.000055 0.000086 0.000054 0.000134 0.000147 0.000263 0.000144 0.000053 0.000047 0.000108 0.000344 0.000250 0.000267 0.000236 0.000268 0.000152 0.000113 0.000069 0.000307 0.000228 0.000094 0.000119 0.000137 0.000122 0.000117 0.000200 0.000134 0.000122 0.000118 0.000241 0.000286 0.000184 0.000099 0.000246 0.000246 0.000165 0.000096 0.000141 0.000388 0.000274 0.000228 0.000102 0.000215 0.000177 0.000074 0.000125 0.000099 0.000043 0.000024 0.000049 0.000073 0.000180 0.000043 0.000061 0.000055 0.000097 0.000037 0.000029 0.000020 0.000007 0.000010 0.000032 0.000034 0.000034 0.000028 0.000029 0.000042 0.000084 0.000116 0.000096 0.000099 0.000043 0.000011 0.000030 0.000051 0.000050 0.000056 0.000007 0.000049 0.000032 0.000110 0.000387 0.000434 0.000287 0.000232 0.000177 0.000298 nan nan nan nan 0.000089 0.000105 0.000242 0.000148 0.000067 0.000076 0.000100 0.000015 0.000042 0.000028 0.000162 0.000102 0.000110 0.000122 0.000056 0.000019 nan 0.000029 0.000013 0.000015 0.000057 0.000023 0.000047 0.000007 0.000028 0.000091 0.000089 nan 0.000062 0.000029 0.000191 0.000063 nan nan 0.000134 0.000116 0.000151 nan 0.000030 0.000016 nan 0.000113 nan 0.000028 0.000211 0.000127 0.000134 0.000113 nan 0.000121 0.000042 0.000047 nan 0.000079 0.000134 0.000321 0.000215 0.000028 nan 0.000073 0.000085 0.000094 nan 0.000073 0.000045 0.000060 0.000151 0.000272 0.000254 0.000176 0.000144 0.000183 0.000195 0.000119 0.000135 0.000102 0.000118 0.000113 0.000076 0.000026 0.000043 0.000065 0.000037 0.000079 0.000076 0.000061 0.000041 nan 0.000055 0.000034 0.000024 0.000043 0.000048 0.000021 0.000035 0.000065 0.000110 0.000137 0.000165 0.000067 0.000014 0.000014 0.000031 0.000006 0.000012 0.000003 0.000011 nan 0.000031 0.000040 0.000099 0.000278 0.000176 0.000497 0.000404 0.000137 0.000241 0.000168 0.000147 0.000656 0.000368 0.000353 0.000207 0.000220 0.000250 0.000108 0.000084 0.000110 0.000091 0.000051 0.000074 0.000058 0.000104 0.000113 0.000102 0.000141 0.000128 0.000076 0.000113 0.000172 0.000064 0.000030 0.000206 0.000165 nan 0.000165 0.000162 0.000138 0.000110 0.000054 0.000041 0.000069 0.000131 0.000337 0.000228 0.000375 0.000187 0.000125 0.000273 0.000191 0.000110 0.000056 0.000015 0.000052 0.000071 0.000060 0.000029 0.000026 0.000023 0.000054 0.000098 0.000047 0.000033 0.000062 0.000067 0.000041 0.000006 0.000075 0.000124 0.000027 0.000124 0.000115 0.000060 0.000039 0.000092 0.000093 0.000025 0.000013 0.000056 0.000025 0.000043 0.000016 0.000024 0.000047 0.000010 0.000034 0.000028 0.000061 0.000173 0.000225 0.000089 0.000102 0.000053 0.000220 0.000187 0.000105 0.000042 0.000013 0.000045 0.000079 0.000076 0.000044 0.000044 0.000113 0.000173 0.000268 0.000264 0.000388 0.000237 0.000122 0.000031 0.000100 0.000169 0.000122 0.000034 nan
nan 0.000390 0.000267 0.000286 0.000341 nan 0.000358 0.000285 0.000248 0.000385 0.000363 0.000222 0.000130 0.000168 0.000370 0.000321 nan nan 0.000362 0.000669 0.000756 nan 0.000480 0.000421 0.000774 0.000527 0.000352 0.000289 0.000595 0.000986 0.000831 0.001053 0.000987 0.001006 0.000919 0.001399 0.001866 0.001072 0.001862 0.002525 0.001146 0.000978 0.001154 0.000761 0.000872 0.000927 0.001207 0.001707 0.001911 0.001932 0.002028 0.002013 0.001872 0.002005 0.002286 0.003768 0.003467 0.004646 0.007474 0.008090 0.007805 0.010949 0.018447 0.038975 0.069320 0.134714 0.836671 11.138101 3.431337 11.114283 0.904918 0.184877 0.095429 0.048040 0.034242 0.019649 0.016254 0.015074 0.009859 0.008078 0.007723 0.007864 0.006317 0.005513 0.005581 0.003417 0.003434 0.001280 0.002305 0.002256 0.002243 0.002050 0.001473 0.001495 0.001115 0.000917 0.000898 0.000804 0.001373 0.001436 0.000886 0.000872 0.001352 0.001028 0.001048 0.001417 0.001397 0.001499 0.001177 0.001294 0.001306 0.001022 0.001397 0.000660 0.000582 0.000352 0.000336 0.000332 0.000410 0.000439 0.000852 0.000679 0.000710 0.000352 0.000377 0.000417 0.000946 0.000880 0.000898 0.000973 0.000603 0.000640 0.000814 0.001120 0.000656 0.000513 0.000660 0.000444 0.000088 0.000172 0.000300 0.000187 0.000179 0.000403 0.000179 0.000083 0.000258 0.000158 0.000490 0.000680 0.000470 0.000515 0.000502 0.000290 0.000281 0.000619 0.000571 0.000402 0.000832 0.000834 0.000703 0.000342 0.000131 0.000183 0.000088 0.000240 0.000445 0.000409 0.000557 0.000477 0.000508 0.000078 0.000101 0.000380 0.000219 0.000054 0.000080 0.000118 0.000285 0.000367 0.000400 0.000319 0.000274 0.000372 0.001079 0.000757 0.000438 0.000301 0.000750 0.000734 0.000664 0.001103 0.000680 0.000380 0.000348 0.000458 0.000380 0.000168 0.000118 0.000073 0.000101 0.000191 0.000118 0.000023 0.000015 0.000045 0.000254 0.000078 0.000103 0.000043 0.000010 0.000028 0.000040 0.000022 0.000133 0.000234 0.000594 0.000540 0.000502 0.000203 0.000326 0.000373 0.000128 0.000175 0.000140 0.000202 0.000104 0.000030 0.000033 0.000176 0.000199 0.000277 0.000062 0.000088 0.000119 0.000169 0.000168 0.000191 0.000161 0.000175 0.000076 0.000215 0.000199 nan nan nan nan nan nan nan 0.000056 nan nan nan nan nan nan nan nan nan nan nan nan nan nan nan nan nan nan nan nan nan nan nan nan 0.000296 0.000348 0.000172 0.000125 0.000102 0.000203 0.000183 0.000134 0.000102 0.000069 0.000027 0.000076 0.000102 0.000091 0.000125 0.000099 0.000191 0.000272 0.000301 0.000245 0.000376 0.000186 0.000235 0.000112 0.000030 0.000061 0.000028 0.000007 0.000009 0.000009 0.000009 0.000015 0.000043 0.000129 0.000134 0.000119 0.000043 0.000116 0.000065 0.000025 0.000076 0.000029 0.000128 0.000055 0.000009 0.000091 0.000057 0.000013 0.000017 0.000050 0.000023 0.000032 0.000121 0.000096 0.000054 0.000105 0.000047 0.000067 0.000108 0.000122 0.000054 0.000113 nan nan 0.000083 0.000043 0.000113 0.000094 0.000091 0.000079 0.000107 0.000145 0.000057 nan 0.000059 0.000162 0.000091 0.000065 0.000063 0.000104 0.000202 nan nan 0.000188 0.000268 0.000099 0.000158 0.000227 0.000305 0.000215 0.000200 0.000063 0.000188 0.000434 0.000322 0.000128 0.000207 0.000166 0.000302 0.000328 0.000370 0.000228 0.000128 0.000110 0.000057 0.000084 0.000042 0.000126 0.000116 0.000049 0.000069 0.000113 0.000199 0.000099 0.000032 0.000041 0.000107 0.000096 0.000151 0.000316 0.000292 0.000337 0.000220 0.000122 0.000089 0.000183 0.000099 0.000045 0.000081 0.000151 0.000159 0.000079 0.000020 0.000081 0.000188 0.000108 0.000173 0.000100 0.000108 0.000040 0.000034 0.000040 0.000051 0.000013 0.000081 0.000084 0.000043 0.000034 0.000032 0.000067 0.000096 0.000108 0.000042 0.000012 0.000003 0.000001 0.000006 0.000020 0.000074 0.000036 0.000029 0.000052 0.000049 0.000029 0.000110 0.000292 0.000391 0.000312 0.000183 0.000259 nan nan nan nan 0.000298 0.000410 0.000510 0.000203 0.000063 0.000079 0.000079 0.000063 0.000089 0.000122 0.000317 0.000258 0.000183 0.000332 0.000258 0.000240 nan 0.000006 0.000007 0.000002 0.000021 0.000014 0.000035 0.000040 0.000053 0.000086 0.000027 nan 0.000105 0.000020 0.000091 0.000079 nan nan 0.000060 0.000030 0.000067 nan 0.000060 0.000042 nan 0.000144 nan 0.000071 0.000269 0.000177 0.000140 0.000147 nan 0.000054 0.000033 0.000115 nan 0.000107 0.000071 0.000110 0.000073 0.000032 nan 0.000116 0.000093 0.000161 nan 0.000054 0.000071 0.000135 0.000091 0.000245 0.000081 0.000180 0.000071 0.000341 0.000131 0.000232 0.000141 0.000055 0.000116 0.000096 0.000030 0.000086 0.000065 0.000030 0.000078 0.000151 0.000140 0.000151 0.000083 nan 0.000042 0.000025 0.000010 0.000034 0.000002 0.000024 0.000028 0.000076 0.000131 0.000306 0.000283 0.000113 0.000040 0.000029 0.000014 0.000006 0.000017 0.000010 0.000021 nan 0.000006 0.000040 0.000076 0.000125 0.000364 0.000342 0.000321 0.000203 0.000183 0.000202 0.000131 0.000245 0.000548 0.000187 0.000272 0.000410 0.000333 0.000141 0.000081 0.000079 0.000259 0.000111 0.000138 0.000151 0.000122 0.000088 0.000096 0.000032 0.000108 0.000141 0.000093 0.000195 0.000184 0.000067 0.000137 0.000093 nan 0.000203 0.000196 0.000307 0.000237 0.000113 0.000071 0.000042 0.000187 0.000122 0.000180 0.000272 0.000165 0.000069 0.000144 0.000119 0.000091 0.000069 0.000050 0.000050 0.000154 0.000107 0.000064 0.000022 0.000030 0.000056 0.000044 0.000035 0.000043 0.000062 0.000039 0.000032 0.000021 0.000058 0.000295 0.000028 0.000046 0.000093 0.000073 0.000101 0.000027 0.000133 0.000043 0.000050 0.000161 0.000038 0.000052 0.000036 0.000019 0.000018 0.000018 0.000009 0.000015 0.000105 0.000152 0.000125 0.000058 0.000107 0.000005 0.000047 0.000054 0.000037 0.000047 0.000029 0.000037 0.000078 0.000250 0.000077 0.000117 0.000196 0.000338 0.000307 0.000399 0.000355 0.000180 0.000138 0.000067 0.000122 0.000228 0.000110 0.000071 nan
nan 0.000432 0.000514 0.000396 0.000626 nan 0.000407 0.000186 0.000230 0.000296 0.000241 0.000098 0.000115 0.000134 0.000148 0.000386 nan nan 0.000090 0.000244 0.000499 nan 0.000285 0.000421 0.000671 0.000357 0.000368 0.000378 0.000500 0.000840 0.000993 0.000984 0.001033 0.002316 0.002733 0.002172 0.002070 0.001245 0.002025 0.001979 0.001421 0.001506 0.001415 0.001189 0.000418 0.000686 0.000983 0.000507 0.000699 0.001331 0.000875 0.001457 0.001205 0.001826 0.002149 0.002174 0.001474 0.002697 0.004706 0.004667 0.005610 0.007467 0.012304 0.023970 0.035703 0.061029 0.139334 0.733042 11.114283 3.431337 11.323309 0.746738 0.138290 0.078198 0.056661 0.047817 0.037286 0.025395 0.015037 0.011815 0.009695 0.008762 0.008372 0.004877 0.005491 0.002491 0.002650 0.001801 0.001134 0.000682 0.001271 0.002222 0.001477 0.001571 0.001028 0.001240 0.001105 0.001337 0.001368 0.001491 0.000671 0.001008 0.001200 0.000745 0.000481 0.001385 0.001478 0.001466 0.001706 0.001306 0.001900 0.001630 0.001730 0.000893 0.000642 0.000843 0.000835 0.000605 0.000736 0.000604 0.000536 0.000808 0.000824 0.000701 0.000616 0.000698 0.001251 0.001092 0.001239 0.001350 0.001310 0.001082 0.000902 0.001243 0.001388 0.000625 0.000390 0.000247 0.000098 0.000211 0.000290 0.000456 0.000211 0.000203 0.000301 0.000040 0.000195 0.000471 0.000626 0.000583 0.000605 0.000379 0.000445 0.000379 0.000397 0.000927 0.001163 0.000507 0.001050 0.000949 0.000548 0.000413 0.000326 0.000322 0.000144 0.000058 0.000128 0.000254 0.000522 0.000386 0.000337 0.000125 0.000121 0.000148 0.000223 0.000155 0.000161 0.000140 0.000380 0.000527 0.000451 0.000218 0.000182 0.000631 0.001471 0.001162 0.000352 0.000457 0.000686 0.000392 0.000241 0.000604 0.001355 0.000613 0.000496 0.000542 0.000336 0.000154 0.000161 0.000168 0.000032 0.000025 0.000038 0.000018 0.000013 0.000083 0.000113 0.000038 0.000039 0.000032 0.000101 0.000080 0.000036 0.000029 0.000093 0.000228 0.000243 0.000134 0.000342 0.000490 0.000191 0.000286 0.000131 0.000151 0.000110 0.000022 0.000162 0.000069 0.000089 0.000102 0.000144 0.000316 0.000094 0.000088 0.000015 0.000151 0.000121 0.000033 0.000107 0.000151 0.000236 0.000297 0.000398 nan nan nan nan nan nan nan 0.000258 nan nan nan nan nan nan nan nan nan nan nan nan nan nan nan nan nan nan nan nan nan nan nan nan 0.000183 0.000337 0.000069 0.000060 0.000227 0.000439 0.000096 0.000176 0.000125 0.000047 0.000083 0.000096 0.000093 0.000134 0.000122 0.000172 0.000241 0.000199 0.000206 0.000157 0.000364 0.000301 0.000194 0.000083 0.000083 0.000179 0.000056 0.000054 0.000011 0.000014 0.000039 0.000023 0.000034 0.000086 0.000061 0.000110 0.000141 0.000059 0.000288 0.000297 0.000249 0.000110 0.000138 0.000063 0.000040 0.000026 0.000047 0.000011 0.000034 0.000105 0.000016 0.000027 0.000107 0.000081 0.000025 0.000045 0.000099 0.000035 0.000059 0.000148 0.000047 0.000047 nan nan 0.000094 0.000037 0.000152 0.000094 0.000134 0.000074 0.000099 0.000215 0.000410 nan 0.000047 0.000099 0.000200 0.000097 0.000125 0.000273 0.000067 nan nan 0.000102 0.000207 0.000191 0.000172 0.000116 0.000112 0.000241 0.000152 0.000155 0.000076 0.000203 0.000245 0.000108 0.000459 0.000241 0.000227 0.000292 0.000184 0.000017 0.000009 0.000102 0.000162 0.000063 0.000135 0.000100 0.000054 0.000032 0.000032 0.000135 0.000141 0.000107 0.000263 0.000037 0.000173 0.000326 0.000404 0.000557 0.000522 0.000363 0.000141 0.000155 0.000113 0.000264 0.000113 0.000096 0.000074 0.000116 0.000293 0.000188 0.000049 0.000107 0.000211 0.000162 0.000100 0.000055 0.000029 0.000025 0.000067 0.000065 0.000040 0.000055 0.000100 0.000061 0.000002 0.000025 0.000038 0.000055 0.000148 0.000208 0.000138 0.000091 0.000091 0.000119 0.000121 0.000056 0.000040 0.000030 0.000040 0.000040 0.000128 0.000025 0.000069 0.000135 0.000403 0.000297 0.000232 0.000233 nan nan nan nan 0.000328 0.000941 0.000376 0.000134 0.000192 0.000113 0.000088 0.000138 0.000283 0.000228 0.000459 0.000183 0.000421 0.000386 0.000180 0.000241 nan 0.000043 0.000016 0.000014 0.000005 0.000069 0.000013 0.000076 0.000031 0.000010 0.000089 nan 0.000141 0.000019 0.000112 0.000035 nan nan 0.000046 0.000062 0.000095 nan 0.000013 0.000038 nan 0.000076 nan 0.000037 0.000133 0.000230 0.000150 0.000118 nan 0.000154 0.000058 0.000235 nan 0.000060 0.000060 0.000091 0.000144 0.000186 nan 0.000098 0.000060 0.000091 nan 0.000109 0.000115 0.000096 0.000041 0.000069 0.000121 0.000119 0.000164 0.000311 0.000232 0.000228 0.000220 0.000232 0.000119 0.000171 0.000043 0.000054 0.000169 0.000036 0.000064 0.000078 0.000058 0.000030 0.000054 nan 0.000004 0.000010 0.000018 0.000011 0.000026 0.000038 0.000135 0.000192 0.000188 0.000451 0.000317 0.000225 0.000162 0.000094 0.000047 0.000045 0.000050 0.000008 0.000009 nan 0.000031 0.000014 0.000029 0.000116 0.000392 0.000206 0.000214 0.000291 0.000140 0.000110 0.000096 0.000192 0.000258 0.000125 0.000296 0.000509 0.000585 0.000277 0.000224 0.000529 0.000317 0.000386 0.000311 0.000381 0.000278 0.000219 0.000137 0.000148 0.000138 0.000142 0.000119 0.000051 0.000063 0.000049 0.000032 0.000047 nan 0.000232 0.000142 0.000145 0.000108 0.000113 0.000130 0.000037 0.000029 0.000015 0.000110 0.000076 0.000176 0.000180 0.000179 0.000091 0.000047 0.000110 0.000052 0.000051 0.000119 0.000202 0.000101 0.000048 0.000021 0.000068 0.000159 0.000090 0.000150 0.000062 0.000009 0.000030 0.000041 0.000214 0.000178 0.000054 0.000114 0.000051 0.000071 0.000107 0.000062 0.000071 0.000018 0.000060 0.000096 0.000026 0.000041 0.000064 0.000078 0.000029 0.000016 0.000020 0.000017 0.000045 0.000047 0.000012 0.000058 0.000148 0.000042 0.000028 0.000012 0.000029 0.000028 0.000010 0.000004 0.000035 0.000096 0.000145 0.000162 0.000232 0.000122 0.000155 0.000108 0.000166 0.000132 0.000128 0.000119 0.000094 0.000241 0.000175 0.000144 nan
nan 0.000206 0.000210 0.000367 0.000645 nan 0.000604 0.000488 0.000190 0.000191 0.000297 0.000176 0.000198 0.000345 0.000451 0.000398 nan nan 0.000142 0.000093 0.000144 nan 0.000290 0.000390 0.000481 0.000539 0.000955 0.000877 0.000256 0.001232 0.000992 0.000804 0.001080 0.001761 0.001333 0.000784 0.001434 0.001549 0.002633 0.002429 0.003491 0.001954 0.001478 0.001466 0.000660 0.000335 0.000602 0.000604 0.000342 0.001088 0.000976 0.001162 0.001388 0.001463 0.001999 0.001584 0.001168 0.002192 0.002339 0.002441 0.003662 0.005530 0.007605 0.013874 0.020547 0.034215 0.065507 0.145985 0.904918 11.323309 3.431337 11.137043 0.923265 0.195667 0.108055 0.067441 0.041285 0.031455 0.019389 0.013952 0.013920 0.011449 0.009968 0.004630 0.002763 0.001814 0.001856 0.001344 0.000851 0.000824 0.001248 0.002448 0.002153 0.001243 0.001916 0.001694 0.001294 0.001846 0.001176 0.000922 0.000996 0.001792 0.001982 0.001416 0.001160 0.001244 0.001092 0.000858 0.000981 0.001633 0.001595 0.000910 0.001671 0.001224 0.000842 0.000583 0.001143 0.000920 0.000605 0.000589 0.000267 0.000542 0.000608 0.000746 0.000644 0.000455 0.001010 0.000624 0.000920 0.001608 0.001267 0.000677 0.000676 0.000565 0.001156 0.000401 0.000182 0.000541 0.000741 0.000464 0.000457 0.000291 0.000121 0.000078 0.000223 0.000172 0.000169 0.000353 0.000502 0.000444 0.000481 0.000315 0.000254 0.000239 0.000501 0.000875 0.000700 0.000693 0.001054 0.000775 0.000468 0.000553 0.000281 0.000172 0.000122 0.000060 0.000194 0.000272 0.000523 0.000232 0.000306 0.000263 0.000169 0.000076 0.000128 0.000074 0.000137 0.000240 0.000164 0.000160 0.000213 0.000330 0.000182 0.000479 0.000935 0.001516 0.000825 0.000589 0.000775 0.000267 0.000403 0.000724 0.000590 0.000332 0.000316 0.000392 0.000612 0.000478 0.000277 0.000101 0.000050 0.000040 0.000075 0.000056 0.000014 0.000091 0.000109 0.000061 0.000098 0.000064 0.000115 0.000103 0.000070 0.000121 0.000175 0.000092 0.000218 0.000286 0.000291 0.000157 0.000058 0.000194 0.000151 0.000282 0.000122 0.000023 0.000054 0.000018 0.000023 0.000028 0.000088 0.000144 0.000083 0.000058 0.000024 0.000078 0.000187 0.000033 0.000148 0.000091 0.000072 0.000122 0.000219 nan nan nan nan nan nan nan 0.000342 nan nan nan nan nan nan nan nan nan nan nan nan nan nan nan nan nan nan nan nan nan nan nan nan 0.000113 0.000291 0.000091 0.000223 0.000263 0.000250 0.000060 0.000125 0.000096 0.000056 0.000160 0.000199 0.000327 0.000264 0.000297 0.000176 0.000144 0.000206 0.000168 0.000099 0.000165 0.000067 0.000065 0.000040 0.000096 0.000254 0.000162 0.000096 0.000089 0.000028 0.000042 0.000051 0.000059 0.000089 0.000013 0.000010 0.000023 0.000010 0.000155 0.000277 0.000311 0.000162 0.000105 0.000057 0.000042 0.000015 0.000025 0.000037 0.000057 0.000021 0.000008 0.000012 0.000020 0.000078 0.000058 0.000003 0.000050 0.000043 0.000040 0.000079 0.000091 0.000154 nan nan 0.000028 0.000031 0.000099 0.000173 0.000084 0.000051 0.000079 0.000328 0.000371 nan 0.000105 0.000188 0.000283 0.000105 0.000152 0.000250 0.000107 nan nan 0.000055 0.000113 0.000150 0.000134 0.000134 0.000184 0.000094 0.000145 0.000155 0.000099 0.000180 0.000081 0.000028 0.000348 0.000155 0.000273 0.000138 0.000135 0.000094 0.000047 0.000135 0.000099 0.000089 0.000274 0.000216 0.000215 0.000025 0.000028 0.000071 0.000128 0.000091 0.000207 0.000019 0.000049 0.000078 0.000168 0.000374 0.000148 0.000083 0.000173 0.000128 0.000089 0.000184 0.000071 0.000069 0.000057 0.000108 0.000059 0.000076 0.000037 0.000011 0.000135 0.000020 0.000065 0.000038 0.000054 0.000086 0.000035 0.000043 0.000049 0.000069 0.000162 0.000057 0.000047 0.000057 0.000148 0.000069 0.000135 0.000128 0.000195 0.000212 0.000128 0.000110 0.000040 0.000078 0.000078 0.000091 0.000045 0.000240 0.000206 0.000093 0.000137 0.000332 0.000277 0.000232 0.000176 0.000113 nan nan nan nan 0.000478 0.000629 0.000241 0.000096 0.000176 0.000119 0.000359 0.000571 0.000490 0.000272 0.000679 0.000409 0.000322 0.000371 0.000258 0.000359 nan 0.000022 0.000054 0.000096 0.000050 0.000141 0.000026 0.000032 0.000015 0.000061 0.000308 nan 0.000141 0.000028 0.000141 0.000061 nan nan 0.000112 0.000098 0.000342 nan 0.000069 0.000048 nan 0.000083 nan 0.000098 0.000202 0.000245 0.000281 0.000231 nan 0.000321 0.000227 0.000301 nan 0.000122 0.000110 0.000052 0.000054 0.000073 nan 0.000147 0.000066 0.000008 nan 0.000088 0.000078 0.000053 0.000025 0.000010 0.000088 0.000119 0.000182 0.000232 0.000187 0.000125 0.000076 0.000113 0.000076 0.000078 0.000107 0.000107 0.000249 0.000033 0.000069 0.000143 0.000110 0.000047 0.000059 nan 0.000038 0.000056 0.000013 0.000032 0.000094 0.000094 0.000038 0.000060 0.000054 0.000223 0.000094 0.000274 0.000237 0.000040 0.000035 0.000058 0.000009 0.000043 0.000056 nan 0.000045 0.000057 0.000042 0.000096 0.000267 0.000242 0.000165 0.000254 0.000157 0.000182 0.000188 0.000278 0.000169 0.000083 0.000291 0.000326 0.000470 0.000180 0.000370 0.000440 0.000434 0.000375 0.000147 0.000148 0.000107 0.000137 0.000165 0.000131 0.000211 0.000142 0.000359 0.000200 0.000105 0.000074 0.000113 0.000187 nan 0.000188 0.000203 0.000081 0.000019 0.000074 0.000091 0.000093 0.000053 0.000034 0.000081 0.000045 0.000040 0.000035 0.000074 0.000071 0.000067 0.000042 0.000076 0.000090 0.000071 0.000165 0.000144 0.000040 0.000051 0.000090 0.000130 0.000068 0.000041 0.000115 0.000024 0.000038 0.000067 0.000144 0.000085 0.000015 0.000071 0.000075 0.000056 0.000033 0.000033 0.000038 0.000068 0.000068 0.000045 0.000032 0.000016 0.000019 0.000040 0.000026 0.000023 0.000020 0.000023 0.000063 0.000099 0.000078 0.000111 0.000071 0.000078 0.000063 0.000013 0.000016 0.000016 0.000014 0.000018 0.000057 0.000081 0.000047 0.000116 0.000141 0.000184 0.000250 0.000180 0.000084 0.000086 0.000215 0.000183 0.000078 0.000076 0.000125 0.000099 nan
[truncated: 3,320,035 more chars]
