# Supplementary material for: Multiscale modelling of chromatin 4D organization in SARS-CoV-2 infected cells
Source: Nat Commun. 2024 May 13;15:4014. doi: 10.1038/s41467-024-48370-6 (PMC11091192; doi:10.1038/s41467-024-48370-6)
Supplement: Supplementary file 11 — Source Data [file 41467_2024_48370_MOESM11_ESM.zip › Source_Data/Supp_Fig_5/Model_Saddle-Plot_Chr11_SARS-CoV-2_Condition.txt]

2.6211 2.2965 2.2221 2.2109 2.2321 2.1660 2.1746 2.1223 2.0661 2.0407 1.9573 1.9268 1.9150 1.8851 1.7872 1.7176 1.6789 1.6308 1.5661 1.5090 1.4215 1.4136 1.3719 1.2612 1.2483 1.1804 1.1620 1.1267 1.0740 1.0294 0.9548 0.8580 0.8505 0.7605 0.7170 0.6711 0.6314 0.6536 0.6395 0.5959 0.5689 0.5636 0.4974 0.4883 0.4267 0.4365 0.4130 0.3411 0.2777 0.2546
2.2965 1.9496 1.9468 1.9963 2.0246 1.9557 2.0170 1.8900 1.8940 1.8380 1.7723 1.7677 1.7458 1.6604 1.5872 1.5197 1.4936 1.5005 1.4981 1.3543 1.2830 1.3832 1.2769 1.1678 1.0976 1.1168 1.0794 0.9993 0.9851 0.9658 0.8693 0.7946 0.8195 0.7381 0.7146 0.6217 0.5707 0.5571 0.4684 0.4357 0.4124 0.4230 0.4525 0.4733 0.4214 0.3875 0.3657 0.3335 0.2882 0.2418
2.2221 1.9468 1.9376 1.9058 1.9597 1.8759 1.9056 1.9025 1.8372 1.8516 1.7439 1.7975 1.7411 1.6955 1.6156 1.5502 1.5552 1.5212 1.4194 1.4037 1.3271 1.4602 1.2461 1.1069 1.1397 1.2044 1.0908 1.0386 0.9858 0.9410 0.8686 0.7994 0.7983 0.7417 0.6556 0.6436 0.6092 0.5459 0.4732 0.4334 0.4068 0.4217 0.4540 0.4233 0.3710 0.3966 0.3805 0.3249 0.2756 0.2475
2.2109 1.9963 1.9058 1.8306 1.9224 1.8704 1.8524 1.8601 1.8419 1.8082 1.7916 1.7100 1.6926 1.6789 1.5660 1.4969 1.5223 1.4871 1.3974 1.3663 1.3378 1.4031 1.2360 1.1226 1.1813 1.1755 1.0666 1.0341 1.0469 0.9574 0.8234 0.8000 0.7737 0.7432 0.6733 0.6387 0.5511 0.5359 0.5034 0.4651 0.4320 0.4342 0.4699 0.4586 0.4248 0.3995 0.4020 0.3120 0.2854 0.2481
2.2321 2.0246 1.9597 1.9224 1.8442 1.7901 1.7543 1.7340 1.7041 1.7205 1.6624 1.6461 1.6758 1.5952 1.5693 1.5145 1.4920 1.3848 1.4076 1.3312 1.3285 1.3262 1.2235 1.1545 1.1046 1.0667 1.0664 1.0030 1.0032 0.8858 0.8593 0.8591 0.7831 0.7386 0.6817 0.6410 0.5968 0.5749 0.5370 0.5109 0.4692 0.4557 0.5244 0.5196 0.4335 0.3846 0.4037 0.3098 0.3149 0.2551
2.1660 1.9557 1.8759 1.8704 1.7901 1.7751 1.6615 1.7326 1.7353 1.7811 1.6986 1.6704 1.7186 1.6071 1.5067 1.5693 1.5157 1.4255 1.3817 1.3652 1.3312 1.3064 1.2407 1.1723 1.2125 1.0844 1.0565 1.0431 0.9758 0.8946 0.8338 0.8448 0.7409 0.7394 0.7165 0.6507 0.6019 0.5777 0.5528 0.5350 0.5012 0.4836 0.4924 0.4993 0.4843 0.3986 0.3897 0.3126 0.3060 0.2397
2.1746 2.0170 1.9056 1.8524 1.7543 1.6615 1.8276 1.8037 1.7272 1.7546 1.6589 1.6869 1.6391 1.6498 1.5430 1.4605 1.4627 1.4010 1.3556 1.3306 1.2670 1.2493 1.1935 1.1741 1.1773 1.0911 1.0488 0.9940 0.9840 0.8588 0.8369 0.8344 0.7566 0.7521 0.6992 0.6213 0.6316 0.5918 0.5909 0.5968 0.5077 0.4887 0.5551 0.5654 0.5346 0.4478 0.4359 0.3588 0.3926 0.3096
2.1223 1.8900 1.9025 1.8601 1.7340 1.7326 1.8037 1.7321 1.7608 1.8010 1.6811 1.6556 1.5979 1.6159 1.5878 1.5573 1.4462 1.4459 1.4037 1.3559 1.3543 1.2798 1.2555 1.1596 1.1910 1.1520 1.0989 1.0549 0.9815 0.9430 0.8674 0.8400 0.8061 0.7194 0.7438 0.6790 0.6585 0.5941 0.6011 0.5608 0.4828 0.4994 0.5363 0.4670 0.4651 0.4392 0.4881 0.4242 0.3839 0.3586
2.0661 1.8940 1.8372 1.8419 1.7041 1.7353 1.7272 1.7608 1.7653 1.7427 1.7049 1.5903 1.6445 1.6683 1.5725 1.5786 1.5428 1.4982 1.4811 1.3832 1.4003 1.2671 1.2782 1.2481 1.2456 1.1577 1.1676 1.0606 1.0632 0.9572 0.8827 0.8516 0.7775 0.7869 0.7324 0.7057 0.6420 0.6696 0.5968 0.5532 0.5254 0.5358 0.5808 0.5193 0.5191 0.4750 0.5224 0.4537 0.4479 0.3453
2.0407 1.8380 1.8516 1.8082 1.7205 1.7811 1.7546 1.8010 1.7427 1.7277 1.6884 1.5891 1.5843 1.6157 1.6370 1.5663 1.4808 1.4842 1.4316 1.3682 1.3875 1.3080 1.2468 1.2084 1.1682 1.1668 1.1123 1.0534 0.9812 0.9496 0.8988 0.8784 0.7812 0.8177 0.7637 0.7676 0.6362 0.6737 0.6195 0.6053 0.4997 0.5506 0.5861 0.5501 0.5286 0.5288 0.5326 0.4292 0.4016 0.4118
1.9573 1.7723 1.7439 1.7916 1.6624 1.6986 1.6589 1.6811 1.7049 1.6884 1.6863 1.6689 1.7050 1.6767 1.6163 1.5363 1.4934 1.4900 1.4570 1.3899 1.3735 1.2464 1.2516 1.2245 1.1813 1.1479 1.1186 1.1175 1.0625 0.9917 0.9468 0.8953 0.8750 0.7888 0.7723 0.7797 0.6498 0.6981 0.6395 0.6349 0.5875 0.5947 0.5979 0.5205 0.5256 0.5377 0.5526 0.4842 0.4502 0.3934
1.9268 1.7677 1.7975 1.7100 1.6461 1.6704 1.6869 1.6556 1.5903 1.5891 1.6689 1.6874 1.6201 1.7031 1.5676 1.5617 1.5119 1.5110 1.4683 1.3950 1.3805 1.3053 1.3326 1.2297 1.2097 1.1835 1.1415 1.1021 1.0533 0.9783 0.9709 0.9163 0.8782 0.8538 0.7905 0.8409 0.7605 0.7045 0.6641 0.6687 0.6011 0.5937 0.6210 0.6377 0.6235 0.6491 0.5530 0.4986 0.4353 0.3824
1.9150 1.7458 1.7411 1.6926 1.6758 1.7186 1.6391 1.5979 1.6445 1.5843 1.7050 1.6201 1.6033 1.6075 1.5502 1.5560 1.4587 1.4889 1.4515 1.3859 1.3869 1.3018 1.2918 1.2698 1.2747 1.1839 1.1914 1.1417 1.1061 1.0105 0.9696 0.9548 0.9172 0.8853 0.8712 0.8401 0.8033 0.7523 0.6797 0.7099 0.6245 0.6488 0.6218 0.6125 0.5980 0.6099 0.6157 0.5397 0.4920 0.4456
1.8851 1.6604 1.6955 1.6789 1.5952 1.6071 1.6498 1.6159 1.6683 1.6157 1.6767 1.7031 1.6075 1.6352 1.5338 1.5209 1.4456 1.3913 1.4229 1.4267 1.3902 1.3402 1.3499 1.2516 1.2376 1.1998 1.1762 1.1057 1.0529 1.0280 0.9978 1.0062 0.9623 0.9354 0.8914 0.8373 0.7632 0.7780 0.7045 0.7289 0.6671 0.6846 0.7078 0.6988 0.6399 0.6879 0.6358 0.5325 0.4879 0.4833
1.7872 1.5872 1.6156 1.5660 1.5693 1.5067 1.5430 1.5878 1.5725 1.6370 1.6163 1.5676 1.5502 1.5338 1.5026 1.5068 1.4612 1.3922 1.4258 1.3495 1.3740 1.3398 1.3393 1.2488 1.2309 1.2164 1.1317 1.1416 1.0675 1.0501 1.0126 1.0285 0.9433 0.9090 0.8745 0.8232 0.7252 0.7667 0.7236 0.6644 0.6087 0.6605 0.7210 0.6304 0.6592 0.6801 0.6467 0.5939 0.5481 0.4939
1.7176 1.5197 1.5502 1.4969 1.5145 1.5693 1.4605 1.5573 1.5786 1.5663 1.5363 1.5617 1.5560 1.5209 1.5068 1.3568 1.4251 1.3708 1.3436 1.3022 1.2982 1.3362 1.3282 1.2471 1.2438 1.1476 1.1254 1.1301 1.0827 1.0574 1.0231 1.0249 1.0030 0.9673 0.9575 0.8924 0.8127 0.8202 0.7333 0.7243 0.6807 0.6741 0.6886 0.6525 0.6405 0.6087 0.5957 0.5415 0.4922 0.4768
1.6789 1.4936 1.5552 1.5223 1.4920 1.5157 1.4627 1.4462 1.5428 1.4808 1.4934 1.5119 1.4587 1.4456 1.4612 1.4251 1.3862 1.4115 1.3832 1.3526 1.3360 1.3133 1.2867 1.2603 1.2194 1.1343 1.1814 1.1283 1.1171 1.0793 1.0663 1.0391 0.9571 0.9381 0.9557 0.8173 0.8312 0.8200 0.7817 0.7599 0.6796 0.7384 0.7049 0.6300 0.6323 0.6213 0.6232 0.6354 0.5754 0.5844
1.6308 1.5005 1.5212 1.4871 1.3848 1.4255 1.4010 1.4459 1.4982 1.4842 1.4900 1.5110 1.4889 1.3913 1.3922 1.3708 1.4115 1.4150 1.3782 1.3236 1.3246 1.2886 1.2839 1.1918 1.2495 1.1868 1.1570 1.1053 1.1355 1.0389 1.0028 1.0001 0.9505 0.9801 0.9354 0.9067 0.8716 0.8693 0.8043 0.7679 0.7614 0.7464 0.7563 0.7142 0.7382 0.6650 0.6861 0.6407 0.6516 0.6151
1.5661 1.4981 1.4194 1.3974 1.4076 1.3817 1.3556 1.4037 1.4811 1.4316 1.4570 1.4683 1.4515 1.4229 1.4258 1.3436 1.3832 1.3782 1.4227 1.3081 1.3984 1.2905 1.3130 1.2363 1.3054 1.1869 1.1661 1.1818 1.1340 1.1245 1.0763 1.0384 0.9997 0.9757 0.9705 0.9079 0.8962 0.8889 0.8199 0.8191 0.7669 0.8124 0.7683 0.7762 0.7945 0.7600 0.6905 0.7107 0.6961 0.6321
1.5090 1.3543 1.4037 1.3663 1.3312 1.3652 1.3306 1.3559 1.3832 1.3682 1.3899 1.3950 1.3859 1.4267 1.3495 1.3022 1.3526 1.3236 1.3081 1.3693 1.3135 1.3203 1.2729 1.3057 1.2413 1.2000 1.1979 1.1435 1.1080 1.0662 1.0175 1.0504 0.9856 1.0113 0.9877 0.9530 0.9113 0.8864 0.8123 0.7794 0.7957 0.7683 0.7749 0.7732 0.7692 0.7285 0.7156 0.7126 0.6687 0.6939
1.4215 1.2830 1.3271 1.3378 1.3285 1.3312 1.2670 1.3543 1.4003 1.3875 1.3735 1.3805 1.3869 1.3902 1.3740 1.2982 1.3360 1.3246 1.3984 1.3135 1.3294 1.3974 1.3246 1.2657 1.2586 1.2243 1.2122 1.1666 1.1659 1.1483 1.1003 1.0765 1.0732 1.0720 1.1015 1.0201 0.9461 0.9020 0.8670 0.8384 0.8340 0.8570 0.8152 0.8043 0.7821 0.7628 0.7708 0.6859 0.6781 0.6562
1.4136 1.3832 1.4602 1.4031 1.3262 1.3064 1.2493 1.2798 1.2671 1.3080 1.2464 1.3053 1.3018 1.3402 1.3398 1.3362 1.3133 1.2886 1.2905 1.3203 1.3974 1.3537 1.3513 1.3306 1.2961 1.2598 1.2758 1.2208 1.1828 1.1586 1.1687 1.1644 1.0974 1.0974 1.0993 1.0492 1.0436 0.9679 0.9435 0.9156 0.8606 0.9174 0.8805 0.8885 0.8631 0.8712 0.8582 0.8370 0.7870 0.7860
1.3719 1.2769 1.2461 1.2360 1.2235 1.2407 1.1935 1.2555 1.2782 1.2468 1.2516 1.3326 1.2918 1.3499 1.3393 1.3282 1.2867 1.2839 1.3130 1.2729 1.3246 1.3513 1.2987 1.2874 1.2520 1.2284 1.2250 1.2332 1.2151 1.1723 1.1779 1.1168 1.1468 1.0713 1.0750 1.0435 1.0276 0.9602 0.9228 0.9071 0.8614 0.9187 0.9156 0.9251 0.9120 0.9070 0.8682 0.8471 0.8198 0.7871
1.2612 1.1678 1.1069 1.1226 1.1545 1.1723 1.1741 1.1596 1.2481 1.2084 1.2245 1.2297 1.2698 1.2516 1.2488 1.2471 1.2603 1.1918 1.2363 1.3057 1.2657 1.3306 1.2874 1.2804 1.2067 1.2352 1.1746 1.2115 1.1656 1.1612 1.1776 1.2187 1.1335 1.0913 1.1108 1.0666 1.0085 0.9694 0.9124 0.9693 0.9168 0.9856 0.8592 0.8727 0.9250 0.8757 0.8498 0.8405 0.7773 0.7463
1.2483 1.0976 1.1397 1.1813 1.1046 1.2125 1.1773 1.1910 1.2456 1.1682 1.1813 1.2097 1.2747 1.2376 1.2309 1.2438 1.2194 1.2495 1.3054 1.2413 1.2586 1.2961 1.2520 1.2067 1.2460 1.2244 1.2254 1.2153 1.1955 1.1498 1.1689 1.1542 1.0969 1.0330 1.1176 1.1462 1.0722 1.0361 0.9776 1.0137 0.9546 0.9560 0.9501 0.9163 0.9353 0.8696 0.9522 0.8550 0.9058 0.8922
1.1804 1.1168 1.2044 1.1755 1.0667 1.0844 1.0911 1.1520 1.1577 1.1668 1.1479 1.1835 1.1839 1.1998 1.2164 1.1476 1.1343 1.1868 1.1869 1.2000 1.2243 1.2598 1.2284 1.2352 1.2244 1.2463 1.2139 1.2243 1.1864 1.1668 1.1965 1.2281 1.1998 1.1561 1.1818 1.1302 1.1035 1.0642 0.9495 0.9590 0.9323 0.9739 0.9242 1.0024 0.9591 1.0018 0.9339 0.9218 0.9181 0.8676
1.1620 1.0794 1.0908 1.0666 1.0664 1.0565 1.0488 1.0989 1.1676 1.1123 1.1186 1.1415 1.1914 1.1762 1.1317 1.1254 1.1814 1.1570 1.1661 1.1979 1.2122 1.2758 1.2250 1.1746 1.2254 1.2139 1.2552 1.2578 1.1934 1.2146 1.2503 1.2205 1.1885 1.1618 1.1601 1.1002 1.1029 1.0861 1.0116 1.0653 0.9698 1.0657 1.0400 1.0242 1.0483 1.0417 0.9938 0.9675 0.9793 0.9360
1.1267 0.9993 1.0386 1.0341 1.0030 1.0431 0.9940 1.0549 1.0606 1.0534 1.1175 1.1021 1.1417 1.1057 1.1416 1.1301 1.1283 1.1053 1.1818 1.1435 1.1666 1.2208 1.2332 1.2115 1.2153 1.2243 1.2578 1.2525 1.2337 1.2259 1.2364 1.2127 1.2154 1.2000 1.1746 1.2128 1.0826 1.0861 1.0901 1.0418 1.0185 1.0395 1.0465 1.0670 1.0481 1.0513 1.0602 0.9871 1.0676 1.0187
1.0740 0.9851 0.9858 1.0469 1.0032 0.9758 0.9840 0.9815 1.0632 0.9812 1.0625 1.0533 1.1061 1.0529 1.0675 1.0827 1.1171 1.1355 1.1340 1.1080 1.1659 1.1828 1.2151 1.1656 1.1955 1.1864 1.1934 1.2337 1.0854 1.1742 1.2258 1.1461 1.1296 1.1599 1.1270 1.1305 1.1651 1.1340 1.1088 1.0540 1.0914 1.1073 1.1253 1.0761 1.1405 1.1253 1.0763 1.0089 1.0556 1.1046
1.0294 0.9658 0.9410 0.9574 0.8858 0.8946 0.8588 0.9430 0.9572 0.9496 0.9917 0.9783 1.0105 1.0280 1.0501 1.0574 1.0793 1.0389 1.1245 1.0662 1.1483 1.1586 1.1723 1.1612 1.1498 1.1668 1.2146 1.2259 1.1742 1.1756 1.2584 1.2280 1.2324 1.2446 1.2433 1.2602 1.1721 1.2160 1.2116 1.1756 1.1691 1.1277 1.1329 1.1196 1.1673 1.1369 1.1330 1.1188 1.0449 1.0637
0.9548 0.8693 0.8686 0.8234 0.8593 0.8338 0.8369 0.8674 0.8827 0.8988 0.9468 0.9709 0.9696 0.9978 1.0126 1.0231 1.0663 1.0028 1.0763 1.0175 1.1003 1.1687 1.1779 1.1776 1.1689 1.1965 1.2503 1.2364 1.2258 1.2584 1.2815 1.3462 1.2576 1.2669 1.2366 1.2534 1.2263 1.1496 1.1532 1.1508 1.1189 1.1342 1.1184 1.0873 1.1731 1.2196 1.1263 1.1497 1.0861 1.1093
0.8580 0.7946 0.7994 0.8000 0.8591 0.8448 0.8344 0.8400 0.8516 0.8784 0.8953 0.9163 0.9548 1.0062 1.0285 1.0249 1.0391 1.0001 1.0384 1.0504 1.0765 1.1644 1.1168 1.2187 1.1542 1.2281 1.2205 1.2127 1.1461 1.2280 1.3462 1.4094 1.3021 1.3705 1.3041 1.3506 1.2825 1.2562 1.2268 1.2652 1.2667 1.3000 1.2049 1.1200 1.0865 1.1981 1.1483 1.0917 1.1053 1.0617
0.8505 0.8195 0.7983 0.7737 0.7831 0.7409 0.7566 0.8061 0.7775 0.7812 0.8750 0.8782 0.9172 0.9623 0.9433 1.0030 0.9571 0.9505 0.9997 0.9856 1.0732 1.0974 1.1468 1.1335 1.0969 1.1998 1.1885 1.2154 1.1296 1.2324 1.2576 1.3021 1.2248 1.2877 1.2883 1.2761 1.2527 1.2816 1.2597 1.3247 1.2515 1.2872 1.2575 1.1835 1.1527 1.2042 1.2536 1.1771 1.1521 1.2234
0.7605 0.7381 0.7417 0.7432 0.7386 0.7394 0.7521 0.7194 0.7869 0.8177 0.7888 0.8538 0.8853 0.9354 0.9090 0.9673 0.9381 0.9801 0.9757 1.0113 1.0720 1.0974 1.0713 1.0913 1.0330 1.1561 1.1618 1.2000 1.1599 1.2446 1.2669 1.3705 1.2877 1.3130 1.3075 1.3812 1.2657 1.2831 1.2952 1.3406 1.3334 1.3132 1.2446 1.1781 1.2376 1.2643 1.2087 1.2029 1.2490 1.2427
0.7170 0.7146 0.6556 0.6733 0.6817 0.7165 0.6992 0.7438 0.7324 0.7637 0.7723 0.7905 0.8712 0.8914 0.8745 0.9575 0.9557 0.9354 0.9705 0.9877 1.1015 1.0993 1.0750 1.1108 1.1176 1.1818 1.1601 1.1746 1.1270 1.2433 1.2366 1.3041 1.2883 1.3075 1.4034 1.4028 1.3448 1.2644 1.3880 1.2781 1.2684 1.2866 1.3122 1.2695 1.2695 1.2495 1.3541 1.3317 1.2920 1.3183
0.6711 0.6217 0.6436 0.6387 0.6410 0.6507 0.6213 0.6790 0.7057 0.7676 0.7797 0.8409 0.8401 0.8373 0.8232 0.8924 0.8173 0.9067 0.9079 0.9530 1.0201 1.0492 1.0435 1.0666 1.1462 1.1302 1.1002 1.2128 1.1305 1.2602 1.2534 1.3506 1.2761 1.3812 1.4028 1.4766 1.3438 1.3040 1.2766 1.2776 1.2539 1.2984 1.3122 1.2578 1.2891 1.3039 1.3926 1.3626 1.3077 1.4039
0.6314 0.5707 0.6092 0.5511 0.5968 0.6019 0.6316 0.6585 0.6420 0.6362 0.6498 0.7605 0.8033 0.7632 0.7252 0.8127 0.8312 0.8716 0.8962 0.9113 0.9461 1.0436 1.0276 1.0085 1.0722 1.1035 1.1029 1.0826 1.1651 1.1721 1.2263 1.2825 1.2527 1.2657 1.3448 1.3438 1.3158 1.3276 1.2994 1.2914 1.2372 1.3046 1.3278 1.3292 1.3562 1.3038 1.3835 1.3070 1.2660 1.4076
0.6536 0.5571 0.5459 0.5359 0.5749 0.5777 0.5918 0.5941 0.6696 0.6737 0.6981 0.7045 0.7523 0.7780 0.7667 0.8202 0.8200 0.8693 0.8889 0.8864 0.9020 0.9679 0.9602 0.9694 1.0361 1.0642 1.0861 1.0861 1.1340 1.2160 1.1496 1.2562 1.2816 1.2831 1.2644 1.3040 1.3276 1.2781 1.3294 1.2748 1.2519 1.2680 1.3674 1.3736 1.4090 1.3768 1.4420 1.4365 1.4067 1.5195
0.6395 0.4684 0.4732 0.5034 0.5370 0.5528 0.5909 0.6011 0.5968 0.6195 0.6395 0.6641 0.6797 0.7045 0.7236 0.7333 0.7817 0.8043 0.8199 0.8123 0.8670 0.9435 0.9228 0.9124 0.9776 0.9495 1.0116 1.0901 1.1088 1.2116 1.1532 1.2268 1.2597 1.2952 1.3880 1.2766 1.2994 1.3294 1.2812 1.3385 1.3454 1.3328 1.3674 1.3620 1.3913 1.4102 1.4026 1.4569 1.4199 1.5229
0.5959 0.4357 0.4334 0.4651 0.5109 0.5350 0.5968 0.5608 0.5532 0.6053 0.6349 0.6687 0.7099 0.7289 0.6644 0.7243 0.7599 0.7679 0.8191 0.7794 0.8384 0.9156 0.9071 0.9693 1.0137 0.9590 1.0653 1.0418 1.0540 1.1756 1.1508 1.2652 1.3247 1.3406 1.2781 1.2776 1.2914 1.2748 1.3385 1.3046 1.3341 1.3710 1.4106 1.4229 1.4246 1.4227 1.4213 1.4754 1.4718 1.5637
0.5689 0.4124 0.4068 0.4320 0.4692 0.5012 0.5077 0.4828 0.5254 0.4997 0.5875 0.6011 0.6245 0.6671 0.6087 0.6807 0.6796 0.7614 0.7669 0.7957 0.8340 0.8606 0.8614 0.9168 0.9546 0.9323 0.9698 1.0185 1.0914 1.1691 1.1189 1.2667 1.2515 1.3334 1.2684 1.2539 1.2372 1.2519 1.3454 1.3341 1.2994 1.3648 1.4060 1.4184 1.4479 1.4191 1.5269 1.5958 1.4901 1.6014
0.5636 0.4230 0.4217 0.4342 0.4557 0.4836 0.4887 0.4994 0.5358 0.5506 0.5947 0.5937 0.6488 0.6846 0.6605 0.6741 0.7384 0.7464 0.8124 0.7683 0.8570 0.9174 0.9187 0.9856 0.9560 0.9739 1.0657 1.0395 1.1073 1.1277 1.1342 1.3000 1.2872 1.3132 1.2866 1.2984 1.3046 1.2680 1.3328 1.3710 1.3648 1.4228 1.4907 1.4802 1.5509 1.5243 1.6141 1.6219 1.6021 1.7643
0.4974 0.4525 0.4540 0.4699 0.5244 0.4924 0.5551 0.5363 0.5808 0.5861 0.5979 0.6210 0.6218 0.7078 0.7210 0.6886 0.7049 0.7563 0.7683 0.7749 0.8152 0.8805 0.9156 0.8592 0.9501 0.9242 1.0400 1.0465 1.1253 1.1329 1.1184 1.2049 1.2575 1.2446 1.3122 1.3122 1.3278 1.3674 1.3674 1.4106 1.4060 1.4907 1.5364 1.5829 1.6064 1.6489 1.6180 1.6877 1.6845 1.8554
0.4883 0.4733 0.4233 0.4586 0.5196 0.4993 0.5654 0.4670 0.5193 0.5501 0.5205 0.6377 0.6125 0.6988 0.6304 0.6525 0.6300 0.7142 0.7762 0.7732 0.8043 0.8885 0.9251 0.8727 0.9163 1.0024 1.0242 1.0670 1.0761 1.1196 1.0873 1.1200 1.1835 1.1781 1.2695 1.2578 1.3292 1.3736 1.3620 1.4229 1.4184 1.4802 1.5829 1.4816 1.5834 1.5780 1.6654 1.7418 1.6596 1.8949
0.4267 0.4214 0.3710 0.4248 0.4335 0.4843 0.5346 0.4651 0.5191 0.5286 0.5256 0.6235 0.5980 0.6399 0.6592 0.6405 0.6323 0.7382 0.7945 0.7692 0.7821 0.8631 0.9120 0.9250 0.9353 0.9591 1.0483 1.0481 1.1405 1.1673 1.1731 1.0865 1.1527 1.2376 1.2695 1.2891 1.3562 1.4090 1.3913 1.4246 1.4479 1.5509 1.6064 1.5834 1.6466 1.6762 1.6669 1.6381 1.6532 1.8647
0.4365 0.3875 0.3966 0.3995 0.3846 0.3986 0.4478 0.4392 0.4750 0.5288 0.5377 0.6491 0.6099 0.6879 0.6801 0.6087 0.6213 0.6650 0.7600 0.7285 0.7628 0.8712 0.9070 0.8757 0.8696 1.0018 1.0417 1.0513 1.1253 1.1369 1.2196 1.1981 1.2042 1.2643 1.2495 1.3039 1.3038 1.3768 1.4102 1.4227 1.4191 1.5243 1.6489 1.5780 1.6762 1.7523 1.7399 1.7232 1.7376 1.8950
0.4130 0.3657 0.3805 0.4020 0.4037 0.3897 0.4359 0.4881 0.5224 0.5326 0.5526 0.5530 0.6157 0.6358 0.6467 0.5957 0.6232 0.6861 0.6905 0.7156 0.7708 0.8582 0.8682 0.8498 0.9522 0.9339 0.9938 1.0602 1.0763 1.1330 1.1263 1.1483 1.2536 1.2087 1.3541 1.3926 1.3835 1.4420 1.4026 1.4213 1.5269 1.6141 1.6180 1.6654 1.6669 1.7399 1.7151 1.7608 1.8103 1.9356
0.3411 0.3335 0.3249 0.3120 0.3098 0.3126 0.3588 0.4242 0.4537 0.4292 0.4842 0.4986 0.5397 0.5325 0.5939 0.5415 0.6354 0.6407 0.7107 0.7126 0.6859 0.8370 0.8471 0.8405 0.8550 0.9218 0.9675 0.9871 1.0089 1.1188 1.1497 1.0917 1.1771 1.2029 1.3317 1.3626 1.3070 1.4365 1.4569 1.4754 1.5958 1.6219 1.6877 1.7418 1.6381 1.7232 1.7608 1.5815 1.5851 1.8280
0.2777 0.2882 0.2756 0.2854 0.3149 0.3060 0.3926 0.3839 0.4479 0.4016 0.4502 0.4353 0.4920 0.4879 0.5481 0.4922 0.5754 0.6516 0.6961 0.6687 0.6781 0.7870 0.8198 0.7773 0.9058 0.9181 0.9793 1.0676 1.0556 1.0449 1.0861 1.1053 1.1521 1.2490 1.2920 1.3077 1.2660 1.4067 1.4199 1.4718 1.4901 1.6021 1.6845 1.6596 1.6532 1.7376 1.8103 1.5851 1.6364 1.8506
0.2546 0.2418 0.2475 0.2481 0.2551 0.2397 0.3096 0.3586 0.3453 0.4118 0.3934 0.3824 0.4456 0.4833 0.4939 0.4768 0.5844 0.6151 0.6321 0.6939 0.6562 0.7860 0.7871 0.7463 0.8922 0.8676 0.9360 1.0187 1.1046 1.0637 1.1093 1.0617 1.2234 1.2427 1.3183 1.4039 1.4076 1.5195 1.5229 1.5637 1.6014 1.7643 1.8554 1.8949 1.8647 1.8950 1.9356 1.8280 1.8506 1.9287
