# Supplementary material for: Multiscale modelling of chromatin 4D organization in SARS-CoV-2 infected cells
Source: Nat Commun. 2024 May 13;15:4014. doi: 10.1038/s41467-024-48370-6 (PMC11091192; doi:10.1038/s41467-024-48370-6)
Supplement: Supplementary file 11 — Source Data [file 41467_2024_48370_MOESM11_ESM.zip › Source_Data/Supp_Fig_5/Model_Contact_Map_Chr11_Mock_Condition.txt]

nan nan nan nan nan nan nan nan nan nan nan nan nan nan nan nan nan nan nan nan nan nan nan nan nan nan nan nan nan nan nan nan nan nan nan nan nan nan nan nan nan nan nan nan nan nan nan nan nan nan nan nan nan nan nan nan nan nan nan nan nan nan nan nan nan nan nan nan nan nan nan nan nan nan nan nan nan nan nan nan nan nan nan nan nan nan nan nan nan nan nan nan nan nan nan nan nan nan nan nan nan nan nan nan nan nan nan nan nan nan nan nan nan nan nan nan nan nan nan nan nan nan nan nan nan nan nan nan nan nan nan nan nan nan nan nan nan nan nan nan nan nan nan nan nan nan nan nan nan nan nan nan nan nan nan nan nan nan nan nan nan nan nan nan nan nan nan nan nan nan nan nan nan nan nan nan nan nan nan nan nan nan nan nan nan nan nan nan nan nan nan nan nan nan nan nan nan nan nan nan nan nan nan nan nan nan nan nan nan nan nan nan nan nan nan nan nan nan nan nan nan nan nan nan nan nan nan nan nan nan nan nan nan nan nan nan nan nan nan nan nan nan nan nan nan nan nan nan nan nan nan nan nan nan nan nan nan nan nan nan nan nan nan nan nan nan nan nan nan nan nan nan nan nan nan nan nan nan nan nan nan nan nan nan nan nan nan nan nan nan nan nan nan nan nan nan nan nan nan nan nan nan nan nan nan nan nan nan nan nan nan nan nan nan nan nan nan nan nan nan nan nan nan nan nan nan nan nan nan nan nan nan nan nan nan nan nan nan nan nan nan nan nan nan nan nan nan nan nan nan nan nan nan nan nan nan nan nan nan nan nan nan nan nan nan nan nan nan nan nan nan nan nan nan nan nan nan nan nan nan nan nan nan nan nan nan nan nan nan nan nan nan nan nan nan nan nan nan nan nan nan nan nan nan nan nan nan nan nan nan nan nan nan nan nan nan nan nan nan nan nan nan nan nan nan nan nan nan nan nan nan nan nan nan nan nan nan nan nan nan nan nan nan nan nan nan nan nan nan nan nan nan nan nan nan nan nan nan nan nan nan nan nan nan nan nan nan nan nan nan nan nan nan nan nan nan nan nan nan nan nan nan nan nan nan nan nan nan nan nan nan nan nan nan nan nan nan nan nan nan nan nan nan nan nan nan nan nan nan nan nan nan nan nan nan nan nan nan nan nan nan nan nan nan nan nan nan nan nan nan nan nan nan nan nan nan nan nan nan nan nan nan nan nan nan nan nan nan nan nan nan nan nan nan nan nan nan nan nan nan nan nan nan nan nan nan nan nan nan nan nan nan nan nan nan nan nan nan nan nan nan nan nan nan nan nan nan nan nan nan nan nan nan nan nan nan nan nan nan nan nan nan nan nan nan nan nan nan nan nan nan nan nan nan nan nan nan nan nan nan nan nan nan nan nan nan nan nan nan nan nan nan nan nan nan nan nan nan nan nan nan nan nan nan nan nan nan nan nan nan nan nan nan nan nan nan nan nan nan nan nan nan nan nan nan nan nan nan nan nan nan nan nan nan nan
nan nan nan nan nan nan nan nan nan nan nan nan nan nan nan nan nan nan nan nan nan nan nan nan nan nan nan nan nan nan nan nan nan nan nan nan nan nan nan nan nan nan nan nan nan nan nan nan nan nan nan nan nan nan nan nan nan nan nan nan nan nan nan nan nan nan nan nan nan nan nan nan nan nan nan nan nan nan nan nan nan nan nan nan nan nan nan nan nan nan nan nan nan nan nan nan nan nan nan nan nan nan nan nan nan nan nan nan nan nan nan nan nan nan nan nan nan nan nan nan nan nan nan nan nan nan nan nan nan nan nan nan nan nan nan nan nan nan nan nan nan nan nan nan nan nan nan nan nan nan nan nan nan nan nan nan nan nan nan nan nan nan nan nan nan nan nan nan nan nan nan nan nan nan nan nan nan nan nan nan nan nan nan nan nan nan nan nan nan nan nan nan nan nan nan nan nan nan nan nan nan nan nan nan nan nan nan nan nan nan nan nan nan nan nan nan nan nan nan nan nan nan nan nan nan nan nan nan nan nan nan nan nan nan nan nan nan nan nan nan nan nan nan nan nan nan nan nan nan nan nan nan nan nan nan nan nan nan nan nan nan nan nan nan nan nan nan nan nan nan nan nan nan nan nan nan nan nan nan nan nan nan nan nan nan nan nan nan nan nan nan nan nan nan nan nan nan nan nan nan nan nan nan nan nan nan nan nan nan nan nan nan nan nan nan nan nan nan nan nan nan nan nan nan nan nan nan nan nan nan nan nan nan nan nan nan nan nan nan nan nan nan nan nan nan nan nan nan nan nan nan nan nan nan nan nan nan nan nan nan nan nan nan nan nan nan nan nan nan nan nan nan nan nan nan nan nan nan nan nan nan nan nan nan nan nan nan nan nan nan nan nan nan nan nan nan nan nan nan nan nan nan nan nan nan nan nan nan nan nan nan nan nan nan nan nan nan nan nan nan nan nan nan nan nan nan nan nan nan nan nan nan nan nan nan nan nan nan nan nan nan nan nan nan nan nan nan nan nan nan nan nan nan nan nan nan nan nan nan nan nan nan nan nan nan nan nan nan nan nan nan nan nan nan nan nan nan nan nan nan nan nan nan nan nan nan nan nan nan nan nan nan nan nan nan nan nan nan nan nan nan nan nan nan nan nan nan nan nan nan nan nan nan nan nan nan nan nan nan nan nan nan nan nan nan nan nan nan nan nan nan nan nan nan nan nan nan nan nan nan nan nan nan nan nan nan nan nan nan nan nan nan nan nan nan nan nan nan nan nan nan nan nan nan nan nan nan nan nan nan nan nan nan nan nan nan nan nan nan nan nan nan nan nan nan nan nan nan nan nan nan nan nan nan nan nan nan nan nan nan nan nan nan nan nan nan nan nan nan nan nan nan nan nan nan nan nan nan nan nan nan nan nan nan nan nan nan nan nan nan nan nan nan nan nan nan nan nan nan nan nan nan nan nan nan nan nan nan nan nan nan nan nan nan nan nan nan nan nan nan nan nan nan nan nan nan nan nan nan nan nan nan nan nan nan
nan nan 3.431337 nan nan nan 0.092732 0.048390 0.033100 0.018164 0.018661 0.011244 0.009067 0.005537 0.005971 0.004747 nan nan 0.003717 0.003435 0.002140 nan 0.001521 0.001348 0.000819 0.000562 0.000361 0.000374 0.000778 0.000403 0.000215 0.000212 0.000315 0.000530 0.000395 0.000245 0.000317 0.000342 0.000511 0.000242 0.000275 0.000337 0.000305 0.000564 0.000673 0.000314 0.000364 0.000516 0.000907 0.000614 0.000271 0.000422 0.000579 0.000466 0.000449 0.000425 0.000238 0.000290 0.000502 0.000507 0.000334 0.000329 0.000388 0.000342 0.000191 0.000328 0.000356 0.000097 0.000262 0.000431 0.000223 0.000142 0.000084 0.000120 0.000148 0.000183 0.000155 0.000165 0.000222 0.000100 0.000105 0.000070 0.000041 0.000102 0.000164 0.000304 0.000271 0.000135 0.000216 0.000216 0.000094 0.000353 0.000461 0.000456 0.000154 0.000084 0.000116 0.000240 0.000223 0.000338 0.000113 0.000303 0.000161 0.000214 0.000137 0.000138 0.000128 0.000249 0.000200 0.000078 0.000018 0.000136 0.000305 0.000326 0.000207 0.000221 0.000121 0.000141 0.000108 0.000128 0.000161 0.000370 0.000161 0.000070 0.000108 0.000059 0.000125 0.000156 0.000217 0.000141 0.000061 0.000063 0.000122 0.000094 0.000169 0.000136 0.000127 0.000139 0.000155 0.000139 0.000026 0.000062 0.000105 0.000054 0.000089 0.000126 0.000058 0.000052 0.000103 0.000027 0.000115 0.000057 0.000089 0.000082 0.000054 0.000041 0.000066 0.000092 0.000156 0.000242 0.000081 0.000021 0.000236 0.000207 0.000188 0.000129 0.000114 0.000154 0.000218 0.000639 0.000420 0.000624 0.000386 0.000399 0.000168 0.000406 0.000590 0.000490 0.000484 0.000334 0.000398 0.000285 0.000236 0.000176 0.000266 0.000113 0.000298 0.000304 0.000057 0.000033 0.000057 0.000012 0.000038 0.000034 0.000011 0.000075 0.000032 0.000041 0.000045 0.000023 0.000048 0.000067 0.000091 0.000043 0.000038 0.000010 0.000024 0.000018 0.000041 0.000038 0.000040 0.000068 0.000067 0.000076 0.000109 0.000066 0.000117 0.000209 0.000172 0.000097 0.000179 0.000166 0.000403 0.000293 0.000312 0.000167 0.000244 0.000344 0.000281 0.000119 0.000451 0.000406 0.000105 0.000231 0.000190 0.000307 0.000394 0.000476 0.000192 0.000245 0.000141 0.000168 0.000089 0.000048 nan 0.000051 0.000057 0.000169 0.000176 nan 0.000111 0.000080 0.000155 0.000095 nan nan nan 0.000102 nan nan nan nan nan nan nan nan nan nan nan nan nan nan nan nan 0.000069 0.000058 0.000067 0.000083 0.000078 0.000065 0.000078 0.000151 0.000061 0.000080 0.000064 0.000085 0.000157 0.000123 0.000054 0.000071 0.000029 0.000029 0.000038 0.000046 0.000203 0.000262 0.000136 0.000262 0.000219 0.000167 0.000210 0.000164 0.000111 0.000111 0.000148 0.000071 0.000034 0.000070 0.000145 0.000084 0.000117 0.000146 0.000311 0.000409 0.000134 0.000349 0.000569 0.000310 0.000512 0.000383 0.000367 0.000339 0.000147 0.000300 0.000336 0.000472 nan 0.000370 0.000362 0.000758 0.000598 0.000755 0.000400 0.000258 0.000199 0.000089 0.000194 nan nan 0.000558 0.000276 0.000169 0.000224 0.000497 0.000346 0.000244 0.000172 0.000215 nan 0.000125 0.000258 0.000187 0.000220 0.000152 0.000341 0.000290 nan nan 0.000670 0.000510 0.000411 0.000372 0.000363 0.000587 0.000599 0.000557 0.000371 0.000177 0.000197 0.000109 0.000062 0.000344 0.000572 0.000631 0.000545 0.000677 0.000549 0.000345 0.000211 0.000299 0.000485 0.000215 0.000583 0.000596 0.000372 0.000309 0.000480 0.000500 0.000275 0.000214 0.000214 0.000102 0.000060 0.000050 0.000038 0.000036 0.000207 0.000084 0.000113 0.000132 0.000071 0.000062 0.000072 0.000128 0.000053 0.000086 0.000106 0.000188 0.000252 0.000285 0.000193 0.000111 0.000195 0.000089 0.000064 0.000081 0.000039 0.000068 0.000140 0.000078 0.000054 0.000104 0.000025 0.000083 0.000109 0.000092 0.000182 0.000090 0.000033 0.000109 0.000036 0.000032 0.000138 0.000080 0.000159 0.000267 0.000100 0.000108 0.000135 0.000036 0.000038 0.000111 0.000166 0.000029 0.000087 0.000064 0.000035 nan nan 0.000019 0.000035 0.000046 0.000085 0.000031 0.000037 0.000105 0.000124 0.000062 0.000080 0.000075 0.000094 0.000016 0.000077 0.000046 0.000036 0.000173 0.000179 0.000097 0.000148 0.000126 0.000112 0.000116 0.000148 0.000195 0.000045 0.000025 0.000069 0.000130 0.000121 0.000204 0.000184 nan 0.000115 0.000091 0.000217 0.000073 0.000111 0.000176 0.000139 0.000100 0.000070 0.000072 0.000101 0.000057 0.000017 0.000073 0.000036 0.000011 0.000096 0.000032 0.000064 0.000065 0.000021 0.000021 0.000052 0.000047 0.000080 0.000139 0.000145 0.000225 0.000080 0.000228 0.000120 0.000176 0.000123 0.000039 0.000028 0.000011 0.000085 0.000162 0.000161 0.000281 0.000132 0.000027 0.000105 0.000126 0.000035 0.000060 0.000030 0.000060 0.000048 0.000046 0.000054 0.000094 0.000054 0.000054 0.000124 0.000092 0.000193 0.000087 0.000079 0.000036 0.000087 0.000033 0.000060 0.000111 0.000028 0.000055 0.000087 0.000098 0.000179 0.000122 0.000130 0.000080 0.000061 0.000082 0.000186 0.000278 0.000244 0.000162 0.000216 0.000195 0.000224 0.000116 0.000138 0.000068 0.000102 0.000091 0.000194 0.000029 0.000120 0.000111 0.000052 0.000120 0.000159 0.000069 0.000085 0.000022 0.000021 0.000099 0.000191 0.000240 0.000094 0.000242 0.000246 0.000208 0.000213 0.000329 0.000503 0.000132 0.000135 0.000314 nan nan nan 0.000134 0.000076 0.000064 0.000131 0.000359 0.000524 0.000533 0.000380 0.000234 0.000154 0.000185 0.000246 0.000150 0.000251 0.000352 0.000233 0.000168 0.000190 0.000294 0.000589 0.000422 0.000482 0.000134 0.000218 0.000217 0.000214 0.000119 0.000125 0.000161 0.000371 0.000325 0.000167 0.000066 0.000187 0.000203 0.000236 0.000120 0.000175 0.000161 0.000203 0.000114 0.000119 0.000109 0.000141 0.000091 0.000132 0.000098 0.000090 0.000109 0.000109 0.000083 0.000195 0.000144 0.000259 0.000098 0.000047 0.000184 0.000150 0.000127 0.000101 0.000253 0.000187 0.000264 0.000238 0.000226 0.000069 0.000130 0.000139 0.000036 0.000015 0.000072 0.000048 0.000073 0.000089 0.000123 0.000046 0.000138 0.000157 0.000123 nan
nan nan nan nan nan nan nan nan nan nan nan nan nan nan nan nan nan nan nan nan nan nan nan nan nan nan nan nan nan nan nan nan nan nan nan nan nan nan nan nan nan nan nan nan nan nan nan nan nan nan nan nan nan nan nan nan nan nan nan nan nan nan nan nan nan nan nan nan nan nan nan nan nan nan nan nan nan nan nan nan nan nan nan nan nan nan nan nan nan nan nan nan nan nan nan nan nan nan nan nan nan nan nan nan nan nan nan nan nan nan nan nan nan nan nan nan nan nan nan nan nan nan nan nan nan nan nan nan nan nan nan nan nan nan nan nan nan nan nan nan nan nan nan nan nan nan nan nan nan nan nan nan nan nan nan nan nan nan nan nan nan nan nan nan nan nan nan nan nan nan nan nan nan nan nan nan nan nan nan nan nan nan nan nan nan nan nan nan nan nan nan nan nan nan nan nan nan nan nan nan nan nan nan nan nan nan nan nan nan nan nan nan nan nan nan nan nan nan nan nan nan nan nan nan nan nan nan nan nan nan nan nan nan nan nan nan nan nan nan nan nan nan nan nan nan nan nan nan nan nan nan nan nan nan nan nan nan nan nan nan nan nan nan nan nan nan nan nan nan nan nan nan nan nan nan nan nan nan nan nan nan nan nan nan nan nan nan nan nan nan nan nan nan nan nan nan nan nan nan nan nan nan nan nan nan nan nan nan nan nan nan nan nan nan nan nan nan nan nan nan nan nan nan nan nan nan nan nan nan nan nan nan nan nan nan nan nan nan nan nan nan nan nan nan nan nan nan nan nan nan nan nan nan nan nan nan nan nan nan nan nan nan nan nan nan nan nan nan nan nan nan nan nan nan nan nan nan nan nan nan nan nan nan nan nan nan nan nan nan nan nan nan nan nan nan nan nan nan nan nan nan nan nan nan nan nan nan nan nan nan nan nan nan nan nan nan nan nan nan nan nan nan nan nan nan nan nan nan nan nan nan nan nan nan nan nan nan nan nan nan nan nan nan nan nan nan nan nan nan nan nan nan nan nan nan nan nan nan nan nan nan nan nan nan nan nan nan nan nan nan nan nan nan nan nan nan nan nan nan nan nan nan nan nan nan nan nan nan nan nan nan nan nan nan nan nan nan nan nan nan nan nan nan nan nan nan nan nan nan nan nan nan nan nan nan nan nan nan nan nan nan nan nan nan nan nan nan nan nan nan nan nan nan nan nan nan nan nan nan nan nan nan nan nan nan nan nan nan nan nan nan nan nan nan nan nan nan nan nan nan nan nan nan nan nan nan nan nan nan nan nan nan nan nan nan nan nan nan nan nan nan nan nan nan nan nan nan nan nan nan nan nan nan nan nan nan nan nan nan nan nan nan nan nan nan nan nan nan nan nan nan nan nan nan nan nan nan nan nan nan nan nan nan nan nan nan nan nan nan nan nan nan nan nan nan nan nan nan nan nan nan nan nan nan nan nan nan nan nan nan nan nan nan nan nan nan nan nan nan nan nan nan nan nan nan nan nan nan nan nan nan nan nan nan nan
nan nan nan nan nan nan nan nan nan nan nan nan nan nan nan nan nan nan nan nan nan nan nan nan nan nan nan nan nan nan nan nan nan nan nan nan nan nan nan nan nan nan nan nan nan nan nan nan nan nan nan nan nan nan nan nan nan nan nan nan nan nan nan nan nan nan nan nan nan nan nan nan nan nan nan nan nan nan nan nan nan nan nan nan nan nan nan nan nan nan nan nan nan nan nan nan nan nan nan nan nan nan nan nan nan nan nan nan nan nan nan nan nan nan nan nan nan nan nan nan nan nan nan nan nan nan nan nan nan nan nan nan nan nan nan nan nan nan nan nan nan nan nan nan nan nan nan nan nan nan nan nan nan nan nan nan nan nan nan nan nan nan nan nan nan nan nan nan nan nan nan nan nan nan nan nan nan nan nan nan nan nan nan nan nan nan nan nan nan nan nan nan nan nan nan nan nan nan nan nan nan nan nan nan nan nan nan nan nan nan nan nan nan nan nan nan nan nan nan nan nan nan nan nan nan nan nan nan nan nan nan nan nan nan nan nan nan nan nan nan nan nan nan nan nan nan nan nan nan nan nan nan nan nan nan nan nan nan nan nan nan nan nan nan nan nan nan nan nan nan nan nan nan nan nan nan nan nan nan nan nan nan nan nan nan nan nan nan nan nan nan nan nan nan nan nan nan nan nan nan nan nan nan nan nan nan nan nan nan nan nan nan nan nan nan nan nan nan nan nan nan nan nan nan nan nan nan nan nan nan nan nan nan nan nan nan nan nan nan nan nan nan nan nan nan nan nan nan nan nan nan nan nan nan nan nan nan nan nan nan nan nan nan nan nan nan nan nan nan nan nan nan nan nan nan nan nan nan nan nan nan nan nan nan nan nan nan nan nan nan nan nan nan nan nan nan nan nan nan nan nan nan nan nan nan nan nan nan nan nan nan nan nan nan nan nan nan nan nan nan nan nan nan nan nan nan nan nan nan nan nan nan nan nan nan nan nan nan nan nan nan nan nan nan nan nan nan nan nan nan nan nan nan nan nan nan nan nan nan nan nan nan nan nan nan nan nan nan nan nan nan nan nan nan nan nan nan nan nan nan nan nan nan nan nan nan nan nan nan nan nan nan nan nan nan nan nan nan nan nan nan nan nan nan nan nan nan nan nan nan nan nan nan nan nan nan nan nan nan nan nan nan nan nan nan nan nan nan nan nan nan nan nan nan nan nan nan nan nan nan nan nan nan nan nan nan nan nan nan nan nan nan nan nan nan nan nan nan nan nan nan nan nan nan nan nan nan nan nan nan nan nan nan nan nan nan nan nan nan nan nan nan nan nan nan nan nan nan nan nan nan nan nan nan nan nan nan nan nan nan nan nan nan nan nan nan nan nan nan nan nan nan nan nan nan nan nan nan nan nan nan nan nan nan nan nan nan nan nan nan nan nan nan nan nan nan nan nan nan nan nan nan nan nan nan nan nan nan nan nan nan nan nan nan nan nan nan nan nan nan nan nan nan nan nan nan nan nan nan nan nan nan nan nan nan
nan nan nan nan nan nan nan nan nan nan nan nan nan nan nan nan nan nan nan nan nan nan nan nan nan nan nan nan nan nan nan nan nan nan nan nan nan nan nan nan nan nan nan nan nan nan nan nan nan nan nan nan nan nan nan nan nan nan nan nan nan nan nan nan nan nan nan nan nan nan nan nan nan nan nan nan nan nan nan nan nan nan nan nan nan nan nan nan nan nan nan nan nan nan nan nan nan nan nan nan nan nan nan nan nan nan nan nan nan nan nan nan nan nan nan nan nan nan nan nan nan nan nan nan nan nan nan nan nan nan nan nan nan nan nan nan nan nan nan nan nan nan nan nan nan nan nan nan nan nan nan nan nan nan nan nan nan nan nan nan nan nan nan nan nan nan nan nan nan nan nan nan nan nan nan nan nan nan nan nan nan nan nan nan nan nan nan nan nan nan nan nan nan nan nan nan nan nan nan nan nan nan nan nan nan nan nan nan nan nan nan nan nan nan nan nan nan nan nan nan nan nan nan nan nan nan nan nan nan nan nan nan nan nan nan nan nan nan nan nan nan nan nan nan nan nan nan nan nan nan nan nan nan nan nan nan nan nan nan nan nan nan nan nan nan nan nan nan nan nan nan nan nan nan nan nan nan nan nan nan nan nan nan nan nan nan nan nan nan nan nan nan nan nan nan nan nan nan nan nan nan nan nan nan nan nan nan nan nan nan nan nan nan nan nan nan nan nan nan nan nan nan nan nan nan nan nan nan nan nan nan nan nan nan nan nan nan nan nan nan nan nan nan nan nan nan nan nan nan nan nan nan nan nan nan nan nan nan nan nan nan nan nan nan nan nan nan nan nan nan nan nan nan nan nan nan nan nan nan nan nan nan nan nan nan nan nan nan nan nan nan nan nan nan nan nan nan nan nan nan nan nan nan nan nan nan nan nan nan nan nan nan nan nan nan nan nan nan nan nan nan nan nan nan nan nan nan nan nan nan nan nan nan nan nan nan nan nan nan nan nan nan nan nan nan nan nan nan nan nan nan nan nan nan nan nan nan nan nan nan nan nan nan nan nan nan nan nan nan nan nan nan nan nan nan nan nan nan nan nan nan nan nan nan nan nan nan nan nan nan nan nan nan nan nan nan nan nan nan nan nan nan nan nan nan nan nan nan nan nan nan nan nan nan nan nan nan nan nan nan nan nan nan nan nan nan nan nan nan nan nan nan nan nan nan nan nan nan nan nan nan nan nan nan nan nan nan nan nan nan nan nan nan nan nan nan nan nan nan nan nan nan nan nan nan nan nan nan nan nan nan nan nan nan nan nan nan nan nan nan nan nan nan nan nan nan nan nan nan nan nan nan nan nan nan nan nan nan nan nan nan nan nan nan nan nan nan nan nan nan nan nan nan nan nan nan nan nan nan nan nan nan nan nan nan nan nan nan nan nan nan nan nan nan nan nan nan nan nan nan nan nan nan nan nan nan nan nan nan nan nan nan nan nan nan nan nan nan nan nan nan nan nan nan nan nan nan nan nan nan nan nan nan nan nan
nan nan 0.092732 nan nan nan 3.431337 11.315315 0.912821 0.189293 0.097534 0.062051 0.034442 0.023408 0.012093 0.010370 nan nan 0.006490 0.004750 0.002989 nan 0.003078 0.001170 0.001556 0.000734 0.000476 0.000626 0.000530 0.000369 0.000285 0.000291 0.000211 0.000330 0.000215 0.000147 0.000284 0.000491 0.000405 0.000361 0.000465 0.000510 0.000493 0.000564 0.000968 0.000985 0.001810 0.001456 0.001498 0.001062 0.000769 0.000998 0.001156 0.001164 0.001048 0.000703 0.000549 0.000603 0.001128 0.000826 0.000888 0.000910 0.000694 0.000838 0.000310 0.000379 0.000330 0.000363 0.000331 0.000484 0.000487 0.000196 0.000106 0.000259 0.000392 0.000204 0.000098 0.000102 0.000099 0.000075 0.000106 0.000163 0.000176 0.000764 0.000902 0.000257 0.000176 0.000097 0.000207 0.000446 0.000394 0.000359 0.000458 0.000271 0.000161 0.000077 0.000540 0.000707 0.000501 0.000360 0.000422 0.000456 0.000326 0.000223 0.000187 0.000077 0.000060 0.000052 0.000056 0.000078 0.000146 0.000135 0.000062 0.000067 0.000052 0.000032 0.000010 0.000100 0.000044 0.000020 0.000021 0.000039 0.000066 0.000041 0.000041 0.000050 0.000106 0.000170 0.000054 0.000019 0.000079 0.000068 0.000039 0.000060 0.000057 0.000031 0.000041 0.000083 0.000265 0.000091 0.000032 0.000054 0.000092 0.000070 0.000261 0.000270 0.000105 0.000062 0.000043 0.000021 0.000054 0.000085 0.000038 0.000020 0.000046 0.000056 0.000024 0.000050 0.000067 0.000073 0.000124 0.000136 0.000111 0.000084 0.000158 0.000280 0.000701 0.000602 0.000650 0.000382 0.000293 0.000235 0.000102 0.000494 0.000565 0.000427 0.000354 0.000281 0.000405 0.000374 0.000425 0.000396 0.000588 0.000183 0.000104 0.000108 0.000052 0.000090 0.000045 0.000038 0.000109 0.000025 0.000022 0.000075 0.000101 0.000095 0.000022 0.000016 0.000052 0.000112 0.000038 0.000033 0.000033 0.000035 0.000045 0.000036 0.000073 0.000030 0.000087 0.000036 0.000046 0.000052 0.000043 0.000054 0.000029 0.000050 0.000156 0.000264 0.000208 0.000254 0.000222 0.000157 0.000243 0.000499 0.000380 0.000197 0.000151 0.000361 0.000274 0.000308 0.000442 0.000205 0.000167 0.000204 0.000273 0.000166 0.000133 0.000320 0.000164 0.000198 0.000164 0.000099 0.000022 0.000026 nan 0.000055 0.000020 0.000032 0.000074 nan 0.000014 0.000018 0.000048 0.000023 nan nan nan 0.000011 nan nan nan nan nan nan nan nan nan nan nan nan nan nan nan nan 0.000092 0.000041 0.000024 0.000029 0.000046 0.000144 0.000144 0.000099 0.000117 0.000075 0.000086 0.000066 0.000093 0.000227 0.000103 0.000030 0.000045 0.000142 0.000135 0.000126 0.000069 0.000112 0.000121 0.000073 0.000095 0.000142 0.000279 0.000120 0.000136 0.000353 0.000367 0.000208 0.000196 0.000155 0.000123 0.000204 0.000214 0.000219 0.000161 0.000117 0.000094 0.000139 0.000459 0.000496 0.000642 0.000681 0.000442 0.000620 0.000685 0.001277 0.000762 0.000838 nan 0.000516 0.000815 0.001054 0.000670 0.000597 0.000290 0.000310 0.000419 0.000181 0.000241 nan nan 0.000281 0.000215 0.000169 0.000380 0.000344 0.000776 0.000673 0.000593 0.000484 nan 0.000683 0.000757 0.000503 0.000325 0.000506 0.000439 0.000594 nan nan 0.000443 0.001080 0.000623 0.000344 0.000384 0.000635 0.000890 0.000566 0.000556 0.000519 0.000339 0.000192 0.000203 0.000261 0.000285 0.000594 0.001150 0.001139 0.000538 0.000296 0.000346 0.000495 0.000280 0.000416 0.000430 0.000135 0.000299 0.000543 0.000724 0.000605 0.000619 0.000210 0.000130 0.000192 0.000054 0.000155 0.000140 0.000265 0.000226 0.000129 0.000159 0.000042 0.000066 0.000052 0.000040 0.000106 0.000073 0.000098 0.000077 0.000061 0.000065 0.000066 0.000060 0.000045 0.000009 0.000082 0.000095 0.000077 0.000043 0.000038 0.000106 0.000225 0.000069 0.000096 0.000088 0.000047 0.000031 0.000038 0.000163 0.000115 0.000091 0.000092 0.000087 0.000046 0.000044 0.000062 0.000092 0.000036 0.000026 0.000029 0.000078 0.000065 0.000037 0.000011 0.000009 0.000019 0.000026 0.000008 0.000015 nan nan 0.000011 0.000002 0.000008 0.000010 0.000019 0.000015 0.000005 0.000010 0.000027 0.000056 0.000012 0.000015 0.000036 0.000055 0.000020 0.000015 0.000027 0.000172 0.000169 0.000119 0.000123 0.000144 0.000117 0.000075 0.000029 0.000113 0.000123 0.000043 0.000039 0.000005 0.000038 0.000069 nan 0.000057 0.000040 0.000117 0.000054 0.000065 0.000153 0.000126 0.000161 0.000097 0.000079 0.000030 0.000030 0.000048 0.000044 0.000031 0.000023 0.000092 0.000043 0.000018 0.000019 0.000042 0.000022 0.000057 0.000071 0.000159 0.000077 0.000052 0.000041 0.000058 0.000058 0.000108 0.000110 0.000214 0.000179 0.000105 0.000061 0.000036 0.000018 0.000055 0.000089 0.000054 0.000026 0.000018 0.000016 0.000017 0.000029 0.000025 0.000010 0.000038 0.000028 0.000032 0.000024 0.000044 0.000066 0.000103 0.000106 0.000050 0.000082 0.000157 0.000161 0.000039 0.000128 0.000057 0.000043 0.000151 0.000102 0.000034 0.000055 0.000176 0.000144 0.000084 0.000185 0.000183 0.000144 0.000191 0.000280 0.000218 0.000176 0.000161 0.000024 0.000007 0.000071 0.000100 0.000029 0.000048 0.000052 0.000159 0.000105 0.000159 0.000098 0.000048 0.000084 0.000111 0.000217 0.000125 0.000161 0.000230 0.000113 0.000142 0.000183 0.000271 0.000278 0.000338 0.000318 0.000318 0.000126 0.000252 0.000240 0.000148 0.000066 nan nan nan 0.000066 0.000213 0.000539 0.000659 0.000521 0.000868 0.000695 0.000427 0.000594 0.000251 0.000069 0.000226 0.000168 0.000130 0.000322 0.000420 0.000587 0.000486 0.000276 0.000542 0.000455 0.000587 0.000427 0.000188 0.000329 0.000329 0.000165 0.000143 0.000222 0.000063 0.000079 0.000215 0.000281 0.000309 0.000310 0.000148 0.000295 0.000084 0.000057 0.000068 0.000038 0.000112 0.000103 0.000027 0.000028 0.000066 0.000120 0.000073 0.000058 0.000044 0.000094 0.000108 0.000122 0.000233 0.000108 0.000113 0.000249 0.000232 0.000236 0.000174 0.000156 0.000182 0.000078 0.000083 0.000080 0.000058 0.000029 0.000019 0.000015 0.000006 0.000011 0.000022 0.000008 0.000031 0.000035 0.000064 0.000124 0.000063 0.000085 nan
nan nan 0.048390 nan nan nan 11.315315 3.431337 11.360663 0.891507 0.180912 0.105665 0.051701 0.038869 0.017534 0.016248 nan nan 0.006414 0.004799 0.004882 nan 0.002796 0.001623 0.001577 0.000767 0.000581 0.000644 0.000539 0.000535 0.000347 0.000233 0.000439 0.000269 0.000132 0.000078 0.000134 0.000550 0.000406 0.000312 0.000709 0.000626 0.000454 0.001050 0.000938 0.000954 0.001633 0.001257 0.000610 0.000766 0.000949 0.001030 0.000894 0.001335 0.001606 0.001234 0.000777 0.000841 0.001116 0.001147 0.001349 0.000774 0.000866 0.000964 0.000825 0.000577 0.000259 0.000311 0.000372 0.000376 0.000479 0.000231 0.000173 0.000370 0.000254 0.000241 0.000087 0.000028 0.000048 0.000038 0.000040 0.000112 0.000127 0.000304 0.000510 0.000188 0.000244 0.000302 0.000230 0.000373 0.000423 0.000649 0.000403 0.000245 0.000161 0.000289 0.000382 0.000416 0.000283 0.000433 0.000601 0.000426 0.000312 0.000353 0.000149 0.000144 0.000029 0.000025 0.000090 0.000118 0.000090 0.000043 0.000020 0.000067 0.000050 0.000016 0.000004 0.000045 0.000050 0.000031 0.000030 0.000026 0.000099 0.000018 0.000009 0.000004 0.000019 0.000032 0.000054 0.000018 0.000082 0.000064 0.000084 0.000020 0.000015 0.000128 0.000131 0.000055 0.000051 0.000126 0.000024 0.000023 0.000093 0.000084 0.000335 0.000427 0.000197 0.000044 0.000062 0.000036 0.000103 0.000119 0.000036 0.000029 0.000014 0.000019 0.000021 0.000015 0.000012 0.000046 0.000049 0.000050 0.000026 0.000093 0.000117 0.000262 0.000340 0.000632 0.000575 0.000435 0.000402 0.000314 0.000165 0.000275 0.000452 0.000933 0.000961 0.000594 0.000349 0.000640 0.000368 0.000312 0.000247 0.000162 0.000090 0.000064 0.000090 0.000062 0.000065 0.000085 0.000054 0.000054 0.000043 0.000154 0.000083 0.000026 0.000018 0.000016 0.000015 0.000095 0.000099 0.000058 0.000050 0.000062 0.000026 0.000018 0.000001 0.000016 0.000035 0.000004 0.000024 0.000016 0.000010 0.000016 0.000010 0.000053 0.000096 0.000112 0.000070 0.000310 0.000334 0.000230 0.000314 0.000154 0.000122 0.000133 0.000186 0.000257 0.000526 0.000230 0.000432 0.000369 0.000213 0.000191 0.000239 0.000214 0.000224 0.000191 0.000084 0.000144 0.000080 0.000020 0.000011 0.000072 nan 0.000033 0.000021 0.000030 0.000087 nan 0.000016 0.000052 0.000043 0.000019 nan nan nan 0.000014 nan nan nan nan nan nan nan nan nan nan nan nan nan nan nan nan 0.000084 0.000028 0.000016 0.000008 0.000024 0.000043 0.000050 0.000048 0.000104 0.000071 0.000075 0.000062 0.000091 0.000209 0.000126 0.000069 0.000101 0.000073 0.000079 0.000051 0.000145 0.000139 0.000130 0.000123 0.000084 0.000100 0.000227 0.000115 0.000071 0.000143 0.000224 0.000233 0.000301 0.000199 0.000228 0.000099 0.000290 0.000226 0.000210 0.000286 0.000248 0.000230 0.000636 0.000674 0.000788 0.000529 0.000469 0.000405 0.001332 0.001432 0.001144 0.000953 nan 0.000985 0.001646 0.001269 0.000750 0.000739 0.000425 0.000365 0.000275 0.000373 0.000548 nan nan 0.000315 0.000503 0.000352 0.000586 0.001328 0.000985 0.000555 0.000418 0.000923 nan 0.000315 0.000792 0.000311 0.000232 0.000830 0.000638 0.000649 nan nan 0.000621 0.000696 0.000842 0.000638 0.000512 0.000362 0.000644 0.000555 0.001403 0.001011 0.000665 0.000423 0.000378 0.000442 0.000675 0.000506 0.000753 0.001168 0.000729 0.000473 0.000496 0.000404 0.000284 0.000550 0.000675 0.000515 0.000487 0.000574 0.000701 0.000514 0.000452 0.000409 0.000097 0.000158 0.000038 0.000057 0.000161 0.000131 0.000230 0.000171 0.000052 0.000030 0.000055 0.000020 0.000021 0.000046 0.000046 0.000070 0.000064 0.000014 0.000059 0.000069 0.000103 0.000052 0.000010 0.000082 0.000126 0.000023 0.000052 0.000048 0.000058 0.000071 0.000038 0.000032 0.000071 0.000090 0.000067 0.000073 0.000261 0.000187 0.000149 0.000044 0.000025 0.000041 0.000042 0.000029 0.000115 0.000016 0.000020 0.000019 0.000038 0.000022 0.000013 0.000008 0.000024 0.000036 0.000001 0.000020 0.000014 nan nan 0.000015 0.000017 0.000046 0.000016 0.000003 0.000012 0.000002 0.000006 0.000058 0.000040 0.000005 0.000027 0.000050 0.000081 0.000037 0.000021 0.000054 0.000112 0.000193 0.000095 0.000078 0.000108 0.000131 0.000057 0.000026 0.000021 0.000073 0.000069 0.000082 0.000046 0.000066 0.000032 nan 0.000085 0.000082 0.000089 0.000035 0.000022 0.000046 0.000039 0.000061 0.000067 0.000031 0.000055 0.000057 0.000036 0.000004 0.000017 0.000027 0.000015 0.000021 0.000043 0.000062 0.000055 0.000052 0.000028 0.000032 0.000079 0.000026 0.000064 0.000041 0.000047 0.000152 0.000195 0.000070 0.000148 0.000162 0.000122 0.000042 0.000046 0.000036 0.000041 0.000081 0.000036 0.000036 0.000009 0.000006 0.000032 0.000060 0.000020 0.000010 0.000016 0.000034 0.000009 0.000025 0.000033 0.000178 0.000104 0.000219 0.000151 0.000117 0.000232 0.000142 0.000102 0.000257 0.000087 0.000122 0.000086 0.000050 0.000051 0.000084 0.000100 0.000057 0.000057 0.000084 0.000123 0.000055 0.000187 0.000428 0.000355 0.000241 0.000179 0.000055 0.000043 0.000078 0.000097 0.000025 0.000010 0.000066 0.000139 0.000109 0.000020 0.000008 0.000011 0.000020 0.000054 0.000021 0.000036 0.000041 0.000069 0.000051 0.000132 0.000222 0.000275 0.000246 0.000221 0.000307 0.000238 0.000205 0.000339 0.000307 0.000193 0.000092 nan nan nan 0.000214 0.000358 0.000578 0.000564 0.000842 0.001525 0.001075 0.000826 0.000280 0.000265 0.000147 0.000046 0.000097 0.000122 0.000243 0.000322 0.000457 0.000533 0.000364 0.000323 0.000265 0.000363 0.000183 0.000132 0.000041 0.000172 0.000154 0.000128 0.000057 0.000024 0.000019 0.000206 0.000151 0.000300 0.000367 0.000237 0.000142 0.000087 0.000084 0.000073 0.000094 0.000070 0.000072 0.000033 0.000020 0.000136 0.000084 0.000129 0.000095 0.000042 0.000084 0.000092 0.000318 0.000612 0.000297 0.000194 0.000203 0.000217 0.000292 0.000220 0.000106 0.000095 0.000017 0.000021 0.000041 0.000055 0.000006 0.000019 0.000028 0.000009 0.000010 0.000011 0.000016 0.000005 0.000013 0.000038 0.000052 0.000043 0.000040 nan
nan nan 0.033100 nan nan nan 0.912821 11.360663 3.431337 11.279337 0.923168 0.196593 0.102516 0.058487 0.030057 0.019689 nan nan 0.010272 0.009377 0.006717 nan 0.002387 0.002118 0.002337 0.000621 0.000592 0.000776 0.000560 0.000488 0.000403 0.000468 0.000644 0.000244 0.000203 0.000316 0.000211 0.000510 0.000393 0.000287 0.000429 0.000367 0.000635 0.002300 0.001334 0.000906 0.000782 0.000991 0.000804 0.000835 0.000603 0.001699 0.001252 0.001341 0.001274 0.001861 0.001371 0.001090 0.000837 0.001297 0.001240 0.000829 0.000550 0.000686 0.000619 0.000742 0.000474 0.000346 0.000350 0.000451 0.000244 0.000223 0.000187 0.000115 0.000097 0.000138 0.000088 0.000039 0.000038 0.000060 0.000032 0.000069 0.000160 0.000267 0.000569 0.000673 0.000703 0.000654 0.000652 0.000444 0.000477 0.000310 0.000349 0.000137 0.000131 0.000187 0.000244 0.000422 0.000144 0.000257 0.000252 0.000172 0.000129 0.000316 0.000048 0.000052 0.000043 0.000017 0.000066 0.000069 0.000048 0.000038 0.000032 0.000041 0.000010 0.000018 0.000006 0.000021 0.000030 0.000026 0.000029 0.000032 0.000036 0.000043 0.000020 0.000022 0.000024 0.000018 0.000016 0.000018 0.000052 0.000053 0.000035 0.000039 0.000026 0.000057 0.000102 0.000076 0.000097 0.000072 0.000122 0.000029 0.000102 0.000183 0.000148 0.000121 0.000222 0.000127 0.000120 0.000120 0.000057 0.000049 0.000043 0.000029 0.000015 0.000026 0.000007 0.000016 0.000013 0.000019 0.000056 0.000092 0.000183 0.000255 0.000183 0.000162 0.000390 0.000528 0.000251 0.000322 0.000233 0.000260 0.000381 0.000560 0.000445 0.000827 0.000826 0.000559 0.000209 0.000268 0.000296 0.000182 0.000094 0.000091 0.000056 0.000058 0.000038 0.000035 0.000020 0.000045 0.000116 0.000074 0.000076 0.000130 0.000133 0.000056 0.000076 0.000040 0.000029 0.000126 0.000054 0.000062 0.000031 0.000055 0.000029 0.000028 0.000020 0.000045 0.000020 0.000004 0.000007 0.000005 0.000003 0.000009 0.000022 0.000056 0.000100 0.000128 0.000149 0.000291 0.000360 0.000420 0.000293 0.000298 0.000269 0.000166 0.000251 0.000540 0.000415 0.000293 0.000551 0.000593 0.000278 0.000298 0.000238 0.000302 0.000179 0.000131 0.000097 0.000147 0.000077 0.000048 0.000046 0.000149 nan 0.000038 0.000028 0.000039 0.000072 nan 0.000035 0.000041 0.000024 0.000021 nan nan nan 0.000021 nan nan nan nan nan nan nan nan nan nan nan nan nan nan nan nan 0.000111 0.000060 0.000028 0.000013 0.000035 0.000046 0.000032 0.000035 0.000038 0.000106 0.000133 0.000152 0.000163 0.000193 0.000124 0.000111 0.000080 0.000112 0.000097 0.000052 0.000169 0.000041 0.000216 0.000277 0.000098 0.000121 0.000065 0.000050 0.000121 0.000164 0.000148 0.000092 0.000227 0.000165 0.000212 0.000230 0.000361 0.000355 0.000328 0.000488 0.000242 0.000242 0.000381 0.000336 0.000528 0.000501 0.000422 0.000403 0.000576 0.000441 0.001100 0.000801 nan 0.000844 0.001243 0.001138 0.000778 0.000867 0.000760 0.000656 0.000548 0.000638 0.000407 nan nan 0.000314 0.000266 0.000435 0.000632 0.001023 0.000729 0.000496 0.000372 0.000625 nan 0.000439 0.000517 0.000765 0.000389 0.001052 0.000405 0.000592 nan nan 0.000417 0.000588 0.000441 0.000567 0.000307 0.000563 0.000701 0.000961 0.000549 0.000484 0.000400 0.000579 0.000418 0.000405 0.000608 0.000741 0.000890 0.000653 0.000535 0.000289 0.000420 0.000398 0.000253 0.000478 0.000414 0.000315 0.000287 0.000533 0.000668 0.000361 0.000227 0.000566 0.000434 0.000192 0.000095 0.000118 0.000097 0.000116 0.000084 0.000066 0.000035 0.000044 0.000066 0.000034 0.000022 0.000052 0.000058 0.000045 0.000035 0.000029 0.000006 0.000004 0.000082 0.000026 0.000029 0.000082 0.000092 0.000039 0.000024 0.000027 0.000021 0.000020 0.000039 0.000032 0.000043 0.000035 0.000035 0.000077 0.000100 0.000158 0.000250 0.000172 0.000125 0.000129 0.000037 0.000041 0.000025 0.000001 0.000017 0.000022 0.000024 0.000011 0.000003 0.000003 0.000006 0.000004 0.000001 0.000015 0.000003 nan nan 0.000012 0.000014 0.000016 0.000006 0.000008 0.000012 0.000007 0.000006 0.000048 0.000025 0.000008 0.000028 0.000031 0.000029 0.000035 0.000061 0.000032 0.000048 0.000066 0.000085 0.000062 0.000027 0.000131 0.000051 0.000042 0.000026 0.000031 0.000038 0.000056 0.000103 0.000079 0.000028 nan 0.000064 0.000088 0.000069 0.000095 0.000029 0.000018 0.000020 0.000050 0.000092 0.000013 0.000030 0.000021 0.000063 0.000023 0.000010 0.000013 0.000015 0.000033 0.000033 0.000019 0.000029 0.000013 0.000016 0.000026 0.000014 0.000041 0.000035 0.000023 0.000035 0.000073 0.000054 0.000126 0.000139 0.000129 0.000167 0.000095 0.000015 0.000010 0.000012 0.000113 0.000097 0.000034 0.000014 0.000014 0.000033 0.000035 0.000041 0.000013 0.000032 0.000038 0.000036 0.000014 0.000026 0.000085 0.000091 0.000038 0.000192 0.000294 0.000321 0.000123 0.000440 0.000369 0.000126 0.000081 0.000033 0.000076 0.000019 0.000048 0.000191 0.000092 0.000057 0.000070 0.000064 0.000048 0.000263 0.000360 0.000445 0.000330 0.000135 0.000026 0.000059 0.000057 0.000041 0.000034 0.000008 0.000043 0.000046 0.000067 0.000025 0.000067 0.000026 0.000015 0.000007 0.000024 0.000054 0.000035 0.000029 0.000026 0.000029 0.000108 0.000209 0.000444 0.000317 0.000342 0.000259 0.000380 0.000439 0.000255 0.000165 0.000142 nan nan nan 0.000384 0.000307 0.000185 0.000326 0.000359 0.000549 0.000494 0.000531 0.000238 0.000243 0.000125 0.000185 0.000124 0.000144 0.000209 0.000222 0.000348 0.000572 0.000653 0.000328 0.000154 0.000261 0.000222 0.000190 0.000042 0.000071 0.000182 0.000144 0.000044 0.000018 0.000036 0.000086 0.000125 0.000270 0.000208 0.000304 0.000190 0.000116 0.000070 0.000111 0.000064 0.000054 0.000057 0.000068 0.000026 0.000030 0.000045 0.000118 0.000064 0.000084 0.000120 0.000108 0.000183 0.000618 0.000506 0.000394 0.000099 0.000329 0.000216 0.000124 0.000073 0.000045 0.000016 0.000020 0.000023 0.000037 0.000042 0.000032 0.000015 0.000052 0.000026 0.000029 0.000022 0.000023 0.000012 0.000017 0.000067 0.000036 0.000023 nan
nan nan 0.018164 nan nan nan 0.189293 0.891507 11.279337 3.431337 11.251761 0.861102 0.187319 0.096028 0.062522 0.044627 nan nan 0.011860 0.008632 0.005995 nan 0.002884 0.002533 0.001478 0.001111 0.001398 0.001025 0.000681 0.000430 0.000618 0.000447 0.000629 0.000550 0.000301 0.000437 0.000206 0.000213 0.000547 0.000656 0.000386 0.000387 0.000537 0.001095 0.000962 0.000953 0.000500 0.000464 0.000706 0.000469 0.000365 0.000950 0.001449 0.000952 0.001223 0.001387 0.000867 0.001092 0.000874 0.000880 0.001043 0.001254 0.001034 0.000576 0.000789 0.000783 0.000385 0.000228 0.000412 0.000254 0.000133 0.000109 0.000169 0.000087 0.000108 0.000168 0.000092 0.000072 0.000080 0.000064 0.000057 0.000103 0.000057 0.000131 0.000148 0.000499 0.000490 0.000503 0.000602 0.000739 0.000367 0.000231 0.000236 0.000163 0.000159 0.000288 0.000248 0.000341 0.000362 0.000175 0.000137 0.000187 0.000041 0.000114 0.000036 0.000054 0.000020 0.000003 0.000011 0.000045 0.000018 0.000018 0.000019 0.000079 0.000035 0.000012 0.000015 0.000041 0.000038 0.000024 0.000022 0.000029 0.000032 0.000015 0.000007 0.000001 0.000006 0.000007 0.000006 0.000021 0.000039 0.000063 0.000065 0.000117 0.000179 0.000110 0.000253 0.000141 0.000226 0.000172 0.000191 0.000122 0.000128 0.000289 0.000189 0.000126 0.000126 0.000125 0.000097 0.000084 0.000059 0.000039 0.000012 0.000020 0.000015 0.000028 0.000025 0.000087 0.000043 0.000025 0.000019 0.000062 0.000187 0.000187 0.000310 0.000232 0.000761 0.000732 0.000105 0.000194 0.000226 0.000370 0.000368 0.000566 0.000617 0.000452 0.000704 0.000616 0.000457 0.000289 0.000544 0.000175 0.000126 0.000098 0.000087 0.000043 0.000061 0.000054 0.000022 0.000035 0.000131 0.000049 0.000057 0.000045 0.000026 0.000024 0.000037 0.000066 0.000075 0.000061 0.000035 0.000038 0.000013 0.000005 0.000005 0.000042 0.000013 0.000068 0.000017 0.000018 0.000009 0.000005 0.000014 0.000003 0.000017 0.000017 0.000055 0.000071 0.000290 0.000275 0.000554 0.000520 0.000572 0.000450 0.000298 0.000580 0.000675 0.000860 0.000658 0.000183 0.000250 0.000485 0.000175 0.000160 0.000386 0.000238 0.000137 0.000309 0.000289 0.000168 0.000046 0.000062 0.000047 0.000041 nan 0.000050 0.000043 0.000060 0.000045 nan 0.000013 0.000029 0.000028 0.000020 nan nan nan 0.000020 nan nan nan nan nan nan nan nan nan nan nan nan nan nan nan nan 0.000022 0.000058 0.000055 0.000051 0.000035 0.000075 0.000077 0.000070 0.000043 0.000119 0.000066 0.000152 0.000090 0.000121 0.000124 0.000056 0.000044 0.000052 0.000020 0.000023 0.000074 0.000111 0.000114 0.000142 0.000117 0.000068 0.000163 0.000132 0.000047 0.000177 0.000219 0.000315 0.000380 0.000388 0.000272 0.000257 0.000508 0.000360 0.000446 0.000336 0.000317 0.000463 0.000393 0.000627 0.000691 0.000355 0.000384 0.000700 0.000472 0.000521 0.001120 0.000655 nan 0.001234 0.001487 0.001128 0.000700 0.001227 0.000766 0.000549 0.000612 0.000517 0.000362 nan nan 0.000372 0.000346 0.000490 0.000450 0.000558 0.000342 0.000270 0.000740 0.000802 nan 0.000561 0.001518 0.001061 0.001252 0.001160 0.000412 0.000791 nan nan 0.000484 0.000840 0.000341 0.000434 0.000555 0.000853 0.000819 0.000731 0.000366 0.000280 0.000197 0.000549 0.000592 0.000393 0.000476 0.000833 0.000909 0.000791 0.000440 0.000755 0.000353 0.000234 0.000191 0.000202 0.000276 0.000277 0.000272 0.000633 0.000469 0.000546 0.000303 0.000458 0.000194 0.000281 0.000074 0.000081 0.000111 0.000066 0.000049 0.000048 0.000028 0.000022 0.000050 0.000048 0.000058 0.000022 0.000137 0.000108 0.000102 0.000119 0.000089 0.000029 0.000041 0.000015 0.000033 0.000062 0.000063 0.000006 0.000020 0.000036 0.000019 0.000021 0.000007 0.000004 0.000019 0.000012 0.000035 0.000026 0.000054 0.000052 0.000123 0.000059 0.000102 0.000075 0.000105 0.000061 0.000013 0.000004 0.000008 0.000014 0.000020 0.000011 0.000003 0.000007 0.000003 0.000002 0.000001 0.000012 0.000006 nan nan 0.000007 0.000035 0.000033 0.000015 0.000022 0.000010 0.000010 0.000008 0.000060 0.000033 0.000023 0.000021 0.000010 0.000016 0.000060 0.000032 0.000025 0.000047 0.000106 0.000028 0.000050 0.000022 0.000021 0.000024 0.000064 0.000064 0.000046 0.000016 0.000032 0.000073 0.000149 0.000039 nan 0.000046 0.000106 0.000030 0.000010 0.000006 0.000016 0.000018 0.000040 0.000120 0.000052 0.000079 0.000031 0.000015 0.000013 0.000017 0.000022 0.000004 0.000025 0.000054 0.000008 0.000010 0.000002 0.000006 0.000015 0.000019 0.000035 0.000048 0.000038 0.000133 0.000077 0.000046 0.000278 0.000071 0.000068 0.000140 0.000052 0.000039 0.000017 0.000019 0.000026 0.000073 0.000002 0.000013 0.000025 0.000040 0.000021 0.000027 0.000034 0.000032 0.000038 0.000036 0.000017 0.000048 0.000064 0.000060 0.000103 0.000337 0.000279 0.000195 0.000195 0.000304 0.000079 0.000080 0.000102 0.000049 0.000110 0.000041 0.000074 0.000144 0.000066 0.000038 0.000089 0.000138 0.000162 0.000358 0.000244 0.000050 0.000154 0.000176 0.000129 0.000105 0.000091 0.000027 0.000023 0.000025 0.000046 0.000082 0.000052 0.000018 0.000041 0.000046 0.000010 0.000025 0.000032 0.000060 0.000099 0.000030 0.000035 0.000042 0.000138 0.000187 0.000187 0.000183 0.000359 0.000317 0.000486 0.000111 0.000122 0.000131 0.000119 nan nan nan 0.000384 0.000380 0.000287 0.000260 0.000580 0.000696 0.000650 0.000274 0.000161 0.000303 0.000209 0.000137 0.000121 0.000118 0.000205 0.000337 0.000475 0.000407 0.000493 0.000409 0.000223 0.000387 0.000276 0.000180 0.000021 0.000041 0.000025 0.000113 0.000158 0.000048 0.000035 0.000057 0.000024 0.000087 0.000139 0.000191 0.000285 0.000087 0.000116 0.000155 0.000100 0.000041 0.000045 0.000054 0.000025 0.000045 0.000013 0.000016 0.000025 0.000015 0.000103 0.000082 0.000070 0.000376 0.000560 0.000253 0.000105 0.000162 0.000116 0.000054 0.000167 0.000077 0.000007 0.000017 0.000012 0.000047 0.000040 0.000023 0.000017 0.000058 0.000033 0.000028 0.000019 0.000028 0.000011 0.000050 0.000206 0.000091 0.000012 nan
nan nan 0.018661 nan nan nan 0.097534 0.180912 0.923168 11.251761 3.431337 11.277983 0.959592 0.159096 0.087265 0.055910 nan nan 0.012896 0.008593 0.005482 nan 0.002165 0.001154 0.000741 0.000689 0.000763 0.000937 0.001013 0.000869 0.000531 0.000347 0.000578 0.000314 0.000249 0.000220 0.000126 0.000235 0.000224 0.000447 0.000427 0.000319 0.000346 0.000840 0.001031 0.000617 0.000905 0.000817 0.000660 0.000874 0.000894 0.001634 0.001092 0.001123 0.000997 0.000830 0.000953 0.001252 0.001350 0.001055 0.001222 0.001232 0.000825 0.001035 0.000649 0.000961 0.000557 0.000551 0.000400 0.000152 0.000174 0.000146 0.000248 0.000079 0.000059 0.000108 0.000042 0.000019 0.000035 0.000043 0.000021 0.000075 0.000146 0.000151 0.000202 0.000395 0.000509 0.000417 0.000314 0.000638 0.000125 0.000217 0.000226 0.000314 0.000358 0.000260 0.000161 0.000207 0.000106 0.000142 0.000169 0.000295 0.000167 0.000199 0.000050 0.000062 0.000048 0.000006 0.000047 0.000046 0.000021 0.000020 0.000022 0.000041 0.000004 0.000005 0.000011 0.000053 0.000099 0.000051 0.000076 0.000074 0.000043 0.000017 0.000020 0.000006 0.000020 0.000029 0.000025 0.000064 0.000022 0.000019 0.000041 0.000053 0.000175 0.000194 0.000165 0.000168 0.000128 0.000094 0.000137 0.000079 0.000122 0.000376 0.000322 0.000161 0.000099 0.000052 0.000064 0.000032 0.000016 0.000041 0.000010 0.000019 0.000018 0.000038 0.000043 0.000054 0.000083 0.000047 0.000032 0.000109 0.000203 0.000132 0.000243 0.000393 0.000685 0.000522 0.000265 0.000294 0.000359 0.000435 0.000409 0.000303 0.000382 0.000693 0.000836 0.000881 0.000714 0.001070 0.001794 0.000601 0.000099 0.000120 0.000098 0.000061 0.000072 0.000050 0.000056 0.000049 0.000042 0.000026 0.000025 0.000037 0.000028 0.000006 0.000015 0.000030 0.000062 0.000029 0.000010 0.000018 0.000018 0.000013 0.000024 0.000043 0.000033 0.000021 0.000007 0.000034 0.000020 0.000007 0.000018 0.000007 0.000014 0.000012 0.000017 0.000145 0.000141 0.000239 0.000400 0.000669 0.000545 0.000526 0.000415 0.000642 0.000444 0.000426 0.000526 0.000312 0.000487 0.000296 0.000238 0.000247 0.000283 0.000194 0.000186 0.000089 0.000084 0.000084 0.000178 0.000141 0.000041 0.000018 nan 0.000072 0.000015 0.000085 0.000090 nan 0.000018 0.000011 0.000022 0.000015 nan nan nan 0.000028 nan nan nan nan nan nan nan nan nan nan nan nan nan nan nan nan 0.000011 0.000048 0.000054 0.000074 0.000017 0.000023 0.000033 0.000068 0.000032 0.000087 0.000018 0.000105 0.000103 0.000089 0.000058 0.000038 0.000047 0.000041 0.000023 0.000025 0.000123 0.000111 0.000069 0.000051 0.000136 0.000241 0.000232 0.000192 0.000139 0.000461 0.000248 0.000477 0.000472 0.000329 0.000128 0.000323 0.000230 0.000209 0.000213 0.000500 0.000572 0.000567 0.000889 0.000612 0.000508 0.000234 0.000422 0.000333 0.000489 0.000663 0.001022 0.001151 nan 0.001214 0.001665 0.001482 0.000847 0.000882 0.000668 0.000587 0.000237 0.000626 0.000344 nan nan 0.000276 0.000517 0.000640 0.000645 0.000691 0.000507 0.000496 0.000813 0.000599 nan 0.000534 0.000652 0.001033 0.000908 0.001067 0.000537 0.001059 nan nan 0.000271 0.000527 0.000625 0.000258 0.000439 0.000887 0.000578 0.000498 0.000437 0.000366 0.000270 0.000428 0.000359 0.000334 0.000262 0.000861 0.000862 0.000896 0.000699 0.000683 0.000317 0.000382 0.000395 0.000510 0.000611 0.000239 0.000258 0.000496 0.000360 0.000646 0.000140 0.000150 0.000255 0.000172 0.000027 0.000122 0.000148 0.000077 0.000057 0.000022 0.000002 0.000011 0.000011 0.000025 0.000009 0.000022 0.000029 0.000108 0.000154 0.000075 0.000060 0.000039 0.000014 0.000009 0.000019 0.000015 0.000036 0.000020 0.000021 0.000025 0.000019 0.000017 0.000010 0.000010 0.000068 0.000062 0.000029 0.000062 0.000086 0.000051 0.000151 0.000087 0.000100 0.000286 0.000114 0.000089 0.000054 0.000034 0.000001 0.000010 0.000001 0.000002 0.000003 0.000007 0.000002 0.000000 0.000002 0.000002 0.000010 nan nan 0.000010 0.000060 0.000035 0.000014 0.000021 0.000005 0.000006 0.000003 0.000029 0.000026 0.000038 0.000029 0.000031 0.000018 0.000009 0.000037 0.000025 0.000047 0.000177 0.000070 0.000082 0.000051 0.000073 0.000172 0.000206 0.000029 0.000024 0.000025 0.000032 0.000052 0.000071 0.000085 nan 0.000038 0.000100 0.000014 0.000009 0.000021 0.000026 0.000050 0.000120 0.000136 0.000046 0.000067 0.000027 0.000010 0.000013 0.000023 0.000012 0.000016 0.000016 0.000014 0.000008 0.000002 0.000010 0.000011 0.000019 0.000023 0.000016 0.000034 0.000015 0.000082 0.000103 0.000050 0.000184 0.000064 0.000033 0.000063 0.000095 0.000062 0.000049 0.000013 0.000028 0.000019 0.000000 0.000003 0.000006 0.000017 0.000009 0.000001 0.000019 0.000017 0.000015 0.000043 0.000050 0.000018 0.000042 0.000081 0.000213 0.000425 0.000455 0.000543 0.000383 0.000129 0.000259 0.000162 0.000160 0.000086 0.000050 0.000039 0.000158 0.000119 0.000060 0.000098 0.000060 0.000097 0.000192 0.000262 0.000232 0.000191 0.000415 0.000251 0.000130 0.000122 0.000099 0.000013 0.000058 0.000036 0.000087 0.000048 0.000066 0.000044 0.000020 0.000022 0.000001 0.000043 0.000139 0.000089 0.000131 0.000059 0.000144 0.000102 0.000303 0.000300 0.000145 0.000218 0.000289 0.000414 0.000229 0.000290 0.000226 0.000307 0.000394 nan nan nan 0.000214 0.000171 0.000245 0.000229 0.000433 0.001030 0.000936 0.000380 0.000110 0.000154 0.000172 0.000104 0.000293 0.000386 0.000397 0.000342 0.000183 0.000421 0.000190 0.000526 0.000339 0.000406 0.000115 0.000097 0.000048 0.000026 0.000031 0.000030 0.000060 0.000032 0.000013 0.000018 0.000063 0.000046 0.000125 0.000172 0.000294 0.000086 0.000055 0.000054 0.000038 0.000066 0.000026 0.000058 0.000017 0.000018 0.000042 0.000071 0.000055 0.000061 0.000040 0.000029 0.000057 0.000125 0.000175 0.000166 0.000177 0.000157 0.000054 0.000031 0.000076 0.000059 0.000010 0.000033 0.000080 0.000024 0.000029 0.000036 0.000005 0.000005 0.000014 0.000040 0.000023 0.000040 0.000011 0.000016 0.000039 0.000043 0.000013 nan
nan nan 0.011244 nan nan nan 0.062051 0.105665 0.196593 0.861102 11.277983 3.431337 11.338757 0.936645 0.181423 0.097271 nan nan 0.014912 0.010390 0.008323 nan 0.002671 0.001572 0.000879 0.000768 0.001195 0.000836 0.000907 0.000566 0.000672 0.000541 0.000363 0.000220 0.000189 0.000204 0.000378 0.000281 0.000311 0.000410 0.000397 0.000482 0.000510 0.000919 0.000815 0.000790 0.000521 0.000919 0.001210 0.001222 0.001269 0.001468 0.001389 0.001356 0.001093 0.001704 0.001267 0.000730 0.001314 0.001150 0.000626 0.001775 0.001616 0.001730 0.001430 0.001203 0.001123 0.000908 0.000416 0.000186 0.000126 0.000153 0.000253 0.000228 0.000127 0.000033 0.000075 0.000021 0.000007 0.000075 0.000066 0.000039 0.000123 0.000158 0.000469 0.000371 0.000470 0.000737 0.000560 0.000652 0.000331 0.000460 0.000461 0.000365 0.000408 0.000230 0.000161 0.000175 0.000128 0.000165 0.000504 0.000139 0.000133 0.000199 0.000129 0.000084 0.000016 0.000027 0.000060 0.000030 0.000010 0.000025 0.000044 0.000075 0.000033 0.000006 0.000017 0.000020 0.000008 0.000011 0.000042 0.000023 0.000015 0.000006 0.000005 0.000007 0.000016 0.000036 0.000014 0.000013 0.000036 0.000048 0.000030 0.000030 0.000051 0.000066 0.000210 0.000207 0.000214 0.000134 0.000099 0.000031 0.000093 0.000264 0.000130 0.000088 0.000051 0.000029 0.000034 0.000012 0.000030 0.000013 0.000014 0.000006 0.000081 0.000067 0.000117 0.000050 0.000058 0.000077 0.000040 0.000064 0.000123 0.000152 0.000202 0.000429 0.000319 0.000309 0.000409 0.000180 0.000328 0.000633 0.000540 0.000421 0.000334 0.000172 0.000430 0.000329 0.000464 0.000728 0.001192 0.000421 0.000390 0.000271 0.000196 0.000106 0.000080 0.000037 0.000069 0.000057 0.000147 0.000062 0.000075 0.000052 0.000033 0.000016 0.000019 0.000069 0.000046 0.000066 0.000028 0.000038 0.000035 0.000018 0.000032 0.000030 0.000048 0.000041 0.000066 0.000034 0.000009 0.000007 0.000007 0.000043 0.000009 0.000015 0.000018 0.000065 0.000151 0.000165 0.000296 0.000748 0.000843 0.000499 0.000323 0.000338 0.000193 0.000316 0.000214 0.000325 0.000615 0.000363 0.000186 0.000146 0.000294 0.000161 0.000234 0.000172 0.000187 0.000190 0.000293 0.000062 0.000014 0.000051 nan 0.000008 0.000006 0.000036 0.000033 nan 0.000038 0.000043 0.000004 0.000005 nan nan nan 0.000015 nan nan nan nan nan nan nan nan nan nan nan nan nan nan nan nan 0.000016 0.000092 0.000070 0.000064 0.000041 0.000061 0.000041 0.000039 0.000043 0.000072 0.000048 0.000155 0.000136 0.000062 0.000100 0.000034 0.000093 0.000049 0.000028 0.000047 0.000050 0.000127 0.000175 0.000124 0.000077 0.000232 0.000233 0.000233 0.000264 0.000276 0.000447 0.000291 0.000320 0.000128 0.000152 0.000433 0.000393 0.000540 0.000494 0.000630 0.000276 0.000329 0.000410 0.000312 0.000302 0.000357 0.000718 0.000553 0.000923 0.001297 0.000682 0.001042 nan 0.001121 0.001054 0.001046 0.000993 0.000891 0.000663 0.000790 0.000910 0.000867 0.000383 nan nan 0.000447 0.000407 0.000569 0.000915 0.001092 0.000807 0.000793 0.000447 0.000335 nan 0.000923 0.000650 0.001294 0.000917 0.000620 0.000609 0.000720 nan nan 0.000463 0.000283 0.000517 0.000379 0.000418 0.001059 0.000469 0.000394 0.000541 0.000444 0.000487 0.000712 0.000530 0.000162 0.000412 0.000453 0.000559 0.000470 0.000382 0.000521 0.000435 0.000309 0.000477 0.000724 0.000308 0.000143 0.000147 0.000496 0.000243 0.000581 0.000299 0.000363 0.000462 0.000341 0.000073 0.000050 0.000073 0.000145 0.000075 0.000010 0.000002 0.000002 0.000024 0.000069 0.000008 0.000023 0.000020 0.000066 0.000080 0.000068 0.000080 0.000088 0.000060 0.000013 0.000025 0.000029 0.000032 0.000064 0.000033 0.000004 0.000010 0.000008 0.000010 0.000024 0.000040 0.000053 0.000010 0.000038 0.000094 0.000077 0.000100 0.000140 0.000126 0.000160 0.000100 0.000041 0.000024 0.000005 0.000001 0.000004 0.000000 0.000002 0.000018 0.000014 0.000016 0.000011 0.000008 0.000009 0.000029 nan nan 0.000033 0.000035 0.000009 0.000006 0.000016 0.000011 0.000006 0.000009 0.000015 0.000026 0.000054 0.000024 0.000023 0.000016 0.000012 0.000038 0.000052 0.000021 0.000073 0.000029 0.000024 0.000014 0.000053 0.000172 0.000098 0.000077 0.000043 0.000088 0.000080 0.000083 0.000050 0.000057 nan 0.000082 0.000095 0.000017 0.000009 0.000007 0.000038 0.000072 0.000018 0.000018 0.000043 0.000018 0.000033 0.000041 0.000031 0.000018 0.000026 0.000008 0.000001 0.000004 0.000005 0.000002 0.000000 0.000007 0.000059 0.000033 0.000021 0.000006 0.000010 0.000044 0.000066 0.000068 0.000070 0.000087 0.000060 0.000123 0.000104 0.000058 0.000067 0.000051 0.000053 0.000019 0.000004 0.000022 0.000035 0.000017 0.000021 0.000013 0.000007 0.000033 0.000015 0.000033 0.000036 0.000009 0.000037 0.000101 0.000149 0.000196 0.000232 0.000400 0.000377 0.000198 0.000192 0.000270 0.000137 0.000076 0.000114 0.000048 0.000060 0.000172 0.000046 0.000035 0.000088 0.000084 0.000207 0.000082 0.000133 0.000246 0.000255 0.000136 0.000142 0.000048 0.000005 0.000016 0.000038 0.000025 0.000030 0.000020 0.000051 0.000099 0.000033 0.000048 0.000077 0.000066 0.000052 0.000039 0.000135 0.000094 0.000248 0.000132 0.000224 0.000114 0.000190 0.000242 0.000105 0.000513 0.000337 0.000402 0.000195 0.000117 0.000265 nan nan nan 0.000226 0.000233 0.000781 0.000228 0.000127 0.000268 0.000390 0.000400 0.000208 0.000124 0.000214 0.000079 0.000257 0.000343 0.000247 0.000386 0.000231 0.000168 0.000209 0.000659 0.000661 0.000253 0.000043 0.000092 0.000049 0.000027 0.000031 0.000014 0.000041 0.000042 0.000059 0.000041 0.000056 0.000061 0.000164 0.000154 0.000110 0.000055 0.000030 0.000011 0.000035 0.000087 0.000020 0.000046 0.000015 0.000032 0.000069 0.000067 0.000082 0.000113 0.000122 0.000014 0.000075 0.000168 0.000117 0.000336 0.000368 0.000106 0.000040 0.000052 0.000103 0.000014 0.000016 0.000035 0.000036 0.000032 0.000056 0.000028 0.000008 0.000006 0.000024 0.000072 0.000081 0.000047 0.000023 0.000082 0.000089 0.000043 0.000047 nan
nan nan 0.009067 nan nan nan 0.034442 0.051701 0.102516 0.187319 0.959592 11.338757 3.431337 11.228215 0.987830 0.175274 nan nan 0.025039 0.017859 0.009806 nan 0.005937 0.002085 0.001660 0.000874 0.001071 0.001345 0.000833 0.000420 0.000638 0.000422 0.000549 0.000513 0.000437 0.000544 0.000346 0.000356 0.000585 0.000597 0.000547 0.000325 0.000577 0.000898 0.001033 0.000607 0.000513 0.000637 0.001267 0.001331 0.001381 0.001319 0.001123 0.001043 0.000801 0.001068 0.001110 0.000996 0.000820 0.001100 0.000940 0.001055 0.001073 0.001129 0.001586 0.001583 0.001486 0.000409 0.000239 0.000260 0.000271 0.000184 0.000360 0.000286 0.000192 0.000080 0.000089 0.000128 0.000092 0.000084 0.000126 0.000039 0.000135 0.000135 0.000187 0.000451 0.000338 0.000230 0.000304 0.000358 0.000546 0.000703 0.000469 0.000392 0.000798 0.000322 0.000271 0.000141 0.000307 0.000582 0.000398 0.000285 0.000111 0.000120 0.000041 0.000033 0.000047 0.000026 0.000037 0.000058 0.000019 0.000036 0.000019 0.000046 0.000041 0.000004 0.000026 0.000078 0.000023 0.000032 0.000029 0.000022 0.000034 0.000036 0.000025 0.000035 0.000016 0.000018 0.000030 0.000012 0.000034 0.000054 0.000159 0.000063 0.000055 0.000139 0.000412 0.000154 0.000157 0.000102 0.000039 0.000134 0.000171 0.000251 0.000198 0.000185 0.000089 0.000133 0.000053 0.000023 0.000072 0.000020 0.000036 0.000006 0.000036 0.000048 0.000035 0.000091 0.000066 0.000133 0.000085 0.000050 0.000169 0.000266 0.000286 0.000223 0.000280 0.000294 0.000638 0.000450 0.000251 0.000624 0.000452 0.000533 0.000517 0.000339 0.000370 0.000349 0.000466 0.000469 0.000584 0.000467 0.000831 0.000161 0.000106 0.000062 0.000048 0.000035 0.000045 0.000033 0.000121 0.000117 0.000087 0.000089 0.000143 0.000054 0.000068 0.000083 0.000026 0.000017 0.000006 0.000021 0.000023 0.000006 0.000004 0.000010 0.000054 0.000039 0.000041 0.000054 0.000043 0.000024 0.000002 0.000020 0.000015 0.000024 0.000020 0.000029 0.000150 0.000167 0.000199 0.000529 0.000583 0.000452 0.000416 0.000298 0.000344 0.000255 0.000385 0.000527 0.000328 0.000221 0.000338 0.000177 0.000191 0.000181 0.000450 0.000539 0.000144 0.000240 0.000095 0.000029 0.000008 0.000035 nan 0.000030 0.000014 0.000005 0.000006 nan 0.000117 0.000045 0.000016 0.000033 nan nan nan 0.000004 nan nan nan nan nan nan nan nan nan nan nan nan nan nan nan nan 0.000029 0.000026 0.000047 0.000045 0.000029 0.000018 0.000035 0.000062 0.000188 0.000188 0.000050 0.000118 0.000094 0.000032 0.000048 0.000044 0.000075 0.000074 0.000091 0.000090 0.000160 0.000088 0.000098 0.000098 0.000025 0.000057 0.000212 0.000184 0.000088 0.000143 0.000487 0.000295 0.000294 0.000236 0.000155 0.000527 0.000397 0.000434 0.000317 0.000248 0.000405 0.000253 0.000184 0.000475 0.000844 0.001297 0.000749 0.000570 0.000828 0.001056 0.000624 0.000657 nan 0.001007 0.000931 0.001427 0.001253 0.001113 0.000882 0.000915 0.001185 0.001075 0.000484 nan nan 0.000538 0.000762 0.000913 0.001009 0.000779 0.000774 0.000988 0.000908 0.000619 nan 0.000822 0.000756 0.000657 0.000778 0.000495 0.000611 0.000625 nan nan 0.000886 0.000880 0.000597 0.000511 0.000490 0.000533 0.000305 0.000473 0.000396 0.000312 0.000473 0.000744 0.000553 0.000411 0.000354 0.000803 0.000809 0.000571 0.000341 0.000514 0.000366 0.000654 0.000507 0.000708 0.000573 0.000251 0.000463 0.000621 0.000569 0.000555 0.000378 0.000379 0.000242 0.000261 0.000077 0.000056 0.000079 0.000117 0.000098 0.000074 0.000021 0.000008 0.000043 0.000045 0.000018 0.000057 0.000038 0.000102 0.000057 0.000041 0.000055 0.000015 0.000078 0.000029 0.000029 0.000030 0.000010 0.000020 0.000037 0.000009 0.000009 0.000003 0.000010 0.000017 0.000022 0.000037 0.000041 0.000045 0.000138 0.000117 0.000016 0.000103 0.000079 0.000117 0.000026 0.000041 0.000054 0.000005 0.000003 0.000016 0.000004 0.000009 0.000015 0.000018 0.000021 0.000001 0.000006 0.000014 0.000024 nan nan 0.000054 0.000019 0.000005 0.000004 0.000003 0.000001 0.000004 0.000006 0.000009 0.000006 0.000045 0.000018 0.000005 0.000012 0.000016 0.000056 0.000050 0.000071 0.000057 0.000033 0.000023 0.000008 0.000033 0.000100 0.000095 0.000100 0.000052 0.000020 0.000017 0.000058 0.000032 0.000062 nan 0.000032 0.000013 0.000010 0.000010 0.000019 0.000033 0.000038 0.000035 0.000017 0.000045 0.000032 0.000030 0.000022 0.000003 0.000009 0.000008 0.000007 0.000001 0.000000 0.000002 0.000001 0.000000 0.000018 0.000052 0.000029 0.000019 0.000017 0.000042 0.000024 0.000020 0.000108 0.000046 0.000037 0.000094 0.000211 0.000123 0.000059 0.000116 0.000101 0.000061 0.000012 0.000006 0.000012 0.000020 0.000052 0.000021 0.000005 0.000015 0.000059 0.000030 0.000039 0.000114 0.000016 0.000033 0.000080 0.000062 0.000149 0.000220 0.000191 0.000215 0.000237 0.000195 0.000300 0.000172 0.000096 0.000063 0.000105 0.000117 0.000271 0.000061 0.000064 0.000141 0.000082 0.000184 0.000108 0.000151 0.000240 0.000163 0.000162 0.000199 0.000009 0.000044 0.000074 0.000115 0.000052 0.000034 0.000034 0.000012 0.000044 0.000035 0.000062 0.000085 0.000106 0.000027 0.000021 0.000041 0.000141 0.000207 0.000169 0.000257 0.000161 0.000344 0.000105 0.000130 0.000410 0.000238 0.000226 0.000169 0.000168 0.000146 nan nan nan 0.000222 0.000197 0.000218 0.000317 0.000200 0.000460 0.000301 0.000282 0.000185 0.000115 0.000168 0.000257 0.000110 0.000301 0.000398 0.000409 0.000221 0.000463 0.000474 0.000302 0.000502 0.000165 0.000137 0.000077 0.000054 0.000034 0.000019 0.000036 0.000038 0.000051 0.000048 0.000031 0.000087 0.000154 0.000122 0.000125 0.000138 0.000107 0.000086 0.000032 0.000031 0.000018 0.000007 0.000030 0.000013 0.000036 0.000024 0.000058 0.000017 0.000012 0.000033 0.000007 0.000045 0.000073 0.000041 0.000157 0.000223 0.000173 0.000092 0.000030 0.000075 0.000025 0.000025 0.000007 0.000046 0.000083 0.000043 0.000012 0.000003 0.000007 0.000014 0.000029 0.000065 0.000047 0.000017 0.000044 0.000054 0.000057 0.000107 nan
nan nan 0.005537 nan nan nan 0.023408 0.038869 0.058487 0.096028 0.159096 0.936645 11.228215 3.431337 11.411906 0.841896 nan nan 0.042062 0.020940 0.011743 nan 0.004529 0.002301 0.001340 0.000914 0.000864 0.001337 0.000682 0.000398 0.000189 0.000614 0.000682 0.000709 0.000717 0.000860 0.000449 0.000650 0.000509 0.000910 0.000578 0.000577 0.000786 0.001108 0.001056 0.000972 0.001537 0.001188 0.001883 0.001410 0.001340 0.001034 0.001457 0.001042 0.001184 0.001133 0.000932 0.001564 0.001405 0.001080 0.001525 0.001594 0.001636 0.001483 0.001721 0.001347 0.001082 0.000314 0.000172 0.000138 0.000596 0.000285 0.000419 0.000213 0.000148 0.000068 0.000074 0.000070 0.000036 0.000036 0.000146 0.000077 0.000155 0.000084 0.000105 0.000271 0.000313 0.000469 0.000567 0.000344 0.000529 0.000602 0.000468 0.000485 0.000390 0.000463 0.000213 0.000293 0.000168 0.000285 0.000152 0.000211 0.000106 0.000065 0.000045 0.000052 0.000032 0.000012 0.000010 0.000029 0.000028 0.000017 0.000012 0.000060 0.000033 0.000027 0.000051 0.000074 0.000052 0.000093 0.000019 0.000023 0.000041 0.000002 0.000025 0.000064 0.000068 0.000063 0.000059 0.000094 0.000038 0.000059 0.000239 0.000057 0.000087 0.000075 0.000165 0.000102 0.000301 0.000089 0.000080 0.000143 0.000326 0.000392 0.000247 0.000137 0.000051 0.000122 0.000020 0.000075 0.000092 0.000056 0.000055 0.000071 0.000060 0.000051 0.000026 0.000020 0.000039 0.000045 0.000120 0.000064 0.000139 0.000179 0.000172 0.000195 0.000245 0.000480 0.000547 0.000691 0.000683 0.000310 0.000267 0.000451 0.000577 0.000324 0.000289 0.000501 0.000535 0.000858 0.000852 0.000584 0.000294 0.000123 0.000069 0.000015 0.000036 0.000028 0.000064 0.000033 0.000130 0.000107 0.000106 0.000163 0.000190 0.000115 0.000153 0.000008 0.000025 0.000034 0.000029 0.000014 0.000004 0.000010 0.000010 0.000013 0.000082 0.000075 0.000052 0.000106 0.000054 0.000028 0.000005 0.000018 0.000026 0.000013 0.000020 0.000057 0.000102 0.000291 0.000539 0.000693 0.000369 0.000386 0.000391 0.000607 0.000660 0.000546 0.000342 0.000339 0.000496 0.000175 0.000079 0.000154 0.000234 0.000237 0.000307 0.000521 0.000452 0.000261 0.000207 0.000108 0.000025 0.000028 nan 0.000057 0.000026 0.000017 0.000038 nan 0.000008 0.000016 0.000020 0.000016 nan nan nan 0.000009 nan nan nan nan nan nan nan nan nan nan nan nan nan nan nan nan 0.000080 0.000050 0.000045 0.000073 0.000038 0.000017 0.000029 0.000021 0.000207 0.000188 0.000072 0.000124 0.000035 0.000052 0.000099 0.000105 0.000062 0.000085 0.000106 0.000078 0.000067 0.000092 0.000129 0.000139 0.000073 0.000052 0.000127 0.000204 0.000078 0.000164 0.000346 0.000245 0.000123 0.000126 0.000033 0.000224 0.000433 0.000116 0.000207 0.000224 0.000270 0.000410 0.000240 0.000280 0.000821 0.000812 0.000811 0.000715 0.000845 0.001620 0.000854 0.001085 nan 0.000787 0.001042 0.001114 0.000810 0.001092 0.000666 0.000692 0.000569 0.000707 0.000551 nan nan 0.000510 0.000792 0.000565 0.000737 0.001032 0.001108 0.000945 0.000366 0.000308 nan 0.000218 0.000419 0.000425 0.000665 0.000653 0.000500 0.000469 nan nan 0.000617 0.000981 0.000948 0.000734 0.000716 0.000334 0.000349 0.000366 0.000576 0.000590 0.000498 0.000474 0.000851 0.000345 0.000382 0.000861 0.000343 0.000243 0.000179 0.000354 0.000579 0.000338 0.000503 0.000394 0.000462 0.000546 0.000752 0.000538 0.000506 0.000517 0.000455 0.000151 0.000271 0.000173 0.000097 0.000058 0.000086 0.000154 0.000070 0.000070 0.000018 0.000043 0.000040 0.000040 0.000073 0.000048 0.000026 0.000070 0.000094 0.000046 0.000048 0.000025 0.000048 0.000051 0.000041 0.000027 0.000010 0.000020 0.000009 0.000033 0.000025 0.000030 0.000054 0.000038 0.000047 0.000026 0.000058 0.000058 0.000191 0.000070 0.000043 0.000103 0.000159 0.000084 0.000068 0.000050 0.000035 0.000025 0.000019 0.000035 0.000017 0.000025 0.000008 0.000008 0.000010 0.000001 0.000006 0.000006 0.000007 nan nan 0.000032 0.000054 0.000025 0.000024 0.000009 0.000009 0.000014 0.000045 0.000038 0.000016 0.000014 0.000008 0.000023 0.000034 0.000012 0.000012 0.000017 0.000031 0.000031 0.000005 0.000011 0.000019 0.000026 0.000126 0.000155 0.000248 0.000039 0.000006 0.000011 0.000022 0.000048 0.000086 nan 0.000026 0.000022 0.000014 0.000026 0.000016 0.000014 0.000018 0.000020 0.000064 0.000039 0.000020 0.000019 0.000018 0.000003 0.000002 0.000004 0.000001 0.000001 0.000002 0.000019 0.000005 0.000012 0.000037 0.000046 0.000074 0.000032 0.000009 0.000021 0.000033 0.000045 0.000111 0.000051 0.000038 0.000057 0.000169 0.000064 0.000035 0.000005 0.000059 0.000041 0.000009 0.000011 0.000018 0.000007 0.000025 0.000052 0.000003 0.000026 0.000012 0.000027 0.000036 0.000013 0.000033 0.000026 0.000016 0.000072 0.000155 0.000524 0.000342 0.000325 0.000253 0.000318 0.000299 0.000165 0.000120 0.000071 0.000139 0.000117 0.000254 0.000202 0.000180 0.000123 0.000058 0.000151 0.000117 0.000060 0.000067 0.000132 0.000250 0.000149 0.000065 0.000039 0.000021 0.000077 0.000054 0.000022 0.000004 0.000004 0.000069 0.000167 0.000108 0.000041 0.000136 0.000207 0.000087 0.000134 0.000198 0.000228 0.000167 0.000300 0.000365 0.000423 0.000555 0.000262 0.000578 0.000653 0.000488 0.000416 0.000330 0.000155 nan nan nan 0.000042 0.000217 0.000255 0.000216 0.000204 0.000418 0.000278 0.000267 0.000309 0.000218 0.000141 0.000137 0.000151 0.000167 0.000217 0.000168 0.000070 0.000324 0.000321 0.000332 0.000302 0.000081 0.000147 0.000056 0.000053 0.000078 0.000053 0.000081 0.000063 0.000059 0.000059 0.000084 0.000084 0.000242 0.000290 0.000267 0.000210 0.000183 0.000084 0.000051 0.000044 0.000057 0.000021 0.000005 0.000011 0.000040 0.000095 0.000119 0.000046 0.000053 0.000027 0.000004 0.000022 0.000055 0.000097 0.000060 0.000126 0.000080 0.000060 0.000046 0.000050 0.000086 0.000017 0.000004 0.000042 0.000039 0.000050 0.000040 0.000012 0.000051 0.000020 0.000024 0.000076 0.000049 0.000071 0.000079 0.000034 0.000063 0.000055 nan
nan nan 0.005971 nan nan nan 0.012093 0.017534 0.030057 0.062522 0.087265 0.181423 0.987830 11.411906 3.431337 11.265314 nan nan 0.070129 0.046747 0.020638 nan 0.006607 0.003757 0.002862 0.001677 0.001665 0.002000 0.000884 0.000920 0.000732 0.001353 0.000757 0.000668 0.001229 0.000904 0.000512 0.000677 0.000410 0.000839 0.000493 0.000907 0.001015 0.001089 0.001440 0.001637 0.002560 0.001296 0.001532 0.001169 0.000861 0.001030 0.000906 0.000570 0.000651 0.000782 0.001245 0.001102 0.000752 0.000683 0.000994 0.001635 0.001552 0.000753 0.000701 0.000629 0.000983 0.000510 0.000221 0.000087 0.000374 0.000306 0.000339 0.000174 0.000100 0.000080 0.000111 0.000092 0.000078 0.000245 0.000311 0.000109 0.000097 0.000165 0.000116 0.000213 0.000441 0.000399 0.000325 0.000260 0.000377 0.000475 0.000432 0.000168 0.000273 0.000116 0.000268 0.000283 0.000580 0.000231 0.000139 0.000136 0.000092 0.000103 0.000057 0.000124 0.000124 0.000060 0.000028 0.000038 0.000018 0.000019 0.000066 0.000030 0.000039 0.000059 0.000083 0.000096 0.000095 0.000105 0.000038 0.000023 0.000025 0.000032 0.000056 0.000046 0.000070 0.000057 0.000119 0.000095 0.000085 0.000099 0.000116 0.000164 0.000224 0.000223 0.000293 0.000320 0.000332 0.000244 0.000271 0.000269 0.000539 0.000387 0.000359 0.000278 0.000081 0.000123 0.000074 0.000122 0.000038 0.000029 0.000021 0.000032 0.000013 0.000024 0.000073 0.000064 0.000056 0.000075 0.000123 0.000053 0.000199 0.000144 0.000303 0.000344 0.000459 0.000301 0.000662 0.000319 0.000318 0.000275 0.000406 0.000554 0.000361 0.000446 0.000387 0.000608 0.000673 0.000673 0.000768 0.000548 0.000122 0.000216 0.000092 0.000078 0.000050 0.000018 0.000013 0.000065 0.000129 0.000087 0.000054 0.000073 0.000032 0.000045 0.000062 0.000023 0.000015 0.000050 0.000029 0.000006 0.000002 0.000006 0.000005 0.000010 0.000050 0.000019 0.000006 0.000039 0.000010 0.000050 0.000024 0.000031 0.000018 0.000054 0.000027 0.000044 0.000158 0.000278 0.000493 0.000706 0.000503 0.000457 0.000352 0.000875 0.000859 0.000791 0.000415 0.000150 0.000427 0.000179 0.000144 0.000105 0.000317 0.000357 0.000493 0.000210 0.000440 0.000468 0.000172 0.000126 0.000066 0.000026 nan 0.000013 0.000004 0.000016 0.000033 nan 0.000058 0.000026 0.000028 0.000029 nan nan nan 0.000022 nan nan nan nan nan nan nan nan nan nan nan nan nan nan nan nan 0.000056 0.000069 0.000062 0.000026 0.000071 0.000049 0.000045 0.000047 0.000085 0.000064 0.000052 0.000039 0.000085 0.000080 0.000090 0.000041 0.000062 0.000101 0.000071 0.000029 0.000021 0.000045 0.000029 0.000168 0.000114 0.000075 0.000177 0.000106 0.000156 0.000245 0.000296 0.000290 0.000184 0.000280 0.000281 0.000417 0.000653 0.000338 0.000192 0.000332 0.000227 0.000356 0.000262 0.000347 0.000390 0.000896 0.000950 0.000739 0.000918 0.001350 0.001029 0.001428 nan 0.001065 0.001030 0.001419 0.000731 0.000496 0.001031 0.000866 0.000717 0.000651 0.000467 nan nan 0.000543 0.000599 0.000745 0.000616 0.001192 0.000917 0.000435 0.000318 0.000339 nan 0.000302 0.000806 0.000340 0.001058 0.000793 0.000418 0.000417 nan nan 0.000360 0.000643 0.000926 0.000481 0.000576 0.000445 0.000926 0.000846 0.000972 0.000854 0.000436 0.000817 0.000980 0.000444 0.000772 0.001171 0.000464 0.000194 0.000346 0.000443 0.000461 0.000314 0.000677 0.000293 0.000580 0.000383 0.000463 0.000339 0.000237 0.000407 0.000539 0.000660 0.000588 0.000176 0.000133 0.000109 0.000179 0.000198 0.000167 0.000108 0.000058 0.000106 0.000064 0.000009 0.000015 0.000050 0.000032 0.000013 0.000013 0.000038 0.000043 0.000022 0.000039 0.000031 0.000015 0.000030 0.000044 0.000046 0.000038 0.000020 0.000009 0.000007 0.000021 0.000030 0.000013 0.000008 0.000048 0.000030 0.000111 0.000068 0.000064 0.000126 0.000300 0.000179 0.000064 0.000030 0.000017 0.000014 0.000018 0.000040 0.000023 0.000025 0.000004 0.000002 0.000008 0.000007 0.000018 0.000011 0.000022 nan nan 0.000004 0.000041 0.000006 0.000052 0.000055 0.000024 0.000015 0.000045 0.000049 0.000013 0.000013 0.000028 0.000052 0.000016 0.000007 0.000012 0.000015 0.000028 0.000032 0.000013 0.000003 0.000008 0.000017 0.000019 0.000017 0.000056 0.000020 0.000007 0.000038 0.000030 0.000115 0.000159 nan 0.000013 0.000016 0.000026 0.000020 0.000045 0.000024 0.000017 0.000062 0.000058 0.000078 0.000055 0.000025 0.000018 0.000015 0.000002 0.000003 0.000002 0.000005 0.000006 0.000004 0.000008 0.000004 0.000018 0.000050 0.000029 0.000052 0.000027 0.000028 0.000033 0.000027 0.000114 0.000089 0.000048 0.000028 0.000119 0.000055 0.000039 0.000026 0.000014 0.000004 0.000003 0.000000 0.000004 0.000011 0.000008 0.000017 0.000021 0.000010 0.000015 0.000034 0.000079 0.000041 0.000049 0.000060 0.000211 0.000314 0.000206 0.000150 0.000173 0.000262 0.000370 0.000563 0.000310 0.000123 0.000082 0.000100 0.000156 0.000159 0.000357 0.000357 0.000158 0.000071 0.000029 0.000103 0.000126 0.000098 0.000100 0.000071 0.000139 0.000117 0.000089 0.000056 0.000018 0.000029 0.000015 0.000033 0.000035 0.000010 0.000043 0.000058 0.000062 0.000145 0.000097 0.000074 0.000105 0.000053 0.000058 0.000188 0.000208 0.000132 0.000318 0.000359 0.000370 0.000265 0.000340 0.000513 0.000514 0.000371 0.000191 0.000102 nan nan nan 0.000074 0.000154 0.000359 0.000385 0.000443 0.000551 0.000357 0.000521 0.000472 0.000323 0.000169 0.000135 0.000050 0.000154 0.000127 0.000077 0.000179 0.000275 0.000385 0.000451 0.000209 0.000128 0.000086 0.000093 0.000118 0.000076 0.000051 0.000046 0.000071 0.000063 0.000062 0.000097 0.000150 0.000146 0.000157 0.000210 0.000210 0.000119 0.000161 0.000065 0.000029 0.000029 0.000006 0.000009 0.000008 0.000017 0.000073 0.000048 0.000017 0.000014 0.000033 0.000021 0.000003 0.000034 0.000081 0.000116 0.000050 0.000061 0.000148 0.000086 0.000017 0.000060 0.000062 0.000045 0.000070 0.000077 0.000028 0.000076 0.000021 0.000029 0.000005 0.000028 0.000045 0.000023 0.000198 0.000113 0.000016 0.000040 0.000017 nan
nan nan 0.004747 nan nan nan 0.010370 0.016248 0.019689 0.044627 0.055910 0.097271 0.175274 0.841896 11.265314 3.431337 nan nan 0.179546 0.082952 0.035629 nan 0.011278 0.005750 0.005267 0.002720 0.003517 0.002383 0.001419 0.001126 0.001030 0.001057 0.001144 0.000871 0.000938 0.000379 0.000505 0.000549 0.000434 0.001021 0.000536 0.000856 0.001347 0.001026 0.002096 0.002326 0.002489 0.001658 0.001096 0.001146 0.000947 0.000804 0.000585 0.000551 0.000622 0.000477 0.000891 0.001055 0.001089 0.001102 0.000968 0.001196 0.001498 0.000839 0.000752 0.000732 0.000820 0.000492 0.000233 0.000306 0.000242 0.000529 0.000244 0.000228 0.000066 0.000092 0.000055 0.000122 0.000100 0.000149 0.000115 0.000108 0.000165 0.000165 0.000154 0.000376 0.000410 0.000404 0.000309 0.000402 0.000462 0.000402 0.000374 0.000171 0.000277 0.000242 0.000282 0.000513 0.000422 0.000304 0.000152 0.000224 0.000296 0.000254 0.000149 0.000098 0.000078 0.000112 0.000060 0.000035 0.000087 0.000215 0.000169 0.000027 0.000034 0.000072 0.000208 0.000201 0.000153 0.000188 0.000064 0.000052 0.000039 0.000020 0.000044 0.000059 0.000083 0.000028 0.000051 0.000079 0.000188 0.000144 0.000089 0.000092 0.000085 0.000123 0.000187 0.000421 0.000391 0.000289 0.000154 0.000107 0.000137 0.000191 0.000434 0.000398 0.000113 0.000114 0.000063 0.000197 0.000017 0.000021 0.000012 0.000018 0.000018 0.000021 0.000031 0.000052 0.000024 0.000062 0.000118 0.000100 0.000113 0.000179 0.000248 0.000427 0.000472 0.000227 0.000261 0.000154 0.000113 0.000194 0.000263 0.000344 0.000273 0.000295 0.000543 0.000501 0.000927 0.000630 0.000758 0.000659 0.000394 0.000249 0.000046 0.000039 0.000089 0.000120 0.000118 0.000087 0.000077 0.000136 0.000049 0.000091 0.000080 0.000043 0.000057 0.000028 0.000033 0.000062 0.000040 0.000013 0.000045 0.000009 0.000000 0.000011 0.000025 0.000011 0.000011 0.000048 0.000019 0.000021 0.000040 0.000035 0.000050 0.000070 0.000030 0.000035 0.000059 0.000329 0.000630 0.000573 0.000551 0.000416 0.000293 0.000456 0.000696 0.000444 0.000403 0.000086 0.000177 0.000166 0.000235 0.000131 0.000337 0.000253 0.000405 0.000329 0.000497 0.000312 0.000260 0.000099 0.000077 0.000046 nan 0.000015 0.000011 0.000026 0.000041 nan 0.000048 0.000032 0.000062 0.000066 nan nan nan 0.000024 nan nan nan nan nan nan nan nan nan nan nan nan nan nan nan nan 0.000014 0.000035 0.000081 0.000041 0.000047 0.000037 0.000024 0.000028 0.000129 0.000317 0.000094 0.000138 0.000187 0.000099 0.000054 0.000124 0.000101 0.000144 0.000168 0.000052 0.000052 0.000025 0.000025 0.000190 0.000095 0.000092 0.000224 0.000321 0.000175 0.000244 0.000404 0.000466 0.000661 0.000433 0.000399 0.000396 0.000291 0.000437 0.000356 0.000222 0.000219 0.000271 0.000272 0.000593 0.000595 0.000742 0.000615 0.000745 0.000456 0.000496 0.000787 0.000524 nan 0.001661 0.000673 0.000975 0.001287 0.000556 0.000851 0.001224 0.000803 0.000362 0.000519 nan nan 0.000544 0.000369 0.000473 0.000670 0.000521 0.000424 0.000494 0.000917 0.000423 nan 0.000748 0.000760 0.000411 0.000929 0.000605 0.000678 0.000551 nan nan 0.000340 0.000585 0.000413 0.000323 0.000280 0.000646 0.000778 0.000440 0.000453 0.000523 0.000231 0.000374 0.000317 0.000442 0.000549 0.000535 0.000331 0.000309 0.000522 0.000440 0.000312 0.000546 0.000503 0.000266 0.000308 0.000329 0.000480 0.000631 0.000388 0.000355 0.000536 0.000422 0.000349 0.000385 0.000234 0.000109 0.000120 0.000244 0.000276 0.000203 0.000087 0.000045 0.000122 0.000076 0.000025 0.000066 0.000029 0.000028 0.000019 0.000052 0.000040 0.000077 0.000048 0.000064 0.000070 0.000055 0.000086 0.000057 0.000017 0.000052 0.000020 0.000025 0.000017 0.000011 0.000055 0.000043 0.000092 0.000100 0.000192 0.000145 0.000071 0.000075 0.000155 0.000165 0.000111 0.000062 0.000028 0.000021 0.000024 0.000019 0.000033 0.000040 0.000024 0.000017 0.000016 0.000029 0.000071 0.000036 0.000035 nan nan 0.000018 0.000048 0.000054 0.000078 0.000050 0.000024 0.000041 0.000035 0.000024 0.000011 0.000051 0.000049 0.000021 0.000015 0.000016 0.000012 0.000025 0.000067 0.000064 0.000013 0.000004 0.000002 0.000015 0.000038 0.000018 0.000028 0.000022 0.000009 0.000006 0.000068 0.000090 0.000052 nan 0.000003 0.000029 0.000025 0.000009 0.000027 0.000005 0.000000 0.000011 0.000005 0.000029 0.000061 0.000008 0.000022 0.000009 0.000003 0.000010 0.000005 0.000009 0.000012 0.000005 0.000028 0.000030 0.000013 0.000014 0.000004 0.000050 0.000070 0.000041 0.000057 0.000029 0.000043 0.000077 0.000041 0.000022 0.000041 0.000021 0.000044 0.000026 0.000004 0.000003 0.000026 0.000003 0.000004 0.000002 0.000006 0.000001 0.000001 0.000006 0.000029 0.000054 0.000077 0.000052 0.000061 0.000046 0.000192 0.000355 0.000257 0.000274 0.000191 0.000210 0.000276 0.000164 0.000253 0.000179 0.000223 0.000198 0.000158 0.000192 0.000169 0.000145 0.000098 0.000024 0.000026 0.000091 0.000243 0.000203 0.000166 0.000165 0.000105 0.000152 0.000052 0.000073 0.000052 0.000060 0.000017 0.000020 0.000011 0.000014 0.000025 0.000095 0.000277 0.000160 0.000185 0.000080 0.000062 0.000043 0.000118 0.000374 0.000290 0.000280 0.000383 0.000501 0.000640 0.000507 0.000147 0.000213 0.000138 0.000321 0.000128 0.000227 nan nan nan 0.000162 0.000175 0.000333 0.000273 0.000385 0.000413 0.000564 0.000446 0.000602 0.000297 0.000387 0.000191 0.000093 0.000133 0.000164 0.000154 0.000147 0.000231 0.000420 0.000302 0.000564 0.000387 0.000198 0.000128 0.000265 0.000039 0.000016 0.000029 0.000110 0.000125 0.000092 0.000100 0.000190 0.000251 0.000128 0.000086 0.000172 0.000100 0.000063 0.000079 0.000041 0.000010 0.000006 0.000041 0.000029 0.000040 0.000033 0.000074 0.000020 0.000013 0.000021 0.000055 0.000005 0.000012 0.000086 0.000107 0.000030 0.000111 0.000066 0.000106 0.000082 0.000130 0.000035 0.000043 0.000062 0.000115 0.000046 0.000124 0.000104 0.000083 0.000029 0.000035 0.000028 0.000012 0.000081 0.000109 0.000062 0.000074 0.000051 nan
nan nan nan nan nan nan nan nan nan nan nan nan nan nan nan nan nan nan nan nan nan nan nan nan nan nan nan nan nan nan nan nan nan nan nan nan nan nan nan nan nan nan nan nan nan nan nan nan nan nan nan nan nan nan nan nan nan nan nan nan nan nan nan nan nan nan nan nan nan nan nan nan nan nan nan nan nan nan nan nan nan nan nan nan nan nan nan nan nan nan nan nan nan nan nan nan nan nan nan nan nan nan nan nan nan nan nan nan nan nan nan nan nan nan nan nan nan nan nan nan nan nan nan nan nan nan nan nan nan nan nan nan nan nan nan nan nan nan nan nan nan nan nan nan nan nan nan nan nan nan nan nan nan nan nan nan nan nan nan nan nan nan nan nan nan nan nan nan nan nan nan nan nan nan nan nan nan nan nan nan nan nan nan nan nan nan nan nan nan nan nan nan nan nan nan nan nan nan nan nan nan nan nan nan nan nan nan nan nan nan nan nan nan nan nan nan nan nan nan nan nan nan nan nan nan nan nan nan nan nan nan nan nan nan nan nan nan nan nan nan nan nan nan nan nan nan nan nan nan nan nan nan nan nan nan nan nan nan nan nan nan nan nan nan nan nan nan nan nan nan nan nan nan nan nan nan nan nan nan nan nan nan nan nan nan nan nan nan nan nan nan nan nan nan nan nan nan nan nan nan nan nan nan nan nan nan nan nan nan nan nan nan nan nan nan nan nan nan nan nan nan nan nan nan nan nan nan nan nan nan nan nan nan nan nan nan nan nan nan nan nan nan nan nan nan nan nan nan nan nan nan nan nan nan nan nan nan nan nan nan nan nan nan nan nan nan nan nan nan nan nan nan nan nan nan nan nan nan nan nan nan nan nan nan nan nan nan nan nan nan nan nan nan nan nan nan nan nan nan nan nan nan nan nan nan nan nan nan nan nan nan nan nan nan nan nan nan nan nan nan nan nan nan nan nan nan nan nan nan nan nan nan nan nan nan nan nan nan nan nan nan nan nan nan nan nan nan nan nan nan nan nan nan nan nan nan nan nan nan nan nan nan nan nan nan nan nan nan nan nan nan nan nan nan nan nan nan nan nan nan nan nan nan nan nan nan nan nan nan nan nan nan nan nan nan nan nan nan nan nan nan nan nan nan nan nan nan nan nan nan nan nan nan nan nan nan nan nan nan nan nan nan nan nan nan nan nan nan nan nan nan nan nan nan nan nan nan nan nan nan nan nan nan nan nan nan nan nan nan nan nan nan nan nan nan nan nan nan nan nan nan nan nan nan nan nan nan nan nan nan nan nan nan nan nan nan nan nan nan nan nan nan nan nan nan nan nan nan nan nan nan nan nan nan nan nan nan nan nan nan nan nan nan nan nan nan nan nan nan nan nan nan nan nan nan nan nan nan nan nan nan nan nan nan nan nan nan nan nan nan nan nan nan nan nan nan nan nan nan nan nan nan nan nan nan nan nan nan nan nan nan nan nan nan nan nan nan nan nan nan nan nan nan nan nan nan nan nan nan nan nan nan nan nan nan
nan nan nan nan nan nan nan nan nan nan nan nan nan nan nan nan nan nan nan nan nan nan nan nan nan nan nan nan nan nan nan nan nan nan nan nan nan nan nan nan nan nan nan nan nan nan nan nan nan nan nan nan nan nan nan nan nan nan nan nan nan nan nan nan nan nan nan nan nan nan nan nan nan nan nan nan nan nan nan nan nan nan nan nan nan nan nan nan nan nan nan nan nan nan nan nan nan nan nan nan nan nan nan nan nan nan nan nan nan nan nan nan nan nan nan nan nan nan nan nan nan nan nan nan nan nan nan nan nan nan nan nan nan nan nan nan nan nan nan nan nan nan nan nan nan nan nan nan nan nan nan nan nan nan nan nan nan nan nan nan nan nan nan nan nan nan nan nan nan nan nan nan nan nan nan nan nan nan nan nan nan nan nan nan nan nan nan nan nan nan nan nan nan nan nan nan nan nan nan nan nan nan nan nan nan nan nan nan nan nan nan nan nan nan nan nan nan nan nan nan nan nan nan nan nan nan nan nan nan nan nan nan nan nan nan nan nan nan nan nan nan nan nan nan nan nan nan nan nan nan nan nan nan nan nan nan nan nan nan nan nan nan nan nan nan nan nan nan nan nan nan nan nan nan nan nan nan nan nan nan nan nan nan nan nan nan nan nan nan nan nan nan nan nan nan nan nan nan nan nan nan nan nan nan nan nan nan nan nan nan nan nan nan nan nan nan nan nan nan nan nan nan nan nan nan nan nan nan nan nan nan nan nan nan nan nan nan nan nan nan nan nan nan nan nan nan nan nan nan nan nan nan nan nan nan nan nan nan nan nan nan nan nan nan nan nan nan nan nan nan nan nan nan nan nan nan nan nan nan nan nan nan nan nan nan nan nan nan nan nan nan nan nan nan nan nan nan nan nan nan nan nan nan nan nan nan nan nan nan nan nan nan nan nan nan nan nan nan nan nan nan nan nan nan nan nan nan nan nan nan nan nan nan nan nan nan nan nan nan nan nan nan nan nan nan nan nan nan nan nan nan nan nan nan nan nan nan nan nan nan nan nan nan nan nan nan nan nan nan nan nan nan nan nan nan nan nan nan nan nan nan nan nan nan nan nan nan nan nan nan nan nan nan nan nan nan nan nan nan nan nan nan nan nan nan nan nan nan nan nan nan nan nan nan nan nan nan nan nan nan nan nan nan nan nan nan nan nan nan nan nan nan nan nan nan nan nan nan nan nan nan nan nan nan nan nan nan nan nan nan nan nan nan nan nan nan nan nan nan nan nan nan nan nan nan nan nan nan nan nan nan nan nan nan nan nan nan nan nan nan nan nan nan nan nan nan nan nan nan nan nan nan nan nan nan nan nan nan nan nan nan nan nan nan nan nan nan nan nan nan nan nan nan nan nan nan nan nan nan nan nan nan nan nan nan nan nan nan nan nan nan nan nan nan nan nan nan nan nan nan nan nan nan nan nan nan nan nan nan nan nan nan nan nan nan nan nan nan nan nan nan nan nan nan nan nan nan nan nan nan nan nan nan nan nan
nan nan 0.003717 nan nan nan 0.006490 0.006414 0.010272 0.011860 0.012896 0.014912 0.025039 0.042062 0.070129 0.179546 nan nan 3.431337 11.251243 0.842822 nan 0.057122 0.024974 0.015050 0.009788 0.005675 0.004747 0.004058 0.003285 0.002927 0.003404 0.002346 0.000663 0.001095 0.001094 0.000924 0.000921 0.000729 0.000774 0.000484 0.000828 0.001505 0.001812 0.001262 0.002001 0.002158 0.001539 0.001072 0.000792 0.000665 0.001184 0.001427 0.000747 0.000772 0.001590 0.001213 0.001003 0.000645 0.000704 0.000995 0.000844 0.000685 0.000839 0.001425 0.001721 0.000682 0.000846 0.000459 0.000190 0.000397 0.000141 0.000286 0.000436 0.000351 0.000178 0.000236 0.000154 0.000199 0.000517 0.000258 0.000304 0.000131 0.000222 0.000501 0.000444 0.000513 0.000308 0.000314 0.000904 0.000593 0.000357 0.000200 0.000274 0.000144 0.000188 0.000207 0.000534 0.000251 0.000297 0.000198 0.000198 0.000227 0.000405 0.000484 0.000262 0.000183 0.000174 0.000173 0.000243 0.000298 0.000077 0.000138 0.000195 0.000145 0.000102 0.000190 0.000315 0.000277 0.000240 0.000172 0.000113 0.000072 0.000134 0.000105 0.000089 0.000036 0.000075 0.000054 0.000094 0.000186 0.000119 0.000295 0.000064 0.000123 0.000128 0.000099 0.000137 0.000194 0.000510 0.000416 0.000179 0.000307 0.000190 0.000134 0.000162 0.000039 0.000202 0.000206 0.000116 0.000079 0.000139 0.000089 0.000075 0.000138 0.000071 0.000047 0.000075 0.000092 0.000133 0.000124 0.000142 0.000173 0.000363 0.000545 0.000192 0.000101 0.000372 0.000271 0.000329 0.000172 0.000254 0.000156 0.000248 0.000169 0.000108 0.000222 0.000206 0.000606 0.000832 0.000449 0.000596 0.000494 0.000359 0.000218 0.000136 0.000168 0.000264 0.000146 0.000103 0.000112 0.000227 0.000197 0.000186 0.000045 0.000058 0.000130 0.000229 0.000136 0.000100 0.000127 0.000199 0.000139 0.000015 0.000078 0.000062 0.000060 0.000048 0.000020 0.000034 0.000038 0.000030 0.000039 0.000082 0.000181 0.000286 0.000126 0.000213 0.000179 0.000420 0.000399 0.000334 0.000314 0.000393 0.000314 0.000210 0.000317 0.000323 0.000266 0.000294 0.000279 0.000186 0.000270 0.000282 0.000130 0.000101 0.000271 0.000139 0.000094 0.000260 0.000161 0.000099 0.000100 0.000132 nan 0.000048 0.000068 0.000064 0.000109 nan 0.000105 0.000093 0.000043 0.000031 nan nan nan 0.000025 nan nan nan nan nan nan nan nan nan nan nan nan nan nan nan nan 0.000108 0.000085 0.000015 0.000068 0.000033 0.000020 0.000036 0.000030 0.000091 0.000061 0.000106 0.000126 0.000206 0.000384 0.000351 0.000075 0.000041 0.000082 0.000023 0.000015 0.000079 0.000058 0.000017 0.000184 0.000304 0.000169 0.000207 0.000236 0.000158 0.000285 0.000398 0.000099 0.000203 0.000384 0.000193 0.000214 0.000254 0.000372 0.000422 0.000543 0.000183 0.000216 0.000199 0.000428 0.000231 0.000394 0.000202 0.000720 0.000484 0.000524 0.000714 0.000575 nan 0.000745 0.000564 0.000708 0.000461 0.000565 0.000336 0.000517 0.000630 0.000330 0.000717 nan nan 0.000438 0.000425 0.000397 0.000679 0.000551 0.000208 0.000305 0.000351 0.000461 nan 0.000200 0.000382 0.000713 0.000474 0.000322 0.000180 0.000361 nan nan 0.000196 0.000115 0.000162 0.000157 0.000033 0.000134 0.000119 0.000141 0.000343 0.000208 0.000135 0.000390 0.000241 0.000221 0.000511 0.000277 0.000264 0.000267 0.000268 0.000211 0.000264 0.000153 0.000163 0.000123 0.000091 0.000141 0.000230 0.000372 0.000202 0.000275 0.000386 0.000633 0.000498 0.000348 0.000317 0.000297 0.000315 0.000265 0.000186 0.000236 0.000222 0.000103 0.000082 0.000231 0.000123 0.000117 0.000090 0.000118 0.000175 0.000032 0.000082 0.000021 0.000010 0.000041 0.000081 0.000172 0.000095 0.000127 0.000064 0.000066 0.000033 0.000073 0.000095 0.000066 0.000222 0.000067 0.000052 0.000019 0.000143 0.000164 0.000140 0.000090 0.000088 0.000253 0.000247 0.000104 0.000085 0.000080 0.000014 0.000046 0.000068 0.000052 0.000052 0.000009 0.000031 0.000050 0.000035 0.000015 0.000018 nan nan 0.000035 0.000063 0.000164 0.000066 0.000085 0.000120 0.000032 0.000014 0.000062 0.000078 0.000098 0.000087 0.000192 0.000149 0.000080 0.000087 0.000085 0.000067 0.000066 0.000040 0.000019 0.000045 0.000058 0.000066 0.000026 0.000073 0.000055 0.000033 0.000064 0.000024 0.000030 0.000017 nan 0.000048 0.000042 0.000038 0.000064 0.000029 0.000013 0.000014 0.000021 0.000016 0.000030 0.000030 0.000038 0.000030 0.000010 0.000023 0.000033 0.000090 0.000090 0.000025 0.000017 0.000010 0.000018 0.000132 0.000032 0.000039 0.000049 0.000041 0.000020 0.000048 0.000026 0.000059 0.000113 0.000161 0.000158 0.000055 0.000045 0.000057 0.000102 0.000027 0.000038 0.000012 0.000009 0.000010 0.000031 0.000100 0.000064 0.000015 0.000020 0.000016 0.000092 0.000109 0.000056 0.000124 0.000115 0.000188 0.000430 0.000619 0.000490 0.000386 0.000280 0.000427 0.000310 0.000192 0.000405 0.000173 0.000102 0.000057 0.000133 0.000089 0.000120 0.000058 0.000158 0.000306 0.000383 0.000361 0.000281 0.000214 0.000210 0.000161 0.000050 0.000058 0.000048 0.000047 0.000078 0.000018 0.000060 0.000056 0.000084 0.000152 0.000136 0.000130 0.000215 0.000565 0.000250 0.000249 0.000126 0.000120 0.000231 0.000307 0.000131 0.000186 0.000435 0.000927 0.000621 0.000413 0.000231 0.000158 0.000188 0.000354 0.000338 nan nan nan 0.000107 0.000079 0.000189 0.000212 0.000099 0.000150 0.000242 0.000242 0.000248 0.000298 0.000423 0.000405 0.000319 0.000148 0.000171 0.000402 0.000312 0.000198 0.000175 0.000065 0.000104 0.000047 0.000127 0.000076 0.000074 0.000072 0.000072 0.000033 0.000190 0.000119 0.000068 0.000054 0.000110 0.000058 0.000061 0.000161 0.000119 0.000073 0.000119 0.000041 0.000015 0.000118 0.000025 0.000023 0.000089 0.000105 0.000257 0.000198 0.000084 0.000142 0.000072 0.000061 0.000057 0.000029 0.000086 0.000084 0.000044 0.000023 0.000030 0.000072 0.000136 0.000353 0.000140 0.000142 0.000085 0.000026 0.000015 0.000046 0.000126 0.000068 0.000066 0.000019 0.000029 0.000073 0.000052 0.000033 0.000033 0.000032 0.000149 nan
nan nan 0.003435 nan nan nan 0.004750 0.004799 0.009377 0.008632 0.008593 0.010390 0.017859 0.020940 0.046747 0.082952 nan nan 11.251243 3.431337 11.234192 nan 0.115565 0.046669 0.027531 0.015872 0.011261 0.005760 0.005329 0.003855 0.003168 0.001953 0.002424 0.001782 0.001910 0.002216 0.001189 0.002062 0.001409 0.001193 0.000875 0.001196 0.002252 0.002012 0.002027 0.002795 0.002529 0.001294 0.000975 0.000619 0.000258 0.000648 0.000555 0.000729 0.000761 0.000868 0.000655 0.000465 0.000349 0.000632 0.001383 0.001777 0.000611 0.001086 0.001712 0.001557 0.000944 0.000740 0.000673 0.000285 0.000164 0.000325 0.000554 0.000491 0.000523 0.000346 0.000276 0.000390 0.000254 0.000469 0.000344 0.000368 0.000059 0.000355 0.000405 0.000458 0.000378 0.000197 0.000317 0.000729 0.000782 0.000323 0.000308 0.000172 0.000111 0.000314 0.000389 0.000626 0.000470 0.000255 0.000182 0.000260 0.000244 0.000549 0.000466 0.000223 0.000181 0.000240 0.000237 0.000191 0.000244 0.000172 0.000194 0.000141 0.000173 0.000294 0.000677 0.000412 0.000388 0.000388 0.000199 0.000077 0.000119 0.000323 0.000141 0.000120 0.000207 0.000223 0.000091 0.000134 0.000172 0.000161 0.000527 0.000148 0.000131 0.000157 0.000144 0.000307 0.000359 0.000821 0.000399 0.000253 0.000236 0.000111 0.000273 0.000255 0.000217 0.000197 0.000439 0.000308 0.000271 0.000132 0.000164 0.000177 0.000128 0.000133 0.000136 0.000156 0.000121 0.000185 0.000104 0.000300 0.000373 0.000593 0.000551 0.000315 0.000241 0.000173 0.000276 0.000310 0.000397 0.000378 0.000254 0.000179 0.000263 0.000158 0.000151 0.000140 0.000455 0.000636 0.000842 0.000745 0.000649 0.000583 0.000244 0.000272 0.000145 0.000183 0.000043 0.000069 0.000136 0.000209 0.000314 0.000239 0.000081 0.000112 0.000294 0.000130 0.000115 0.000067 0.000122 0.000192 0.000249 0.000103 0.000140 0.000107 0.000065 0.000058 0.000017 0.000107 0.000043 0.000066 0.000010 0.000015 0.000096 0.000311 0.000241 0.000111 0.000280 0.000690 0.000163 0.000229 0.000107 0.000036 0.000119 0.000163 0.000185 0.000112 0.000221 0.000185 0.000147 0.000255 0.000206 0.000167 0.000134 0.000217 0.000134 0.000232 0.000238 0.000252 0.000247 0.000164 0.000075 0.000122 nan 0.000086 0.000077 0.000082 0.000085 nan 0.000303 0.000070 0.000082 0.000048 nan nan nan 0.000021 nan nan nan nan nan nan nan nan nan nan nan nan nan nan nan nan 0.000172 0.000063 0.000034 0.000043 0.000105 0.000111 0.000006 0.000007 0.000022 0.000074 0.000089 0.000123 0.000126 0.000173 0.000145 0.000129 0.000112 0.000224 0.000077 0.000068 0.000152 0.000148 0.000106 0.000109 0.000222 0.000236 0.000324 0.000341 0.000203 0.000289 0.000294 0.000152 0.000339 0.000313 0.000168 0.000301 0.000313 0.000331 0.000215 0.000373 0.000206 0.000059 0.000057 0.000283 0.000345 0.000257 0.000161 0.000466 0.000367 0.000336 0.000675 0.000425 nan 0.000413 0.000565 0.000347 0.000436 0.000300 0.000335 0.000441 0.000259 0.000117 0.000633 nan nan 0.000297 0.000480 0.000443 0.000271 0.000421 0.000217 0.000338 0.000374 0.000238 nan 0.000076 0.000371 0.000387 0.000307 0.000371 0.000404 0.000443 nan nan 0.000283 0.000160 0.000109 0.000060 0.000039 0.000172 0.000138 0.000142 0.000187 0.000156 0.000058 0.000184 0.000358 0.000195 0.000414 0.000221 0.000248 0.000270 0.000274 0.000209 0.000323 0.000288 0.000087 0.000100 0.000142 0.000214 0.000230 0.000323 0.000317 0.000217 0.000279 0.000521 0.000787 0.000389 0.000488 0.000619 0.000634 0.000683 0.000376 0.000204 0.000181 0.000134 0.000124 0.000393 0.000209 0.000217 0.000172 0.000229 0.000171 0.000126 0.000054 0.000021 0.000054 0.000022 0.000015 0.000068 0.000046 0.000090 0.000078 0.000068 0.000027 0.000021 0.000030 0.000054 0.000093 0.000032 0.000075 0.000174 0.000300 0.000169 0.000127 0.000129 0.000073 0.000216 0.000291 0.000172 0.000135 0.000075 0.000057 0.000050 0.000136 0.000114 0.000098 0.000029 0.000101 0.000083 0.000021 0.000025 0.000035 nan nan 0.000017 0.000031 0.000075 0.000030 0.000071 0.000089 0.000035 0.000073 0.000145 0.000056 0.000036 0.000080 0.000154 0.000092 0.000196 0.000075 0.000082 0.000130 0.000200 0.000049 0.000029 0.000012 0.000054 0.000082 0.000048 0.000077 0.000052 0.000024 0.000039 0.000008 0.000021 0.000020 nan 0.000059 0.000072 0.000023 0.000039 0.000043 0.000010 0.000041 0.000039 0.000026 0.000016 0.000025 0.000019 0.000038 0.000011 0.000019 0.000044 0.000113 0.000048 0.000017 0.000045 0.000036 0.000026 0.000070 0.000056 0.000084 0.000112 0.000086 0.000026 0.000061 0.000074 0.000048 0.000044 0.000113 0.000157 0.000026 0.000045 0.000019 0.000054 0.000057 0.000103 0.000029 0.000044 0.000030 0.000059 0.000056 0.000123 0.000061 0.000030 0.000019 0.000054 0.000043 0.000090 0.000127 0.000139 0.000190 0.000190 0.000444 0.000513 0.000367 0.000367 0.000305 0.000455 0.000335 0.000293 0.000422 0.000215 0.000105 0.000097 0.000111 0.000093 0.000131 0.000172 0.000259 0.000218 0.000367 0.000188 0.000159 0.000188 0.000248 0.000114 0.000103 0.000057 0.000054 0.000058 0.000054 0.000080 0.000149 0.000108 0.000090 0.000111 0.000154 0.000255 0.000233 0.000142 0.000215 0.000087 0.000188 0.000216 0.000405 0.000281 0.000227 0.000280 0.000578 0.000565 0.000564 0.000157 0.000289 0.000214 0.000243 0.000210 nan nan nan 0.000257 0.000134 0.000057 0.000094 0.000074 0.000122 0.000193 0.000096 0.000134 0.000075 0.000060 0.000135 0.000099 0.000180 0.000172 0.000198 0.000144 0.000171 0.000099 0.000233 0.000205 0.000167 0.000242 0.000193 0.000118 0.000141 0.000079 0.000027 0.000151 0.000134 0.000265 0.000111 0.000128 0.000046 0.000084 0.000183 0.000092 0.000051 0.000057 0.000046 0.000018 0.000039 0.000049 0.000037 0.000128 0.000248 0.000186 0.000099 0.000141 0.000126 0.000079 0.000041 0.000141 0.000113 0.000210 0.000239 0.000097 0.000030 0.000084 0.000334 0.000113 0.000139 0.000073 0.000136 0.000056 0.000052 0.000026 0.000060 0.000036 0.000070 0.000102 0.000071 0.000054 0.000054 0.000098 0.000101 0.000075 0.000068 0.000132 nan
nan nan 0.002140 nan nan nan 0.002989 0.004882 0.006717 0.005995 0.005482 0.008323 0.009806 0.011743 0.020638 0.035629 nan nan 0.842822 11.234192 3.431337 nan 0.774199 0.147358 0.080390 0.035912 0.018668 0.010124 0.011936 0.006192 0.004929 0.004799 0.003315 0.003599 0.004267 0.003868 0.002770 0.002618 0.001798 0.003094 0.002178 0.001549 0.002626 0.002314 0.001633 0.001934 0.001421 0.000640 0.000750 0.000692 0.000657 0.000538 0.000362 0.000786 0.000423 0.000599 0.000231 0.000357 0.000179 0.000389 0.000855 0.001064 0.000715 0.000748 0.001192 0.001227 0.001047 0.000846 0.000696 0.000656 0.000206 0.000383 0.000271 0.000257 0.000649 0.000717 0.000570 0.000640 0.000312 0.000541 0.000396 0.000821 0.000580 0.000498 0.000450 0.000308 0.000370 0.000432 0.000499 0.000475 0.000298 0.000423 0.000503 0.000271 0.000122 0.000141 0.000213 0.000415 0.000439 0.000298 0.000344 0.000187 0.000261 0.000275 0.000400 0.000253 0.000215 0.000503 0.000192 0.000392 0.000310 0.000262 0.000218 0.000232 0.000291 0.000351 0.000416 0.000453 0.000370 0.000304 0.000231 0.000332 0.000165 0.000411 0.000345 0.000227 0.000423 0.000399 0.000209 0.000270 0.000427 0.000339 0.000541 0.000303 0.000408 0.000273 0.000656 0.000601 0.000820 0.000495 0.000328 0.000349 0.000374 0.000221 0.000303 0.000337 0.000186 0.000256 0.000388 0.000251 0.000302 0.000202 0.000290 0.000358 0.000176 0.000164 0.000283 0.000294 0.000179 0.000382 0.000167 0.000191 0.000461 0.000486 0.000264 0.000395 0.000315 0.000188 0.000123 0.000162 0.000145 0.000089 0.000082 0.000050 0.000145 0.000168 0.000159 0.000167 0.000277 0.000297 0.000624 0.000845 0.000585 0.000672 0.000245 0.000326 0.000336 0.000345 0.000260 0.000127 0.000083 0.000165 0.000143 0.000163 0.000168 0.000167 0.000319 0.000201 0.000130 0.000238 0.000307 0.000353 0.000257 0.000185 0.000255 0.000171 0.000088 0.000034 0.000033 0.000043 0.000078 0.000031 0.000047 0.000112 0.000214 0.000133 0.000204 0.000231 0.000404 0.000376 0.000116 0.000076 0.000091 0.000074 0.000167 0.000260 0.000226 0.000110 0.000218 0.000178 0.000168 0.000135 0.000194 0.000251 0.000168 0.000165 0.000206 0.000092 0.000088 0.000323 0.000359 0.000282 0.000214 0.000110 nan 0.000440 0.000231 0.000255 0.000317 nan 0.000277 0.000141 0.000130 0.000103 nan nan nan 0.000092 nan nan nan nan nan nan nan nan nan nan nan nan nan nan nan nan 0.000065 0.000061 0.000066 0.000050 0.000148 0.000032 0.000023 0.000027 0.000086 0.000102 0.000129 0.000049 0.000099 0.000175 0.000150 0.000092 0.000197 0.000108 0.000133 0.000224 0.000126 0.000361 0.000135 0.000095 0.000248 0.000300 0.000328 0.000412 0.000172 0.000392 0.000128 0.000105 0.000163 0.000157 0.000248 0.000168 0.000366 0.000265 0.000229 0.000193 0.000131 0.000155 0.000240 0.000270 0.000435 0.000366 0.000109 0.000188 0.000235 0.000409 0.000472 0.000305 nan 0.000203 0.000132 0.000192 0.000240 0.000240 0.000188 0.000179 0.000039 0.000075 0.000445 nan nan 0.000339 0.000333 0.000431 0.000173 0.000188 0.000241 0.000148 0.000197 0.000279 nan 0.000040 0.000173 0.000142 0.000058 0.000110 0.000088 0.000108 nan nan 0.000100 0.000180 0.000170 0.000093 0.000069 0.000123 0.000050 0.000100 0.000139 0.000118 0.000209 0.000103 0.000273 0.000150 0.000205 0.000221 0.000172 0.000333 0.000582 0.000182 0.000248 0.000204 0.000164 0.000146 0.000376 0.000173 0.000168 0.000269 0.000259 0.000222 0.000209 0.000388 0.000757 0.000872 0.000717 0.000760 0.000625 0.000461 0.000207 0.000183 0.000163 0.000237 0.000095 0.000376 0.000409 0.000321 0.000300 0.000220 0.000170 0.000139 0.000082 0.000055 0.000113 0.000113 0.000041 0.000026 0.000033 0.000098 0.000042 0.000050 0.000052 0.000056 0.000026 0.000061 0.000115 0.000090 0.000109 0.000130 0.000126 0.000077 0.000033 0.000041 0.000012 0.000058 0.000152 0.000126 0.000146 0.000022 0.000036 0.000132 0.000058 0.000151 0.000148 0.000058 0.000184 0.000095 0.000078 0.000108 0.000141 nan nan 0.000037 0.000088 0.000133 0.000182 0.000076 0.000083 0.000050 0.000123 0.000109 0.000043 0.000092 0.000244 0.000301 0.000159 0.000144 0.000073 0.000095 0.000142 0.000199 0.000048 0.000034 0.000024 0.000025 0.000059 0.000039 0.000038 0.000132 0.000077 0.000081 0.000047 0.000030 0.000038 nan 0.000052 0.000052 0.000172 0.000057 0.000041 0.000028 0.000134 0.000134 0.000159 0.000064 0.000037 0.000059 0.000043 0.000038 0.000056 0.000054 0.000079 0.000095 0.000029 0.000024 0.000073 0.000036 0.000089 0.000113 0.000097 0.000113 0.000147 0.000075 0.000041 0.000049 0.000061 0.000055 0.000097 0.000072 0.000116 0.000094 0.000086 0.000099 0.000074 0.000052 0.000041 0.000111 0.000058 0.000100 0.000047 0.000075 0.000061 0.000044 0.000050 0.000032 0.000045 0.000211 0.000163 0.000151 0.000260 0.000182 0.000277 0.000524 0.000370 0.000304 0.000164 0.000205 0.000329 0.000154 0.000231 0.000117 0.000103 0.000151 0.000106 0.000121 0.000182 0.000216 0.000412 0.000261 0.000420 0.000291 0.000178 0.000341 0.000335 0.000251 0.000423 0.000363 0.000244 0.000173 0.000266 0.000294 0.000297 0.000317 0.000233 0.000242 0.000215 0.000272 0.000184 0.000185 0.000135 0.000170 0.000293 0.000391 0.000530 0.000331 0.000232 0.000248 0.000347 0.000374 0.000223 0.000097 0.000119 0.000119 0.000137 0.000134 nan nan nan 0.000110 0.000205 0.000074 0.000067 0.000167 0.000143 0.000051 0.000121 0.000171 0.000071 0.000080 0.000201 0.000288 0.000108 0.000135 0.000079 0.000049 0.000182 0.000102 0.000094 0.000024 0.000042 0.000201 0.000520 0.000234 0.000190 0.000086 0.000018 0.000044 0.000119 0.000118 0.000058 0.000163 0.000063 0.000039 0.000125 0.000074 0.000077 0.000021 0.000059 0.000050 0.000089 0.000171 0.000076 0.000081 0.000222 0.000074 0.000147 0.000285 0.000103 0.000154 0.000063 0.000093 0.000099 0.000033 0.000075 0.000082 0.000120 0.000170 0.000310 0.000191 0.000188 0.000105 0.000064 0.000056 0.000139 0.000106 0.000069 0.000064 0.000151 0.000232 0.000193 0.000071 0.000126 0.000184 0.000255 0.000317 0.000133 0.000166 nan
nan nan nan nan nan nan nan nan nan nan nan nan nan nan nan nan nan nan nan nan nan nan nan nan nan nan nan nan nan nan nan nan nan nan nan nan nan nan nan nan nan nan nan nan nan nan nan nan nan nan nan nan nan nan nan nan nan nan nan nan nan nan nan nan nan nan nan nan nan nan nan nan nan nan nan nan nan nan nan nan nan nan nan nan nan nan nan nan nan nan nan nan nan nan nan nan nan nan nan nan nan nan nan nan nan nan nan nan nan nan nan nan nan nan nan nan nan nan nan nan nan nan nan nan nan nan nan nan nan nan nan nan nan nan nan nan nan nan nan nan nan nan nan nan nan nan nan nan nan nan nan nan nan nan nan nan nan nan nan nan nan nan nan nan nan nan nan nan nan nan nan nan nan nan nan nan nan nan nan nan nan nan nan nan nan nan nan nan nan nan nan nan nan nan nan nan nan nan nan nan nan nan nan nan nan nan nan nan nan nan nan nan nan nan nan nan nan nan nan nan nan nan nan nan nan nan nan nan nan nan nan nan nan nan nan nan nan nan nan nan nan nan nan nan nan nan nan nan nan nan nan nan nan nan nan nan nan nan nan nan nan nan nan nan nan nan nan nan nan nan nan nan nan nan nan nan nan nan nan nan nan nan nan nan nan nan nan nan nan nan nan nan nan nan nan nan nan nan nan nan nan nan nan nan nan nan nan nan nan nan nan nan nan nan nan nan nan nan nan nan nan nan nan nan nan nan nan nan nan nan nan nan nan nan nan nan nan nan nan nan nan nan nan nan nan nan nan nan nan nan nan nan nan nan nan nan nan nan nan nan nan nan nan nan nan nan nan nan nan nan nan nan nan nan nan nan nan nan nan nan nan nan nan nan nan nan nan nan nan nan nan nan nan nan nan nan nan nan nan nan nan nan nan nan nan nan nan nan nan nan nan nan nan nan nan nan nan nan nan nan nan nan nan nan nan nan nan nan nan nan nan nan nan nan nan nan nan nan nan nan nan nan nan nan nan nan nan nan nan nan nan nan nan nan nan nan nan nan nan nan nan nan nan nan nan nan nan nan nan nan nan nan nan nan nan nan nan nan nan nan nan nan nan nan nan nan nan nan nan nan nan nan nan nan nan nan nan nan nan nan nan nan nan nan nan nan nan nan nan nan nan nan nan nan nan nan nan nan nan nan nan nan nan nan nan nan nan nan nan nan nan nan nan nan nan nan nan nan nan nan nan nan nan nan nan nan nan nan nan nan nan nan nan nan nan nan nan nan nan nan nan nan nan nan nan nan nan nan nan nan nan nan nan nan nan nan nan nan nan nan nan nan nan nan nan nan nan nan nan nan nan nan nan nan nan nan nan nan nan nan nan nan nan nan nan nan nan nan nan nan nan nan nan nan nan nan nan nan nan nan nan nan nan nan nan nan nan nan nan nan nan nan nan nan nan nan nan nan nan nan nan nan nan nan nan nan nan nan nan nan nan nan nan nan nan nan nan nan nan nan nan nan nan nan nan nan nan nan nan nan nan nan nan nan nan
nan nan 0.001521 nan nan nan 0.003078 0.002796 0.002387 0.002884 0.002165 0.002671 0.005937 0.004529 0.006607 0.011278 nan nan 0.057122 0.115565 0.774199 nan 3.431337 11.361184 0.907845 0.177915 0.088482 0.058417 0.028963 0.015518 0.010473 0.010591 0.005546 0.006420 0.005365 0.005806 0.006680 0.007491 0.006183 0.003655 0.003713 0.001757 0.001653 0.001217 0.001550 0.001656 0.000507 0.000676 0.000717 0.000629 0.000611 0.000534 0.000578 0.001248 0.000988 0.000493 0.000389 0.000453 0.000427 0.000431 0.000369 0.000531 0.000418 0.000649 0.000576 0.000569 0.001287 0.000657 0.000663 0.000372 0.000335 0.000291 0.000231 0.000232 0.000492 0.000490 0.000575 0.000703 0.000677 0.000706 0.000679 0.000823 0.000537 0.000503 0.000516 0.000151 0.000131 0.000227 0.000295 0.000475 0.000428 0.000435 0.000236 0.000199 0.000388 0.000328 0.000359 0.000493 0.000520 0.000541 0.000286 0.000275 0.000376 0.000381 0.000645 0.000658 0.000655 0.000720 0.000308 0.000450 0.000944 0.000395 0.000529 0.000509 0.000373 0.000586 0.000558 0.000750 0.000355 0.000544 0.000412 0.000369 0.000554 0.000398 0.000679 0.000218 0.000489 0.000456 0.000238 0.000354 0.000438 0.000343 0.000450 0.000458 0.000550 0.000707 0.001287 0.000781 0.000511 0.000337 0.000218 0.000134 0.000026 0.000104 0.000121 0.000104 0.000061 0.000129 0.000464 0.000521 0.000308 0.000889 0.000522 0.000508 0.000693 0.000149 0.000783 0.000477 0.000606 0.000551 0.000784 0.000606 0.000732 0.000388 0.000233 0.000327 0.000196 0.000071 0.000103 0.000095 0.000109 0.000150 0.000137 0.000130 0.000085 0.000236 0.000220 0.000050 0.000153 0.000063 0.000148 0.000304 0.000310 0.000237 0.000519 0.000436 0.000425 0.000589 0.000484 0.000305 0.000552 0.000517 0.000289 0.000392 0.000511 0.000753 0.000291 0.000847 0.000809 0.000873 0.000807 0.000690 0.000440 0.000598 0.000414 0.000216 0.000106 0.000156 0.000217 0.000164 0.000243 0.000288 0.000167 0.000211 0.000233 0.000237 0.000372 0.000528 0.000328 0.000249 0.000138 0.000243 0.000079 0.000093 0.000185 0.000193 0.000243 0.000302 0.000122 0.000059 0.000116 0.000056 0.000073 0.000010 0.000025 0.000029 0.000043 0.000060 0.000025 0.000027 0.000057 0.000318 0.000210 0.000236 nan 0.000281 0.000196 0.000092 0.000167 nan 0.000241 0.000346 0.000351 0.000264 nan nan nan 0.000464 nan nan nan nan nan nan nan nan nan nan nan nan nan nan nan nan 0.000396 0.000385 0.000152 0.000198 0.000219 0.000021 0.000098 0.000176 0.000210 0.000147 0.000219 0.000064 0.000051 0.000072 0.000144 0.000111 0.000216 0.000223 0.000253 0.000531 0.000189 0.000114 0.000291 0.000302 0.000278 0.000442 0.000717 0.000530 0.000463 0.000193 0.000095 0.000126 0.000085 0.000086 0.000047 0.000098 0.000106 0.000096 0.000085 0.000182 0.000152 0.000272 0.000161 0.000079 0.000015 0.000021 0.000141 0.000194 0.000102 0.000119 0.000092 0.000183 nan 0.000091 0.000210 0.000203 0.000118 0.000135 0.000091 0.000194 0.000155 0.000050 0.000286 nan nan 0.000297 0.000392 0.000221 0.000149 0.000086 0.000106 0.000092 0.000112 0.000095 nan 0.000033 0.000022 0.000062 0.000111 0.000111 0.000174 0.000077 nan nan 0.000087 0.000146 0.000071 0.000134 0.000136 0.000066 0.000170 0.000029 0.000029 0.000045 0.000038 0.000048 0.000060 0.000171 0.000227 0.000195 0.000043 0.000100 0.000085 0.000078 0.000241 0.000211 0.000149 0.000064 0.000056 0.000159 0.000133 0.000099 0.000144 0.000111 0.000235 0.000218 0.000336 0.000531 0.000679 0.000461 0.000710 0.000957 0.000871 0.000782 0.000428 0.000279 0.000461 0.000573 0.000576 0.000568 0.000607 0.000129 0.000194 0.000230 0.000188 0.000095 0.000104 0.000171 0.000116 0.000035 0.000006 0.000041 0.000058 0.000049 0.000024 0.000058 0.000056 0.000064 0.000066 0.000057 0.000033 0.000052 0.000010 0.000013 0.000030 0.000030 0.000039 0.000067 0.000056 0.000135 0.000077 0.000089 0.000187 0.000300 0.000301 0.000311 0.000108 0.000405 0.000258 0.000252 0.000289 0.000358 0.000317 nan nan 0.000331 0.000281 0.000194 0.000276 0.000185 0.000118 0.000179 0.000348 0.000437 0.000229 0.000595 0.000464 0.000408 0.000228 0.000278 0.000218 0.000108 0.000149 0.000050 0.000148 0.000095 0.000093 0.000109 0.000069 0.000054 0.000062 0.000072 0.000084 0.000188 0.000055 0.000008 0.000050 nan 0.000080 0.000139 0.000162 0.000038 0.000148 0.000215 0.000300 0.000589 0.000266 0.000218 0.000100 0.000183 0.000182 0.000134 0.000117 0.000218 0.000106 0.000079 0.000102 0.000055 0.000108 0.000248 0.000235 0.000035 0.000074 0.000055 0.000050 0.000014 0.000026 0.000091 0.000033 0.000036 0.000037 0.000110 0.000182 0.000061 0.000066 0.000113 0.000320 0.000188 0.000155 0.000097 0.000045 0.000036 0.000080 0.000165 0.000171 0.000206 0.000092 0.000027 0.000080 0.000312 0.000273 0.000156 0.000287 0.000307 0.000154 0.000098 0.000261 0.000144 0.000206 0.000160 0.000376 0.000568 0.000513 0.000354 0.000187 0.000341 0.000188 0.000239 0.000642 0.000484 0.000337 0.001034 0.000438 0.000605 0.000388 0.000358 0.000503 0.000506 0.000529 0.000553 0.000391 0.000276 0.000375 0.000364 0.000350 0.000172 0.000198 0.000256 0.000262 0.000315 0.000722 0.000320 0.000465 0.000664 0.000191 0.000232 0.000249 0.000146 0.000152 0.000181 0.000214 0.000119 0.000026 0.000053 0.000151 0.000138 0.000240 0.000126 nan nan nan 0.000132 0.000118 0.000071 0.000122 0.000079 0.000026 0.000132 0.000111 0.000089 0.000175 0.000087 0.000131 0.000359 0.000150 0.000047 0.000247 0.000092 0.000074 0.000070 0.000059 0.000035 0.000073 0.000122 0.000368 0.000372 0.000081 0.000172 0.000151 0.000206 0.000226 0.000055 0.000319 0.000243 0.000249 0.000185 0.000171 0.000108 0.000092 0.000113 0.000089 0.000050 0.000207 0.000227 0.000411 0.000100 0.000093 0.000136 0.000070 0.000048 0.000078 0.000066 0.000068 0.000039 0.000008 0.000019 0.000020 0.000048 0.000030 0.000068 0.000277 0.000215 0.000231 0.000425 0.000358 0.000203 0.000177 0.000421 0.000334 0.000466 0.000197 0.000361 0.000610 0.000495 0.000370 0.000186 0.000365 0.000161 0.000063 0.000157 nan
nan nan 0.001348 nan nan nan 0.001170 0.001623 0.002118 0.002533 0.001154 0.001572 0.002085 0.002301 0.003757 0.005750 nan nan 0.024974 0.046669 0.147358 nan 11.361184 3.431337 11.262925 0.925999 0.177609 0.100695 0.045063 0.026129 0.015946 0.009452 0.007748 0.007755 0.007007 0.006024 0.006672 0.010418 0.008438 0.005030 0.004890 0.003443 0.002267 0.001278 0.000788 0.000872 0.000725 0.000416 0.000516 0.000303 0.000258 0.000398 0.000605 0.000755 0.000595 0.000311 0.000352 0.000162 0.000182 0.000273 0.000338 0.000356 0.000286 0.000331 0.000351 0.000424 0.000331 0.000337 0.000297 0.000297 0.000430 0.000320 0.000467 0.000583 0.000513 0.000478 0.000785 0.000901 0.001313 0.000758 0.000662 0.000604 0.000586 0.000738 0.000463 0.000217 0.000175 0.000134 0.000202 0.000285 0.000252 0.000442 0.000253 0.000329 0.000569 0.000332 0.000270 0.000113 0.000269 0.000297 0.000377 0.000562 0.000423 0.000741 0.001224 0.000737 0.001133 0.001169 0.000749 0.001096 0.000780 0.000543 0.001063 0.001004 0.001035 0.000899 0.000732 0.000665 0.000513 0.000508 0.000330 0.000984 0.000842 0.000270 0.000766 0.000433 0.000480 0.000348 0.000492 0.000546 0.000380 0.000313 0.000681 0.000669 0.000815 0.000941 0.000731 0.000517 0.000188 0.000465 0.000486 0.000370 0.000190 0.000175 0.000332 0.000070 0.000081 0.000191 0.000356 0.000330 0.000639 0.000543 0.000466 0.000733 0.000703 0.000230 0.000611 0.000535 0.000456 0.000664 0.000617 0.000386 0.000342 0.000401 0.000296 0.000155 0.000106 0.000095 0.000062 0.000077 0.000133 0.000106 0.000045 0.000070 0.000089 0.000203 0.000183 0.000141 0.000091 0.000067 0.000158 0.000420 0.000453 0.000581 0.000856 0.000525 0.000444 0.001021 0.000423 0.000306 0.000347 0.000517 0.000671 0.000591 0.000615 0.000696 0.000653 0.000897 0.001065 0.001025 0.000746 0.000645 0.000326 0.000380 0.000427 0.000342 0.000256 0.000225 0.000159 0.000136 0.000264 0.000269 0.000281 0.000432 0.000515 0.000312 0.000442 0.000210 0.000251 0.000328 0.000262 0.000071 0.000029 0.000023 0.000127 0.000096 0.000067 0.000140 0.000063 0.000084 0.000157 0.000076 0.000099 0.000055 0.000094 0.000017 0.000007 0.000037 0.000045 0.000094 0.000077 0.000231 0.000162 0.000336 nan 0.000345 0.000401 0.000558 0.000390 nan 0.000276 0.000191 0.000268 0.000169 nan nan nan 0.000474 nan nan nan nan nan nan nan nan nan nan nan nan nan nan nan nan 0.000329 0.000191 0.000250 0.000453 0.000291 0.000204 0.000170 0.000267 0.000284 0.000197 0.000235 0.000211 0.000107 0.000293 0.000154 0.000164 0.000203 0.000112 0.000302 0.000499 0.000524 0.000297 0.000398 0.000696 0.000694 0.000984 0.001002 0.000693 0.000573 0.000130 0.000073 0.000087 0.000073 0.000125 0.000078 0.000109 0.000073 0.000052 0.000056 0.000127 0.000200 0.000100 0.000157 0.000063 0.000033 0.000072 0.000094 0.000132 0.000077 0.000039 0.000042 0.000043 nan 0.000094 0.000071 0.000095 0.000112 0.000111 0.000086 0.000197 0.000163 0.000054 0.000245 nan nan 0.000140 0.000292 0.000311 0.000085 0.000073 0.000054 0.000095 0.000051 0.000064 nan 0.000029 0.000010 0.000052 0.000046 0.000075 0.000084 0.000075 nan nan 0.000123 0.000078 0.000076 0.000073 0.000064 0.000027 0.000080 0.000109 0.000046 0.000109 0.000027 0.000062 0.000029 0.000081 0.000031 0.000091 0.000045 0.000080 0.000112 0.000101 0.000045 0.000103 0.000128 0.000007 0.000044 0.000103 0.000034 0.000042 0.000070 0.000207 0.000234 0.000188 0.000241 0.000426 0.000599 0.000877 0.000831 0.000558 0.000396 0.000440 0.000481 0.000446 0.000729 0.000663 0.000563 0.000445 0.000390 0.000301 0.000345 0.000216 0.000092 0.000044 0.000043 0.000170 0.000205 0.000045 0.000018 0.000064 0.000078 0.000091 0.000071 0.000054 0.000062 0.000062 0.000046 0.000024 0.000108 0.000207 0.000120 0.000063 0.000036 0.000019 0.000020 0.000015 0.000067 0.000196 0.000131 0.000070 0.000248 0.000276 0.000335 0.000203 0.000383 0.000477 0.000389 0.000297 0.000250 0.000605 0.000324 nan nan 0.000380 0.000210 0.000250 0.000156 0.000216 0.000142 0.000226 0.000396 0.000567 0.000483 0.000671 0.000622 0.000537 0.000423 0.000438 0.000525 0.000172 0.000095 0.000133 0.000216 0.000064 0.000091 0.000073 0.000036 0.000052 0.000051 0.000057 0.000064 0.000102 0.000075 0.000036 0.000071 nan 0.000025 0.000156 0.000240 0.000132 0.000362 0.000201 0.000266 0.000151 0.000141 0.000186 0.000125 0.000123 0.000128 0.000128 0.000110 0.000094 0.000093 0.000066 0.000102 0.000044 0.000141 0.000122 0.000081 0.000092 0.000085 0.000086 0.000057 0.000030 0.000070 0.000089 0.000026 0.000042 0.000055 0.000050 0.000082 0.000181 0.000106 0.000239 0.000510 0.000188 0.000467 0.000126 0.000086 0.000059 0.000200 0.000113 0.000053 0.000137 0.000049 0.000041 0.000074 0.000382 0.000287 0.000272 0.000209 0.000410 0.000222 0.000039 0.000125 0.000108 0.000084 0.000210 0.000397 0.000468 0.000559 0.000409 0.000328 0.000428 0.000270 0.000434 0.000422 0.000564 0.000629 0.000593 0.000368 0.000517 0.000262 0.000289 0.000389 0.000545 0.001133 0.000797 0.000356 0.000577 0.000473 0.000519 0.000272 0.000135 0.000192 0.000181 0.000530 0.000249 0.000229 0.000407 0.000267 0.000390 0.000430 0.000346 0.000230 0.000185 0.000301 0.000311 0.000410 0.000122 0.000043 0.000119 0.000082 0.000106 0.000073 0.000058 nan nan nan 0.000248 0.000226 0.000039 0.000051 0.000031 0.000019 0.000019 0.000102 0.000147 0.000194 0.000144 0.000183 0.000328 0.000273 0.000107 0.000242 0.000108 0.000084 0.000030 0.000044 0.000057 0.000089 0.000104 0.000259 0.000070 0.000134 0.000187 0.000087 0.000122 0.000284 0.000111 0.000267 0.000144 0.000325 0.000384 0.000094 0.000084 0.000058 0.000075 0.000100 0.000163 0.000100 0.000082 0.000289 0.000107 0.000046 0.000048 0.000036 0.000024 0.000032 0.000025 0.000062 0.000099 0.000061 0.000039 0.000032 0.000056 0.000065 0.000086 0.000188 0.000192 0.000203 0.000194 0.000188 0.000132 0.000155 0.000185 0.000259 0.000334 0.000242 0.000479 0.000440 0.000476 0.000193 0.000229 0.000376 0.000157 0.000101 0.000179 nan
nan nan 0.000819 nan nan nan 0.001556 0.001577 0.002337 0.001478 0.000741 0.000879 0.001660 0.001340 0.002862 0.005267 nan nan 0.015050 0.027531 0.080390 nan 0.907845 11.262925 3.431337 11.235514 0.886345 0.168918 0.080191 0.039991 0.025628 0.020119 0.010347 0.009730 0.009167 0.008590 0.008929 0.010774 0.007644 0.006899 0.006251 0.003258 0.001820 0.001683 0.000689 0.001030 0.000890 0.000693 0.000482 0.000347 0.000263 0.000515 0.000482 0.000509 0.000302 0.000172 0.000354 0.000243 0.000194 0.000092 0.000251 0.000212 0.000191 0.000172 0.000362 0.000276 0.000368 0.000302 0.000527 0.000532 0.000461 0.000524 0.000417 0.000837 0.000845 0.000691 0.000862 0.001075 0.001126 0.001720 0.000574 0.001024 0.000961 0.000967 0.000265 0.000126 0.000176 0.000476 0.000111 0.000158 0.000162 0.000236 0.000172 0.000199 0.000447 0.000452 0.000293 0.000095 0.000161 0.000141 0.000260 0.000288 0.000295 0.000840 0.000700 0.001273 0.001276 0.001337 0.000757 0.000867 0.000624 0.000984 0.000722 0.000445 0.000863 0.001429 0.000879 0.000541 0.000535 0.000364 0.000421 0.001022 0.000894 0.000393 0.000405 0.000425 0.000681 0.000615 0.000478 0.000772 0.000601 0.001043 0.001071 0.000762 0.000961 0.000830 0.000745 0.000610 0.000357 0.000416 0.000218 0.000251 0.000318 0.000190 0.000164 0.000119 0.000218 0.000556 0.000290 0.000368 0.000646 0.000412 0.000336 0.000430 0.000683 0.000337 0.000395 0.000461 0.000353 0.000707 0.000960 0.000422 0.000445 0.000302 0.000454 0.000310 0.000126 0.000105 0.000030 0.000033 0.000056 0.000028 0.000077 0.000025 0.000079 0.000171 0.000116 0.000128 0.000152 0.000050 0.000103 0.000306 0.000650 0.000843 0.000691 0.000691 0.000979 0.001221 0.000454 0.000251 0.000338 0.000584 0.000510 0.000570 0.000515 0.000462 0.000351 0.000548 0.001057 0.000795 0.001130 0.000731 0.000485 0.000441 0.000321 0.000300 0.000291 0.000093 0.000070 0.000058 0.000115 0.000317 0.000493 0.000310 0.000673 0.000631 0.000651 0.000429 0.000162 0.000231 0.000148 0.000029 0.000019 0.000063 0.000197 0.000113 0.000057 0.000083 0.000061 0.000037 0.000024 0.000018 0.000027 0.000175 0.000075 0.000068 0.000027 0.000047 0.000057 0.000068 0.000100 0.000128 0.000117 0.000269 nan 0.000302 0.000405 0.000804 0.000434 nan 0.000282 0.000218 0.000170 0.000174 nan nan nan 0.000426 nan nan nan nan nan nan nan nan nan nan nan nan nan nan nan nan 0.000362 0.000263 0.000378 0.000363 0.000158 0.000114 0.000183 0.000318 0.000405 0.000289 0.000179 0.000105 0.000111 0.000262 0.000261 0.000235 0.000151 0.000185 0.000221 0.000538 0.000497 0.000203 0.000325 0.000290 0.000726 0.000800 0.000690 0.000233 0.000210 0.000050 0.000033 0.000118 0.000088 0.000076 0.000117 0.000117 0.000025 0.000041 0.000070 0.000061 0.000084 0.000075 0.000162 0.000077 0.000054 0.000072 0.000097 0.000075 0.000045 0.000024 0.000097 0.000123 nan 0.000098 0.000146 0.000062 0.000161 0.000115 0.000078 0.000104 0.000083 0.000043 0.000123 nan nan 0.000182 0.000273 0.000126 0.000078 0.000011 0.000019 0.000052 0.000029 0.000041 nan 0.000014 0.000044 0.000032 0.000042 0.000043 0.000075 0.000058 nan nan 0.000109 0.000153 0.000063 0.000101 0.000076 0.000050 0.000064 0.000090 0.000062 0.000062 0.000045 0.000047 0.000045 0.000018 0.000032 0.000073 0.000047 0.000096 0.000089 0.000130 0.000047 0.000057 0.000082 0.000077 0.000066 0.000085 0.000033 0.000015 0.000064 0.000055 0.000039 0.000162 0.000048 0.000288 0.000463 0.000737 0.000717 0.000750 0.000430 0.000589 0.000546 0.000469 0.000567 0.000590 0.000394 0.000442 0.000436 0.000626 0.000461 0.000188 0.000059 0.000075 0.000126 0.000316 0.000103 0.000051 0.000078 0.000039 0.000038 0.000091 0.000041 0.000144 0.000084 0.000052 0.000068 0.000048 0.000092 0.000395 0.000267 0.000236 0.000036 0.000024 0.000038 0.000092 0.000048 0.000173 0.000298 0.000147 0.000366 0.000287 0.000232 0.000159 0.000232 0.000212 0.000070 0.000159 0.000172 0.000435 0.000215 nan nan 0.000520 0.000241 0.000196 0.000178 0.000085 0.000315 0.000528 0.000691 0.000525 0.000451 0.000592 0.000386 0.000566 0.000465 0.000499 0.000505 0.000254 0.000142 0.000120 0.000237 0.000062 0.000062 0.000032 0.000089 0.000089 0.000227 0.000119 0.000034 0.000089 0.000150 0.000072 0.000064 nan 0.000083 0.000126 0.000406 0.000212 0.000272 0.000199 0.000190 0.000154 0.000383 0.000409 0.000205 0.000050 0.000219 0.000227 0.000503 0.000310 0.000199 0.000155 0.000219 0.000154 0.000154 0.000089 0.000147 0.000081 0.000138 0.000070 0.000065 0.000099 0.000061 0.000030 0.000053 0.000027 0.000073 0.000046 0.000111 0.000173 0.000073 0.000172 0.000257 0.000078 0.000215 0.000388 0.000148 0.000148 0.000221 0.000207 0.000082 0.000244 0.000180 0.000111 0.000169 0.000278 0.000206 0.000437 0.000278 0.000167 0.000102 0.000039 0.000131 0.000091 0.000176 0.000367 0.000445 0.000289 0.000622 0.000548 0.000240 0.000346 0.000226 0.000337 0.000285 0.000704 0.000368 0.000604 0.000473 0.000356 0.000578 0.000458 0.000315 0.000705 0.000833 0.001137 0.000901 0.000782 0.000637 0.000657 0.000220 0.000227 0.000172 0.000613 0.000564 0.000346 0.000296 0.000136 0.000211 0.000448 0.000537 0.000448 0.000295 0.000444 0.000272 0.000220 0.000342 0.000148 0.000145 0.000077 0.000191 0.000057 0.000088 0.000100 nan nan nan 0.000176 0.000161 0.000027 0.000064 0.000042 0.000021 0.000060 0.000086 0.000134 0.000150 0.000354 0.000458 0.000552 0.000339 0.000029 0.000092 0.000071 0.000097 0.000077 0.000044 0.000132 0.000148 0.000091 0.000234 0.000420 0.000405 0.000199 0.000125 0.000138 0.000262 0.000108 0.000207 0.000122 0.000135 0.000168 0.000047 0.000014 0.000047 0.000108 0.000068 0.000115 0.000240 0.000176 0.000169 0.000252 0.000128 0.000122 0.000044 0.000059 0.000062 0.000042 0.000044 0.000270 0.000161 0.000038 0.000011 0.000022 0.000059 0.000172 0.000315 0.000145 0.000253 0.000153 0.000155 0.000236 0.000142 0.000056 0.000221 0.000346 0.000314 0.000417 0.000510 0.000847 0.000623 0.000501 0.000298 0.000175 0.000193 0.000236 nan
nan nan 0.000562 nan nan nan 0.000734 0.000767 0.000621 0.001111 0.000689 0.000768 0.000874 0.000914 0.001677 0.002720 nan nan 0.009788 0.015872 0.035912 nan 0.177915 0.925999 11.235514 3.431337 11.212906 0.817102 0.164019 0.086580 0.052218 0.029519 0.016739 0.013841 0.014052 0.014205 0.011931 0.010846 0.008152 0.006484 0.005922 0.003922 0.002464 0.001434 0.000812 0.000905 0.000988 0.000880 0.000548 0.000336 0.000117 0.000496 0.000355 0.000405 0.000334 0.000560 0.000248 0.000103 0.000123 0.000239 0.000105 0.000145 0.000288 0.000174 0.000246 0.000173 0.000205 0.000297 0.000467 0.000441 0.000642 0.000766 0.000697 0.000571 0.000944 0.000827 0.000913 0.000893 0.001123 0.001696 0.000603 0.000926 0.000673 0.000628 0.000253 0.000172 0.000132 0.000151 0.000134 0.000162 0.000148 0.000046 0.000059 0.000144 0.000399 0.000500 0.000293 0.000103 0.000230 0.000270 0.000128 0.000252 0.000120 0.000382 0.000807 0.001056 0.001335 0.001071 0.000615 0.000940 0.001402 0.001248 0.000618 0.000837 0.001052 0.000844 0.000630 0.000659 0.000731 0.000779 0.000532 0.000855 0.000836 0.000531 0.000610 0.000328 0.000552 0.001073 0.000705 0.000693 0.000324 0.001281 0.000853 0.000731 0.000935 0.000924 0.001117 0.000877 0.000470 0.000239 0.000347 0.000278 0.000371 0.000183 0.000091 0.000144 0.000141 0.000862 0.000462 0.000485 0.000700 0.000672 0.000522 0.000584 0.000665 0.000530 0.000396 0.000414 0.000320 0.000894 0.000623 0.000252 0.000185 0.000115 0.000208 0.000173 0.000124 0.000151 0.000084 0.000039 0.000077 0.000084 0.000064 0.000058 0.000048 0.000039 0.000094 0.000141 0.000108 0.000138 0.000191 0.000165 0.000281 0.000406 0.000583 0.000737 0.000864 0.000659 0.000399 0.000516 0.000412 0.000418 0.000584 0.000822 0.000582 0.000552 0.000650 0.000773 0.000677 0.001025 0.000963 0.000840 0.000577 0.000472 0.000538 0.000234 0.000201 0.000127 0.000153 0.000164 0.000115 0.000186 0.000319 0.000419 0.000672 0.000810 0.000463 0.000490 0.000479 0.000263 0.000191 0.000038 0.000022 0.000037 0.000049 0.000070 0.000023 0.000013 0.000020 0.000011 0.000022 0.000036 0.000110 0.000113 0.000165 0.000218 0.000044 0.000056 0.000074 0.000048 0.000060 0.000083 0.000195 0.000233 nan 0.000251 0.000328 0.000712 0.000581 nan 0.000449 0.000261 0.000220 0.000302 nan nan nan 0.000984 nan nan nan nan nan nan nan nan nan nan nan nan nan nan nan nan 0.000341 0.000100 0.000317 0.000407 0.000181 0.000241 0.000346 0.000222 0.000325 0.000275 0.000137 0.000164 0.000179 0.000262 0.000320 0.000288 0.000280 0.000263 0.000169 0.000192 0.000378 0.000305 0.000332 0.000295 0.000466 0.000604 0.000517 0.000500 0.000472 0.000236 0.000075 0.000086 0.000058 0.000021 0.000084 0.000046 0.000031 0.000012 0.000029 0.000059 0.000069 0.000080 0.000188 0.000035 0.000034 0.000059 0.000111 0.000075 0.000022 0.000009 0.000052 0.000071 nan 0.000172 0.000146 0.000066 0.000071 0.000047 0.000022 0.000040 0.000025 0.000037 0.000056 nan nan 0.000069 0.000083 0.000117 0.000032 0.000025 0.000028 0.000060 0.000043 0.000017 nan 0.000019 0.000032 0.000052 0.000061 0.000035 0.000016 0.000045 nan nan 0.000095 0.000103 0.000056 0.000112 0.000069 0.000021 0.000032 0.000046 0.000045 0.000049 0.000046 0.000024 0.000071 0.000035 0.000020 0.000017 0.000042 0.000071 0.000053 0.000181 0.000054 0.000095 0.000046 0.000100 0.000021 0.000106 0.000089 0.000017 0.000048 0.000160 0.000095 0.000136 0.000125 0.000511 0.000946 0.000621 0.000301 0.000637 0.000728 0.000853 0.000986 0.000604 0.000380 0.000852 0.000671 0.000450 0.000356 0.000595 0.000590 0.000356 0.000172 0.000077 0.000271 0.000318 0.000073 0.000066 0.000033 0.000019 0.000024 0.000019 0.000016 0.000098 0.000054 0.000058 0.000079 0.000098 0.000203 0.000136 0.000097 0.000249 0.000114 0.000052 0.000094 0.000108 0.000077 0.000203 0.000159 0.000075 0.000240 0.000148 0.000134 0.000159 0.000315 0.000282 0.000224 0.000280 0.000172 0.000202 0.000217 nan nan 0.000188 0.000185 0.000287 0.000232 0.000204 0.000192 0.000313 0.000457 0.000274 0.000470 0.000319 0.000188 0.000244 0.000273 0.000269 0.000566 0.000327 0.000092 0.000169 0.000088 0.000114 0.000097 0.000055 0.000102 0.000116 0.000195 0.000190 0.000238 0.000283 0.000134 0.000117 0.000228 nan 0.000315 0.000281 0.000266 0.000125 0.000161 0.000476 0.000409 0.000428 0.000272 0.000349 0.000363 0.000194 0.000172 0.000236 0.000198 0.000207 0.000232 0.000232 0.000161 0.000239 0.000107 0.000097 0.000144 0.000081 0.000077 0.000048 0.000035 0.000054 0.000023 0.000025 0.000105 0.000029 0.000032 0.000026 0.000110 0.000117 0.000085 0.000179 0.000296 0.000106 0.000123 0.000138 0.000151 0.000074 0.000077 0.000171 0.000190 0.000177 0.000169 0.000150 0.000172 0.000299 0.000194 0.000220 0.000192 0.000150 0.000057 0.000032 0.000163 0.000163 0.000239 0.000168 0.000387 0.000519 0.001060 0.000852 0.000421 0.000411 0.000209 0.000489 0.000535 0.000604 0.000430 0.000807 0.000432 0.000269 0.000331 0.000405 0.000300 0.000925 0.000821 0.001478 0.001075 0.001341 0.000559 0.000573 0.000179 0.000111 0.000176 0.000388 0.000528 0.000434 0.000713 0.000564 0.000243 0.000627 0.000672 0.000564 0.000510 0.000533 0.000353 0.000276 0.000263 0.000430 0.000408 0.000184 0.000156 0.000045 0.000078 0.000098 nan nan nan 0.000131 0.000123 0.000024 0.000055 0.000091 0.000046 0.000044 0.000042 0.000023 0.000035 0.000099 0.000257 0.000410 0.000608 0.000313 0.000169 0.000029 0.000091 0.000094 0.000129 0.000165 0.000235 0.000379 0.000354 0.000189 0.000230 0.000339 0.000394 0.000436 0.000262 0.000267 0.000368 0.000169 0.000120 0.000255 0.000054 0.000062 0.000113 0.000076 0.000161 0.000174 0.000296 0.000173 0.000095 0.000169 0.000122 0.000261 0.000059 0.000041 0.000030 0.000081 0.000123 0.000132 0.000143 0.000037 0.000032 0.000021 0.000018 0.000103 0.000312 0.000259 0.000180 0.000347 0.000292 0.000255 0.000193 0.000157 0.000206 0.000439 0.000462 0.000307 0.000511 0.000733 0.000673 0.000299 0.000257 0.000131 0.000121 0.000216 nan
nan nan 0.000361 nan nan nan 0.000476 0.000581 0.000592 0.001398 0.000763 0.001195 0.001071 0.000864 0.001665 0.003517 nan nan 0.005675 0.011261 0.018668 nan 0.088482 0.177609 0.886345 11.212906 3.431337 11.261428 0.814295 0.145786 0.074407 0.044597 0.026434 0.018853 0.015036 0.017070 0.015391 0.015216 0.011796 0.009111 0.007121 0.004523 0.002978 0.001645 0.001196 0.000565 0.000525 0.000628 0.000405 0.000310 0.000237 0.000280 0.000460 0.000424 0.000157 0.000275 0.000277 0.000188 0.000119 0.000172 0.000203 0.000152 0.000156 0.000126 0.000166 0.000109 0.000264 0.000295 0.000367 0.000418 0.000851 0.000733 0.000334 0.000720 0.000565 0.000951 0.001140 0.000616 0.000973 0.001041 0.000816 0.001053 0.000588 0.000680 0.000592 0.000122 0.000048 0.000194 0.000135 0.000168 0.000074 0.000061 0.000065 0.000244 0.000642 0.000860 0.000432 0.000070 0.000179 0.000344 0.000195 0.000249 0.000549 0.000703 0.000885 0.000741 0.001126 0.000829 0.000777 0.000719 0.001158 0.001001 0.001405 0.001151 0.001016 0.001288 0.000997 0.000639 0.000717 0.000570 0.001219 0.000945 0.000673 0.000677 0.000810 0.000730 0.000422 0.000668 0.000945 0.001075 0.000665 0.001128 0.000672 0.000543 0.000633 0.000527 0.000958 0.000571 0.000636 0.000498 0.000200 0.000116 0.000089 0.000114 0.000076 0.000086 0.000086 0.000416 0.000642 0.000798 0.000756 0.000650 0.000840 0.000620 0.000509 0.000455 0.000519 0.000998 0.000375 0.000514 0.000583 0.000466 0.000246 0.000337 0.000139 0.000085 0.000126 0.000066 0.000048 0.000038 0.000066 0.000066 0.000024 0.000020 0.000017 0.000077 0.000079 0.000029 0.000214 0.000210 0.000282 0.000192 0.000238 0.000385 0.000414 0.000634 0.000540 0.000361 0.000404 0.000616 0.000384 0.000776 0.000795 0.000953 0.000891 0.000469 0.000696 0.000685 0.000432 0.000841 0.000907 0.000574 0.000318 0.000465 0.000693 0.000706 0.000256 0.000164 0.000194 0.000245 0.000347 0.000258 0.000584 0.000432 0.000746 0.000974 0.000690 0.000325 0.000268 0.000211 0.000158 0.000043 0.000027 0.000027 0.000002 0.000033 0.000076 0.000019 0.000012 0.000001 0.000029 0.000076 0.000057 0.000057 0.000057 0.000025 0.000029 0.000019 0.000113 0.000070 0.000039 0.000144 0.000372 0.000377 nan 0.000296 0.000374 0.000607 0.000750 nan 0.000599 0.000524 0.000374 0.000331 nan nan nan 0.000824 nan nan nan nan nan nan nan nan nan nan nan nan nan nan nan nan 0.000639 0.000366 0.000335 0.000309 0.000471 0.000296 0.000315 0.000191 0.000290 0.000267 0.000132 0.000158 0.000161 0.000222 0.000308 0.000258 0.000267 0.000207 0.000241 0.000361 0.000499 0.000602 0.000383 0.000174 0.000300 0.000329 0.000390 0.000400 0.000320 0.000337 0.000075 0.000056 0.000038 0.000020 0.000039 0.000057 0.000017 0.000036 0.000029 0.000032 0.000099 0.000141 0.000079 0.000084 0.000016 0.000027 0.000061 0.000055 0.000084 0.000052 0.000041 0.000021 nan 0.000028 0.000058 0.000066 0.000047 0.000038 0.000054 0.000093 0.000085 0.000062 0.000032 nan nan 0.000081 0.000069 0.000087 0.000011 0.000035 0.000046 0.000056 0.000103 0.000041 nan 0.000038 0.000014 0.000029 0.000033 0.000052 0.000022 0.000073 nan nan 0.000029 0.000052 0.000037 0.000130 0.000085 0.000066 0.000025 0.000043 0.000040 0.000050 0.000052 0.000024 0.000062 0.000022 0.000041 0.000029 0.000050 0.000146 0.000071 0.000081 0.000032 0.000064 0.000038 0.000059 0.000096 0.000139 0.000039 0.000010 0.000036 0.000052 0.000048 0.000258 0.000172 0.000354 0.000358 0.000457 0.000277 0.000438 0.000848 0.000690 0.000657 0.000825 0.000542 0.000802 0.000588 0.000485 0.000285 0.000490 0.000194 0.000311 0.000230 0.000151 0.000223 0.000249 0.000075 0.000053 0.000041 0.000058 0.000033 0.000033 0.000029 0.000095 0.000052 0.000081 0.000110 0.000070 0.000064 0.000073 0.000068 0.000074 0.000111 0.000092 0.000052 0.000045 0.000064 0.000062 0.000126 0.000046 0.000106 0.000087 0.000150 0.000340 0.000416 0.000222 0.000293 0.000389 0.000294 0.000087 0.000050 nan nan 0.000237 0.000135 0.000288 0.000247 0.000188 0.000166 0.000233 0.000288 0.000287 0.000239 0.000344 0.000233 0.000196 0.000225 0.000156 0.000376 0.000282 0.000195 0.000208 0.000200 0.000112 0.000180 0.000106 0.000127 0.000094 0.000120 0.000095 0.000168 0.000148 0.000113 0.000111 0.000206 nan 0.000290 0.000389 0.000803 0.000638 0.000382 0.000786 0.000568 0.000529 0.000192 0.000275 0.000325 0.000359 0.000198 0.000248 0.000170 0.000258 0.000362 0.000340 0.000262 0.000224 0.000188 0.000108 0.000141 0.000265 0.000183 0.000148 0.000145 0.000120 0.000061 0.000007 0.000092 0.000026 0.000017 0.000029 0.000097 0.000128 0.000129 0.000155 0.000334 0.000183 0.000078 0.000255 0.000334 0.000131 0.000131 0.000097 0.000116 0.000253 0.000144 0.000191 0.000400 0.000126 0.000154 0.000327 0.000154 0.000137 0.000045 0.000081 0.000143 0.000134 0.000182 0.000187 0.000376 0.000427 0.000761 0.000704 0.000338 0.000280 0.000261 0.000532 0.000399 0.000280 0.000267 0.000414 0.000276 0.000258 0.000428 0.000422 0.000656 0.001115 0.000535 0.000580 0.000754 0.000913 0.000731 0.000654 0.000281 0.000191 0.000175 0.000648 0.000988 0.000752 0.000566 0.000466 0.000382 0.000965 0.000689 0.000750 0.000867 0.000421 0.000195 0.000407 0.000414 0.000372 0.000382 0.000210 0.000180 0.000075 0.000106 0.000127 nan nan nan 0.000111 0.000050 0.000043 0.000055 0.000091 0.000027 0.000011 0.000017 0.000015 0.000037 0.000061 0.000086 0.000356 0.000575 0.000318 0.000148 0.000089 0.000058 0.000201 0.000146 0.000083 0.000200 0.000374 0.000418 0.000517 0.000302 0.000462 0.000423 0.000263 0.000296 0.000399 0.000188 0.000120 0.000236 0.000219 0.000099 0.000032 0.000142 0.000220 0.000111 0.000162 0.000315 0.000369 0.000178 0.000103 0.000180 0.000169 0.000141 0.000043 0.000015 0.000019 0.000024 0.000038 0.000086 0.000059 0.000036 0.000022 0.000030 0.000213 0.000289 0.000193 0.000270 0.000479 0.000472 0.000287 0.000358 0.000333 0.000564 0.000427 0.000481 0.000361 0.000343 0.000414 0.000422 0.000496 0.000459 0.000128 0.000093 0.000081 nan
nan nan 0.000374 nan nan nan 0.000626 0.000644 0.000776 0.001025 0.000937 0.000836 0.001345 0.001337 0.002000 0.002383 nan nan 0.004747 0.005760 0.010124 nan 0.058417 0.100695 0.168918 0.817102 11.261428 3.431337 11.227899 0.869891 0.141301 0.060653 0.033827 0.029636 0.023781 0.018840 0.019183 0.016798 0.012768 0.010307 0.006399 0.004498 0.003848 0.001929 0.001587 0.001343 0.000584 0.000362 0.000369 0.000377 0.000315 0.000442 0.000353 0.000357 0.000162 0.000310 0.000400 0.000445 0.000241 0.000282 0.000277 0.000050 0.000109 0.000189 0.000142 0.000087 0.000155 0.000295 0.000508 0.000516 0.000568 0.000311 0.000467 0.000459 0.000622 0.000920 0.001096 0.000724 0.000749 0.000903 0.000927 0.001426 0.000941 0.000626 0.000630 0.000080 0.000114 0.000330 0.000180 0.000148 0.000091 0.000116 0.000059 0.000152 0.000321 0.000599 0.000341 0.000098 0.000116 0.000471 0.000294 0.000393 0.001017 0.000977 0.000758 0.000755 0.001026 0.001140 0.001162 0.000985 0.001339 0.000809 0.001229 0.001041 0.001331 0.001107 0.001133 0.000634 0.000611 0.000464 0.001141 0.001121 0.000850 0.000821 0.000535 0.000974 0.000885 0.000696 0.000805 0.000749 0.000828 0.000907 0.001272 0.000599 0.000756 0.001063 0.000792 0.000335 0.000348 0.000363 0.000252 0.000070 0.000081 0.000158 0.000174 0.000225 0.000343 0.000351 0.000824 0.001115 0.000961 0.000995 0.000885 0.000371 0.000384 0.000687 0.000628 0.000825 0.000353 0.000280 0.000299 0.000497 0.000223 0.000641 0.000341 0.000127 0.000108 0.000043 0.000036 0.000013 0.000009 0.000026 0.000047 0.000010 0.000056 0.000058 0.000108 0.000119 0.000264 0.000245 0.000250 0.000181 0.000182 0.000500 0.000834 0.000731 0.000621 0.000521 0.000360 0.000589 0.000691 0.000733 0.001312 0.000908 0.000508 0.000844 0.000527 0.000822 0.001036 0.000713 0.000898 0.000414 0.000547 0.000731 0.000428 0.000346 0.000244 0.000316 0.000367 0.000285 0.000113 0.000243 0.000379 0.000398 0.000718 0.000872 0.000619 0.000425 0.000315 0.000129 0.000329 0.000049 0.000170 0.000045 0.000008 0.000050 0.000048 0.000020 0.000014 0.000002 0.000004 0.000038 0.000087 0.000064 0.000019 0.000029 0.000051 0.000077 0.000138 0.000086 0.000079 0.000300 0.000336 0.000524 nan 0.000367 0.000271 0.000680 0.000696 nan 0.000543 0.000551 0.000294 0.000347 nan nan nan 0.000529 nan nan nan nan nan nan nan nan nan nan nan nan nan nan nan nan 0.000517 0.000742 0.000569 0.000640 0.000430 0.000378 0.000262 0.000371 0.000179 0.000162 0.000148 0.000135 0.000087 0.000090 0.000203 0.000123 0.000253 0.000205 0.000179 0.000357 0.000466 0.000531 0.000201 0.000142 0.000179 0.000310 0.000258 0.000237 0.000223 0.000145 0.000064 0.000082 0.000111 0.000025 0.000013 0.000031 0.000023 0.000006 0.000068 0.000103 0.000053 0.000029 0.000108 0.000072 0.000009 0.000042 0.000042 0.000052 0.000085 0.000041 0.000038 0.000032 nan 0.000041 0.000087 0.000082 0.000019 0.000026 0.000019 0.000077 0.000066 0.000047 0.000069 nan nan 0.000069 0.000033 0.000052 0.000011 0.000004 0.000012 0.000013 0.000049 0.000038 nan 0.000038 0.000012 0.000060 0.000016 0.000025 0.000039 0.000067 nan nan 0.000097 0.000082 0.000043 0.000054 0.000050 0.000115 0.000019 0.000106 0.000087 0.000073 0.000053 0.000045 0.000021 0.000018 0.000017 0.000026 0.000071 0.000196 0.000144 0.000061 0.000040 0.000100 0.000055 0.000137 0.000073 0.000064 0.000050 0.000041 0.000063 0.000031 0.000108 0.000202 0.000131 0.000161 0.000158 0.000219 0.000224 0.000327 0.000605 0.000594 0.000602 0.000377 0.000577 0.000662 0.000336 0.000362 0.000290 0.000438 0.000358 0.000264 0.000388 0.000398 0.000215 0.000247 0.000156 0.000105 0.000098 0.000050 0.000156 0.000032 0.000016 0.000026 0.000139 0.000061 0.000108 0.000089 0.000070 0.000103 0.000029 0.000041 0.000072 0.000039 0.000041 0.000052 0.000191 0.000308 0.000169 0.000048 0.000169 0.000517 0.000266 0.000313 0.000318 0.000248 0.000213 0.000225 0.000245 0.000156 0.000127 nan nan 0.000155 0.000138 0.000276 0.000357 0.000207 0.000250 0.000229 0.000307 0.000193 0.000577 0.000487 0.000444 0.000367 0.000512 0.000574 0.000303 0.000176 0.000135 0.000277 0.000492 0.000342 0.000224 0.000098 0.000164 0.000103 0.000075 0.000093 0.000202 0.000142 0.000216 0.000141 0.000108 nan 0.000473 0.000225 0.000304 0.000528 0.000459 0.000625 0.000469 0.000354 0.000106 0.000413 0.000295 0.000275 0.000389 0.000165 0.000225 0.000461 0.000218 0.000303 0.000366 0.000204 0.000202 0.000144 0.000308 0.000345 0.000110 0.000105 0.000119 0.000226 0.000110 0.000053 0.000019 0.000010 0.000036 0.000031 0.000058 0.000207 0.000121 0.000064 0.000139 0.000156 0.000082 0.000262 0.000405 0.000400 0.000293 0.000113 0.000187 0.000483 0.000053 0.000151 0.000192 0.000084 0.000206 0.000361 0.000355 0.000099 0.000072 0.000077 0.000037 0.000047 0.000093 0.000199 0.000162 0.000166 0.000370 0.000382 0.000334 0.000404 0.000429 0.000398 0.000569 0.000389 0.000197 0.000111 0.000265 0.000097 0.000187 0.000239 0.000330 0.000670 0.000547 0.000647 0.000489 0.000818 0.000666 0.000510 0.000322 0.000252 0.000298 0.000872 0.000764 0.000559 0.000334 0.000657 0.000472 0.000765 0.001051 0.000636 0.000840 0.000432 0.000148 0.000411 0.000286 0.000257 0.000304 0.000284 0.000182 0.000106 0.000169 0.000057 nan nan nan 0.000241 0.000193 0.000079 0.000050 0.000049 0.000053 0.000077 0.000030 0.000025 0.000096 0.000205 0.000457 0.000371 0.000270 0.000174 0.000119 0.000033 0.000074 0.000099 0.000306 0.000234 0.000201 0.000337 0.000238 0.000354 0.000355 0.000340 0.000362 0.000217 0.000378 0.000530 0.000139 0.000124 0.000191 0.000152 0.000100 0.000026 0.000038 0.000108 0.000212 0.000136 0.000078 0.000250 0.000272 0.000193 0.000169 0.000134 0.000141 0.000139 0.000132 0.000073 0.000062 0.000031 0.000052 0.000026 0.000030 0.000044 0.000036 0.000100 0.000260 0.000121 0.000256 0.000161 0.000289 0.000193 0.000234 0.000269 0.000307 0.000370 0.000326 0.000311 0.000353 0.000282 0.000406 0.000548 0.000271 0.000062 0.000120 0.000112 nan
nan nan 0.000778 nan nan nan 0.000530 0.000539 0.000560 0.000681 0.001013 0.000907 0.000833 0.000682 0.000884 0.001419 nan nan 0.004058 0.005329 0.011936 nan 0.028963 0.045063 0.080191 0.164019 0.814295 11.227899 3.431337 11.169509 0.825146 0.128616 0.065136 0.042649 0.035553 0.029925 0.027099 0.019738 0.011069 0.008654 0.005355 0.005008 0.004645 0.002453 0.000971 0.001137 0.000638 0.000423 0.000286 0.000425 0.000342 0.000505 0.000320 0.000334 0.000199 0.000204 0.000192 0.000168 0.000221 0.000339 0.000208 0.000136 0.000106 0.000234 0.000191 0.000240 0.000393 0.000272 0.000672 0.000584 0.000501 0.000307 0.000245 0.000203 0.000558 0.000747 0.001360 0.001577 0.000733 0.000664 0.001536 0.000874 0.000363 0.000591 0.000334 0.000083 0.000126 0.000136 0.000082 0.000050 0.000106 0.000032 0.000019 0.000097 0.000286 0.000435 0.000285 0.000199 0.000122 0.000472 0.000198 0.000392 0.000856 0.001055 0.000812 0.001202 0.001182 0.001296 0.000997 0.000567 0.001049 0.000825 0.000876 0.000762 0.001165 0.000592 0.000515 0.000597 0.000868 0.000387 0.000837 0.000881 0.000936 0.001165 0.000695 0.000851 0.000637 0.000500 0.000425 0.000295 0.000255 0.000617 0.001209 0.000910 0.000673 0.001072 0.000589 0.000457 0.000221 0.000278 0.000230 0.000128 0.000063 0.000131 0.000370 0.000378 0.000404 0.000541 0.000847 0.000926 0.000627 0.000553 0.000801 0.000474 0.000556 0.000562 0.000556 0.000734 0.000814 0.000831 0.000510 0.000394 0.000255 0.000636 0.000241 0.000087 0.000102 0.000061 0.000085 0.000045 0.000041 0.000078 0.000040 0.000023 0.000098 0.000066 0.000180 0.000149 0.000073 0.000100 0.000173 0.000162 0.000423 0.000334 0.000559 0.000352 0.000713 0.000585 0.000493 0.000496 0.000748 0.000821 0.000875 0.000749 0.000371 0.000663 0.000304 0.000382 0.000585 0.000568 0.000522 0.000501 0.000631 0.001005 0.000475 0.000266 0.000110 0.000168 0.000239 0.000335 0.000218 0.000673 0.001066 0.000607 0.000769 0.000586 0.000358 0.000418 0.000244 0.000097 0.000146 0.000030 0.000108 0.000033 0.000036 0.000061 0.000026 0.000016 0.000019 0.000018 0.000053 0.000144 0.000113 0.000054 0.000076 0.000049 0.000039 0.000068 0.000148 0.000107 0.000145 0.000290 0.000347 0.000568 nan 0.000668 0.000256 0.000491 0.000960 nan 0.000555 0.000658 0.000402 0.000492 nan nan nan 0.000490 nan nan nan nan nan nan nan nan nan nan nan nan nan nan nan nan 0.000652 0.000886 0.000487 0.000512 0.000430 0.000497 0.000419 0.000540 0.000538 0.000134 0.000048 0.000139 0.000069 0.000092 0.000195 0.000139 0.000080 0.000146 0.000144 0.000320 0.000629 0.000542 0.000230 0.000159 0.000287 0.000311 0.000335 0.000311 0.000442 0.000166 0.000064 0.000057 0.000071 0.000030 0.000053 0.000050 0.000044 0.000039 0.000032 0.000030 0.000187 0.000117 0.000034 0.000072 0.000009 0.000050 0.000060 0.000123 0.000104 0.000045 0.000027 0.000062 nan 0.000136 0.000180 0.000179 0.000060 0.000070 0.000084 0.000081 0.000061 0.000062 0.000118 nan nan 0.000085 0.000051 0.000039 0.000041 0.000012 0.000013 0.000008 0.000004 0.000025 nan 0.000036 0.000055 0.000033 0.000007 0.000017 0.000030 0.000030 nan nan 0.000025 0.000094 0.000035 0.000019 0.000021 0.000019 0.000022 0.000029 0.000052 0.000133 0.000039 0.000056 0.000005 0.000006 0.000052 0.000026 0.000018 0.000098 0.000033 0.000047 0.000038 0.000066 0.000051 0.000063 0.000159 0.000191 0.000058 0.000108 0.000165 0.000084 0.000199 0.000376 0.000199 0.000130 0.000156 0.000207 0.000257 0.000511 0.000380 0.000462 0.000501 0.000196 0.000360 0.000426 0.000322 0.000229 0.000430 0.000345 0.000380 0.000272 0.000275 0.000223 0.000220 0.000259 0.000146 0.000093 0.000071 0.000080 0.000080 0.000107 0.000081 0.000021 0.000099 0.000142 0.000214 0.000074 0.000108 0.000096 0.000041 0.000048 0.000048 0.000046 0.000025 0.000056 0.000108 0.000198 0.000108 0.000111 0.000235 0.000059 0.000129 0.000207 0.000062 0.000170 0.000207 0.000296 0.000386 0.000254 0.000293 nan nan 0.000092 0.000127 0.000273 0.000418 0.000232 0.000286 0.000257 0.000297 0.000161 0.000400 0.000306 0.000384 0.000305 0.000326 0.000346 0.000265 0.000457 0.000359 0.000386 0.000408 0.000585 0.000336 0.000303 0.000211 0.000090 0.000117 0.000094 0.000095 0.000146 0.000170 0.000285 0.000113 nan 0.000620 0.000320 0.000748 0.000767 0.000872 0.001006 0.000811 0.000513 0.000361 0.000418 0.000442 0.000329 0.000498 0.000523 0.000212 0.000267 0.000153 0.000217 0.000261 0.000119 0.000057 0.000116 0.000165 0.000320 0.000129 0.000046 0.000051 0.000081 0.000061 0.000107 0.000070 0.000030 0.000029 0.000007 0.000059 0.000122 0.000207 0.000293 0.000286 0.000203 0.000125 0.000172 0.000108 0.000138 0.000158 0.000138 0.000470 0.000398 0.000240 0.000262 0.000227 0.000453 0.000304 0.000388 0.000239 0.000209 0.000164 0.000072 0.000139 0.000127 0.000124 0.000084 0.000237 0.000220 0.000161 0.000411 0.000520 0.000279 0.000218 0.000752 0.000723 0.000419 0.000118 0.000070 0.000131 0.000191 0.000227 0.000052 0.000373 0.000362 0.000507 0.000484 0.000535 0.000848 0.000996 0.000690 0.000221 0.000270 0.000376 0.000815 0.000649 0.000411 0.000266 0.000262 0.000437 0.000989 0.001099 0.000727 0.000961 0.000531 0.000450 0.000465 0.000424 0.000625 0.000475 0.000226 0.000203 0.000119 0.000155 0.000123 nan nan nan 0.000108 0.000122 0.000029 0.000029 0.000086 0.000131 0.000105 0.000062 0.000054 0.000046 0.000093 0.000260 0.000318 0.000347 0.000321 0.000096 0.000023 0.000071 0.000081 0.000101 0.000138 0.000365 0.000318 0.000328 0.000450 0.000303 0.000376 0.000320 0.000250 0.000490 0.000726 0.000089 0.000161 0.000291 0.000194 0.000135 0.000073 0.000045 0.000055 0.000172 0.000173 0.000170 0.000277 0.000475 0.000262 0.000138 0.000169 0.000295 0.000166 0.000097 0.000117 0.000103 0.000045 0.000035 0.000030 0.000019 0.000041 0.000032 0.000030 0.000153 0.000109 0.000103 0.000153 0.000190 0.000344 0.000426 0.000301 0.000315 0.000410 0.000695 0.000451 0.000506 0.000195 0.000521 0.000220 0.000269 0.000166 0.000166 0.000093 nan
nan nan 0.000403 nan nan nan 0.000369 0.000535 0.000488 0.000430 0.000869 0.000566 0.000420 0.000398 0.000920 0.001126 nan nan 0.003285 0.003855 0.006192 nan 0.015518 0.026129 0.039991 0.086580 0.145786 0.869891 11.169509 3.431337 11.316180 0.833955 0.130498 0.060278 0.054472 0.043944 0.033638 0.019176 0.012593 0.010516 0.005194 0.005479 0.005008 0.002944 0.001576 0.001236 0.000650 0.000259 0.000455 0.000353 0.000337 0.000300 0.000497 0.000285 0.000406 0.000329 0.000198 0.000145 0.000163 0.000187 0.000188 0.000105 0.000183 0.000133 0.000232 0.000215 0.000259 0.000341 0.000611 0.000776 0.001071 0.000354 0.000188 0.000380 0.000301 0.000525 0.001390 0.001326 0.000540 0.000975 0.001149 0.000863 0.000684 0.000797 0.000496 0.000136 0.000193 0.000103 0.000138 0.000117 0.000081 0.000054 0.000051 0.000148 0.000233 0.000145 0.000245 0.000073 0.000092 0.000382 0.000243 0.000569 0.000965 0.000646 0.000712 0.000866 0.001095 0.001340 0.001070 0.000940 0.000841 0.000564 0.000947 0.001096 0.000722 0.000846 0.000853 0.001162 0.000835 0.000430 0.000924 0.000733 0.000761 0.000868 0.000551 0.000734 0.000731 0.000622 0.000386 0.000660 0.000592 0.000658 0.000779 0.001475 0.001606 0.001147 0.001109 0.000645 0.000150 0.000226 0.000298 0.000231 0.000065 0.000086 0.000129 0.000245 0.000162 0.000340 0.000496 0.000757 0.000761 0.000513 0.000552 0.000340 0.000498 0.000540 0.000510 0.000855 0.001073 0.000747 0.000353 0.000670 0.000432 0.000298 0.000276 0.000118 0.000108 0.000080 0.000152 0.000078 0.000082 0.000088 0.000115 0.000030 0.000085 0.000085 0.000241 0.000248 0.000041 0.000127 0.000207 0.000258 0.000191 0.000333 0.000511 0.000493 0.000434 0.000689 0.000369 0.000483 0.000906 0.000609 0.000490 0.000273 0.000318 0.000726 0.000574 0.000588 0.000528 0.000233 0.000457 0.000393 0.000788 0.000907 0.000640 0.000650 0.000400 0.000334 0.000469 0.000502 0.000600 0.000741 0.000503 0.000589 0.000627 0.000463 0.000270 0.000517 0.000289 0.000061 0.000196 0.000085 0.000123 0.000108 0.000050 0.000019 0.000016 0.000019 0.000041 0.000011 0.000063 0.000081 0.000041 0.000039 0.000033 0.000044 0.000040 0.000073 0.000123 0.000197 0.000249 0.000531 0.000649 0.000622 nan 0.000573 0.000756 0.000936 0.000836 nan 0.000583 0.000578 0.000601 0.000326 nan nan nan 0.000597 nan nan nan nan nan nan nan nan nan nan nan nan nan nan nan nan 0.000434 0.000555 0.000714 0.000535 0.000284 0.000281 0.000265 0.000385 0.000422 0.000209 0.000134 0.000123 0.000084 0.000046 0.000111 0.000151 0.000144 0.000157 0.000247 0.000481 0.000293 0.000314 0.000138 0.000170 0.000117 0.000258 0.000267 0.000291 0.000320 0.000162 0.000103 0.000055 0.000018 0.000022 0.000024 0.000029 0.000024 0.000037 0.000014 0.000011 0.000102 0.000209 0.000041 0.000074 0.000027 0.000129 0.000112 0.000085 0.000050 0.000038 0.000047 0.000035 nan 0.000101 0.000087 0.000131 0.000042 0.000032 0.000063 0.000048 0.000042 0.000048 0.000062 nan nan 0.000090 0.000107 0.000050 0.000056 0.000025 0.000017 0.000035 0.000002 0.000016 nan 0.000029 0.000030 0.000015 0.000020 0.000012 0.000029 0.000014 nan nan 0.000015 0.000077 0.000174 0.000073 0.000075 0.000012 0.000020 0.000013 0.000014 0.000070 0.000029 0.000020 0.000022 0.000020 0.000016 0.000013 0.000026 0.000075 0.000021 0.000089 0.000050 0.000073 0.000032 0.000092 0.000057 0.000102 0.000145 0.000064 0.000064 0.000060 0.000105 0.000151 0.000219 0.000421 0.000519 0.000466 0.000543 0.000789 0.000449 0.000409 0.000337 0.000117 0.000482 0.000580 0.000196 0.000155 0.000224 0.000219 0.000259 0.000169 0.000066 0.000152 0.000082 0.000142 0.000193 0.000167 0.000168 0.000145 0.000093 0.000042 0.000061 0.000052 0.000133 0.000114 0.000387 0.000213 0.000378 0.000356 0.000135 0.000147 0.000087 0.000026 0.000025 0.000039 0.000159 0.000242 0.000247 0.000107 0.000113 0.000043 0.000204 0.000225 0.000159 0.000170 0.000220 0.000199 0.000349 0.000247 0.000200 nan nan 0.000145 0.000235 0.000228 0.000290 0.000225 0.000245 0.000430 0.000477 0.000234 0.000671 0.000833 0.000559 0.000455 0.000492 0.000266 0.000491 0.000420 0.000269 0.000378 0.000320 0.000486 0.000496 0.000185 0.000126 0.000095 0.000151 0.000193 0.000251 0.000097 0.000092 0.000235 0.000253 nan 0.000511 0.000457 0.000629 0.000628 0.001180 0.001120 0.000725 0.000591 0.000297 0.000396 0.000287 0.000156 0.000414 0.000236 0.000151 0.000352 0.000205 0.000223 0.000117 0.000275 0.000137 0.000179 0.000387 0.000187 0.000100 0.000065 0.000030 0.000068 0.000054 0.000051 0.000015 0.000018 0.000016 0.000025 0.000044 0.000126 0.000144 0.000244 0.000120 0.000102 0.000202 0.000235 0.000161 0.000198 0.000446 0.000455 0.000325 0.000417 0.000361 0.000207 0.000172 0.000454 0.000517 0.000235 0.000119 0.000110 0.000113 0.000113 0.000157 0.000101 0.000044 0.000105 0.000187 0.000158 0.000288 0.000439 0.000513 0.000261 0.000179 0.000359 0.000239 0.000215 0.000281 0.000361 0.000305 0.000191 0.000141 0.000249 0.000228 0.000191 0.000316 0.000394 0.000490 0.000782 0.000680 0.000325 0.000272 0.000471 0.000418 0.000730 0.000952 0.000403 0.000346 0.000347 0.000735 0.001116 0.001206 0.000686 0.000754 0.000709 0.000675 0.000347 0.000187 0.000446 0.000236 0.000148 0.000056 0.000072 0.000132 0.000115 nan nan nan 0.000174 0.000108 0.000044 0.000023 0.000057 0.000210 0.000082 0.000035 0.000058 0.000044 0.000089 0.000244 0.000284 0.000370 0.000388 0.000179 0.000134 0.000130 0.000220 0.000209 0.000172 0.000221 0.000439 0.000389 0.000476 0.000435 0.000252 0.000253 0.000388 0.000820 0.000798 0.000515 0.000299 0.000358 0.000452 0.000113 0.000110 0.000059 0.000144 0.000285 0.000124 0.000545 0.000635 0.000244 0.000211 0.000266 0.000102 0.000132 0.000092 0.000028 0.000073 0.000138 0.000162 0.000060 0.000032 0.000031 0.000057 0.000090 0.000067 0.000048 0.000084 0.000066 0.000127 0.000222 0.000333 0.000199 0.000195 0.000231 0.000405 0.000331 0.000311 0.000326 0.000268 0.000274 0.000323 0.000438 0.000369 0.000191 0.000304 nan
nan nan 0.000215 nan nan nan 0.000285 0.000347 0.000403 0.000618 0.000531 0.000672 0.000638 0.000189 0.000732 0.001030 nan nan 0.002927 0.003168 0.004929 nan 0.010473 0.015946 0.025628 0.052218 0.074407 0.141301 0.825146 11.316180 3.431337 11.256537 0.814498 0.173681 0.102102 0.067231 0.040248 0.022660 0.016059 0.011646 0.008067 0.006644 0.005899 0.002824 0.001586 0.001045 0.000783 0.000384 0.000482 0.000403 0.000696 0.000539 0.000538 0.000765 0.000837 0.000360 0.000524 0.000139 0.000269 0.000256 0.000250 0.000360 0.000335 0.000136 0.000199 0.000145 0.000283 0.000572 0.000751 0.000869 0.000957 0.000521 0.000221 0.000400 0.000396 0.000437 0.000634 0.000838 0.000886 0.000982 0.001039 0.000753 0.000715 0.000979 0.000398 0.000231 0.000235 0.000228 0.000071 0.000162 0.000108 0.000086 0.000097 0.000092 0.000307 0.000169 0.000120 0.000082 0.000106 0.000124 0.000205 0.000555 0.000400 0.000925 0.000827 0.000634 0.000978 0.000413 0.000634 0.001498 0.001309 0.000815 0.000565 0.000595 0.000678 0.000564 0.000706 0.001003 0.000975 0.000496 0.000631 0.000756 0.001125 0.000592 0.000569 0.000781 0.000763 0.000670 0.000938 0.001379 0.001142 0.001590 0.001759 0.001310 0.001453 0.000716 0.000521 0.000363 0.000070 0.000048 0.000151 0.000082 0.000110 0.000182 0.000266 0.000176 0.000407 0.000335 0.000285 0.000624 0.000780 0.000779 0.000576 0.000442 0.000481 0.000887 0.000609 0.000344 0.000297 0.000684 0.000626 0.000589 0.000334 0.000201 0.000507 0.000224 0.000133 0.000136 0.000098 0.000095 0.000136 0.000140 0.000022 0.000023 0.000038 0.000156 0.000173 0.000148 0.000100 0.000163 0.000264 0.000315 0.000411 0.000535 0.000430 0.000504 0.000363 0.000828 0.000589 0.000427 0.000490 0.000591 0.000216 0.000259 0.000358 0.000399 0.000331 0.000442 0.000451 0.000377 0.000654 0.000517 0.000663 0.000727 0.000870 0.000877 0.000780 0.000234 0.000377 0.000836 0.000597 0.000548 0.000469 0.000485 0.000464 0.000733 0.000548 0.000472 0.000224 0.000069 0.000086 0.000054 0.000060 0.000078 0.000062 0.000017 0.000022 0.000015 0.000052 0.000009 0.000025 0.000072 0.000033 0.000042 0.000058 0.000046 0.000059 0.000232 0.000117 0.000365 0.000400 0.000762 0.000605 0.000665 nan 0.001120 0.000913 0.000875 0.000409 nan 0.000296 0.000867 0.000578 0.000287 nan nan nan 0.000558 nan nan nan nan nan nan nan nan nan nan nan nan nan nan nan nan 0.000749 0.000523 0.000457 0.000604 0.000394 0.000198 0.000291 0.000139 0.000152 0.000182 0.000295 0.000166 0.000029 0.000073 0.000167 0.000109 0.000234 0.000298 0.000251 0.000259 0.000328 0.000528 0.000163 0.000226 0.000311 0.000248 0.000356 0.000281 0.000184 0.000163 0.000124 0.000077 0.000104 0.000040 0.000057 0.000074 0.000024 0.000012 0.000069 0.000039 0.000079 0.000057 0.000072 0.000067 0.000042 0.000148 0.000073 0.000005 0.000035 0.000071 0.000082 0.000089 nan 0.000117 0.000195 0.000293 0.000080 0.000116 0.000124 0.000054 0.000075 0.000111 0.000084 nan nan 0.000052 0.000083 0.000043 0.000027 0.000029 0.000012 0.000015 0.000022 0.000022 nan 0.000015 0.000025 0.000030 0.000039 0.000012 0.000050 0.000026 nan nan 0.000049 0.000085 0.000156 0.000215 0.000079 0.000009 0.000057 0.000038 0.000013 0.000022 0.000044 0.000052 0.000004 0.000010 0.000048 0.000074 0.000020 0.000085 0.000073 0.000087 0.000078 0.000100 0.000090 0.000095 0.000054 0.000048 0.000113 0.000072 0.000056 0.000115 0.000220 0.000295 0.000384 0.000374 0.000166 0.000289 0.000254 0.000351 0.000236 0.000458 0.000555 0.000270 0.000392 0.000254 0.000236 0.000162 0.000221 0.000195 0.000219 0.000089 0.000089 0.000196 0.000204 0.000176 0.000060 0.000071 0.000186 0.000114 0.000071 0.000071 0.000043 0.000103 0.000219 0.000070 0.000070 0.000086 0.000377 0.000281 0.000226 0.000118 0.000077 0.000051 0.000047 0.000078 0.000114 0.000132 0.000164 0.000110 0.000132 0.000072 0.000199 0.000107 0.000100 0.000166 0.000332 0.000125 0.000214 0.000225 0.000106 nan nan 0.000129 0.000195 0.000192 0.000289 0.000225 0.000270 0.000556 0.000439 0.000404 0.000829 0.000719 0.000623 0.000498 0.000319 0.000486 0.000608 0.000418 0.000483 0.000710 0.000386 0.000259 0.000282 0.000097 0.000098 0.000100 0.000097 0.000192 0.000199 0.000155 0.000062 0.000132 0.000289 nan 0.000435 0.000537 0.000564 0.000522 0.000786 0.000549 0.000266 0.000259 0.000183 0.000191 0.000066 0.000073 0.000242 0.000219 0.000156 0.000331 0.000379 0.000339 0.000272 0.000172 0.000202 0.000198 0.000138 0.000096 0.000126 0.000036 0.000035 0.000054 0.000026 0.000031 0.000004 0.000014 0.000022 0.000010 0.000030 0.000038 0.000082 0.000222 0.000201 0.000105 0.000186 0.000211 0.000202 0.000220 0.000195 0.000211 0.000145 0.000299 0.000151 0.000141 0.000265 0.000547 0.000266 0.000322 0.000265 0.000079 0.000059 0.000060 0.000111 0.000070 0.000076 0.000084 0.000206 0.000144 0.000218 0.000232 0.000281 0.000175 0.000236 0.000215 0.000360 0.000367 0.000108 0.000183 0.000203 0.000262 0.000280 0.000324 0.000231 0.000266 0.000281 0.000162 0.000303 0.000267 0.000245 0.000148 0.000211 0.000569 0.000598 0.000642 0.000713 0.000447 0.000395 0.000396 0.000937 0.001029 0.001002 0.000883 0.000779 0.000866 0.000493 0.000230 0.000310 0.000346 0.000203 0.000139 0.000033 0.000015 0.000077 0.000048 nan nan nan 0.000083 0.000041 0.000045 0.000050 0.000031 0.000066 0.000017 0.000050 0.000090 0.000035 0.000028 0.000108 0.000202 0.000364 0.000497 0.000172 0.000230 0.000101 0.000185 0.000368 0.000393 0.000561 0.000753 0.000820 0.000633 0.000398 0.000295 0.000428 0.000271 0.000576 0.000564 0.000326 0.000203 0.000203 0.000253 0.000110 0.000148 0.000074 0.000132 0.000295 0.000264 0.000394 0.000196 0.000105 0.000126 0.000173 0.000105 0.000179 0.000116 0.000059 0.000090 0.000240 0.000222 0.000075 0.000030 0.000105 0.000097 0.000058 0.000100 0.000129 0.000095 0.000050 0.000313 0.000319 0.000388 0.000255 0.000317 0.000145 0.000207 0.000254 0.000268 0.000497 0.000457 0.000465 0.000388 0.000576 0.000535 0.000322 0.000286 nan
nan nan 0.000212 nan nan nan 0.000291 0.000233 0.000468 0.000447 0.000347 0.000541 0.000422 0.000614 0.001353 0.001057 nan nan 0.003404 0.001953 0.004799 nan 0.010591 0.009452 0.020119 0.029519 0.044597 0.060653 0.128616 0.833955 11.256537 3.431337 11.199042 0.885657 0.159238 0.095886 0.056239 0.029668 0.021210 0.016489 0.014251 0.010113 0.008763 0.003494 0.002325 0.002111 0.001779 0.001216 0.001236 0.000863 0.000998 0.000731 0.000327 0.000994 0.001077 0.000683 0.000381 0.000440 0.000515 0.000877 0.000400 0.000619 0.000563 0.000255 0.000351 0.000228 0.000292 0.000594 0.000618 0.000761 0.000927 0.000818 0.000421 0.000400 0.000496 0.000674 0.000548 0.000875 0.001121 0.001221 0.000720 0.000807 0.000684 0.000459 0.000318 0.000191 0.000300 0.000294 0.000068 0.000117 0.000095 0.000138 0.000113 0.000111 0.000353 0.000220 0.000211 0.000175 0.000300 0.000179 0.000188 0.000333 0.000372 0.000750 0.000830 0.000592 0.000674 0.000379 0.000418 0.000887 0.001167 0.000879 0.000736 0.000762 0.000749 0.000899 0.000645 0.001019 0.000439 0.000334 0.000315 0.000263 0.000281 0.000315 0.000423 0.000562 0.000491 0.000817 0.000789 0.000910 0.000753 0.001012 0.000734 0.000608 0.000901 0.000459 0.000402 0.000287 0.000118 0.000107 0.000107 0.000064 0.000057 0.000074 0.000161 0.000122 0.000310 0.000199 0.000191 0.000210 0.000199 0.000613 0.000378 0.000302 0.000276 0.000325 0.000336 0.000289 0.000534 0.000545 0.000589 0.000355 0.000178 0.000317 0.000414 0.000299 0.000172 0.000220 0.000124 0.000169 0.000167 0.000354 0.000093 0.000037 0.000079 0.000071 0.000081 0.000192 0.000097 0.000233 0.000266 0.000367 0.000425 0.000412 0.000320 0.000388 0.000532 0.000565 0.000259 0.000362 0.000136 0.000286 0.000278 0.000301 0.000425 0.000530 0.000311 0.000313 0.000594 0.000469 0.000588 0.000569 0.000360 0.000682 0.000888 0.000975 0.000980 0.000497 0.001047 0.000611 0.000458 0.000669 0.000458 0.000417 0.000477 0.000449 0.000446 0.000524 0.000336 0.000181 0.000076 0.000074 0.000054 0.000133 0.000126 0.000095 0.000069 0.000052 0.000044 0.000034 0.000039 0.000104 0.000138 0.000099 0.000117 0.000082 0.000034 0.000183 0.000228 0.000251 0.000629 0.000759 0.000514 0.000670 nan 0.000868 0.000635 0.000712 0.000283 nan 0.000316 0.000826 0.000401 0.000282 nan nan nan 0.000435 nan nan nan nan nan nan nan nan nan nan nan nan nan nan nan nan 0.000440 0.000472 0.000261 0.000266 0.000329 0.000325 0.000234 0.000104 0.000361 0.000407 0.000251 0.000182 0.000101 0.000068 0.000032 0.000078 0.000188 0.000362 0.000394 0.000199 0.000230 0.000602 0.000241 0.000167 0.000183 0.000172 0.000307 0.000137 0.000258 0.000159 0.000068 0.000076 0.000057 0.000074 0.000023 0.000041 0.000056 0.000019 0.000132 0.000199 0.000099 0.000074 0.000037 0.000074 0.000030 0.000072 0.000022 0.000021 0.000019 0.000069 0.000050 0.000011 nan 0.000172 0.000105 0.000039 0.000029 0.000117 0.000110 0.000079 0.000075 0.000062 0.000073 nan nan 0.000036 0.000017 0.000022 0.000111 0.000046 0.000034 0.000061 0.000020 0.000033 nan 0.000033 0.000018 0.000075 0.000010 0.000005 0.000032 0.000023 nan nan 0.000068 0.000103 0.000075 0.000146 0.000109 0.000070 0.000041 0.000059 0.000077 0.000036 0.000057 0.000090 0.000036 0.000010 0.000035 0.000048 0.000042 0.000034 0.000042 0.000064 0.000094 0.000059 0.000026 0.000119 0.000049 0.000038 0.000049 0.000021 0.000085 0.000066 0.000253 0.000232 0.000296 0.000510 0.000200 0.000358 0.000127 0.000254 0.000305 0.000359 0.000279 0.000238 0.000265 0.000451 0.000142 0.000082 0.000142 0.000233 0.000080 0.000120 0.000204 0.000062 0.000196 0.000103 0.000071 0.000156 0.000177 0.000048 0.000041 0.000104 0.000064 0.000056 0.000248 0.000086 0.000024 0.000037 0.000161 0.000099 0.000141 0.000046 0.000039 0.000126 0.000072 0.000104 0.000108 0.000054 0.000043 0.000055 0.000099 0.000036 0.000041 0.000148 0.000138 0.000202 0.000272 0.000058 0.000118 0.000176 0.000241 nan nan 0.000154 0.000169 0.000254 0.000260 0.000168 0.000227 0.000416 0.000292 0.000316 0.000273 0.000334 0.000555 0.000339 0.000390 0.000288 0.000098 0.000184 0.000258 0.000368 0.000251 0.000188 0.000171 0.000158 0.000127 0.000159 0.000036 0.000114 0.000092 0.000176 0.000117 0.000248 0.000172 nan 0.000280 0.000320 0.000447 0.000445 0.000458 0.000310 0.000199 0.000162 0.000059 0.000089 0.000124 0.000060 0.000078 0.000165 0.000055 0.000218 0.000192 0.000168 0.000129 0.000161 0.000350 0.000317 0.000086 0.000034 0.000094 0.000023 0.000018 0.000013 0.000022 0.000096 0.000010 0.000010 0.000020 0.000084 0.000052 0.000083 0.000233 0.000432 0.000278 0.000310 0.000069 0.000124 0.000073 0.000141 0.000132 0.000158 0.000334 0.000214 0.000328 0.000128 0.000154 0.000463 0.000378 0.000495 0.000399 0.000191 0.000202 0.000063 0.000039 0.000072 0.000061 0.000070 0.000154 0.000104 0.000409 0.000244 0.000304 0.000128 0.000043 0.000080 0.000164 0.000179 0.000093 0.000169 0.000108 0.000067 0.000116 0.000295 0.000305 0.000400 0.000383 0.000356 0.000224 0.000469 0.000903 0.000450 0.000193 0.000324 0.000453 0.000544 0.000937 0.000773 0.000412 0.000294 0.000476 0.000498 0.000605 0.000521 0.000537 0.000432 0.000349 0.000269 0.000321 0.000240 0.000376 0.000183 0.000123 0.000020 0.000050 0.000046 nan nan nan 0.000028 0.000014 0.000018 0.000038 0.000061 0.000054 0.000027 0.000021 0.000010 0.000027 0.000041 0.000105 0.000213 0.000172 0.000257 0.000125 0.000210 0.000137 0.000101 0.000516 0.000693 0.000403 0.000420 0.000731 0.000501 0.000396 0.000354 0.000761 0.000603 0.000527 0.000522 0.000169 0.000100 0.000148 0.000128 0.000133 0.000233 0.000205 0.000150 0.000099 0.000130 0.000253 0.000291 0.000218 0.000169 0.000334 0.000138 0.000131 0.000046 0.000074 0.000180 0.000108 0.000176 0.000162 0.000051 0.000062 0.000162 0.000139 0.000137 0.000130 0.000163 0.000115 0.000297 0.000216 0.000350 0.000525 0.000448 0.000152 0.000232 0.000238 0.000221 0.000372 0.000544 0.000346 0.000316 0.000508 0.000564 0.000435 0.000189 nan
nan nan 0.000315 nan nan nan 0.000211 0.000439 0.000644 0.000629 0.000578 0.000363 0.000549 0.000682 0.000757 0.001144 nan nan 0.002346 0.002424 0.003315 nan 0.005546 0.007748 0.010347 0.016739 0.026434 0.033827 0.065136 0.130498 0.814498 11.199042 3.431337 11.305622 0.893079 0.153347 0.075631 0.042145 0.022363 0.019529 0.012869 0.009609 0.006721 0.005927 0.004778 0.003491 0.001642 0.000900 0.001920 0.001534 0.000939 0.000850 0.000708 0.000919 0.001040 0.000785 0.001006 0.000622 0.001344 0.000937 0.000450 0.000709 0.000442 0.000432 0.000643 0.000473 0.000510 0.000710 0.000542 0.000647 0.000844 0.000986 0.000567 0.000524 0.000650 0.001385 0.000781 0.000670 0.000698 0.000602 0.000490 0.000405 0.000432 0.000368 0.000250 0.000173 0.000344 0.000110 0.000151 0.000248 0.000210 0.000232 0.000231 0.000064 0.000187 0.000290 0.000346 0.000279 0.000231 0.000223 0.000665 0.000546 0.000470 0.000314 0.000457 0.000338 0.000591 0.000717 0.000620 0.000458 0.000355 0.000527 0.000640 0.000997 0.000599 0.000481 0.000375 0.000402 0.000257 0.000176 0.000284 0.000122 0.000203 0.000276 0.000183 0.000388 0.000145 0.000204 0.000283 0.000643 0.000501 0.000541 0.000791 0.000703 0.000491 0.000280 0.000561 0.000615 0.000507 0.000183 0.000239 0.000070 0.000070 0.000104 0.000057 0.000092 0.000186 0.000484 0.000750 0.000305 0.000139 0.000277 0.000326 0.000282 0.000381 0.000407 0.000835 0.000442 0.000539 0.000353 0.000427 0.000421 0.000358 0.000514 0.000216 0.000301 0.000480 0.000442 0.000177 0.000196 0.000278 0.000625 0.000234 0.000097 0.000165 0.000258 0.000247 0.000250 0.000163 0.000169 0.000288 0.000169 0.000337 0.000336 0.000311 0.000427 0.000348 0.000351 0.000159 0.000221 0.000128 0.000183 0.000159 0.000337 0.000462 0.000564 0.000420 0.000255 0.000284 0.000155 0.000254 0.000451 0.000322 0.000351 0.000573 0.000980 0.000877 0.000317 0.000416 0.000596 0.000569 0.000634 0.000521 0.000478 0.000218 0.000427 0.000294 0.000341 0.000357 0.000302 0.000209 0.000211 0.000227 0.000173 0.000079 0.000090 0.000032 0.000066 0.000022 0.000027 0.000071 0.000097 0.000128 0.000113 0.000091 0.000137 0.000293 0.000257 0.000392 0.000937 0.000791 0.000698 0.000863 0.000567 nan 0.000781 0.000535 0.000693 0.000408 nan 0.000135 0.000609 0.000500 0.000361 nan nan nan 0.000526 nan nan nan nan nan nan nan nan nan nan nan nan nan nan nan nan 0.000179 0.000126 0.000122 0.000193 0.000135 0.000203 0.000166 0.000132 0.000221 0.000145 0.000196 0.000295 0.000285 0.000084 0.000089 0.000188 0.000142 0.000494 0.000205 0.000201 0.000440 0.000545 0.000262 0.000254 0.000100 0.000128 0.000176 0.000098 0.000119 0.000116 0.000313 0.000110 0.000023 0.000050 0.000066 0.000034 0.000024 0.000036 0.000077 0.000131 0.000038 0.000075 0.000131 0.000055 0.000016 0.000079 0.000075 0.000126 0.000064 0.000108 0.000062 0.000031 nan 0.000142 0.000310 0.000054 0.000021 0.000055 0.000068 0.000033 0.000036 0.000060 0.000106 nan nan 0.000052 0.000064 0.000029 0.000132 0.000076 0.000070 0.000033 0.000051 0.000044 nan 0.000022 0.000012 0.000019 0.000039 0.000033 0.000034 0.000074 nan nan 0.000092 0.000068 0.000021 0.000091 0.000084 0.000065 0.000022 0.000089 0.000142 0.000144 0.000117 0.000028 0.000011 0.000041 0.000063 0.000020 0.000024 0.000055 0.000038 0.000042 0.000141 0.000086 0.000046 0.000139 0.000068 0.000082 0.000066 0.000036 0.000039 0.000114 0.000306 0.000267 0.000329 0.000604 0.000665 0.000326 0.000190 0.000295 0.000225 0.000127 0.000229 0.000230 0.000185 0.000127 0.000064 0.000142 0.000140 0.000059 0.000068 0.000148 0.000184 0.000044 0.000109 0.000105 0.000079 0.000070 0.000043 0.000025 0.000059 0.000014 0.000019 0.000022 0.000079 0.000070 0.000014 0.000039 0.000059 0.000099 0.000065 0.000079 0.000111 0.000169 0.000064 0.000070 0.000077 0.000033 0.000024 0.000016 0.000031 0.000037 0.000032 0.000089 0.000151 0.000161 0.000082 0.000065 0.000134 0.000121 0.000120 nan nan 0.000149 0.000109 0.000196 0.000171 0.000177 0.000211 0.000269 0.000520 0.000542 0.000155 0.000142 0.000254 0.000172 0.000330 0.000342 0.000133 0.000166 0.000094 0.000228 0.000136 0.000103 0.000034 0.000191 0.000122 0.000206 0.000100 0.000050 0.000138 0.000100 0.000320 0.000376 0.000101 nan 0.000404 0.000376 0.000353 0.000213 0.000281 0.000214 0.000283 0.000215 0.000176 0.000036 0.000100 0.000131 0.000073 0.000129 0.000151 0.000152 0.000180 0.000120 0.000123 0.000166 0.000187 0.000124 0.000130 0.000053 0.000059 0.000032 0.000128 0.000051 0.000015 0.000034 0.000009 0.000024 0.000009 0.000069 0.000059 0.000131 0.000215 0.000232 0.000177 0.000148 0.000050 0.000081 0.000066 0.000089 0.000179 0.000209 0.000169 0.000037 0.000081 0.000051 0.000104 0.000198 0.000349 0.000265 0.000256 0.000222 0.000218 0.000089 0.000125 0.000134 0.000044 0.000030 0.000088 0.000134 0.000307 0.000302 0.000310 0.000097 0.000056 0.000075 0.000108 0.000117 0.000048 0.000084 0.000223 0.000089 0.000084 0.000198 0.000372 0.000424 0.000145 0.000156 0.000298 0.000251 0.000505 0.000206 0.000220 0.000211 0.000386 0.000373 0.000881 0.000530 0.000734 0.000748 0.000455 0.000613 0.000424 0.000650 0.000648 0.000369 0.000427 0.000301 0.000295 0.000089 0.000159 0.000102 0.000106 0.000083 0.000069 0.000123 nan nan nan 0.000040 0.000047 0.000043 0.000056 0.000094 0.000056 0.000041 0.000027 0.000012 0.000029 0.000053 0.000134 0.000128 0.000193 0.000213 0.000176 0.000406 0.000283 0.000190 0.000342 0.000578 0.000696 0.000566 0.000361 0.000540 0.000318 0.000324 0.000183 0.000422 0.000235 0.000354 0.000214 0.000155 0.000207 0.000248 0.000186 0.000068 0.000099 0.000110 0.000055 0.000099 0.000212 0.000251 0.000102 0.000085 0.000159 0.000135 0.000141 0.000057 0.000075 0.000100 0.000100 0.000136 0.000228 0.000076 0.000069 0.000149 0.000106 0.000127 0.000100 0.000120 0.000090 0.000114 0.000164 0.000185 0.000301 0.000110 0.000222 0.000150 0.000233 0.000178 0.000402 0.000330 0.000205 0.000229 0.000284 0.000393 0.000387 0.000222 nan
nan nan 0.000530 nan nan nan 0.000330 0.000269 0.000244 0.000550 0.000314 0.000220 0.000513 0.000709 0.000668 0.000871 nan nan 0.000663 0.001782 0.003599 nan 0.006420 0.007755 0.009730 0.013841 0.018853 0.029636 0.042649 0.060278 0.173681 0.885657 11.305622 3.431337 11.098544 0.831824 0.148075 0.080153 0.044747 0.028458 0.016049 0.011455 0.010714 0.006572 0.004921 0.003811 0.002546 0.001630 0.002098 0.001309 0.000868 0.001243 0.000894 0.000856 0.001029 0.001280 0.000872 0.000442 0.000485 0.000797 0.000649 0.000822 0.000391 0.000418 0.000657 0.000331 0.000208 0.000750 0.000516 0.001231 0.001125 0.000548 0.000467 0.000704 0.000594 0.000456 0.000727 0.000809 0.000632 0.000794 0.000533 0.000531 0.000362 0.000244 0.000273 0.000095 0.000218 0.000122 0.000377 0.000399 0.000183 0.000227 0.000142 0.000194 0.000165 0.000077 0.000240 0.000435 0.000154 0.000371 0.000285 0.000605 0.000648 0.000661 0.000521 0.000587 0.000852 0.000883 0.000687 0.000883 0.001229 0.001135 0.001059 0.000929 0.000478 0.000471 0.000318 0.000559 0.000633 0.000400 0.000241 0.000240 0.000208 0.000204 0.000117 0.000318 0.000422 0.000425 0.000603 0.000667 0.000785 0.000808 0.001001 0.000462 0.000368 0.000604 0.000722 0.000566 0.000393 0.000154 0.000232 0.000065 0.000045 0.000118 0.000086 0.000081 0.000294 0.000889 0.000778 0.000356 0.000506 0.000284 0.000259 0.000321 0.000384 0.000516 0.000518 0.000666 0.001025 0.000461 0.000477 0.000638 0.000451 0.000314 0.000193 0.000228 0.000139 0.000163 0.000142 0.000104 0.000146 0.000274 0.000096 0.000040 0.000077 0.000094 0.000186 0.000191 0.000071 0.000142 0.000124 0.000190 0.000206 0.000224 0.000272 0.000188 0.000543 0.000481 0.000475 0.000410 0.000349 0.000215 0.000179 0.000437 0.000695 0.000425 0.000455 0.000454 0.000627 0.000369 0.000268 0.000421 0.000364 0.000432 0.000566 0.000376 0.000537 0.000294 0.000395 0.000765 0.000563 0.000416 0.000373 0.000545 0.000425 0.000454 0.000560 0.000384 0.000244 0.000173 0.000301 0.000480 0.000220 0.000130 0.000105 0.000077 0.000041 0.000045 0.000064 0.000045 0.000042 0.000055 0.000089 0.000048 0.000033 0.000030 0.000325 0.000164 0.000426 0.000387 0.000501 0.000575 0.001119 0.000601 nan 0.000779 0.000473 0.000981 0.000702 nan 0.000352 0.000300 0.000460 0.000515 nan nan nan 0.000313 nan nan nan nan nan nan nan nan nan nan nan nan nan nan nan nan 0.000149 0.000058 0.000084 0.000198 0.000079 0.000235 0.000253 0.000142 0.000249 0.000192 0.000331 0.000387 0.000374 0.000325 0.000489 0.000326 0.000427 0.000365 0.000157 0.000091 0.000420 0.000313 0.000408 0.000083 0.000118 0.000378 0.000175 0.000113 0.000108 0.000081 0.000280 0.000191 0.000162 0.000073 0.000082 0.000072 0.000028 0.000046 0.000047 0.000073 0.000100 0.000082 0.000151 0.000110 0.000049 0.000053 0.000037 0.000054 0.000102 0.000079 0.000068 0.000089 nan 0.000192 0.000415 0.000111 0.000067 0.000041 0.000017 0.000036 0.000048 0.000044 0.000082 nan nan 0.000149 0.000157 0.000054 0.000026 0.000023 0.000037 0.000010 0.000009 0.000004 nan 0.000005 0.000012 0.000089 0.000012 0.000024 0.000009 0.000042 nan nan 0.000038 0.000087 0.000034 0.000059 0.000128 0.000140 0.000039 0.000051 0.000119 0.000057 0.000037 0.000013 0.000012 0.000059 0.000154 0.000157 0.000053 0.000026 0.000028 0.000010 0.000021 0.000028 0.000025 0.000073 0.000039 0.000089 0.000117 0.000056 0.000033 0.000070 0.000060 0.000151 0.000061 0.000427 0.000665 0.000403 0.000173 0.000333 0.000190 0.000183 0.000208 0.000175 0.000249 0.000097 0.000036 0.000060 0.000100 0.000070 0.000102 0.000270 0.000231 0.000128 0.000054 0.000066 0.000089 0.000108 0.000100 0.000045 0.000100 0.000038 0.000048 0.000079 0.000089 0.000116 0.000055 0.000046 0.000134 0.000110 0.000026 0.000010 0.000048 0.000043 0.000020 0.000019 0.000026 0.000036 0.000034 0.000009 0.000028 0.000052 0.000046 0.000077 0.000128 0.000120 0.000137 0.000103 0.000121 0.000150 0.000178 nan nan 0.000148 0.000239 0.000160 0.000333 0.000384 0.000224 0.000255 0.000170 0.000211 0.000536 0.000207 0.000172 0.000155 0.000214 0.000152 0.000106 0.000085 0.000087 0.000156 0.000124 0.000126 0.000086 0.000107 0.000092 0.000119 0.000075 0.000035 0.000195 0.000161 0.000180 0.000144 0.000108 nan 0.000152 0.000197 0.000332 0.000190 0.000147 0.000224 0.000278 0.000148 0.000048 0.000051 0.000145 0.000170 0.000216 0.000148 0.000239 0.000139 0.000264 0.000142 0.000204 0.000127 0.000092 0.000072 0.000101 0.000089 0.000071 0.000061 0.000021 0.000012 0.000007 0.000029 0.000046 0.000016 0.000007 0.000094 0.000141 0.000068 0.000257 0.000130 0.000165 0.000272 0.000125 0.000089 0.000048 0.000103 0.000162 0.000239 0.000348 0.000119 0.000061 0.000143 0.000140 0.000278 0.000329 0.000361 0.000122 0.000113 0.000081 0.000049 0.000076 0.000044 0.000107 0.000102 0.000104 0.000104 0.000293 0.000313 0.000152 0.000075 0.000130 0.000095 0.000099 0.000119 0.000073 0.000148 0.000239 0.000138 0.000052 0.000165 0.000202 0.000354 0.000249 0.000184 0.000288 0.000119 0.000240 0.000217 0.000136 0.000112 0.000371 0.000706 0.000745 0.000431 0.000665 0.000472 0.001015 0.000429 0.000271 0.000562 0.000466 0.000227 0.000288 0.000457 0.000224 0.000145 0.000120 0.000046 0.000040 0.000010 0.000049 0.000139 nan nan nan 0.000064 0.000051 0.000085 0.000093 0.000039 0.000038 0.000035 0.000077 0.000051 0.000093 0.000094 0.000081 0.000158 0.000134 0.000230 0.000111 0.000111 0.000161 0.000150 0.000398 0.000390 0.000396 0.000386 0.000252 0.000507 0.000638 0.000238 0.000172 0.000285 0.000463 0.000452 0.000222 0.000087 0.000151 0.000249 0.000194 0.000024 0.000013 0.000024 0.000091 0.000324 0.000396 0.000219 0.000239 0.000183 0.000114 0.000059 0.000093 0.000055 0.000094 0.000139 0.000118 0.000073 0.000069 0.000047 0.000081 0.000094 0.000050 0.000094 0.000155 0.000172 0.000132 0.000191 0.000342 0.000159 0.000099 0.000143 0.000078 0.000254 0.000356 0.000220 0.000285 0.000263 0.000143 0.000118 0.000266 0.000252 0.000303 0.000273 nan
nan nan 0.000395 nan nan nan 0.000215 0.000132 0.000203 0.000301 0.000249 0.000189 0.000437 0.000717 0.001229 0.000938 nan nan 0.001095 0.001910 0.004267 nan 0.005365 0.007007 0.009167 0.014052 0.015036 0.023781 0.035553 0.054472 0.102102 0.159238 0.893079 11.098544 3.431337 11.324117 0.842693 0.158640 0.093651 0.052195 0.030771 0.023037 0.013380 0.006590 0.003892 0.001921 0.001976 0.001409 0.002240 0.001138 0.000571 0.000984 0.000810 0.000608 0.000665 0.000682 0.000752 0.000401 0.000347 0.000229 0.000200 0.000215 0.000268 0.000587 0.000333 0.000307 0.000472 0.000413 0.000834 0.001698 0.000780 0.000482 0.000264 0.000432 0.000363 0.000337 0.000342 0.000842 0.000714 0.000883 0.000629 0.000551 0.000277 0.000352 0.000305 0.000394 0.000339 0.000316 0.000624 0.000569 0.000311 0.000192 0.000191 0.000541 0.000477 0.000199 0.000193 0.000272 0.000270 0.000232 0.000447 0.000642 0.000449 0.000388 0.000561 0.000633 0.001247 0.000658 0.000821 0.000898 0.001007 0.001547 0.000926 0.001452 0.000887 0.001006 0.001042 0.000417 0.000624 0.000444 0.000301 0.000363 0.000364 0.000188 0.000219 0.000367 0.001036 0.000772 0.000590 0.000346 0.000509 0.000694 0.000895 0.000480 0.000416 0.000497 0.000496 0.000252 0.000270 0.000243 0.000108 0.000033 0.000020 0.000076 0.000049 0.000246 0.000178 0.000148 0.000303 0.000747 0.000693 0.000310 0.000250 0.000232 0.000346 0.001291 0.001382 0.001061 0.001389 0.000544 0.000322 0.000303 0.000265 0.000116 0.000069 0.000135 0.000131 0.000168 0.000181 0.000160 0.000163 0.000054 0.000019 0.000028 0.000030 0.000037 0.000106 0.000083 0.000046 0.000126 0.000184 0.000137 0.000384 0.000298 0.000511 0.000517 0.000437 0.000248 0.000332 0.000287 0.000500 0.000644 0.000474 0.000462 0.000392 0.000279 0.000642 0.000621 0.000624 0.000376 0.000480 0.000328 0.000518 0.000482 0.000540 0.000685 0.000882 0.000608 0.000502 0.000426 0.000545 0.000611 0.000453 0.000412 0.000325 0.000354 0.000337 0.000529 0.000358 0.000200 0.000080 0.000151 0.000162 0.000142 0.000092 0.000065 0.000082 0.000062 0.000015 0.000020 0.000018 0.000005 0.000092 0.000060 0.000111 0.000128 0.000199 0.000097 0.000148 0.000239 0.000411 0.000524 0.000696 0.000733 nan 0.000954 0.000871 0.000717 0.001213 nan 0.000251 0.000170 0.000258 0.000474 nan nan nan 0.000359 nan nan nan nan nan nan nan nan nan nan nan nan nan nan nan nan 0.000136 0.000127 0.000068 0.000138 0.000093 0.000154 0.000171 0.000108 0.000192 0.000195 0.000372 0.000214 0.000254 0.000225 0.000542 0.000374 0.000467 0.000263 0.000156 0.000192 0.000414 0.000133 0.000085 0.000039 0.000184 0.000207 0.000149 0.000152 0.000185 0.000129 0.000073 0.000253 0.000166 0.000108 0.000111 0.000060 0.000020 0.000020 0.000009 0.000020 0.000113 0.000089 0.000099 0.000042 0.000065 0.000061 0.000025 0.000024 0.000033 0.000061 0.000058 0.000041 nan 0.000155 0.000073 0.000068 0.000087 0.000041 0.000039 0.000056 0.000024 0.000013 0.000046 nan nan 0.000089 0.000089 0.000029 0.000043 0.000004 0.000013 0.000006 0.000005 0.000010 nan 0.000001 0.000009 0.000018 0.000009 0.000019 0.000016 0.000027 nan nan 0.000061 0.000105 0.000061 0.000039 0.000036 0.000033 0.000021 0.000026 0.000066 0.000059 0.000034 0.000018 0.000019 0.000048 0.000041 0.000079 0.000038 0.000006 0.000041 0.000019 0.000007 0.000023 0.000010 0.000017 0.000023 0.000033 0.000080 0.000054 0.000049 0.000062 0.000157 0.000254 0.000103 0.000289 0.000555 0.000326 0.000245 0.000143 0.000274 0.000382 0.000377 0.000157 0.000155 0.000233 0.000117 0.000070 0.000078 0.000096 0.000096 0.000280 0.000138 0.000105 0.000117 0.000098 0.000257 0.000076 0.000083 0.000098 0.000114 0.000043 0.000091 0.000084 0.000154 0.000089 0.000025 0.000058 0.000097 0.000100 0.000062 0.000046 0.000006 0.000027 0.000010 0.000046 0.000023 0.000042 0.000088 0.000016 0.000141 0.000084 0.000137 0.000151 0.000284 0.000283 0.000169 0.000225 0.000279 0.000190 0.000167 nan nan 0.000115 0.000157 0.000140 0.000254 0.000396 0.000160 0.000375 0.000364 0.000225 0.000259 0.000176 0.000224 0.000167 0.000300 0.000310 0.000292 0.000140 0.000050 0.000212 0.000284 0.000272 0.000132 0.000166 0.000161 0.000194 0.000102 0.000071 0.000111 0.000148 0.000183 0.000088 0.000102 nan 0.000243 0.000104 0.000189 0.000209 0.000255 0.000278 0.000207 0.000113 0.000105 0.000081 0.000126 0.000166 0.000189 0.000136 0.000367 0.000218 0.000424 0.000306 0.000430 0.000214 0.000131 0.000076 0.000046 0.000137 0.000124 0.000075 0.000029 0.000008 0.000012 0.000020 0.000068 0.000062 0.000036 0.000063 0.000051 0.000061 0.000087 0.000081 0.000112 0.000202 0.000279 0.000128 0.000075 0.000108 0.000330 0.000314 0.000382 0.000161 0.000113 0.000122 0.000181 0.000407 0.000553 0.000285 0.000141 0.000072 0.000001 0.000046 0.000051 0.000041 0.000051 0.000210 0.000232 0.000243 0.000323 0.000267 0.000195 0.000138 0.000173 0.000070 0.000155 0.000139 0.000231 0.000384 0.000207 0.000084 0.000149 0.000159 0.000228 0.000210 0.000267 0.000223 0.000356 0.000262 0.000291 0.000487 0.000319 0.000153 0.000262 0.000317 0.000893 0.000807 0.000742 0.000367 0.000813 0.000507 0.000585 0.000471 0.000590 0.000224 0.000298 0.000297 0.000311 0.000152 0.000170 0.000136 0.000046 0.000015 0.000024 0.000130 nan nan nan 0.000095 0.000064 0.000078 0.000034 0.000064 0.000013 0.000032 0.000022 0.000045 0.000155 0.000065 0.000027 0.000107 0.000132 0.000090 0.000056 0.000038 0.000043 0.000147 0.000122 0.000076 0.000255 0.000356 0.000380 0.000328 0.000480 0.000415 0.000339 0.000539 0.000402 0.000091 0.000154 0.000091 0.000125 0.000298 0.000186 0.000102 0.000053 0.000073 0.000194 0.000244 0.000142 0.000105 0.000137 0.000183 0.000086 0.000051 0.000068 0.000055 0.000030 0.000032 0.000075 0.000106 0.000095 0.000035 0.000046 0.000119 0.000051 0.000079 0.000211 0.000250 0.000056 0.000188 0.000167 0.000177 0.000163 0.000093 0.000098 0.000181 0.000300 0.000210 0.000185 0.000317 0.000378 0.000482 0.000699 0.000540 0.000343 0.000203 nan
nan nan 0.000245 nan nan nan 0.000147 0.000078 0.000316 0.000437 0.000220 0.000204 0.000544 0.000860 0.000904 0.000379 nan nan 0.001094 0.002216 0.003868 nan 0.005806 0.006024 0.008590 0.014205 0.017070 0.018840 0.029925 0.043944 0.067231 0.095886 0.153347 0.831824 11.324117 3.431337 11.267329 0.807018 0.195427 0.103977 0.055940 0.041769 0.022497 0.008991 0.005588 0.002062 0.002011 0.001478 0.001629 0.001483 0.001086 0.000623 0.000670 0.000421 0.000488 0.000481 0.000494 0.000533 0.000293 0.000166 0.000152 0.000176 0.000392 0.000549 0.000583 0.000758 0.000698 0.000818 0.000934 0.001032 0.000422 0.000691 0.000257 0.000293 0.000587 0.000580 0.000474 0.000893 0.000745 0.000885 0.000731 0.000750 0.000551 0.000657 0.000570 0.000583 0.000308 0.000283 0.000187 0.000236 0.000232 0.000105 0.000340 0.000314 0.000324 0.000193 0.000265 0.000100 0.000126 0.000300 0.000357 0.001085 0.000741 0.000642 0.000804 0.000878 0.001300 0.000755 0.000604 0.000803 0.001604 0.001748 0.001589 0.001794 0.001283 0.000909 0.000927 0.000340 0.000508 0.000466 0.000475 0.000596 0.000595 0.000317 0.000227 0.000433 0.000752 0.000594 0.000584 0.000445 0.000685 0.000917 0.000859 0.000781 0.000695 0.000441 0.000198 0.000226 0.000097 0.000144 0.000158 0.000124 0.000091 0.000057 0.000128 0.000431 0.000269 0.000235 0.000464 0.000481 0.000691 0.000717 0.000520 0.000589 0.000482 0.001257 0.001200 0.000627 0.001219 0.001072 0.000296 0.000258 0.000126 0.000142 0.000109 0.000089 0.000057 0.000079 0.000124 0.000101 0.000103 0.000115 0.000080 0.000115 0.000136 0.000093 0.000047 0.000075 0.000111 0.000263 0.000216 0.000257 0.000324 0.000361 0.000774 0.000686 0.000404 0.000425 0.000450 0.000508 0.000347 0.000681 0.000534 0.000597 0.000503 0.000525 0.000479 0.000269 0.000749 0.000566 0.000527 0.000355 0.000805 0.000852 0.000897 0.000354 0.000390 0.000663 0.000283 0.000429 0.000442 0.000571 0.000551 0.000387 0.000494 0.000475 0.000331 0.000600 0.000314 0.000304 0.000090 0.000094 0.000073 0.000173 0.000094 0.000029 0.000077 0.000126 0.000012 0.000013 0.000020 0.000006 0.000027 0.000095 0.000101 0.000090 0.000172 0.000138 0.000141 0.000218 0.000276 0.000336 0.000216 0.000414 nan 0.000520 0.000320 0.000674 0.000750 nan 0.000339 0.000195 0.000310 0.000290 nan nan nan 0.000472 nan nan nan nan nan nan nan nan nan nan nan nan nan nan nan nan 0.000199 0.000232 0.000141 0.000255 0.000235 0.000253 0.000304 0.000210 0.000240 0.000341 0.000383 0.000190 0.000314 0.000289 0.000355 0.000262 0.000388 0.000382 0.000154 0.000268 0.000478 0.000145 0.000078 0.000066 0.000138 0.000108 0.000102 0.000073 0.000106 0.000155 0.000062 0.000097 0.000117 0.000075 0.000090 0.000054 0.000037 0.000038 0.000012 0.000044 0.000049 0.000055 0.000175 0.000036 0.000096 0.000055 0.000011 0.000002 0.000000 0.000010 0.000048 0.000039 nan 0.000030 0.000029 0.000045 0.000010 0.000024 0.000069 0.000035 0.000032 0.000005 0.000039 nan nan 0.000004 0.000009 0.000010 0.000069 0.000036 0.000010 0.000017 0.000033 0.000013 nan 0.000002 0.000021 0.000022 0.000027 0.000013 0.000036 0.000083 nan nan 0.000054 0.000198 0.000033 0.000019 0.000019 0.000035 0.000031 0.000008 0.000014 0.000051 0.000055 0.000050 0.000050 0.000048 0.000060 0.000097 0.000029 0.000070 0.000039 0.000024 0.000019 0.000012 0.000006 0.000007 0.000043 0.000049 0.000082 0.000040 0.000038 0.000062 0.000131 0.000148 0.000061 0.000151 0.000066 0.000242 0.000238 0.000358 0.000322 0.000282 0.000291 0.000146 0.000153 0.000167 0.000285 0.000141 0.000144 0.000160 0.000105 0.000285 0.000103 0.000159 0.000059 0.000102 0.000270 0.000099 0.000084 0.000138 0.000253 0.000077 0.000123 0.000116 0.000172 0.000092 0.000026 0.000041 0.000120 0.000142 0.000196 0.000087 0.000073 0.000033 0.000032 0.000062 0.000040 0.000039 0.000121 0.000036 0.000073 0.000075 0.000089 0.000166 0.000188 0.000291 0.000150 0.000137 0.000379 0.000160 0.000050 nan nan 0.000115 0.000081 0.000064 0.000188 0.000185 0.000129 0.000178 0.000284 0.000257 0.000124 0.000163 0.000088 0.000159 0.000420 0.000504 0.000234 0.000121 0.000121 0.000115 0.000090 0.000097 0.000315 0.000117 0.000068 0.000208 0.000099 0.000132 0.000288 0.000290 0.000192 0.000131 0.000070 nan 0.000285 0.000163 0.000119 0.000222 0.000328 0.000192 0.000250 0.000286 0.000192 0.000054 0.000020 0.000052 0.000216 0.000151 0.000092 0.000166 0.000331 0.000403 0.000262 0.000220 0.000158 0.000030 0.000063 0.000175 0.000113 0.000057 0.000049 0.000019 0.000035 0.000064 0.000030 0.000084 0.000052 0.000111 0.000099 0.000194 0.000276 0.000416 0.000248 0.000212 0.000176 0.000128 0.000126 0.000199 0.000164 0.000113 0.000141 0.000290 0.000290 0.000211 0.000187 0.000333 0.000868 0.000520 0.000274 0.000185 0.000049 0.000071 0.000072 0.000041 0.000039 0.000215 0.000128 0.000334 0.000248 0.000166 0.000108 0.000124 0.000059 0.000026 0.000143 0.000335 0.000273 0.000170 0.000220 0.000127 0.000164 0.000085 0.000047 0.000046 0.000080 0.000083 0.000129 0.000444 0.000403 0.000312 0.000591 0.000420 0.000250 0.000301 0.000629 0.000478 0.000771 0.000550 0.000612 0.000482 0.000564 0.000585 0.000551 0.000184 0.000154 0.000200 0.000115 0.000045 0.000060 0.000046 0.000033 0.000044 0.000042 0.000064 nan nan nan 0.000058 0.000041 0.000054 0.000020 0.000021 0.000015 0.000017 0.000014 0.000035 0.000066 0.000073 0.000050 0.000053 0.000175 0.000082 0.000050 0.000030 0.000007 0.000094 0.000059 0.000119 0.000326 0.000402 0.000449 0.000488 0.000673 0.000811 0.000469 0.000439 0.000246 0.000171 0.000201 0.000179 0.000083 0.000063 0.000055 0.000061 0.000091 0.000077 0.000214 0.000452 0.000428 0.000240 0.000266 0.000218 0.000111 0.000186 0.000158 0.000191 0.000038 0.000026 0.000050 0.000059 0.000108 0.000080 0.000050 0.000082 0.000194 0.000175 0.000120 0.000153 0.000076 0.000269 0.000184 0.000221 0.000251 0.000198 0.000078 0.000248 0.000331 0.000424 0.000390 0.000724 0.000510 0.000386 0.000421 0.000369 0.000336 0.000357 nan
nan nan 0.000317 nan nan nan 0.000284 0.000134 0.000211 0.000206 0.000126 0.000378 0.000346 0.000449 0.000512 0.000505 nan nan 0.000924 0.001189 0.002770 nan 0.006680 0.006672 0.008929 0.011931 0.015391 0.019183 0.027099 0.033638 0.040248 0.056239 0.075631 0.148075 0.842693 11.267329 3.431337 11.269344 0.951473 0.193342 0.089443 0.070290 0.034417 0.015543 0.009791 0.003269 0.002133 0.002130 0.002009 0.001393 0.001143 0.000693 0.000707 0.000847 0.000363 0.000365 0.000365 0.000592 0.000331 0.000242 0.000282 0.000325 0.000623 0.000707 0.000495 0.000667 0.000464 0.001192 0.001068 0.001218 0.000839 0.001224 0.000545 0.000557 0.000591 0.000622 0.000973 0.000774 0.001011 0.001247 0.001347 0.001716 0.001754 0.000864 0.001067 0.000933 0.000608 0.000438 0.000206 0.000194 0.000123 0.000089 0.000203 0.000188 0.000394 0.000267 0.000272 0.000141 0.000146 0.000245 0.000389 0.000795 0.000766 0.001771 0.001634 0.001056 0.000879 0.000778 0.001153 0.000900 0.001176 0.001721 0.001176 0.002378 0.001308 0.001417 0.001386 0.000717 0.000739 0.000616 0.000616 0.000421 0.000469 0.000427 0.000589 0.000458 0.000611 0.000656 0.001117 0.001687 0.001472 0.000922 0.001483 0.000675 0.000444 0.000515 0.000369 0.000273 0.000404 0.000231 0.000077 0.000052 0.000084 0.000206 0.000161 0.000331 0.000508 0.000526 0.000748 0.000573 0.000840 0.001005 0.000805 0.000644 0.000514 0.000891 0.001050 0.000674 0.000511 0.000579 0.000459 0.000274 0.000092 0.000114 0.000180 0.000118 0.000066 0.000061 0.000109 0.000047 0.000049 0.000053 0.000073 0.000075 0.000227 0.000135 0.000075 0.000087 0.000172 0.000086 0.000100 0.000187 0.000467 0.000350 0.000733 0.000856 0.000428 0.000677 0.000632 0.000622 0.000407 0.000594 0.000450 0.000822 0.000853 0.000752 0.000390 0.000399 0.001150 0.000846 0.000600 0.000557 0.000589 0.000795 0.000638 0.000376 0.000337 0.000754 0.000883 0.000665 0.000459 0.000314 0.000285 0.000283 0.000430 0.000241 0.000363 0.000555 0.000469 0.000394 0.000276 0.000224 0.000144 0.000079 0.000164 0.000096 0.000051 0.000103 0.000029 0.000020 0.000012 0.000015 0.000031 0.000109 0.000108 0.000062 0.000068 0.000004 0.000082 0.000239 0.000340 0.000423 0.000341 0.000183 nan 0.000442 0.000332 0.000313 0.000317 nan 0.000357 0.000397 0.000301 0.000573 nan nan nan 0.000325 nan nan nan nan nan nan nan nan nan nan nan nan nan nan nan nan 0.000304 0.000280 0.000117 0.000276 0.000215 0.000123 0.000187 0.000387 0.000151 0.000237 0.000149 0.000044 0.000136 0.000097 0.000175 0.000301 0.000145 0.000258 0.000319 0.000232 0.000291 0.000442 0.000111 0.000089 0.000060 0.000145 0.000197 0.000258 0.000228 0.000075 0.000033 0.000105 0.000122 0.000052 0.000027 0.000030 0.000009 0.000036 0.000060 0.000118 0.000095 0.000096 0.000137 0.000074 0.000072 0.000075 0.000020 0.000004 0.000003 0.000007 0.000027 0.000061 nan 0.000054 0.000103 0.000089 0.000013 0.000007 0.000007 0.000046 0.000016 0.000015 0.000040 nan nan 0.000010 0.000014 0.000005 0.000050 0.000039 0.000014 0.000021 0.000046 0.000035 nan 0.000014 0.000026 0.000008 0.000016 0.000003 0.000002 0.000048 nan nan 0.000092 0.000099 0.000023 0.000016 0.000004 0.000008 0.000012 0.000012 0.000022 0.000041 0.000027 0.000075 0.000131 0.000062 0.000031 0.000033 0.000051 0.000061 0.000076 0.000038 0.000056 0.000025 0.000002 0.000010 0.000021 0.000050 0.000036 0.000048 0.000047 0.000037 0.000043 0.000038 0.000061 0.000062 0.000062 0.000103 0.000371 0.000617 0.000416 0.000277 0.000132 0.000120 0.000118 0.000134 0.000113 0.000158 0.000128 0.000169 0.000172 0.000223 0.000148 0.000173 0.000084 0.000107 0.000122 0.000103 0.000032 0.000142 0.000211 0.000195 0.000176 0.000154 0.000267 0.000164 0.000042 0.000112 0.000109 0.000106 0.000112 0.000062 0.000048 0.000060 0.000035 0.000076 0.000015 0.000023 0.000110 0.000108 0.000102 0.000072 0.000090 0.000136 0.000060 0.000380 0.000226 0.000198 0.000098 0.000058 0.000076 nan nan 0.000213 0.000208 0.000196 0.000082 0.000133 0.000103 0.000127 0.000080 0.000278 0.000126 0.000179 0.000122 0.000122 0.000243 0.000412 0.000153 0.000078 0.000084 0.000068 0.000046 0.000097 0.000168 0.000153 0.000100 0.000189 0.000298 0.000183 0.000183 0.000240 0.000158 0.000077 0.000119 nan 0.000404 0.000165 0.000152 0.000173 0.000383 0.000089 0.000079 0.000237 0.000286 0.000092 0.000119 0.000189 0.000168 0.000183 0.000257 0.000277 0.000236 0.000180 0.000098 0.000132 0.000091 0.000055 0.000031 0.000048 0.000060 0.000029 0.000031 0.000014 0.000018 0.000019 0.000026 0.000034 0.000123 0.000120 0.000086 0.000158 0.000249 0.000299 0.000424 0.000225 0.000167 0.000241 0.000220 0.000272 0.000219 0.000121 0.000095 0.000105 0.000179 0.000154 0.000108 0.000134 0.000422 0.000458 0.000137 0.000128 0.000091 0.000074 0.000089 0.000114 0.000068 0.000073 0.000138 0.000199 0.000069 0.000181 0.000151 0.000087 0.000134 0.000097 0.000084 0.000123 0.000066 0.000155 0.000291 0.000109 0.000052 0.000022 0.000079 0.000204 0.000093 0.000062 0.000179 0.000349 0.000394 0.000186 0.000324 0.000369 0.000221 0.000438 0.000369 0.000451 0.000460 0.000356 0.000356 0.000346 0.000520 0.000370 0.000383 0.000342 0.000273 0.000233 0.000108 0.000061 0.000077 0.000068 0.000025 0.000041 0.000025 0.000045 nan nan nan 0.000077 0.000024 0.000100 0.000079 0.000082 0.000019 0.000018 0.000014 0.000018 0.000029 0.000075 0.000064 0.000094 0.000072 0.000034 0.000064 0.000039 0.000034 0.000154 0.000116 0.000067 0.000167 0.000289 0.000539 0.000666 0.000464 0.000636 0.000384 0.000416 0.000298 0.000283 0.000221 0.000140 0.000153 0.000121 0.000118 0.000113 0.000065 0.000061 0.000116 0.000280 0.000365 0.000258 0.000120 0.000084 0.000155 0.000072 0.000036 0.000064 0.000046 0.000035 0.000100 0.000044 0.000029 0.000050 0.000078 0.000062 0.000195 0.000098 0.000108 0.000146 0.000182 0.000230 0.000176 0.000351 0.000251 0.000113 0.000219 0.000302 0.000344 0.000472 0.000245 0.000436 0.000242 0.000282 0.000493 0.000542 0.000390 0.000301 nan
nan nan 0.000342 nan nan nan 0.000491 0.000550 0.000510 0.000213 0.000235 0.000281 0.000356 0.000650 0.000677 0.000549 nan nan 0.000921 0.002062 0.002618 nan 0.007491 0.010418 0.010774 0.010846 0.015216 0.016798 0.019738 0.019176 0.022660 0.029668 0.042145 0.080153 0.158640 0.807018 11.269344 3.431337 11.383780 0.962054 0.154019 0.088619 0.044233 0.023608 0.013648 0.005054 0.003736 0.002336 0.001559 0.001945 0.001723 0.000983 0.001719 0.001580 0.000884 0.000441 0.000291 0.000750 0.000404 0.000292 0.000456 0.000307 0.000627 0.000949 0.000396 0.000997 0.000596 0.000493 0.000662 0.000829 0.001113 0.000982 0.001058 0.001128 0.000578 0.001151 0.001291 0.000851 0.001121 0.001958 0.001157 0.001676 0.001228 0.001075 0.000478 0.000308 0.000409 0.000257 0.000209 0.000157 0.000150 0.000183 0.000077 0.000181 0.000407 0.000652 0.000477 0.000232 0.000286 0.000448 0.000436 0.000611 0.001012 0.001347 0.001308 0.001073 0.000587 0.000876 0.001204 0.001160 0.000998 0.001300 0.001047 0.000933 0.000687 0.000679 0.000907 0.000633 0.000763 0.000587 0.000732 0.000538 0.000406 0.000368 0.000509 0.000565 0.000597 0.000532 0.000880 0.000927 0.001543 0.001043 0.001253 0.000837 0.000659 0.000628 0.000323 0.000383 0.000290 0.000119 0.000117 0.000172 0.000172 0.000207 0.000248 0.000471 0.000495 0.000385 0.000666 0.001042 0.001033 0.000937 0.000944 0.000645 0.000771 0.000839 0.000984 0.001006 0.000521 0.000404 0.000510 0.000154 0.000136 0.000143 0.000159 0.000189 0.000039 0.000152 0.000144 0.000102 0.000031 0.000060 0.000119 0.000050 0.000100 0.000084 0.000019 0.000062 0.000066 0.000141 0.000077 0.000166 0.000422 0.000521 0.000528 0.000348 0.000364 0.000696 0.000479 0.000657 0.000550 0.000875 0.000552 0.000932 0.000642 0.000804 0.000736 0.000482 0.000946 0.001071 0.000982 0.001228 0.000710 0.000617 0.000543 0.000769 0.000333 0.000640 0.000522 0.000551 0.000327 0.000311 0.000778 0.000638 0.000448 0.000197 0.000501 0.000681 0.000296 0.000161 0.000183 0.000135 0.000098 0.000102 0.000137 0.000147 0.000131 0.000024 0.000048 0.000009 0.000004 0.000032 0.000045 0.000082 0.000138 0.000035 0.000070 0.000043 0.000135 0.000099 0.000252 0.000541 0.000315 0.000372 nan 0.000364 0.000359 0.000233 0.000413 nan 0.000559 0.000364 0.000407 0.000447 nan nan nan 0.000253 nan nan nan nan nan nan nan nan nan nan nan nan nan nan nan nan 0.000147 0.000251 0.000148 0.000346 0.000431 0.000271 0.000207 0.000470 0.000339 0.000149 0.000100 0.000077 0.000269 0.000123 0.000124 0.000256 0.000192 0.000142 0.000254 0.000384 0.000606 0.000478 0.000242 0.000149 0.000094 0.000089 0.000230 0.000151 0.000136 0.000102 0.000040 0.000023 0.000019 0.000014 0.000027 0.000022 0.000025 0.000005 0.000041 0.000056 0.000105 0.000167 0.000104 0.000051 0.000055 0.000033 0.000116 0.000037 0.000019 0.000018 0.000019 0.000026 nan 0.000036 0.000075 0.000082 0.000018 0.000007 0.000023 0.000060 0.000015 0.000043 0.000060 nan nan 0.000033 0.000007 0.000007 0.000009 0.000022 0.000015 0.000008 0.000015 0.000015 nan 0.000021 0.000007 0.000007 0.000010 0.000008 0.000052 0.000045 nan nan 0.000021 0.000019 0.000019 0.000012 0.000022 0.000007 0.000006 0.000002 0.000023 0.000034 0.000039 0.000097 0.000097 0.000038 0.000032 0.000036 0.000018 0.000015 0.000009 0.000018 0.000047 0.000028 0.000025 0.000026 0.000057 0.000053 0.000022 0.000018 0.000028 0.000024 0.000018 0.000046 0.000044 0.000149 0.000036 0.000107 0.000222 0.000414 0.000224 0.000239 0.000273 0.000078 0.000085 0.000058 0.000130 0.000052 0.000152 0.000224 0.000192 0.000173 0.000159 0.000188 0.000105 0.000172 0.000025 0.000024 0.000071 0.000112 0.000191 0.000132 0.000133 0.000230 0.000236 0.000252 0.000104 0.000077 0.000163 0.000107 0.000058 0.000032 0.000036 0.000005 0.000027 0.000031 0.000038 0.000124 0.000074 0.000066 0.000117 0.000204 0.000182 0.000168 0.000126 0.000152 0.000115 0.000260 0.000112 0.000047 0.000088 nan nan 0.000198 0.000154 0.000201 0.000264 0.000273 0.000204 0.000112 0.000184 0.000344 0.000297 0.000234 0.000161 0.000144 0.000405 0.000373 0.000134 0.000193 0.000207 0.000160 0.000136 0.000047 0.000117 0.000124 0.000152 0.000147 0.000265 0.000198 0.000086 0.000145 0.000098 0.000070 0.000084 nan 0.000179 0.000303 0.000223 0.000142 0.000535 0.000335 0.000141 0.000135 0.000126 0.000079 0.000221 0.000202 0.000158 0.000175 0.000102 0.000082 0.000103 0.000087 0.000211 0.000281 0.000209 0.000092 0.000046 0.000046 0.000039 0.000015 0.000025 0.000036 0.000041 0.000013 0.000041 0.000006 0.000028 0.000028 0.000087 0.000191 0.000114 0.000223 0.000449 0.000365 0.000206 0.000220 0.000376 0.000215 0.000295 0.000117 0.000220 0.000087 0.000142 0.000280 0.000257 0.000183 0.000558 0.000384 0.000238 0.000119 0.000055 0.000098 0.000038 0.000089 0.000117 0.000073 0.000149 0.000169 0.000130 0.000192 0.000091 0.000094 0.000079 0.000074 0.000055 0.000092 0.000075 0.000118 0.000221 0.000077 0.000072 0.000059 0.000113 0.000165 0.000207 0.000087 0.000167 0.000252 0.000266 0.000284 0.000504 0.000281 0.000200 0.000295 0.000564 0.000701 0.000557 0.000438 0.000216 0.000347 0.000968 0.000694 0.000616 0.000413 0.000276 0.000148 0.000077 0.000032 0.000058 0.000061 0.000122 0.000082 0.000021 0.000038 nan nan nan 0.000028 0.000110 0.000067 0.000090 0.000145 0.000036 0.000062 0.000058 0.000024 0.000030 0.000111 0.000053 0.000057 0.000092 0.000087 0.000086 0.000076 0.000061 0.000048 0.000151 0.000086 0.000032 0.000114 0.000370 0.000721 0.000837 0.000801 0.000542 0.000400 0.000371 0.000432 0.000230 0.000171 0.000187 0.000067 0.000096 0.000047 0.000119 0.000054 0.000227 0.000091 0.000338 0.000392 0.000131 0.000052 0.000074 0.000065 0.000036 0.000030 0.000061 0.000132 0.000048 0.000016 0.000019 0.000051 0.000089 0.000044 0.000126 0.000166 0.000098 0.000363 0.000404 0.000075 0.000072 0.000220 0.000143 0.000129 0.000265 0.000279 0.000580 0.000497 0.000276 0.000583 0.000525 0.000436 0.000374 0.000465 0.000516 0.000517 nan
nan nan 0.000511 nan nan nan 0.000405 0.000406 0.000393 0.000547 0.000224 0.000311 0.000585 0.000509 0.000410 0.000434 nan nan 0.000729 0.001409 0.001798 nan 0.006183 0.008438 0.007644 0.008152 0.011796 0.012768 0.011069 0.012593 0.016059 0.021210 0.022363 0.044747 0.093651 0.195427 0.951473 11.383780 3.431337 11.288988 0.865295 0.179987 0.072198 0.039833 0.014551 0.010771 0.005978 0.003281 0.003183 0.002297 0.001673 0.001717 0.002065 0.002220 0.002130 0.001019 0.000466 0.000323 0.000567 0.000653 0.000362 0.000301 0.000545 0.000720 0.000347 0.000631 0.001144 0.001539 0.001488 0.001444 0.001979 0.001324 0.001214 0.000962 0.001061 0.001406 0.000963 0.000817 0.001029 0.001127 0.001007 0.001828 0.001493 0.000823 0.000358 0.000285 0.000234 0.000256 0.000161 0.000258 0.000294 0.000183 0.000133 0.000307 0.000524 0.000450 0.000583 0.000235 0.000434 0.000268 0.000363 0.000272 0.000800 0.001170 0.000920 0.001623 0.001449 0.001075 0.000900 0.001009 0.000985 0.001127 0.001001 0.001521 0.001109 0.000947 0.000517 0.000642 0.000840 0.001426 0.000973 0.000579 0.000272 0.000312 0.000339 0.000446 0.000806 0.000576 0.000623 0.000763 0.000703 0.001146 0.001078 0.000810 0.001387 0.000804 0.000893 0.000681 0.000423 0.000310 0.000151 0.000209 0.000327 0.000183 0.000215 0.000255 0.000308 0.000487 0.000493 0.000674 0.000903 0.001042 0.000750 0.000846 0.000877 0.000558 0.000696 0.000646 0.000700 0.000853 0.000717 0.000304 0.000167 0.000336 0.000221 0.000098 0.000036 0.000132 0.000094 0.000092 0.000103 0.000062 0.000066 0.000070 0.000115 0.000120 0.000027 0.000054 0.000075 0.000118 0.000129 0.000363 0.000746 0.000487 0.000842 0.000754 0.000513 0.000307 0.000254 0.000592 0.000751 0.000929 0.000614 0.000525 0.000584 0.000823 0.000885 0.000930 0.000587 0.000716 0.000391 0.000693 0.000735 0.000834 0.001064 0.000656 0.000379 0.000502 0.000944 0.000472 0.000409 0.000481 0.001063 0.001167 0.000779 0.000277 0.000546 0.000503 0.000213 0.000201 0.000186 0.000117 0.000080 0.000057 0.000074 0.000179 0.000144 0.000081 0.000089 0.000025 0.000039 0.000010 0.000021 0.000068 0.000022 0.000032 0.000227 0.000133 0.000176 0.000116 0.000223 0.000385 0.000735 0.000322 nan 0.000243 0.000250 0.000356 0.000422 nan 0.000378 0.000311 0.000319 0.000262 nan nan nan 0.000315 nan nan nan nan nan nan nan nan nan nan nan nan nan nan nan nan 0.000145 0.000194 0.000192 0.000159 0.000188 0.000154 0.000202 0.000285 0.000320 0.000199 0.000191 0.000199 0.000136 0.000066 0.000116 0.000265 0.000177 0.000158 0.000089 0.000195 0.000301 0.000382 0.000117 0.000144 0.000074 0.000099 0.000079 0.000086 0.000100 0.000069 0.000062 0.000066 0.000063 0.000016 0.000027 0.000046 0.000030 0.000013 0.000025 0.000046 0.000112 0.000127 0.000067 0.000059 0.000048 0.000050 0.000054 0.000024 0.000018 0.000032 0.000045 0.000030 nan 0.000084 0.000015 0.000070 0.000066 0.000045 0.000054 0.000132 0.000017 0.000007 0.000014 nan nan 0.000010 0.000016 0.000019 0.000006 0.000005 0.000015 0.000020 0.000028 0.000029 nan 0.000019 0.000004 0.000023 0.000025 0.000042 0.000038 0.000056 nan nan 0.000039 0.000038 0.000013 0.000014 0.000005 0.000015 0.000008 0.000002 0.000039 0.000070 0.000065 0.000104 0.000198 0.000051 0.000022 0.000068 0.000008 0.000005 0.000005 0.000012 0.000029 0.000017 0.000033 0.000056 0.000025 0.000037 0.000039 0.000075 0.000033 0.000025 0.000007 0.000033 0.000076 0.000215 0.000050 0.000213 0.000282 0.000286 0.000228 0.000262 0.000073 0.000066 0.000106 0.000156 0.000156 0.000123 0.000120 0.000132 0.000145 0.000241 0.000188 0.000142 0.000060 0.000172 0.000100 0.000087 0.000368 0.000169 0.000226 0.000215 0.000133 0.000195 0.000209 0.000259 0.000175 0.000165 0.000135 0.000060 0.000068 0.000023 0.000033 0.000016 0.000035 0.000043 0.000085 0.000052 0.000039 0.000064 0.000021 0.000120 0.000192 0.000181 0.000034 0.000013 0.000050 0.000112 0.000161 0.000048 0.000041 nan nan 0.000111 0.000188 0.000167 0.000157 0.000118 0.000136 0.000163 0.000354 0.000178 0.000307 0.000283 0.000433 0.000210 0.000255 0.000230 0.000104 0.000153 0.000137 0.000170 0.000224 0.000056 0.000128 0.000092 0.000127 0.000123 0.000331 0.000299 0.000292 0.000209 0.000266 0.000099 0.000086 nan 0.000214 0.000242 0.000271 0.000168 0.000388 0.000463 0.000311 0.000356 0.000138 0.000094 0.000102 0.000290 0.000275 0.000123 0.000075 0.000171 0.000175 0.000184 0.000296 0.000278 0.000100 0.000046 0.000038 0.000031 0.000055 0.000038 0.000026 0.000012 0.000013 0.000027 0.000024 0.000010 0.000014 0.000017 0.000066 0.000204 0.000170 0.000314 0.000311 0.000310 0.000255 0.000314 0.000356 0.000473 0.000286 0.000330 0.000547 0.000368 0.000372 0.000374 0.000250 0.000419 0.000530 0.000371 0.000304 0.000198 0.000101 0.000051 0.000021 0.000071 0.000131 0.000117 0.000227 0.000619 0.000492 0.000188 0.000103 0.000099 0.000049 0.000053 0.000088 0.000148 0.000090 0.000090 0.000144 0.000061 0.000054 0.000117 0.000074 0.000136 0.000141 0.000056 0.000155 0.000311 0.000205 0.000143 0.000221 0.000295 0.000132 0.000117 0.000234 0.000348 0.000446 0.000500 0.000263 0.000296 0.000630 0.001139 0.000879 0.000728 0.000202 0.000113 0.000046 0.000033 0.000016 0.000036 0.000031 0.000025 0.000027 0.000038 nan nan nan 0.000060 0.000183 0.000029 0.000068 0.000031 0.000035 0.000025 0.000034 0.000074 0.000137 0.000217 0.000065 0.000119 0.000110 0.000074 0.000020 0.000065 0.000049 0.000054 0.000042 0.000084 0.000070 0.000199 0.000542 0.000469 0.000583 0.000595 0.000392 0.000625 0.000458 0.000378 0.000289 0.000291 0.000288 0.000140 0.000065 0.000086 0.000077 0.000143 0.000222 0.000189 0.000197 0.000119 0.000118 0.000077 0.000168 0.000171 0.000193 0.000051 0.000022 0.000072 0.000102 0.000046 0.000014 0.000015 0.000039 0.000037 0.000122 0.000082 0.000095 0.000208 0.000348 0.000064 0.000129 0.000109 0.000083 0.000166 0.000293 0.000214 0.000423 0.000322 0.000556 0.000590 0.000665 0.000212 0.000250 0.000649 0.000447 0.000504 nan
nan nan 0.000242 nan nan nan 0.000361 0.000312 0.000287 0.000656 0.000447 0.000410 0.000597 0.000910 0.000839 0.001021 nan nan 0.000774 0.001193 0.003094 nan 0.003655 0.005030 0.006899 0.006484 0.009111 0.010307 0.008654 0.010516 0.011646 0.016489 0.019529 0.028458 0.052195 0.103977 0.193342 0.962054 11.288988 3.431337 11.346182 0.863692 0.154285 0.059338 0.025514 0.016526 0.008498 0.005159 0.003736 0.003017 0.002535 0.002026 0.002489 0.001731 0.001939 0.001355 0.000699 0.000471 0.000712 0.000446 0.000334 0.000574 0.000615 0.000861 0.000789 0.001031 0.001142 0.001483 0.001708 0.001945 0.001990 0.001880 0.001191 0.000973 0.000741 0.001937 0.001368 0.001069 0.001155 0.001411 0.000760 0.001345 0.000852 0.000950 0.000474 0.000472 0.000588 0.000763 0.000261 0.000236 0.000325 0.000138 0.000203 0.000400 0.000577 0.000706 0.000351 0.000191 0.000396 0.000625 0.000810 0.000627 0.000574 0.001071 0.000938 0.001085 0.001032 0.000872 0.001074 0.000722 0.000694 0.000530 0.000717 0.001171 0.001176 0.001066 0.001115 0.001566 0.000632 0.000773 0.000762 0.000385 0.000445 0.000358 0.000414 0.000521 0.000573 0.000370 0.000837 0.000684 0.000654 0.000726 0.000917 0.000780 0.000999 0.001052 0.000998 0.000497 0.000400 0.000510 0.000271 0.000299 0.000496 0.000108 0.000179 0.000202 0.000418 0.000432 0.000662 0.000511 0.000442 0.000781 0.000636 0.000706 0.000791 0.000262 0.000679 0.001025 0.000831 0.000799 0.000424 0.000211 0.000214 0.000500 0.000370 0.000156 0.000050 0.000105 0.000206 0.000285 0.000123 0.000054 0.000075 0.000039 0.000095 0.000142 0.000089 0.000146 0.000166 0.000209 0.000259 0.000181 0.000293 0.000559 0.000622 0.000648 0.000632 0.000379 0.000117 0.000478 0.000567 0.000342 0.000301 0.000454 0.000512 0.000974 0.000712 0.000797 0.000587 0.000823 0.000461 0.000646 0.000450 0.000779 0.000488 0.000274 0.000756 0.000527 0.001047 0.000873 0.000617 0.000689 0.000518 0.000392 0.000531 0.000254 0.000419 0.000391 0.000610 0.000386 0.000285 0.000062 0.000060 0.000147 0.000077 0.000068 0.000026 0.000089 0.000110 0.000133 0.000094 0.000057 0.000123 0.000066 0.000078 0.000064 0.000050 0.000117 0.000135 0.000094 0.000237 0.000587 0.000819 0.000475 nan 0.000216 0.000329 0.000349 0.000223 nan 0.000373 0.000390 0.000539 0.000437 nan nan nan 0.000389 nan nan nan nan nan nan nan nan nan nan nan nan nan nan nan nan 0.000223 0.000168 0.000111 0.000135 0.000257 0.000265 0.000308 0.000245 0.000322 0.000320 0.000132 0.000090 0.000041 0.000079 0.000265 0.000566 0.000371 0.000205 0.000129 0.000204 0.000259 0.000148 0.000070 0.000047 0.000044 0.000072 0.000072 0.000063 0.000070 0.000054 0.000041 0.000038 0.000046 0.000039 0.000067 0.000049 0.000051 0.000047 0.000023 0.000057 0.000102 0.000102 0.000096 0.000074 0.000092 0.000017 0.000003 0.000008 0.000018 0.000025 0.000041 0.000050 nan 0.000074 0.000025 0.000048 0.000126 0.000095 0.000075 0.000090 0.000016 0.000020 0.000073 nan nan 0.000008 0.000010 0.000012 0.000028 0.000032 0.000048 0.000010 0.000004 0.000034 nan 0.000052 0.000020 0.000031 0.000024 0.000054 0.000030 0.000029 nan nan 0.000125 0.000094 0.000015 0.000012 0.000004 0.000013 0.000039 0.000026 0.000032 0.000041 0.000165 0.000097 0.000066 0.000031 0.000072 0.000126 0.000054 0.000025 0.000017 0.000059 0.000070 0.000012 0.000048 0.000021 0.000032 0.000033 0.000046 0.000020 0.000019 0.000038 0.000069 0.000109 0.000137 0.000144 0.000138 0.000265 0.000303 0.000349 0.000243 0.000149 0.000071 0.000056 0.000025 0.000117 0.000133 0.000221 0.000232 0.000379 0.000286 0.000102 0.000169 0.000280 0.000108 0.000072 0.000103 0.000118 0.000232 0.000097 0.000172 0.000204 0.000142 0.000091 0.000080 0.000087 0.000070 0.000161 0.000144 0.000036 0.000011 0.000024 0.000014 0.000009 0.000060 0.000062 0.000045 0.000050 0.000011 0.000024 0.000052 0.000058 0.000169 0.000201 0.000099 0.000080 0.000076 0.000070 0.000115 0.000056 0.000020 nan nan 0.000073 0.000127 0.000134 0.000107 0.000054 0.000170 0.000112 0.000260 0.000199 0.000108 0.000288 0.000460 0.000333 0.000120 0.000122 0.000122 0.000182 0.000085 0.000136 0.000244 0.000231 0.000154 0.000164 0.000184 0.000173 0.000240 0.000102 0.000193 0.000124 0.000187 0.000084 0.000135 nan 0.000297 0.000280 0.000257 0.000242 0.000391 0.000322 0.000365 0.000172 0.000128 0.000309 0.000388 0.000388 0.000296 0.000132 0.000184 0.000207 0.000228 0.000129 0.000175 0.000075 0.000070 0.000094 0.000049 0.000066 0.000087 0.000075 0.000068 0.000061 0.000057 0.000038 0.000034 0.000026 0.000033 0.000026 0.000073 0.000066 0.000215 0.000325 0.000408 0.000250 0.000546 0.000480 0.000425 0.000369 0.000232 0.000273 0.000416 0.000378 0.000571 0.000380 0.000217 0.000358 0.000223 0.000279 0.000304 0.000148 0.000074 0.000079 0.000126 0.000073 0.000103 0.000111 0.000109 0.000242 0.000384 0.000146 0.000060 0.000068 0.000054 0.000099 0.000108 0.000117 0.000099 0.000042 0.000110 0.000089 0.000020 0.000039 0.000055 0.000214 0.000129 0.000095 0.000135 0.000308 0.000305 0.000168 0.000203 0.000154 0.000169 0.000224 0.000337 0.000242 0.000171 0.000356 0.000182 0.000233 0.000385 0.000397 0.000539 0.000392 0.000169 0.000110 0.000068 0.000041 0.000090 0.000130 0.000036 0.000068 0.000073 0.000063 nan nan nan 0.000052 0.000105 0.000082 0.000059 0.000081 0.000041 0.000035 0.000006 0.000024 0.000062 0.000194 0.000072 0.000176 0.000179 0.000089 0.000057 0.000055 0.000125 0.000066 0.000087 0.000159 0.000097 0.000158 0.000187 0.000391 0.000801 0.000652 0.000387 0.000439 0.000483 0.000249 0.000378 0.000326 0.000486 0.000201 0.000037 0.000150 0.000079 0.000105 0.000234 0.000115 0.000175 0.000086 0.000124 0.000063 0.000141 0.000210 0.000234 0.000150 0.000131 0.000104 0.000067 0.000077 0.000064 0.000024 0.000051 0.000122 0.000037 0.000072 0.000106 0.000106 0.000101 0.000093 0.000228 0.000117 0.000069 0.000087 0.000250 0.000243 0.000251 0.000298 0.000346 0.000517 0.000430 0.000272 0.000452 0.000445 0.000238 0.000512 nan
nan nan 0.000275 nan nan nan 0.000465 0.000709 0.000429 0.000386 0.000427 0.000397 0.000547 0.000578 0.000493 0.000536 nan nan 0.000484 0.000875 0.002178 nan 0.003713 0.004890 0.006251 0.005922 0.007121 0.006399 0.005355 0.005194 0.008067 0.014251 0.012869 0.016049 0.030771 0.055940 0.089443 0.154019 0.865295 11.346182 3.431337 11.174610 0.823450 0.112585 0.045610 0.021171 0.014921 0.008815 0.005874 0.005914 0.002703 0.002407 0.002206 0.001241 0.001594 0.001314 0.001549 0.001211 0.001231 0.001115 0.000726 0.000685 0.000533 0.000204 0.000711 0.001508 0.001106 0.001030 0.001445 0.002474 0.002878 0.001556 0.001552 0.000837 0.001525 0.001070 0.001604 0.002183 0.001174 0.001418 0.001982 0.001699 0.000967 0.001306 0.000813 0.000394 0.000609 0.000731 0.000555 0.000306 0.000336 0.000216 0.000524 0.000563 0.000756 0.000975 0.000351 0.000533 0.000437 0.000357 0.000708 0.000818 0.000650 0.000509 0.000860 0.000961 0.000974 0.001158 0.000870 0.000372 0.000717 0.000565 0.000449 0.000532 0.000550 0.000891 0.000955 0.001278 0.000710 0.000884 0.000867 0.000616 0.000479 0.000661 0.000412 0.000932 0.000779 0.000538 0.000620 0.000780 0.000967 0.000790 0.001171 0.001165 0.000767 0.001002 0.000932 0.001395 0.000624 0.000470 0.000524 0.000362 0.000543 0.000161 0.000245 0.000199 0.000678 0.000516 0.001039 0.000813 0.000583 0.000399 0.000407 0.000419 0.000292 0.000249 0.000479 0.000624 0.000438 0.000621 0.000203 0.000295 0.000236 0.000334 0.000176 0.000233 0.000054 0.000186 0.000072 0.000155 0.000148 0.000141 0.000046 0.000079 0.000083 0.000066 0.000149 0.000111 0.000108 0.000192 0.000369 0.000242 0.000428 0.000316 0.000394 0.000306 0.000783 0.000581 0.000310 0.000359 0.000257 0.000357 0.000497 0.000599 0.000402 0.000530 0.000940 0.000829 0.000589 0.000396 0.000272 0.000464 0.000438 0.000333 0.000279 0.000186 0.000576 0.000576 0.000857 0.000724 0.000586 0.000470 0.000322 0.000272 0.000411 0.000306 0.000250 0.000311 0.000716 0.000589 0.000161 0.000029 0.000077 0.000096 0.000053 0.000025 0.000059 0.000131 0.000066 0.000050 0.000056 0.000142 0.000207 0.000127 0.000108 0.000294 0.000067 0.000084 0.000134 0.000119 0.000268 0.000487 0.000587 0.000578 nan 0.000266 0.000231 0.000308 0.000458 nan 0.000472 0.000650 0.000554 0.000695 nan nan nan 0.000317 nan nan nan nan nan nan nan nan nan nan nan nan nan nan nan nan 0.000102 0.000141 0.000221 0.000138 0.000162 0.000192 0.000352 0.000486 0.000365 0.000184 0.000166 0.000159 0.000068 0.000084 0.000206 0.000148 0.000369 0.000159 0.000168 0.000226 0.000190 0.000105 0.000046 0.000053 0.000084 0.000114 0.000103 0.000060 0.000087 0.000035 0.000033 0.000016 0.000018 0.000014 0.000102 0.000061 0.000050 0.000016 0.000031 0.000017 0.000061 0.000097 0.000141 0.000069 0.000055 0.000127 0.000034 0.000015 0.000089 0.000048 0.000052 0.000089 nan 0.000099 0.000050 0.000030 0.000122 0.000060 0.000070 0.000079 0.000020 0.000079 0.000100 nan nan 0.000047 0.000025 0.000021 0.000041 0.000046 0.000039 0.000034 0.000027 0.000045 nan 0.000139 0.000100 0.000046 0.000028 0.000013 0.000028 0.000021 nan nan 0.000167 0.000114 0.000062 0.000064 0.000007 0.000021 0.000127 0.000046 0.000087 0.000132 0.000087 0.000100 0.000092 0.000050 0.000064 0.000039 0.000039 0.000046 0.000012 0.000041 0.000048 0.000030 0.000024 0.000075 0.000127 0.000139 0.000068 0.000012 0.000029 0.000154 0.000158 0.000094 0.000086 0.000074 0.000103 0.000080 0.000064 0.000243 0.000300 0.000146 0.000110 0.000035 0.000028 0.000046 0.000041 0.000121 0.000152 0.000169 0.000169 0.000116 0.000165 0.000156 0.000184 0.000098 0.000162 0.000220 0.000111 0.000108 0.000237 0.000177 0.000170 0.000174 0.000047 0.000056 0.000041 0.000056 0.000092 0.000043 0.000021 0.000044 0.000055 0.000046 0.000098 0.000036 0.000056 0.000095 0.000048 0.000032 0.000059 0.000061 0.000110 0.000139 0.000071 0.000046 0.000024 0.000048 0.000048 0.000038 0.000024 nan nan 0.000173 0.000118 0.000069 0.000094 0.000090 0.000208 0.000095 0.000174 0.000203 0.000152 0.000203 0.000235 0.000286 0.000181 0.000165 0.000172 0.000189 0.000080 0.000105 0.000079 0.000064 0.000038 0.000085 0.000162 0.000136 0.000108 0.000172 0.000153 0.000141 0.000213 0.000202 0.000161 nan 0.000211 0.000168 0.000329 0.000626 0.000392 0.000237 0.000293 0.000302 0.000266 0.000259 0.000314 0.000578 0.000458 0.000290 0.000120 0.000113 0.000079 0.000158 0.000116 0.000131 0.000075 0.000072 0.000025 0.000026 0.000062 0.000041 0.000043 0.000031 0.000045 0.000058 0.000019 0.000035 0.000076 0.000058 0.000068 0.000064 0.000264 0.000266 0.000342 0.000520 0.000293 0.000409 0.000296 0.000455 0.000372 0.000369 0.000475 0.000357 0.000368 0.000265 0.000268 0.000390 0.000277 0.000192 0.000106 0.000173 0.000092 0.000048 0.000131 0.000068 0.000090 0.000141 0.000166 0.000346 0.000270 0.000218 0.000110 0.000119 0.000244 0.000412 0.000295 0.000169 0.000113 0.000168 0.000226 0.000091 0.000030 0.000036 0.000028 0.000082 0.000113 0.000145 0.000205 0.000124 0.000226 0.000125 0.000207 0.000172 0.000207 0.000199 0.000320 0.000170 0.000318 0.000350 0.000198 0.000329 0.000374 0.000260 0.000457 0.000369 0.000263 0.000123 0.000190 0.000155 0.000095 0.000177 0.000064 0.000082 0.000025 0.000117 nan nan nan 0.000033 0.000089 0.000067 0.000049 0.000080 0.000023 0.000025 0.000026 0.000082 0.000041 0.000025 0.000025 0.000079 0.000086 0.000009 0.000044 0.000022 0.000010 0.000021 0.000059 0.000079 0.000105 0.000186 0.000270 0.000364 0.000328 0.000218 0.000348 0.000332 0.000271 0.000295 0.000195 0.000160 0.000425 0.000250 0.000205 0.000170 0.000127 0.000268 0.000124 0.000391 0.000323 0.000201 0.000140 0.000081 0.000301 0.000226 0.000352 0.000218 0.000134 0.000206 0.000089 0.000137 0.000105 0.000049 0.000096 0.000055 0.000086 0.000082 0.000064 0.000114 0.000136 0.000118 0.000043 0.000031 0.000019 0.000068 0.000285 0.000064 0.000152 0.000334 0.000357 0.000312 0.000351 0.000394 0.000171 0.000282 0.000328 0.000292 nan
nan nan 0.000337 nan nan nan 0.000510 0.000626 0.000367 0.000387 0.000319 0.000482 0.000325 0.000577 0.000907 0.000856 nan nan 0.000828 0.001196 0.001549 nan 0.001757 0.003443 0.003258 0.003922 0.004523 0.004498 0.005008 0.005479 0.006644 0.010113 0.009609 0.011455 0.023037 0.041769 0.070290 0.088619 0.179987 0.863692 11.174610 3.431337 11.051597 0.782869 0.099354 0.042919 0.023694 0.017897 0.009697 0.006107 0.004961 0.003948 0.002177 0.001594 0.001780 0.001489 0.001349 0.001460 0.001162 0.001806 0.002225 0.000771 0.000890 0.000924 0.001257 0.001390 0.000987 0.001383 0.001665 0.002060 0.001740 0.002304 0.001555 0.001667 0.001659 0.001239 0.001540 0.001733 0.001553 0.001387 0.001524 0.001720 0.000868 0.001795 0.001501 0.000923 0.000654 0.000846 0.000826 0.000423 0.000485 0.000538 0.000667 0.000945 0.000855 0.000703 0.000590 0.000533 0.000253 0.000428 0.000933 0.000551 0.000574 0.000703 0.000664 0.000506 0.001013 0.000826 0.000776 0.000679 0.000423 0.000539 0.000437 0.000341 0.000510 0.000406 0.001055 0.001123 0.000658 0.001027 0.001146 0.000742 0.000976 0.001534 0.000898 0.000554 0.000510 0.000731 0.000630 0.000301 0.000589 0.001078 0.001357 0.000620 0.000727 0.001267 0.000648 0.000989 0.000777 0.000700 0.000383 0.000454 0.000504 0.000484 0.000457 0.000421 0.000932 0.000696 0.000765 0.000779 0.000695 0.000459 0.000539 0.000594 0.000454 0.000673 0.000661 0.000475 0.000480 0.000466 0.000219 0.000117 0.000183 0.000425 0.000237 0.000396 0.000188 0.000280 0.000129 0.000258 0.000349 0.000262 0.000090 0.000280 0.000219 0.000169 0.000063 0.000082 0.000192 0.000268 0.000118 0.000167 0.000201 0.000192 0.000322 0.000169 0.000336 0.000607 0.000455 0.000425 0.000173 0.000232 0.000265 0.000152 0.000156 0.000229 0.000507 0.000548 0.000659 0.000307 0.000365 0.000412 0.000638 0.000443 0.000292 0.000343 0.000371 0.000794 0.000458 0.000317 0.000370 0.000352 0.000307 0.000221 0.000207 0.000291 0.000267 0.000173 0.000472 0.000463 0.000094 0.000068 0.000094 0.000065 0.000095 0.000201 0.000086 0.000046 0.000110 0.000116 0.000046 0.000119 0.000077 0.000145 0.000193 0.000190 0.000288 0.000154 0.000094 0.000158 0.000241 0.000487 0.000398 0.000380 nan 0.000378 0.000098 0.000236 0.000360 nan 0.000530 0.000414 0.000234 0.000213 nan nan nan 0.000108 nan nan nan nan nan nan nan nan nan nan nan nan nan nan nan nan 0.000065 0.000158 0.000119 0.000072 0.000050 0.000082 0.000180 0.000211 0.000308 0.000166 0.000346 0.000228 0.000106 0.000114 0.000294 0.000154 0.000264 0.000181 0.000070 0.000092 0.000203 0.000166 0.000187 0.000046 0.000020 0.000042 0.000095 0.000062 0.000135 0.000125 0.000066 0.000044 0.000031 0.000003 0.000119 0.000049 0.000119 0.000049 0.000041 0.000079 0.000113 0.000119 0.000322 0.000116 0.000125 0.000104 0.000179 0.000059 0.000100 0.000098 0.000075 0.000111 nan 0.000079 0.000097 0.000050 0.000072 0.000089 0.000164 0.000102 0.000056 0.000181 0.000098 nan nan 0.000012 0.000016 0.000026 0.000038 0.000012 0.000064 0.000041 0.000071 0.000106 nan 0.000056 0.000089 0.000054 0.000049 0.000040 0.000073 0.000068 nan nan 0.000209 0.000135 0.000087 0.000125 0.000066 0.000100 0.000080 0.000105 0.000089 0.000132 0.000224 0.000095 0.000183 0.000176 0.000223 0.000142 0.000095 0.000068 0.000068 0.000046 0.000080 0.000068 0.000070 0.000147 0.000148 0.000117 0.000084 0.000108 0.000133 0.000101 0.000071 0.000058 0.000165 0.000151 0.000221 0.000184 0.000217 0.000357 0.000264 0.000088 0.000078 0.000035 0.000041 0.000025 0.000051 0.000085 0.000098 0.000149 0.000173 0.000294 0.000232 0.000206 0.000159 0.000114 0.000080 0.000064 0.000048 0.000068 0.000133 0.000152 0.000066 0.000153 0.000054 0.000092 0.000029 0.000043 0.000175 0.000055 0.000016 0.000030 0.000055 0.000042 0.000116 0.000075 0.000113 0.000092 0.000060 0.000052 0.000082 0.000031 0.000082 0.000098 0.000100 0.000048 0.000043 0.000057 0.000060 0.000035 0.000045 nan nan 0.000085 0.000033 0.000020 0.000032 0.000029 0.000079 0.000043 0.000047 0.000033 0.000026 0.000060 0.000091 0.000176 0.000139 0.000073 0.000040 0.000081 0.000130 0.000082 0.000048 0.000036 0.000048 0.000033 0.000148 0.000066 0.000100 0.000043 0.000113 0.000117 0.000073 0.000054 0.000057 nan 0.000228 0.000070 0.000097 0.000175 0.000190 0.000260 0.000104 0.000214 0.000183 0.000117 0.000237 0.000342 0.000100 0.000171 0.000147 0.000086 0.000157 0.000297 0.000072 0.000188 0.000194 0.000128 0.000084 0.000042 0.000066 0.000102 0.000060 0.000010 0.000012 0.000052 0.000004 0.000026 0.000035 0.000073 0.000077 0.000070 0.000156 0.000178 0.000197 0.000283 0.000249 0.000242 0.000321 0.000386 0.000197 0.000231 0.000391 0.000251 0.000232 0.000226 0.000262 0.000282 0.000204 0.000121 0.000136 0.000190 0.000150 0.000072 0.000092 0.000129 0.000103 0.000117 0.000089 0.000167 0.000207 0.000164 0.000159 0.000183 0.000106 0.000111 0.000206 0.000251 0.000260 0.000169 0.000262 0.000095 0.000030 0.000030 0.000072 0.000066 0.000057 0.000059 0.000122 0.000079 0.000057 0.000161 0.000372 0.000353 0.000314 0.000296 0.000236 0.000374 0.000307 0.000146 0.000149 0.000297 0.000301 0.000315 0.000438 0.000397 0.000123 0.000095 0.000233 0.000261 0.000193 0.000152 0.000108 0.000184 0.000087 0.000152 nan nan nan 0.000073 0.000085 0.000061 0.000116 0.000145 0.000028 0.000038 0.000084 0.000117 0.000089 0.000055 0.000076 0.000128 0.000119 0.000036 0.000013 0.000010 0.000004 0.000051 0.000081 0.000094 0.000310 0.000317 0.000540 0.000495 0.000312 0.000153 0.000218 0.000185 0.000369 0.000386 0.000308 0.000125 0.000175 0.000140 0.000083 0.000133 0.000380 0.000170 0.000061 0.000153 0.000286 0.000171 0.000218 0.000093 0.000194 0.000144 0.000144 0.000116 0.000063 0.000036 0.000151 0.000116 0.000039 0.000069 0.000051 0.000126 0.000166 0.000064 0.000051 0.000102 0.000100 0.000106 0.000112 0.000021 0.000010 0.000052 0.000094 0.000036 0.000136 0.000159 0.000100 0.000137 0.000280 0.000264 0.000110 0.000254 0.000149 0.000145 nan
nan nan 0.000305 nan nan nan 0.000493 0.000454 0.000635 0.000537 0.000346 0.000510 0.000577 0.000786 0.001015 0.001347 nan nan 0.001505 0.002252 0.002626 nan 0.001653 0.002267 0.001820 0.002464 0.002978 0.003848 0.004645 0.005008 0.005899 0.008763 0.006721 0.010714 0.013380 0.022497 0.034417 0.044233 0.072198 0.154285 0.823450 11.051597 3.431337 11.140419 0.696721 0.107283 0.052697 0.027438 0.017903 0.013051 0.006291 0.007728 0.005878 0.003931 0.003507 0.003841 0.003121 0.002886 0.001921 0.001299 0.002350 0.001794 0.002042 0.002137 0.001874 0.001708 0.001928 0.001461 0.001717 0.001623 0.001132 0.001517 0.001444 0.001013 0.001152 0.000949 0.001486 0.001212 0.001009 0.000752 0.001036 0.001103 0.001090 0.001481 0.002271 0.001100 0.000777 0.001164 0.000755 0.000867 0.000510 0.000962 0.000910 0.001031 0.000572 0.000628 0.000620 0.000494 0.000493 0.000633 0.000822 0.000612 0.000711 0.000702 0.000685 0.000592 0.000579 0.000930 0.000399 0.000437 0.000314 0.000384 0.000200 0.000262 0.000530 0.000564 0.000664 0.000411 0.000321 0.000373 0.000629 0.000331 0.000586 0.000811 0.000275 0.000633 0.000665 0.000387 0.000521 0.000200 0.000683 0.001108 0.000790 0.000413 0.000574 0.000924 0.000527 0.000506 0.000676 0.000722 0.000669 0.000478 0.000329 0.000384 0.000674 0.000544 0.001506 0.000849 0.000606 0.000409 0.000300 0.000356 0.000539 0.000497 0.000634 0.000776 0.000500 0.000427 0.000396 0.000277 0.000373 0.000275 0.000336 0.000240 0.000166 0.000412 0.000075 0.000155 0.000300 0.000258 0.000282 0.000352 0.000155 0.000072 0.000183 0.000242 0.000185 0.000296 0.000329 0.000267 0.000253 0.000315 0.000193 0.000224 0.000336 0.000311 0.000292 0.000225 0.000272 0.000265 0.000131 0.000124 0.000213 0.000207 0.000152 0.000253 0.000336 0.000307 0.000172 0.000251 0.000221 0.000248 0.000342 0.000259 0.000104 0.000191 0.000384 0.000414 0.000256 0.000250 0.000296 0.000412 0.000337 0.000170 0.000135 0.000262 0.000261 0.000285 0.000138 0.000147 0.000061 0.000102 0.000070 0.000042 0.000014 0.000086 0.000070 0.000084 0.000168 0.000116 0.000102 0.000093 0.000233 0.000179 0.000209 0.000189 0.000438 0.000312 0.000279 0.000472 0.000114 0.000286 0.000335 0.000271 nan 0.000175 0.000086 0.000176 0.000128 nan 0.000442 0.000195 0.000124 0.000196 nan nan nan 0.000029 nan nan nan nan nan nan nan nan nan nan nan nan nan nan nan nan 0.000068 0.000148 0.000128 0.000034 0.000035 0.000048 0.000048 0.000026 0.000094 0.000048 0.000149 0.000272 0.000206 0.000154 0.000337 0.000147 0.000064 0.000173 0.000117 0.000108 0.000108 0.000148 0.000155 0.000113 0.000089 0.000094 0.000072 0.000092 0.000295 0.000148 0.000107 0.000137 0.000104 0.000096 0.000063 0.000046 0.000122 0.000092 0.000040 0.000021 0.000122 0.000156 0.000221 0.000365 0.000063 0.000053 0.000069 0.000031 0.000072 0.000086 0.000051 0.000099 nan 0.000192 0.000175 0.000141 0.000116 0.000219 0.000326 0.000053 0.000062 0.000112 0.000240 nan nan 0.000041 0.000030 0.000097 0.000103 0.000026 0.000082 0.000021 0.000046 0.000066 nan 0.000052 0.000089 0.000050 0.000013 0.000056 0.000040 0.000068 nan nan 0.000224 0.000102 0.000081 0.000179 0.000081 0.000206 0.000068 0.000128 0.000246 0.000222 0.000227 0.000198 0.000168 0.000183 0.000126 0.000219 0.000165 0.000112 0.000133 0.000108 0.000075 0.000038 0.000183 0.000092 0.000141 0.000018 0.000062 0.000111 0.000092 0.000050 0.000125 0.000116 0.000130 0.000093 0.000177 0.000124 0.000109 0.000124 0.000133 0.000048 0.000109 0.000038 0.000086 0.000035 0.000093 0.000139 0.000039 0.000097 0.000121 0.000233 0.000234 0.000054 0.000136 0.000054 0.000030 0.000056 0.000046 0.000035 0.000085 0.000145 0.000052 0.000049 0.000006 0.000089 0.000117 0.000080 0.000055 0.000017 0.000042 0.000048 0.000038 0.000035 0.000072 0.000108 0.000110 0.000057 0.000066 0.000097 0.000105 0.000022 0.000032 0.000011 0.000064 0.000029 0.000027 0.000053 0.000039 0.000013 0.000014 nan nan 0.000095 0.000032 0.000020 0.000010 0.000023 0.000031 0.000085 0.000086 0.000067 0.000018 0.000062 0.000112 0.000173 0.000085 0.000043 0.000036 0.000071 0.000141 0.000064 0.000053 0.000099 0.000072 0.000049 0.000099 0.000100 0.000152 0.000066 0.000030 0.000102 0.000050 0.000066 0.000060 nan 0.000128 0.000119 0.000067 0.000122 0.000089 0.000238 0.000282 0.000172 0.000150 0.000138 0.000166 0.000181 0.000092 0.000074 0.000048 0.000053 0.000116 0.000141 0.000116 0.000213 0.000116 0.000279 0.000189 0.000125 0.000055 0.000065 0.000089 0.000068 0.000011 0.000010 0.000003 0.000015 0.000018 0.000061 0.000050 0.000032 0.000050 0.000114 0.000052 0.000161 0.000136 0.000234 0.000117 0.000088 0.000311 0.000418 0.000180 0.000101 0.000078 0.000341 0.000289 0.000294 0.000257 0.000258 0.000203 0.000155 0.000094 0.000049 0.000117 0.000142 0.000153 0.000124 0.000105 0.000174 0.000168 0.000139 0.000274 0.000100 0.000074 0.000055 0.000183 0.000155 0.000285 0.000196 0.000340 0.000166 0.000135 0.000070 0.000052 0.000045 0.000093 0.000110 0.000145 0.000094 0.000126 0.000145 0.000322 0.000386 0.000108 0.000112 0.000195 0.000184 0.000156 0.000067 0.000150 0.000090 0.000072 0.000135 0.000539 0.000228 0.000109 0.000104 0.000179 0.000344 0.000153 0.000078 0.000054 0.000038 0.000069 0.000177 nan nan nan 0.000065 0.000131 0.000198 0.000104 0.000217 0.000131 0.000061 0.000075 0.000050 0.000102 0.000079 0.000094 0.000111 0.000024 0.000036 0.000041 0.000010 0.000049 0.000047 0.000118 0.000179 0.000398 0.000302 0.000338 0.000274 0.000107 0.000160 0.000110 0.000180 0.000418 0.000328 0.000375 0.000321 0.000166 0.000055 0.000069 0.000170 0.000321 0.000317 0.000264 0.000221 0.000409 0.000265 0.000348 0.000137 0.000197 0.000048 0.000068 0.000081 0.000067 0.000040 0.000072 0.000128 0.000037 0.000096 0.000067 0.000077 0.000095 0.000038 0.000075 0.000015 0.000035 0.000066 0.000118 0.000070 0.000002 0.000026 0.000048 0.000062 0.000054 0.000098 0.000098 0.000077 0.000207 0.000155 0.000095 0.000259 0.000244 0.000089 nan
nan nan 0.000564 nan nan nan 0.000564 0.001050 0.002300 0.001095 0.000840 0.000919 0.000898 0.001108 0.001089 0.001026 nan nan 0.001812 0.002012 0.002314 nan 0.001217 0.001278 0.001683 0.001434 0.001645 0.001929 0.002453 0.002944 0.002824 0.003494 0.005927 0.006572 0.006590 0.008991 0.015543 0.023608 0.039833 0.059338 0.112585 0.782869 11.140419 3.431337 11.115369 0.785618 0.152347 0.076818 0.048273 0.028502 0.015779 0.018495 0.012272 0.006198 0.007049 0.007100 0.007937 0.005512 0.003786 0.003143 0.004384 0.004389 0.002428 0.002130 0.002257 0.002768 0.001224 0.001591 0.001163 0.001149 0.001102 0.001079 0.000873 0.000492 0.000887 0.000915 0.000629 0.000828 0.000409 0.000265 0.000649 0.000808 0.000487 0.001022 0.000813 0.000975 0.000826 0.001340 0.001278 0.001235 0.000742 0.001069 0.000768 0.000915 0.000638 0.000308 0.000356 0.000840 0.000959 0.000553 0.000874 0.000588 0.000930 0.000799 0.000732 0.000679 0.000322 0.000572 0.000365 0.000309 0.000339 0.000395 0.000117 0.000077 0.000377 0.000405 0.000441 0.000459 0.000376 0.000322 0.000294 0.000214 0.000383 0.000291 0.000127 0.000229 0.000178 0.000234 0.000181 0.000062 0.000170 0.000620 0.000215 0.000166 0.000263 0.000416 0.000267 0.000400 0.000653 0.000667 0.001322 0.000649 0.000369 0.000627 0.001002 0.000798 0.001156 0.000545 0.000400 0.000326 0.000311 0.000304 0.000253 0.000208 0.000352 0.000464 0.000313 0.000315 0.000332 0.000165 0.000281 0.000484 0.000436 0.000248 0.000229 0.000362 0.000188 0.000375 0.000586 0.000370 0.000150 0.000184 0.000300 0.000231 0.000496 0.000315 0.000288 0.000311 0.000320 0.000339 0.000299 0.000145 0.000316 0.000472 0.000192 0.000176 0.000114 0.000064 0.000095 0.000180 0.000121 0.000130 0.000087 0.000093 0.000075 0.000064 0.000166 0.000155 0.000082 0.000109 0.000115 0.000136 0.000111 0.000258 0.000170 0.000056 0.000388 0.000306 0.000399 0.000177 0.000150 0.000220 0.000199 0.000237 0.000161 0.000179 0.000228 0.000296 0.000243 0.000219 0.000312 0.000247 0.000183 0.000205 0.000063 0.000134 0.000246 0.000210 0.000187 0.000223 0.000222 0.000254 0.000564 0.000354 0.000234 0.000302 0.000339 0.000520 0.000591 0.000558 0.000236 0.000072 0.000126 0.000019 nan 0.000095 0.000144 0.000161 0.000111 nan 0.000075 0.000061 0.000082 0.000155 nan nan nan 0.000055 nan nan nan nan nan nan nan nan nan nan nan nan nan nan nan nan 0.000068 0.000089 0.000089 0.000020 0.000021 0.000075 0.000075 0.000010 0.000034 0.000048 0.000057 0.000095 0.000082 0.000174 0.000122 0.000099 0.000134 0.000161 0.000060 0.000101 0.000126 0.000097 0.000105 0.000070 0.000031 0.000048 0.000021 0.000008 0.000073 0.000055 0.000070 0.000174 0.000143 0.000067 0.000091 0.000086 0.000158 0.000202 0.000117 0.000102 0.000112 0.000113 0.000134 0.000117 0.000042 0.000069 0.000110 0.000070 0.000105 0.000105 0.000119 0.000134 nan 0.000155 0.000119 0.000074 0.000120 0.000240 0.000437 0.000119 0.000211 0.000140 0.000097 nan nan 0.000147 0.000038 0.000035 0.000158 0.000116 0.000043 0.000038 0.000056 0.000082 nan 0.000167 0.000060 0.000031 0.000057 0.000106 0.000052 0.000062 nan nan 0.000136 0.000142 0.000243 0.000648 0.000287 0.000157 0.000191 0.000339 0.000134 0.000099 0.000187 0.000231 0.000246 0.000206 0.000055 0.000094 0.000123 0.000139 0.000211 0.000171 0.000148 0.000103 0.000262 0.000245 0.000188 0.000200 0.000071 0.000105 0.000105 0.000046 0.000152 0.000082 0.000056 0.000039 0.000023 0.000064 0.000062 0.000087 0.000131 0.000088 0.000029 0.000035 0.000014 0.000017 0.000024 0.000062 0.000020 0.000008 0.000008 0.000011 0.000069 0.000039 0.000046 0.000024 0.000057 0.000097 0.000073 0.000033 0.000057 0.000111 0.000038 0.000020 0.000018 0.000074 0.000057 0.000060 0.000081 0.000046 0.000094 0.000150 0.000200 0.000076 0.000107 0.000214 0.000233 0.000119 0.000151 0.000066 0.000056 0.000030 0.000017 0.000001 0.000011 0.000012 0.000007 0.000010 0.000008 0.000014 0.000029 nan nan 0.000017 0.000044 0.000027 0.000007 0.000015 0.000037 0.000028 0.000055 0.000037 0.000012 0.000043 0.000052 0.000084 0.000070 0.000006 0.000007 0.000015 0.000041 0.000032 0.000006 0.000032 0.000066 0.000066 0.000063 0.000060 0.000026 0.000007 0.000014 0.000049 0.000025 0.000065 0.000081 nan 0.000096 0.000113 0.000134 0.000091 0.000076 0.000097 0.000096 0.000093 0.000153 0.000079 0.000117 0.000041 0.000057 0.000054 0.000221 0.000113 0.000074 0.000105 0.000015 0.000022 0.000034 0.000137 0.000191 0.000079 0.000044 0.000160 0.000091 0.000051 0.000081 0.000029 0.000015 0.000038 0.000028 0.000073 0.000123 0.000044 0.000033 0.000103 0.000066 0.000044 0.000074 0.000097 0.000077 0.000080 0.000163 0.000126 0.000128 0.000075 0.000146 0.000130 0.000050 0.000017 0.000110 0.000159 0.000108 0.000120 0.000114 0.000135 0.000180 0.000060 0.000195 0.000120 0.000064 0.000074 0.000098 0.000150 0.000124 0.000092 0.000092 0.000079 0.000176 0.000139 0.000187 0.000134 0.000209 0.000099 0.000147 0.000243 0.000117 0.000078 0.000081 0.000067 0.000061 0.000059 0.000059 0.000117 0.000207 0.000123 0.000089 0.000134 0.000111 0.000163 0.000156 0.000185 0.000256 0.000123 0.000167 0.000197 0.000277 0.000166 0.000152 0.000050 0.000154 0.000213 0.000307 0.000104 0.000298 0.000187 0.000103 0.000094 nan nan nan 0.000033 0.000051 0.000113 0.000057 0.000137 0.000179 0.000201 0.000141 0.000066 0.000065 0.000016 0.000049 0.000030 0.000026 0.000036 0.000042 0.000070 0.000124 0.000027 0.000130 0.000225 0.000453 0.000258 0.000402 0.000317 0.000137 0.000150 0.000073 0.000233 0.000288 0.000165 0.000414 0.000442 0.000188 0.000185 0.000136 0.000104 0.000209 0.000086 0.000247 0.000133 0.000297 0.000160 0.000172 0.000096 0.000053 0.000015 0.000033 0.000007 0.000028 0.000051 0.000024 0.000086 0.000039 0.000044 0.000029 0.000026 0.000056 0.000050 0.000040 0.000009 0.000015 0.000039 0.000041 0.000086 0.000014 0.000024 0.000029 0.000052 0.000048 0.000052 0.000065 0.000067 0.000053 0.000108 0.000090 0.000065 0.000097 0.000155 nan
nan nan 0.000673 nan nan nan 0.000968 0.000938 0.001334 0.000962 0.001031 0.000815 0.001033 0.001056 0.001440 0.002096 nan nan 0.001262 0.002027 0.001633 nan 0.001550 0.000788 0.000689 0.000812 0.001196 0.001587 0.000971 0.001576 0.001586 0.002325 0.004778 0.004921 0.003892 0.005588 0.009791 0.013648 0.014551 0.025514 0.045610 0.099354 0.696721 11.115369 3.431337 11.030839 0.918214 0.186413 0.109516 0.059147 0.029427 0.025735 0.019324 0.012432 0.009064 0.008697 0.006478 0.005812 0.006354 0.005226 0.003777 0.003933 0.004172 0.003623 0.002356 0.003727 0.002393 0.002332 0.001155 0.000590 0.000890 0.000870 0.000612 0.000531 0.000812 0.000745 0.000599 0.000435 0.000284 0.000479 0.000728 0.000808 0.000260 0.000514 0.000386 0.001074 0.000463 0.000706 0.000982 0.001304 0.001319 0.001206 0.000822 0.000374 0.000511 0.000433 0.000739 0.000822 0.000940 0.000485 0.001018 0.000719 0.000937 0.000636 0.000455 0.000557 0.000123 0.000123 0.000105 0.000142 0.000136 0.000145 0.000123 0.000044 0.000158 0.000092 0.000187 0.000110 0.000177 0.000273 0.000246 0.000169 0.000185 0.000347 0.000140 0.000246 0.000175 0.000104 0.000157 0.000133 0.000154 0.000267 0.000084 0.000082 0.000126 0.000318 0.000484 0.000680 0.000688 0.000440 0.001150 0.000557 0.000835 0.000382 0.000585 0.000437 0.001009 0.001067 0.000727 0.000814 0.000372 0.000271 0.000339 0.000213 0.000334 0.000271 0.000392 0.000254 0.000238 0.000073 0.000366 0.000384 0.000394 0.000323 0.000283 0.000450 0.000732 0.000407 0.000581 0.000230 0.000439 0.000187 0.000441 0.000790 0.000246 0.000097 0.000430 0.000400 0.000313 0.000183 0.000191 0.000256 0.000319 0.000416 0.000145 0.000087 0.000052 0.000029 0.000073 0.000245 0.000199 0.000093 0.000058 0.000092 0.000055 0.000033 0.000057 0.000038 0.000022 0.000056 0.000014 0.000070 0.000077 0.000137 0.000075 0.000065 0.000196 0.000311 0.000290 0.000108 0.000050 0.000098 0.000085 0.000060 0.000064 0.000080 0.000224 0.000369 0.000308 0.000661 0.000415 0.000221 0.000289 0.000260 0.000128 0.000182 0.000363 0.000455 0.000274 0.000368 0.000347 0.000154 0.000539 0.000572 0.000606 0.000497 0.000488 0.000568 0.001004 0.000325 0.000388 0.000189 0.000060 0.000013 nan 0.000046 0.000036 0.000035 0.000073 nan 0.000022 0.000110 0.000172 0.000057 nan nan nan 0.000014 nan nan nan nan nan nan nan nan nan nan nan nan nan nan nan nan 0.000080 0.000095 0.000031 0.000001 0.000041 0.000046 0.000074 0.000051 0.000046 0.000026 0.000019 0.000024 0.000088 0.000101 0.000101 0.000089 0.000164 0.000055 0.000114 0.000082 0.000081 0.000154 0.000058 0.000061 0.000013 0.000008 0.000006 0.000004 0.000026 0.000033 0.000069 0.000182 0.000065 0.000089 0.000104 0.000105 0.000099 0.000186 0.000230 0.000217 0.000125 0.000086 0.000235 0.000175 0.000102 0.000183 0.000128 0.000075 0.000057 0.000094 0.000094 0.000181 nan 0.000299 0.000298 0.000168 0.000148 0.000193 0.000310 0.000218 0.000258 0.000204 0.000185 nan nan 0.000209 0.000054 0.000131 0.000272 0.000210 0.000173 0.000141 0.000057 0.000116 nan 0.000214 0.000047 0.000064 0.000097 0.000235 0.000079 0.000082 nan nan 0.000116 0.000175 0.000252 0.000530 0.000474 0.000393 0.000320 0.000280 0.000396 0.000150 0.000194 0.000428 0.000491 0.000258 0.000179 0.000209 0.000142 0.000103 0.000336 0.000169 0.000126 0.000098 0.000329 0.000220 0.000292 0.000365 0.000207 0.000111 0.000240 0.000111 0.000174 0.000181 0.000108 0.000084 0.000142 0.000149 0.000095 0.000082 0.000100 0.000102 0.000073 0.000058 0.000032 0.000010 0.000008 0.000047 0.000061 0.000048 0.000021 0.000015 0.000033 0.000018 0.000017 0.000047 0.000045 0.000027 0.000033 0.000022 0.000015 0.000038 0.000029 0.000009 0.000025 0.000067 0.000044 0.000015 0.000021 0.000037 0.000102 0.000115 0.000149 0.000084 0.000091 0.000260 0.000236 0.000165 0.000107 0.000061 0.000054 0.000020 0.000005 0.000000 0.000003 0.000040 0.000010 0.000006 0.000014 0.000007 0.000004 nan nan 0.000008 0.000010 0.000061 0.000007 0.000007 0.000021 0.000014 0.000029 0.000012 0.000002 0.000011 0.000017 0.000063 0.000042 0.000015 0.000013 0.000009 0.000014 0.000048 0.000015 0.000025 0.000066 0.000159 0.000085 0.000074 0.000044 0.000031 0.000046 0.000018 0.000017 0.000019 0.000065 nan 0.000053 0.000092 0.000074 0.000081 0.000128 0.000050 0.000042 0.000027 0.000140 0.000065 0.000089 0.000017 0.000017 0.000015 0.000023 0.000047 0.000032 0.000033 0.000028 0.000016 0.000019 0.000052 0.000077 0.000027 0.000017 0.000050 0.000076 0.000041 0.000153 0.000154 0.000086 0.000047 0.000059 0.000084 0.000103 0.000064 0.000108 0.000050 0.000060 0.000033 0.000008 0.000076 0.000033 0.000100 0.000120 0.000090 0.000072 0.000073 0.000088 0.000048 0.000090 0.000021 0.000054 0.000095 0.000173 0.000120 0.000047 0.000060 0.000048 0.000052 0.000157 0.000227 0.000108 0.000134 0.000054 0.000046 0.000039 0.000089 0.000123 0.000046 0.000057 0.000105 0.000072 0.000036 0.000096 0.000104 0.000067 0.000067 0.000110 0.000013 0.000016 0.000031 0.000102 0.000067 0.000111 0.000096 0.000111 0.000126 0.000169 0.000095 0.000043 0.000068 0.000084 0.000173 0.000162 0.000244 0.000242 0.000177 0.000108 0.000064 0.000213 0.000109 0.000103 0.000211 0.000103 0.000201 0.000270 0.000290 0.000325 0.000157 nan nan nan 0.000092 0.000075 0.000160 0.000102 0.000148 0.000194 0.000338 0.000065 0.000084 0.000074 0.000053 0.000024 0.000011 0.000019 0.000059 0.000025 0.000070 0.000076 0.000061 0.000057 0.000188 0.000335 0.000366 0.000237 0.000099 0.000030 0.000061 0.000050 0.000086 0.000036 0.000028 0.000144 0.000268 0.000232 0.000460 0.000137 0.000259 0.000081 0.000057 0.000216 0.000110 0.000086 0.000147 0.000168 0.000031 0.000004 0.000017 0.000016 0.000016 0.000005 0.000049 0.000006 0.000022 0.000005 0.000026 0.000036 0.000023 0.000029 0.000074 0.000062 0.000002 0.000016 0.000043 0.000019 0.000010 0.000010 0.000022 0.000016 0.000028 0.000075 0.000029 0.000043 0.000079 0.000075 0.000068 0.000025 0.000035 0.000066 0.000131 nan
nan nan 0.000314 nan nan nan 0.000985 0.000954 0.000906 0.000953 0.000617 0.000790 0.000607 0.000972 0.001637 0.002326 nan nan 0.002001 0.002795 0.001934 nan 0.001656 0.000872 0.001030 0.000905 0.000565 0.001343 0.001137 0.001236 0.001045 0.002111 0.003491 0.003811 0.001921 0.002062 0.003269 0.005054 0.010771 0.016526 0.021171 0.042919 0.107283 0.785618 11.030839 3.431337 11.334164 0.933405 0.201417 0.111367 0.060073 0.041134 0.030870 0.021059 0.010567 0.009064 0.010940 0.007209 0.006463 0.005392 0.004711 0.002734 0.003597 0.003467 0.004177 0.005019 0.003249 0.001998 0.000947 0.000573 0.000490 0.000602 0.000923 0.000580 0.000856 0.000868 0.000472 0.000273 0.000197 0.000369 0.000449 0.000492 0.000387 0.001305 0.001235 0.001397 0.001054 0.001014 0.000863 0.001308 0.001035 0.000999 0.000933 0.000541 0.000437 0.001064 0.000923 0.000844 0.001174 0.001453 0.001100 0.000851 0.000481 0.000106 0.000233 0.000139 0.000142 0.000227 0.000141 0.000216 0.000193 0.000090 0.000069 0.000123 0.000094 0.000179 0.000252 0.000207 0.000216 0.000211 0.000298 0.000115 0.000009 0.000058 0.000101 0.000149 0.000057 0.000069 0.000069 0.000030 0.000066 0.000202 0.000258 0.000084 0.000194 0.000389 0.000347 0.000192 0.000660 0.000656 0.000930 0.000643 0.000492 0.000325 0.000240 0.000466 0.000634 0.000656 0.000360 0.000235 0.000258 0.000204 0.000343 0.000205 0.000122 0.000114 0.000164 0.000207 0.000200 0.000149 0.000211 0.000537 0.000333 0.000240 0.000310 0.000528 0.000924 0.000673 0.000322 0.000276 0.000528 0.000515 0.000172 0.000452 0.000241 0.000188 0.000228 0.000289 0.000248 0.000298 0.000180 0.000202 0.000394 0.000254 0.000165 0.000137 0.000094 0.000105 0.000062 0.000136 0.000184 0.000162 0.000049 0.000061 0.000072 0.000064 0.000007 0.000054 0.000035 0.000075 0.000010 0.000062 0.000048 0.000073 0.000054 0.000041 0.000038 0.000120 0.000145 0.000120 0.000064 0.000075 0.000008 0.000032 0.000021 0.000046 0.000063 0.000193 0.000260 0.000860 0.000628 0.000374 0.000371 0.000193 0.000140 0.000154 0.000191 0.000164 0.000217 0.000594 0.000457 0.000278 0.000656 0.000782 0.000628 0.000598 0.000679 0.000475 0.000654 0.000119 0.000222 0.000191 0.000126 0.000014 nan 0.000097 0.000055 0.000022 0.000041 nan 0.000050 0.000103 0.000082 0.000041 nan nan nan 0.000026 nan nan nan nan nan nan nan nan nan nan nan nan nan nan nan nan 0.000021 0.000022 0.000016 0.000001 0.000012 0.000018 0.000009 0.000004 0.000007 0.000027 0.000023 0.000038 0.000047 0.000084 0.000077 0.000167 0.000107 0.000099 0.000041 0.000042 0.000094 0.000054 0.000100 0.000042 0.000013 0.000010 0.000019 0.000025 0.000045 0.000122 0.000128 0.000206 0.000049 0.000328 0.000134 0.000067 0.000126 0.000198 0.000247 0.000266 0.000089 0.000116 0.000698 0.000647 0.000410 0.000219 0.000111 0.000095 0.000122 0.000128 0.000198 0.000150 nan 0.000279 0.000172 0.000323 0.000220 0.000109 0.000324 0.000235 0.000162 0.000145 0.000133 nan nan 0.000104 0.000046 0.000114 0.000332 0.000108 0.000330 0.000128 0.000053 0.000205 nan 0.000151 0.000179 0.000109 0.000066 0.000104 0.000089 0.000360 nan nan 0.000066 0.000311 0.000380 0.000409 0.000807 0.000729 0.000488 0.000404 0.000407 0.000164 0.000082 0.000195 0.000493 0.000352 0.000639 0.000350 0.000169 0.000203 0.000521 0.000139 0.000187 0.000372 0.000378 0.000166 0.000317 0.000238 0.000334 0.000099 0.000061 0.000120 0.000186 0.000260 0.000095 0.000069 0.000050 0.000079 0.000094 0.000063 0.000046 0.000029 0.000075 0.000051 0.000034 0.000038 0.000030 0.000030 0.000084 0.000110 0.000084 0.000083 0.000093 0.000024 0.000009 0.000012 0.000016 0.000012 0.000008 0.000027 0.000010 0.000015 0.000020 0.000022 0.000046 0.000050 0.000012 0.000022 0.000020 0.000046 0.000069 0.000055 0.000072 0.000057 0.000063 0.000088 0.000094 0.000089 0.000030 0.000015 0.000016 0.000047 0.000005 0.000002 0.000001 0.000017 0.000008 0.000006 0.000002 0.000004 0.000002 nan nan 0.000005 0.000001 0.000017 0.000003 0.000003 0.000010 0.000014 0.000013 0.000004 0.000007 0.000007 0.000008 0.000016 0.000035 0.000026 0.000030 0.000020 0.000012 0.000038 0.000035 0.000026 0.000025 0.000102 0.000106 0.000044 0.000029 0.000043 0.000059 0.000023 0.000013 0.000067 0.000072 nan 0.000055 0.000011 0.000034 0.000091 0.000097 0.000024 0.000033 0.000033 0.000016 0.000028 0.000019 0.000003 0.000004 0.000006 0.000015 0.000040 0.000029 0.000005 0.000020 0.000006 0.000012 0.000041 0.000053 0.000011 0.000036 0.000038 0.000099 0.000048 0.000150 0.000099 0.000069 0.000104 0.000084 0.000084 0.000081 0.000036 0.000025 0.000107 0.000029 0.000033 0.000004 0.000020 0.000080 0.000041 0.000044 0.000029 0.000003 0.000020 0.000025 0.000058 0.000040 0.000036 0.000108 0.000064 0.000076 0.000166 0.000056 0.000071 0.000073 0.000075 0.000227 0.000310 0.000193 0.000071 0.000082 0.000060 0.000062 0.000063 0.000068 0.000048 0.000016 0.000013 0.000116 0.000094 0.000061 0.000092 0.000064 0.000106 0.000122 0.000030 0.000036 0.000090 0.000173 0.000091 0.000091 0.000041 0.000035 0.000060 0.000214 0.000125 0.000076 0.000125 0.000129 0.000055 0.000117 0.000304 0.000163 0.000139 0.000072 0.000095 0.000250 0.000207 0.000118 0.000347 0.000183 0.000309 0.000512 0.000296 0.000447 0.000489 nan nan nan 0.000099 0.000140 0.000212 0.000425 0.000343 0.000347 0.000430 0.000189 0.000150 0.000264 0.000030 0.000031 0.000053 0.000023 0.000047 0.000017 0.000063 0.000013 0.000098 0.000196 0.000390 0.000490 0.000241 0.000112 0.000110 0.000094 0.000035 0.000075 0.000113 0.000024 0.000066 0.000198 0.000234 0.000137 0.000197 0.000221 0.000174 0.000133 0.000104 0.000065 0.000053 0.000107 0.000122 0.000128 0.000020 0.000012 0.000015 0.000019 0.000030 0.000012 0.000030 0.000021 0.000021 0.000004 0.000020 0.000036 0.000033 0.000019 0.000063 0.000031 0.000011 0.000045 0.000005 0.000005 0.000004 0.000008 0.000020 0.000039 0.000020 0.000046 0.000007 0.000046 0.000079 0.000021 0.000081 0.000161 0.000070 0.000052 0.000151 nan
nan nan 0.000364 nan nan nan 0.001810 0.001633 0.000782 0.000500 0.000905 0.000521 0.000513 0.001537 0.002560 0.002489 nan nan 0.002158 0.002529 0.001421 nan 0.000507 0.000725 0.000890 0.000988 0.000525 0.000584 0.000638 0.000650 0.000783 0.001779 0.001642 0.002546 0.001976 0.002011 0.002133 0.003736 0.005978 0.008498 0.014921 0.023694 0.052697 0.152347 0.918214 11.334164 3.431337 11.273922 0.914964 0.185614 0.096072 0.052320 0.035881 0.025806 0.016279 0.013535 0.010980 0.007671 0.007423 0.005939 0.005070 0.005512 0.003390 0.003971 0.005601 0.002173 0.002451 0.001740 0.001538 0.000930 0.000773 0.000553 0.000893 0.000464 0.000274 0.000539 0.000479 0.000481 0.000521 0.000481 0.000737 0.000491 0.000675 0.000591 0.001365 0.001409 0.001386 0.001065 0.001009 0.001223 0.000894 0.000831 0.000822 0.000907 0.000524 0.001039 0.000996 0.001216 0.001314 0.001134 0.000665 0.000375 0.000167 0.000175 0.000260 0.000249 0.000045 0.000227 0.000323 0.000154 0.000130 0.000167 0.000059 0.000027 0.000078 0.000203 0.000128 0.000087 0.000167 0.000390 0.000216 0.000196 0.000031 0.000041 0.000030 0.000094 0.000066 0.000152 0.000048 0.000046 0.000051 0.000050 0.000150 0.000182 0.000236 0.000254 0.000156 0.000192 0.000197 0.000285 0.000366 0.000244 0.000283 0.000405 0.000640 0.000403 0.000968 0.000393 0.000207 0.000187 0.000241 0.000139 0.000214 0.000102 0.000183 0.000073 0.000224 0.000135 0.000109 0.000146 0.000172 0.000262 0.000489 0.000319 0.000331 0.000270 0.000519 0.000584 0.000407 0.000296 0.000308 0.000294 0.000086 0.000233 0.000236 0.000267 0.000224 0.000147 0.000235 0.000334 0.000224 0.000182 0.000173 0.000288 0.000132 0.000089 0.000066 0.000097 0.000058 0.000080 0.000142 0.000097 0.000094 0.000089 0.000034 0.000035 0.000026 0.000017 0.000018 0.000046 0.000044 0.000019 0.000019 0.000043 0.000031 0.000120 0.000123 0.000132 0.000209 0.000201 0.000052 0.000089 0.000032 0.000047 0.000084 0.000033 0.000039 0.000125 0.000224 0.000332 0.000302 0.000273 0.000380 0.000292 0.000201 0.000304 0.000312 0.000328 0.000167 0.000302 0.000415 0.000766 0.000956 0.001043 0.001079 0.000564 0.000664 0.000689 0.000509 0.000409 0.000235 0.000180 0.000199 0.000082 nan 0.000079 0.000050 0.000035 0.000009 nan 0.000016 0.000046 0.000096 0.000072 nan nan nan 0.000079 nan nan nan nan nan nan nan nan nan nan nan nan nan nan nan nan 0.000015 0.000007 0.000006 0.000004 0.000001 0.000022 0.000003 0.000014 0.000007 0.000017 0.000075 0.000052 0.000050 0.000050 0.000065 0.000065 0.000070 0.000110 0.000059 0.000039 0.000102 0.000123 0.000118 0.000052 0.000021 0.000043 0.000013 0.000081 0.000078 0.000132 0.000102 0.000117 0.000063 0.000217 0.000161 0.000198 0.000179 0.000089 0.000142 0.000334 0.000209 0.000333 0.000985 0.000807 0.000581 0.000432 0.000113 0.000079 0.000062 0.000089 0.000055 0.000119 nan 0.000334 0.000523 0.000249 0.000192 0.000189 0.000108 0.000169 0.000275 0.000159 0.000211 nan nan 0.000075 0.000097 0.000240 0.000064 0.000223 0.000228 0.000211 0.000092 0.000214 nan 0.000252 0.000323 0.000199 0.000164 0.000104 0.000104 0.000110 nan nan 0.000265 0.000298 0.000359 0.000261 0.000487 0.000700 0.000275 0.000201 0.000230 0.000154 0.000230 0.000422 0.000805 0.000655 0.000583 0.000142 0.000202 0.000290 0.000183 0.000169 0.000575 0.000374 0.000569 0.000448 0.000444 0.000539 0.000379 0.000169 0.000092 0.000188 0.000353 0.000328 0.000112 0.000020 0.000013 0.000044 0.000070 0.000023 0.000044 0.000027 0.000018 0.000062 0.000055 0.000027 0.000049 0.000015 0.000021 0.000066 0.000044 0.000030 0.000013 0.000024 0.000010 0.000033 0.000043 0.000026 0.000023 0.000029 0.000025 0.000007 0.000018 0.000016 0.000039 0.000050 0.000024 0.000013 0.000001 0.000017 0.000067 0.000044 0.000123 0.000044 0.000051 0.000074 0.000125 0.000029 0.000014 0.000019 0.000011 0.000015 0.000005 0.000008 0.000003 0.000005 0.000012 0.000009 0.000001 0.000002 0.000001 nan nan 0.000007 0.000004 0.000010 0.000011 0.000014 0.000009 0.000003 0.000005 0.000004 0.000005 0.000014 0.000008 0.000010 0.000015 0.000026 0.000018 0.000007 0.000010 0.000015 0.000015 0.000046 0.000021 0.000031 0.000039 0.000013 0.000009 0.000005 0.000025 0.000021 0.000041 0.000053 0.000131 nan 0.000039 0.000018 0.000084 0.000072 0.000021 0.000010 0.000026 0.000014 0.000007 0.000016 0.000014 0.000005 0.000013 0.000044 0.000091 0.000037 0.000015 0.000020 0.000020 0.000007 0.000025 0.000020 0.000021 0.000002 0.000055 0.000016 0.000039 0.000063 0.000063 0.000051 0.000070 0.000128 0.000063 0.000063 0.000092 0.000029 0.000039 0.000062 0.000056 0.000011 0.000003 0.000011 0.000029 0.000052 0.000029 0.000026 0.000054 0.000043 0.000041 0.000025 0.000026 0.000070 0.000090 0.000035 0.000080 0.000066 0.000038 0.000083 0.000123 0.000116 0.000097 0.000158 0.000175 0.000162 0.000058 0.000035 0.000053 0.000074 0.000048 0.000027 0.000079 0.000026 0.000098 0.000049 0.000061 0.000111 0.000173 0.000122 0.000059 0.000014 0.000094 0.000032 0.000050 0.000021 0.000063 0.000050 0.000024 0.000064 0.000180 0.000070 0.000046 0.000081 0.000072 0.000080 0.000061 0.000179 0.000163 0.000193 0.000077 0.000088 0.000189 0.000250 0.000349 0.000362 0.000363 0.000412 0.000271 0.000452 0.000824 0.000813 nan nan nan 0.000231 0.000219 0.000202 0.000264 0.000758 0.000772 0.000641 0.000221 0.000174 0.000307 0.000116 0.000027 0.000083 0.000093 0.000082 0.000085 0.000161 0.000179 0.000197 0.000557 0.000535 0.000192 0.000078 0.000039 0.000059 0.000086 0.000020 0.000046 0.000239 0.000131 0.000034 0.000125 0.000144 0.000105 0.000160 0.000241 0.000083 0.000099 0.000030 0.000070 0.000076 0.000049 0.000030 0.000041 0.000025 0.000017 0.000013 0.000063 0.000079 0.000033 0.000034 0.000048 0.000070 0.000015 0.000008 0.000012 0.000035 0.000013 0.000005 0.000006 0.000013 0.000022 0.000014 0.000013 0.000004 0.000029 0.000015 0.000048 0.000004 0.000025 0.000033 0.000035 0.000016 0.000046 0.000033 0.000030 0.000036 0.000031 0.000045 nan
nan nan 0.000516 nan nan nan 0.001456 0.001257 0.000991 0.000464 0.000817 0.000919 0.000637 0.001188 0.001296 0.001658 nan nan 0.001539 0.001294 0.000640 nan 0.000676 0.000416 0.000693 0.000880 0.000628 0.000362 0.000423 0.000259 0.000384 0.001216 0.000900 0.001630 0.001409 0.001478 0.002130 0.002336 0.003281 0.005159 0.008815 0.017897 0.027438 0.076818 0.186413 0.933405 11.273922 3.431337 11.322616 0.869898 0.169464 0.102221 0.058746 0.045782 0.038233 0.021292 0.015382 0.013512 0.009072 0.009534 0.008469 0.008371 0.004714 0.004170 0.004015 0.001779 0.001852 0.001887 0.001418 0.000537 0.000426 0.000510 0.000656 0.000313 0.000488 0.000568 0.000380 0.000170 0.000338 0.000483 0.000411 0.000511 0.000346 0.000551 0.000632 0.000842 0.000936 0.001054 0.001545 0.001386 0.000744 0.001115 0.000889 0.000718 0.000315 0.000363 0.000538 0.001896 0.001099 0.000964 0.000322 0.000197 0.000115 0.000173 0.000148 0.000093 0.000100 0.000199 0.000148 0.000165 0.000082 0.000075 0.000027 0.000020 0.000063 0.000097 0.000089 0.000203 0.000236 0.000145 0.000071 0.000245 0.000043 0.000014 0.000034 0.000030 0.000064 0.000153 0.000095 0.000098 0.000097 0.000143 0.000081 0.000107 0.000220 0.000353 0.000258 0.000290 0.000148 0.000475 0.001052 0.000535 0.000366 0.000398 0.000490 0.000822 0.000471 0.000235 0.000198 0.000184 0.000199 0.000054 0.000092 0.000030 0.000154 0.000125 0.000244 0.000172 0.000190 0.000138 0.000126 0.000223 0.000612 0.000493 0.000416 0.000323 0.000323 0.000412 0.000419 0.000371 0.000246 0.000359 0.000359 0.000442 0.000465 0.000227 0.000531 0.000320 0.000511 0.000503 0.000244 0.000435 0.000142 0.000220 0.000169 0.000136 0.000062 0.000060 0.000066 0.000061 0.000070 0.000036 0.000084 0.000057 0.000020 0.000024 0.000035 0.000035 0.000007 0.000013 0.000054 0.000015 0.000045 0.000080 0.000058 0.000029 0.000041 0.000050 0.000150 0.000258 0.000052 0.000054 0.000073 0.000161 0.000138 0.000064 0.000032 0.000084 0.000247 0.000243 0.000242 0.000308 0.000202 0.000409 0.000398 0.000554 0.000239 0.000409 0.000276 0.000224 0.000613 0.000814 0.000588 0.001032 0.000686 0.000551 0.000859 0.000643 0.000564 0.000444 0.000275 0.000223 0.000089 0.000108 nan 0.000044 0.000026 0.000048 0.000007 nan 0.000015 0.000027 0.000038 0.000003 nan nan nan 0.000018 nan nan nan nan nan nan nan nan nan nan nan nan nan nan nan nan 0.000003 0.000025 0.000023 0.000011 0.000010 0.000025 0.000018 0.000028 0.000025 0.000009 0.000082 0.000191 0.000094 0.000015 0.000010 0.000031 0.000045 0.000111 0.000048 0.000070 0.000092 0.000078 0.000092 0.000062 0.000039 0.000054 0.000053 0.000092 0.000054 0.000090 0.000197 0.000179 0.000134 0.000234 0.000256 0.000273 0.000150 0.000096 0.000059 0.000214 0.000066 0.000260 0.000741 0.000358 0.000386 0.000230 0.000298 0.000151 0.000081 0.000081 0.000097 0.000464 nan 0.000164 0.000290 0.000207 0.000285 0.000192 0.000145 0.000202 0.000260 0.000214 0.000254 nan nan 0.000131 0.000110 0.000218 0.000123 0.000249 0.000303 0.000207 0.000180 0.000218 nan 0.000091 0.000255 0.000340 0.000317 0.000151 0.000119 0.000113 nan nan 0.000382 0.000516 0.000435 0.000294 0.000532 0.000426 0.000520 0.000190 0.000227 0.000265 0.000255 0.000226 0.000257 0.000239 0.000094 0.000193 0.000241 0.000215 0.000188 0.000254 0.000400 0.000383 0.000366 0.000498 0.000681 0.000735 0.000584 0.000314 0.000280 0.000311 0.000359 0.000212 0.000038 0.000015 0.000010 0.000020 0.000034 0.000037 0.000022 0.000030 0.000018 0.000043 0.000035 0.000014 0.000021 0.000020 0.000062 0.000020 0.000030 0.000028 0.000020 0.000018 0.000011 0.000016 0.000032 0.000007 0.000017 0.000036 0.000025 0.000075 0.000021 0.000016 0.000022 0.000028 0.000007 0.000001 0.000003 0.000012 0.000020 0.000065 0.000131 0.000163 0.000024 0.000104 0.000065 0.000003 0.000001 0.000010 0.000012 0.000014 0.000002 0.000001 0.000001 0.000010 0.000010 0.000008 0.000001 0.000000 0.000001 nan nan 0.000009 0.000003 0.000002 0.000007 0.000015 0.000002 0.000008 0.000010 0.000012 0.000005 0.000012 0.000012 0.000033 0.000026 0.000012 0.000008 0.000009 0.000005 0.000016 0.000003 0.000004 0.000002 0.000020 0.000023 0.000004 0.000018 0.000022 0.000018 0.000032 0.000142 0.000097 0.000094 nan 0.000021 0.000017 0.000075 0.000132 0.000060 0.000018 0.000036 0.000120 0.000020 0.000013 0.000003 0.000004 0.000010 0.000010 0.000076 0.000040 0.000009 0.000033 0.000010 0.000020 0.000046 0.000031 0.000029 0.000007 0.000036 0.000025 0.000047 0.000081 0.000157 0.000069 0.000175 0.000147 0.000063 0.000037 0.000102 0.000049 0.000061 0.000046 0.000070 0.000017 0.000022 0.000033 0.000016 0.000023 0.000008 0.000029 0.000032 0.000031 0.000050 0.000033 0.000040 0.000039 0.000100 0.000040 0.000073 0.000035 0.000043 0.000075 0.000075 0.000051 0.000043 0.000084 0.000103 0.000144 0.000092 0.000017 0.000081 0.000093 0.000036 0.000027 0.000066 0.000182 0.000206 0.000089 0.000218 0.000105 0.000235 0.000094 0.000147 0.000091 0.000136 0.000017 0.000022 0.000012 0.000006 0.000046 0.000027 0.000057 0.000082 0.000064 0.000054 0.000049 0.000022 0.000046 0.000141 0.000130 0.000120 0.000160 0.000101 0.000085 0.000196 0.000312 0.000317 0.000419 0.000615 0.000245 0.000144 0.000406 0.001017 0.000609 nan nan nan 0.000182 0.000269 0.000273 0.000520 0.000688 0.000504 0.000390 0.000142 0.000059 0.000164 0.000072 0.000023 0.000074 0.000064 0.000100 0.000114 0.000172 0.000223 0.000319 0.000311 0.000232 0.000245 0.000096 0.000051 0.000045 0.000053 0.000042 0.000053 0.000125 0.000040 0.000028 0.000091 0.000101 0.000044 0.000102 0.000250 0.000146 0.000055 0.000049 0.000102 0.000059 0.000102 0.000068 0.000017 0.000013 0.000010 0.000042 0.000055 0.000079 0.000049 0.000010 0.000010 0.000027 0.000025 0.000006 0.000013 0.000038 0.000020 0.000007 0.000002 0.000002 0.000030 0.000020 0.000012 0.000002 0.000010 0.000005 0.000011 0.000005 0.000007 0.000026 0.000011 0.000012 0.000042 0.000044 0.000050 0.000054 0.000057 0.000081 nan
nan nan 0.000907 nan nan nan 0.001498 0.000610 0.000804 0.000706 0.000660 0.001210 0.001267 0.001883 0.001532 0.001096 nan nan 0.001072 0.000975 0.000750 nan 0.000717 0.000516 0.000482 0.000548 0.000405 0.000369 0.000286 0.000455 0.000482 0.001236 0.001920 0.002098 0.002240 0.001629 0.002009 0.001559 0.003183 0.003736 0.005874 0.009697 0.017903 0.048273 0.109516 0.201417 0.914964 11.322616 3.431337 11.216753 0.835224 0.184264 0.083567 0.063926 0.043086 0.023453 0.022709 0.019402 0.014711 0.009060 0.009418 0.007515 0.005288 0.006088 0.005806 0.003435 0.002987 0.002650 0.002011 0.000848 0.000286 0.000282 0.000573 0.000529 0.000317 0.000332 0.000313 0.000221 0.000270 0.000244 0.000532 0.000354 0.000390 0.000917 0.000913 0.000886 0.000614 0.000974 0.000908 0.001169 0.000781 0.000788 0.000656 0.000704 0.000223 0.000528 0.000757 0.001601 0.001212 0.000612 0.000251 0.000150 0.000181 0.000199 0.000261 0.000066 0.000250 0.000115 0.000119 0.000161 0.000192 0.000054 0.000056 0.000060 0.000114 0.000084 0.000045 0.000130 0.000173 0.000083 0.000070 0.000168 0.000081 0.000045 0.000028 0.000043 0.000050 0.000026 0.000043 0.000067 0.000042 0.000109 0.000100 0.000166 0.000220 0.000424 0.000654 0.000622 0.000242 0.000307 0.000813 0.000407 0.000319 0.000310 0.000320 0.000544 0.000240 0.000272 0.000188 0.000181 0.000192 0.000119 0.000111 0.000227 0.000138 0.000084 0.000145 0.000066 0.000082 0.000117 0.000257 0.000265 0.000281 0.000297 0.000294 0.000343 0.000190 0.000368 0.000484 0.000577 0.000517 0.000813 0.000668 0.000458 0.000489 0.000446 0.001186 0.000577 0.000342 0.000267 0.000224 0.000162 0.000094 0.000102 0.000100 0.000090 0.000111 0.000050 0.000035 0.000057 0.000014 0.000031 0.000041 0.000041 0.000022 0.000026 0.000006 0.000038 0.000019 0.000017 0.000041 0.000015 0.000017 0.000020 0.000054 0.000174 0.000085 0.000029 0.000101 0.000029 0.000058 0.000024 0.000057 0.000055 0.000083 0.000094 0.000076 0.000160 0.000217 0.000411 0.000353 0.000275 0.000318 0.000332 0.000369 0.000510 0.000489 0.000467 0.000331 0.000229 0.000480 0.000649 0.000751 0.000991 0.000444 0.000468 0.000609 0.000564 0.000610 0.000554 0.000610 0.000213 0.000128 0.000148 nan 0.000025 0.000051 0.000036 0.000019 nan 0.000027 0.000004 0.000038 0.000016 nan nan nan 0.000002 nan nan nan nan nan nan nan nan nan nan nan nan nan nan nan nan 0.000026 0.000029 0.000014 0.000005 0.000021 0.000020 0.000011 0.000014 0.000025 0.000017 0.000016 0.000082 0.000120 0.000046 0.000048 0.000064 0.000080 0.000060 0.000025 0.000057 0.000072 0.000145 0.000159 0.000184 0.000100 0.000082 0.000077 0.000043 0.000056 0.000092 0.000108 0.000141 0.000102 0.000144 0.000242 0.000217 0.000182 0.000282 0.000282 0.000278 0.000182 0.000121 0.000390 0.000210 0.000295 0.000102 0.000119 0.000147 0.000105 0.000206 0.000271 0.000281 nan 0.000275 0.000198 0.000151 0.000423 0.000513 0.000239 0.000280 0.000159 0.000275 0.000120 nan nan 0.000289 0.000266 0.000252 0.000184 0.000346 0.000317 0.000215 0.000268 0.000357 nan 0.000342 0.000205 0.000700 0.000399 0.000231 0.000187 0.000089 nan nan 0.000276 0.000697 0.000659 0.000444 0.000712 0.000374 0.000521 0.000261 0.000369 0.000876 0.000299 0.000145 0.000222 0.000247 0.000276 0.000249 0.000317 0.000344 0.000248 0.000169 0.000398 0.000463 0.000299 0.000356 0.000485 0.000903 0.000733 0.000340 0.000199 0.000176 0.000090 0.000093 0.000033 0.000029 0.000014 0.000009 0.000011 0.000013 0.000023 0.000012 0.000013 0.000021 0.000018 0.000018 0.000007 0.000003 0.000011 0.000023 0.000016 0.000033 0.000027 0.000016 0.000006 0.000017 0.000045 0.000016 0.000013 0.000007 0.000007 0.000015 0.000006 0.000007 0.000005 0.000005 0.000008 0.000003 0.000002 0.000008 0.000020 0.000065 0.000023 0.000059 0.000070 0.000096 0.000049 0.000017 0.000019 0.000017 0.000009 0.000005 0.000002 0.000000 0.000003 0.000006 0.000002 0.000003 0.000001 0.000000 0.000002 nan nan 0.000004 0.000006 0.000012 0.000017 0.000016 0.000004 0.000003 0.000016 0.000015 0.000001 0.000005 0.000004 0.000014 0.000035 0.000007 0.000007 0.000003 0.000011 0.000010 0.000014 0.000010 0.000007 0.000030 0.000022 0.000007 0.000020 0.000016 0.000025 0.000070 0.000056 0.000029 0.000046 nan 0.000033 0.000029 0.000099 0.000102 0.000046 0.000018 0.000014 0.000110 0.000046 0.000002 0.000010 0.000005 0.000015 0.000031 0.000012 0.000053 0.000019 0.000030 0.000012 0.000007 0.000014 0.000013 0.000049 0.000010 0.000039 0.000032 0.000037 0.000225 0.000101 0.000121 0.000150 0.000051 0.000101 0.000036 0.000114 0.000168 0.000089 0.000038 0.000021 0.000003 0.000033 0.000060 0.000025 0.000025 0.000028 0.000025 0.000023 0.000028 0.000017 0.000021 0.000011 0.000022 0.000025 0.000014 0.000032 0.000060 0.000046 0.000082 0.000125 0.000122 0.000172 0.000081 0.000082 0.000077 0.000093 0.000039 0.000016 0.000057 0.000128 0.000029 0.000023 0.000044 0.000061 0.000040 0.000034 0.000146 0.000237 0.000144 0.000160 0.000039 0.000028 0.000011 0.000007 0.000007 0.000026 0.000087 0.000063 0.000050 0.000112 0.000106 0.000055 0.000038 0.000035 0.000092 0.000176 0.000370 0.000085 0.000106 0.000087 0.000149 0.000165 0.000307 0.000264 0.000272 0.000614 0.000326 0.000192 0.000253 0.000925 0.000739 nan nan nan 0.000424 0.000607 0.000487 0.000281 0.000167 0.000212 0.000233 0.000174 0.000039 0.000074 0.000046 0.000053 0.000032 0.000046 0.000148 0.000131 0.000102 0.000243 0.000419 0.000522 0.000411 0.000300 0.000181 0.000051 0.000031 0.000033 0.000046 0.000102 0.000076 0.000037 0.000025 0.000074 0.000119 0.000029 0.000051 0.000189 0.000088 0.000037 0.000039 0.000074 0.000044 0.000037 0.000004 0.000030 0.000044 0.000026 0.000007 0.000013 0.000023 0.000044 0.000017 0.000011 0.000049 0.000026 0.000007 0.000021 0.000079 0.000038 0.000010 0.000002 0.000009 0.000010 0.000019 0.000003 0.000000 0.000003 0.000006 0.000014 0.000002 0.000004 0.000007 0.000003 0.000017 0.000031 0.000041 0.000021 0.000031 0.000070 0.000154 nan
nan nan 0.000614 nan nan nan 0.001062 0.000766 0.000835 0.000469 0.000874 0.001222 0.001331 0.001410 0.001169 0.001146 nan nan 0.000792 0.000619 0.000692 nan 0.000629 0.000303 0.000347 0.000336 0.000310 0.000377 0.000425 0.000353 0.000403 0.000863 0.001534 0.001309 0.001138 0.001483 0.001393 0.001945 0.002297 0.003017 0.005914 0.006107 0.013051 0.028502 0.059147 0.111367 0.185614 0.869898 11.216753 3.431337 11.391452 0.985108 0.174715 0.082377 0.048578 0.036521 0.030400 0.017063 0.014452 0.009549 0.008094 0.009366 0.007907 0.007812 0.007482 0.004315 0.003804 0.003208 0.001217 0.000951 0.001050 0.000537 0.000706 0.000702 0.000640 0.000231 0.000284 0.000326 0.000447 0.000404 0.000500 0.000321 0.000276 0.000296 0.000517 0.001206 0.001493 0.001257 0.001143 0.000995 0.001012 0.000822 0.000724 0.001276 0.000640 0.000753 0.001445 0.001948 0.000979 0.000551 0.000292 0.000315 0.000290 0.000202 0.000122 0.000112 0.000169 0.000078 0.000148 0.000193 0.000099 0.000049 0.000116 0.000108 0.000176 0.000090 0.000136 0.000246 0.000193 0.000071 0.000031 0.000043 0.000032 0.000034 0.000006 0.000045 0.000052 0.000040 0.000035 0.000030 0.000023 0.000054 0.000150 0.000153 0.000305 0.000462 0.000424 0.000212 0.000249 0.000409 0.000370 0.000378 0.000497 0.000641 0.000569 0.000340 0.000304 0.000108 0.000062 0.000148 0.000079 0.000123 0.000041 0.000056 0.000041 0.000052 0.000167 0.000047 0.000071 0.000093 0.000114 0.000226 0.000243 0.000280 0.000575 0.000243 0.000376 0.000505 0.000282 0.000314 0.000521 0.000687 0.000360 0.000610 0.001040 0.001023 0.001331 0.000814 0.000409 0.000704 0.000365 0.000202 0.000094 0.000046 0.000059 0.000030 0.000058 0.000068 0.000059 0.000034 0.000029 0.000073 0.000050 0.000018 0.000036 0.000032 0.000019 0.000019 0.000020 0.000024 0.000018 0.000035 0.000029 0.000010 0.000008 0.000087 0.000075 0.000038 0.000133 0.000082 0.000066 0.000046 0.000020 0.000030 0.000047 0.000086 0.000147 0.000265 0.000194 0.000310 0.000347 0.000216 0.000239 0.000186 0.000201 0.000490 0.000496 0.000554 0.000250 0.000499 0.000720 0.000883 0.001344 0.000969 0.001422 0.001027 0.001012 0.001057 0.000920 0.000328 0.000398 0.000208 0.000147 0.000097 nan 0.000112 0.000087 0.000025 0.000036 nan 0.000015 0.000016 0.000064 0.000062 nan nan nan 0.000009 nan nan nan nan nan nan nan nan nan nan nan nan nan nan nan nan 0.000015 0.000015 0.000015 0.000016 0.000033 0.000062 0.000062 0.000051 0.000046 0.000018 0.000082 0.000062 0.000225 0.000114 0.000094 0.000095 0.000064 0.000030 0.000086 0.000141 0.000102 0.000117 0.000224 0.000446 0.000143 0.000103 0.000075 0.000052 0.000122 0.000068 0.000072 0.000098 0.000154 0.000169 0.000213 0.000113 0.000143 0.000189 0.000190 0.000233 0.000110 0.000175 0.000151 0.000151 0.000144 0.000180 0.000079 0.000329 0.000194 0.000278 0.000336 0.000241 nan 0.000267 0.000187 0.000243 0.000260 0.000380 0.000333 0.000542 0.000306 0.000188 0.000135 nan nan 0.000830 0.000418 0.000477 0.000295 0.000460 0.000416 0.000314 0.000326 0.000345 nan 0.000271 0.000222 0.000699 0.000346 0.000418 0.000310 0.000270 nan nan 0.000387 0.000364 0.000292 0.000511 0.000368 0.000564 0.000590 0.000678 0.000370 0.000387 0.000154 0.000289 0.000350 0.000261 0.000394 0.000206 0.000278 0.000346 0.000612 0.000454 0.000423 0.000329 0.000477 0.000409 0.000439 0.000761 0.000407 0.000300 0.000103 0.000109 0.000072 0.000018 0.000050 0.000008 0.000015 0.000010 0.000004 0.000003 0.000018 0.000002 0.000006 0.000012 0.000001 0.000015 0.000008 0.000013 0.000012 0.000005 0.000008 0.000020 0.000004 0.000011 0.000000 0.000006 0.000004 0.000004 0.000004 0.000006 0.000006 0.000002 0.000004 0.000006 0.000012 0.000008 0.000015 0.000015 0.000012 0.000003 0.000015 0.000036 0.000022 0.000065 0.000036 0.000107 0.000009 0.000022 0.000023 0.000009 0.000003 0.000002 0.000001 0.000000 0.000002 0.000001 0.000001 0.000000 0.000003 0.000004 0.000002 nan nan 0.000014 0.000007 0.000004 0.000010 0.000005 0.000004 0.000004 0.000007 0.000020 0.000010 0.000017 0.000004 0.000014 0.000028 0.000017 0.000016 0.000010 0.000041 0.000026 0.000019 0.000021 0.000023 0.000025 0.000009 0.000007 0.000010 0.000003 0.000022 0.000116 0.000061 0.000051 0.000033 nan 0.000049 0.000041 0.000061 0.000072 0.000027 0.000020 0.000016 0.000013 0.000019 0.000020 0.000009 0.000021 0.000013 0.000019 0.000017 0.000019 0.000021 0.000018 0.000013 0.000011 0.000004 0.000010 0.000029 0.000004 0.000057 0.000069 0.000084 0.000170 0.000090 0.000013 0.000017 0.000051 0.000036 0.000030 0.000041 0.000057 0.000057 0.000021 0.000021 0.000006 0.000026 0.000033 0.000035 0.000049 0.000029 0.000010 0.000029 0.000018 0.000005 0.000006 0.000048 0.000036 0.000023 0.000016 0.000017 0.000035 0.000070 0.000066 0.000089 0.000239 0.000202 0.000026 0.000038 0.000087 0.000091 0.000008 0.000010 0.000018 0.000122 0.000017 0.000021 0.000011 0.000037 0.000040 0.000071 0.000118 0.000085 0.000069 0.000042 0.000039 0.000029 0.000022 0.000010 0.000034 0.000079 0.000084 0.000039 0.000022 0.000048 0.000060 0.000074 0.000100 0.000091 0.000223 0.000258 0.000301 0.000112 0.000077 0.000233 0.000184 0.000137 0.000211 0.000262 0.000180 0.000449 0.000346 0.000238 0.000731 0.000785 0.000721 nan nan nan 0.000202 0.000403 0.000450 0.000337 0.000192 0.000260 0.000318 0.000273 0.000127 0.000130 0.000102 0.000163 0.000081 0.000048 0.000201 0.000287 0.000297 0.000283 0.000251 0.000287 0.000455 0.000331 0.000074 0.000033 0.000037 0.000012 0.000051 0.000092 0.000019 0.000026 0.000022 0.000018 0.000097 0.000059 0.000042 0.000174 0.000070 0.000044 0.000023 0.000030 0.000010 0.000021 0.000003 0.000039 0.000023 0.000051 0.000019 0.000032 0.000029 0.000076 0.000029 0.000015 0.000042 0.000039 0.000010 0.000008 0.000006 0.000009 0.000002 0.000002 0.000005 0.000001 0.000008 0.000006 0.000002 0.000005 0.000002 0.000002 0.000001 0.000007 0.000005 0.000018 0.000007 0.000012 0.000039 0.000025 0.000022 0.000076 0.000081 nan
nan nan 0.000271 nan nan nan 0.000769 0.000949 0.000603 0.000365 0.000894 0.001269 0.001381 0.001340 0.000861 0.000947 nan nan 0.000665 0.000258 0.000657 nan 0.000611 0.000258 0.000263 0.000117 0.000237 0.000315 0.000342 0.000337 0.000696 0.000998 0.000939 0.000868 0.000571 0.001086 0.001143 0.001723 0.001673 0.002535 0.002703 0.004961 0.006291 0.015779 0.029427 0.060073 0.096072 0.169464 0.835224 11.391452 3.431337 11.256134 0.881338 0.156158 0.072511 0.055020 0.039793 0.032545 0.019107 0.013982 0.010485 0.008869 0.006527 0.006941 0.005650 0.003887 0.004975 0.003086 0.001228 0.000713 0.000661 0.000555 0.001322 0.001057 0.000732 0.000375 0.000229 0.000421 0.000698 0.000469 0.000467 0.000318 0.000290 0.000545 0.000570 0.000684 0.000857 0.001171 0.000935 0.000944 0.001174 0.001633 0.001213 0.001214 0.000950 0.000791 0.000947 0.002199 0.000893 0.000551 0.000352 0.000442 0.000145 0.000161 0.000230 0.000128 0.000087 0.000078 0.000184 0.000166 0.000083 0.000124 0.000153 0.000087 0.000032 0.000167 0.000133 0.000159 0.000075 0.000052 0.000093 0.000085 0.000041 0.000026 0.000007 0.000012 0.000038 0.000085 0.000056 0.000066 0.000080 0.000159 0.000200 0.000189 0.000228 0.000353 0.000266 0.000267 0.000128 0.000533 0.000606 0.001005 0.000628 0.000439 0.001063 0.000978 0.000335 0.000166 0.000043 0.000032 0.000029 0.000038 0.000039 0.000166 0.000087 0.000084 0.000110 0.000119 0.000208 0.000106 0.000132 0.000129 0.000200 0.000295 0.000323 0.000308 0.000452 0.000560 0.000417 0.000404 0.000573 0.000411 0.000344 0.000520 0.001199 0.000917 0.001164 0.000590 0.000387 0.000417 0.000275 0.000261 0.000248 0.000027 0.000079 0.000025 0.000034 0.000144 0.000097 0.000040 0.000066 0.000004 0.000026 0.000009 0.000007 0.000019 0.000002 0.000013 0.000011 0.000010 0.000045 0.000039 0.000027 0.000003 0.000009 0.000041 0.000043 0.000071 0.000071 0.000042 0.000033 0.000039 0.000059 0.000070 0.000055 0.000082 0.000134 0.000143 0.000221 0.000737 0.000621 0.000224 0.000312 0.000439 0.000347 0.000506 0.000421 0.000397 0.000442 0.000773 0.000883 0.000441 0.000489 0.000732 0.001134 0.001022 0.001019 0.000910 0.000766 0.000307 0.000664 0.000380 0.000092 0.000046 nan 0.000149 0.000109 0.000033 0.000021 nan 0.000029 0.000010 0.000033 0.000041 nan nan nan 0.000017 nan nan nan nan nan nan nan nan nan nan nan nan nan nan nan nan 0.000020 0.000014 0.000016 0.000010 0.000027 0.000025 0.000087 0.000062 0.000041 0.000007 0.000029 0.000032 0.000088 0.000035 0.000082 0.000098 0.000020 0.000043 0.000025 0.000049 0.000037 0.000042 0.000133 0.000245 0.000050 0.000055 0.000151 0.000104 0.000145 0.000094 0.000066 0.000105 0.000272 0.000329 0.000260 0.000092 0.000140 0.000157 0.000105 0.000313 0.000253 0.000177 0.000267 0.000202 0.000128 0.000169 0.000219 0.000346 0.000329 0.000157 0.000318 0.000356 nan 0.000405 0.000376 0.000292 0.000201 0.000349 0.000343 0.000367 0.000388 0.000252 0.000197 nan nan 0.000320 0.000405 0.000470 0.000360 0.000280 0.000385 0.000434 0.000520 0.000288 nan 0.000464 0.000329 0.000460 0.000136 0.000227 0.000192 0.000183 nan nan 0.000328 0.000167 0.000124 0.000226 0.000311 0.000291 0.000304 0.000224 0.000332 0.000386 0.000243 0.000428 0.000271 0.000392 0.000247 0.000420 0.000375 0.000416 0.000274 0.000339 0.000724 0.000588 0.000254 0.000266 0.000329 0.000439 0.000407 0.000291 0.000130 0.000137 0.000100 0.000024 0.000087 0.000017 0.000020 0.000039 0.000005 0.000008 0.000004 0.000003 0.000011 0.000011 0.000008 0.000008 0.000019 0.000040 0.000016 0.000004 0.000013 0.000005 0.000009 0.000008 0.000006 0.000010 0.000007 0.000004 0.000005 0.000013 0.000010 0.000004 0.000008 0.000022 0.000029 0.000034 0.000016 0.000025 0.000019 0.000029 0.000031 0.000084 0.000079 0.000068 0.000033 0.000031 0.000007 0.000017 0.000055 0.000031 0.000010 0.000005 0.000010 0.000002 0.000004 0.000003 0.000004 0.000004 0.000004 0.000003 0.000006 nan nan 0.000011 0.000002 0.000001 0.000002 0.000005 0.000012 0.000011 0.000026 0.000029 0.000013 0.000016 0.000019 0.000015 0.000017 0.000013 0.000005 0.000005 0.000026 0.000010 0.000009 0.000013 0.000048 0.000026 0.000030 0.000039 0.000016 0.000020 0.000027 0.000113 0.000064 0.000030 0.000019 nan 0.000084 0.000079 0.000039 0.000036 0.000031 0.000002 0.000020 0.000007 0.000007 0.000026 0.000053 0.000033 0.000008 0.000030 0.000042 0.000007 0.000032 0.000021 0.000066 0.000037 0.000021 0.000022 0.000036 0.000014 0.000039 0.000033 0.000061 0.000041 0.000112 0.000116 0.000011 0.000086 0.000086 0.000068 0.000046 0.000022 0.000028 0.000017 0.000005 0.000003 0.000019 0.000024 0.000017 0.000025 0.000018 0.000005 0.000017 0.000028 0.000016 0.000010 0.000008 0.000016 0.000016 0.000004 0.000038 0.000062 0.000035 0.000103 0.000119 0.000376 0.000232 0.000082 0.000076 0.000064 0.000089 0.000044 0.000039 0.000093 0.000034 0.000030 0.000033 0.000038 0.000023 0.000024 0.000093 0.000137 0.000070 0.000078 0.000026 0.000005 0.000018 0.000012 0.000009 0.000037 0.000013 0.000019 0.000022 0.000047 0.000025 0.000036 0.000071 0.000084 0.000070 0.000097 0.000183 0.000277 0.000109 0.000092 0.000268 0.000137 0.000331 0.000193 0.000407 0.000686 0.000439 0.000693 0.000650 0.000772 0.000732 0.000477 nan nan nan 0.000284 0.000280 0.000125 0.000256 0.000427 0.000144 0.000198 0.000268 0.000230 0.000131 0.000026 0.000046 0.000121 0.000127 0.000264 0.000273 0.000153 0.000212 0.000296 0.000475 0.000359 0.000220 0.000185 0.000264 0.000107 0.000015 0.000037 0.000030 0.000063 0.000042 0.000058 0.000036 0.000110 0.000083 0.000142 0.000241 0.000076 0.000068 0.000065 0.000025 0.000027 0.000008 0.000013 0.000127 0.000033 0.000021 0.000005 0.000006 0.000012 0.000041 0.000053 0.000053 0.000022 0.000046 0.000046 0.000016 0.000024 0.000011 0.000005 0.000004 0.000009 0.000001 0.000005 0.000002 0.000002 0.000006 0.000004 0.000004 0.000008 0.000021 0.000056 0.000071 0.000017 0.000033 0.000046 0.000031 0.000018 0.000038 0.000031 nan
nan nan 0.000422 nan nan nan 0.000998 0.001030 0.001699 0.000950 0.001634 0.001468 0.001319 0.001034 0.001030 0.000804 nan nan 0.001184 0.000648 0.000538 nan 0.000534 0.000398 0.000515 0.000496 0.000280 0.000442 0.000505 0.000300 0.000539 0.000731 0.000850 0.001243 0.000984 0.000623 0.000693 0.000983 0.001717 0.002026 0.002407 0.003948 0.007728 0.018495 0.025735 0.041134 0.052320 0.102221 0.184264 0.985108 11.256134 3.431337 11.034852 0.874506 0.175182 0.096189 0.063260 0.048350 0.031810 0.019856 0.015108 0.011476 0.010556 0.008101 0.004453 0.004964 0.006270 0.002548 0.001301 0.000891 0.000795 0.000947 0.000996 0.000668 0.000829 0.000500 0.000359 0.000577 0.000795 0.000887 0.000490 0.000608 0.000659 0.000957 0.000718 0.000503 0.001164 0.001421 0.002065 0.001497 0.001168 0.001308 0.000778 0.000856 0.000675 0.000626 0.000924 0.001782 0.000938 0.000664 0.000526 0.000458 0.000130 0.000073 0.000136 0.000039 0.000154 0.000159 0.000126 0.000192 0.000085 0.000088 0.000136 0.000069 0.000064 0.000104 0.000123 0.000070 0.000072 0.000025 0.000033 0.000064 0.000108 0.000067 0.000024 0.000054 0.000086 0.000097 0.000020 0.000104 0.000169 0.000085 0.000093 0.000130 0.000130 0.000197 0.000523 0.000236 0.000280 0.000551 0.000314 0.000753 0.000666 0.000932 0.000608 0.000412 0.000379 0.000109 0.000038 0.000023 0.000065 0.000068 0.000062 0.000028 0.000067 0.000045 0.000089 0.000102 0.000198 0.000129 0.000194 0.000114 0.000436 0.000356 0.000647 0.000373 0.000464 0.000433 0.000692 0.000644 0.000520 0.000471 0.000383 0.000516 0.000447 0.000600 0.000320 0.000822 0.000584 0.000263 0.000220 0.000558 0.000262 0.000033 0.000045 0.000026 0.000028 0.000135 0.000112 0.000061 0.000110 0.000032 0.000035 0.000009 0.000026 0.000023 0.000009 0.000019 0.000014 0.000011 0.000001 0.000005 0.000028 0.000004 0.000014 0.000046 0.000012 0.000025 0.000045 0.000002 0.000015 0.000034 0.000038 0.000077 0.000046 0.000077 0.000107 0.000332 0.000354 0.000278 0.000450 0.000278 0.000354 0.000527 0.000552 0.000735 0.000499 0.000486 0.000687 0.000601 0.000689 0.000365 0.000579 0.000998 0.001072 0.000487 0.000833 0.001240 0.000646 0.000409 0.000369 0.000269 0.000154 0.000123 nan 0.000075 0.000035 0.000037 0.000029 nan 0.000057 0.000044 0.000074 0.000027 nan nan nan 0.000010 nan nan nan nan nan nan nan nan nan nan nan nan nan nan nan nan 0.000009 0.000009 0.000011 0.000009 0.000001 0.000007 0.000010 0.000046 0.000007 0.000010 0.000117 0.000100 0.000090 0.000093 0.000077 0.000065 0.000057 0.000014 0.000022 0.000011 0.000030 0.000030 0.000087 0.000111 0.000066 0.000060 0.000113 0.000078 0.000168 0.000089 0.000077 0.000210 0.000693 0.000411 0.000383 0.000270 0.000137 0.000072 0.000067 0.000230 0.000223 0.000132 0.000140 0.000122 0.000141 0.000253 0.000356 0.000376 0.000406 0.000206 0.000222 0.000172 nan 0.000380 0.000456 0.000327 0.000278 0.000399 0.000265 0.000175 0.000285 0.000379 0.000117 nan nan 0.000325 0.000390 0.000523 0.000533 0.000223 0.000171 0.000252 0.000493 0.000455 nan 0.000252 0.000222 0.000365 0.000193 0.000323 0.000207 0.000135 nan nan 0.000210 0.000368 0.000115 0.000390 0.000531 0.000425 0.000227 0.000187 0.000304 0.000462 0.000588 0.000520 0.000214 0.000387 0.000521 0.000507 0.000439 0.000693 0.000336 0.000231 0.000498 0.000219 0.000158 0.000305 0.000412 0.000351 0.000285 0.000244 0.000159 0.000090 0.000082 0.000127 0.000046 0.000021 0.000057 0.000032 0.000009 0.000002 0.000003 0.000006 0.000000 0.000007 0.000012 0.000010 0.000019 0.000024 0.000020 0.000007 0.000027 0.000006 0.000007 0.000016 0.000008 0.000011 0.000014 0.000001 0.000008 0.000008 0.000001 0.000003 0.000018 0.000015 0.000006 0.000010 0.000004 0.000005 0.000016 0.000015 0.000013 0.000021 0.000063 0.000055 0.000081 0.000061 0.000014 0.000042 0.000013 0.000007 0.000009 0.000010 0.000007 0.000001 0.000002 0.000001 0.000000 0.000005 0.000008 0.000009 0.000001 nan nan 0.000010 0.000004 0.000006 0.000008 0.000016 0.000014 0.000009 0.000017 0.000011 0.000002 0.000011 0.000008 0.000010 0.000020 0.000030 0.000006 0.000003 0.000010 0.000014 0.000021 0.000008 0.000024 0.000016 0.000012 0.000010 0.000007 0.000003 0.000014 0.000027 0.000070 0.000061 0.000055 nan 0.000092 0.000055 0.000011 0.000020 0.000015 0.000021 0.000027 0.000020 0.000019 0.000009 0.000004 0.000004 0.000015 0.000010 0.000009 0.000007 0.000009 0.000010 0.000023 0.000021 0.000007 0.000033 0.000102 0.000016 0.000009 0.000015 0.000017 0.000035 0.000079 0.000069 0.000046 0.000033 0.000197 0.000072 0.000041 0.000044 0.000087 0.000032 0.000006 0.000014 0.000036 0.000007 0.000010 0.000006 0.000023 0.000032 0.000022 0.000006 0.000003 0.000002 0.000004 0.000002 0.000011 0.000003 0.000016 0.000109 0.000090 0.000124 0.000046 0.000147 0.000165 0.000208 0.000078 0.000071 0.000108 0.000092 0.000057 0.000049 0.000065 0.000051 0.000059 0.000123 0.000047 0.000059 0.000048 0.000061 0.000059 0.000037 0.000021 0.000036 0.000025 0.000011 0.000001 0.000007 0.000014 0.000015 0.000068 0.000033 0.000015 0.000031 0.000048 0.000061 0.000116 0.000099 0.000074 0.000148 0.000133 0.000070 0.000203 0.000150 0.000172 0.000326 0.000826 0.000840 0.000709 0.000947 0.000634 0.000565 0.000384 0.000240 nan nan nan 0.000459 0.000333 0.000393 0.000131 0.000137 0.000073 0.000109 0.000094 0.000185 0.000071 0.000027 0.000033 0.000175 0.000193 0.000118 0.000090 0.000136 0.000228 0.000429 0.000291 0.000076 0.000127 0.000208 0.000118 0.000091 0.000033 0.000046 0.000034 0.000023 0.000036 0.000033 0.000051 0.000175 0.000050 0.000116 0.000307 0.000091 0.000055 0.000069 0.000048 0.000057 0.000013 0.000010 0.000022 0.000018 0.000023 0.000025 0.000008 0.000021 0.000023 0.000053 0.000019 0.000039 0.000037 0.000011 0.000010 0.000006 0.000016 0.000010 0.000000 0.000001 0.000002 0.000007 0.000006 0.000005 0.000001 0.000004 0.000006 0.000002 0.000013 0.000025 0.000032 0.000018 0.000009 0.000020 0.000008 0.000025 0.000043 0.000048 nan
nan nan 0.000579 nan nan nan 0.001156 0.000894 0.001252 0.001449 0.001092 0.001389 0.001123 0.001457 0.000906 0.000585 nan nan 0.001427 0.000555 0.000362 nan 0.000578 0.000605 0.000482 0.000355 0.000460 0.000353 0.000320 0.000497 0.000538 0.000327 0.000708 0.000894 0.000810 0.000670 0.000707 0.001719 0.002065 0.002489 0.002206 0.002177 0.005878 0.012272 0.019324 0.030870 0.035881 0.058746 0.083567 0.174715 0.881338 11.034852 3.431337 11.222498 0.909678 0.194236 0.116759 0.072177 0.039811 0.025756 0.014664 0.010382 0.012437 0.009300 0.006662 0.006890 0.006285 0.003168 0.001891 0.000656 0.000907 0.000990 0.000927 0.000801 0.000517 0.000430 0.000278 0.000308 0.000414 0.000380 0.000400 0.000390 0.000579 0.000775 0.000929 0.000901 0.001704 0.001369 0.001640 0.002025 0.001260 0.001577 0.001212 0.000725 0.000905 0.000747 0.000821 0.001455 0.001324 0.000673 0.000658 0.000291 0.000215 0.000301 0.000159 0.000062 0.000079 0.000123 0.000038 0.000072 0.000045 0.000039 0.000073 0.000060 0.000045 0.000118 0.000127 0.000159 0.000109 0.000058 0.000088 0.000085 0.000131 0.000092 0.000085 0.000123 0.000070 0.000017 0.000008 0.000054 0.000018 0.000152 0.000100 0.000101 0.000120 0.000228 0.000296 0.000210 0.000172 0.000400 0.000472 0.000976 0.000975 0.001023 0.000536 0.000635 0.000425 0.000108 0.000027 0.000030 0.000047 0.000045 0.000023 0.000045 0.000044 0.000063 0.000161 0.000194 0.000092 0.000165 0.000252 0.000271 0.000257 0.000270 0.000324 0.000183 0.000289 0.000339 0.000615 0.000319 0.000548 0.000961 0.000383 0.000263 0.000291 0.000302 0.000437 0.000923 0.000724 0.000478 0.000352 0.000241 0.000062 0.000034 0.000054 0.000035 0.000024 0.000052 0.000070 0.000100 0.000054 0.000073 0.000046 0.000014 0.000058 0.000012 0.000029 0.000038 0.000035 0.000019 0.000026 0.000014 0.000024 0.000005 0.000054 0.000048 0.000027 0.000009 0.000032 0.000022 0.000016 0.000034 0.000044 0.000024 0.000091 0.000033 0.000048 0.000201 0.000376 0.000193 0.000254 0.000167 0.000392 0.000660 0.000660 0.000658 0.000485 0.000642 0.000989 0.001120 0.000462 0.000449 0.000983 0.000956 0.000767 0.000363 0.000575 0.000676 0.000433 0.000308 0.000248 0.000252 0.000185 0.000122 nan 0.000024 0.000029 0.000012 0.000020 nan 0.000016 0.000054 0.000067 0.000022 nan nan nan 0.000033 nan nan nan nan nan nan nan nan nan nan nan nan nan nan nan nan 0.000023 0.000015 0.000041 0.000029 0.000006 0.000016 0.000031 0.000052 0.000030 0.000025 0.000117 0.000089 0.000093 0.000073 0.000043 0.000026 0.000031 0.000038 0.000026 0.000018 0.000054 0.000098 0.000039 0.000048 0.000064 0.000083 0.000036 0.000045 0.000120 0.000176 0.000095 0.000285 0.000458 0.000334 0.000264 0.000169 0.000161 0.000205 0.000104 0.000282 0.000230 0.000110 0.000116 0.000255 0.000213 0.000265 0.000276 0.000247 0.000271 0.000365 0.000214 0.000129 nan 0.000185 0.000326 0.000573 0.000513 0.000417 0.000516 0.000219 0.000218 0.000405 0.000097 nan nan 0.000296 0.000367 0.000446 0.000488 0.000122 0.000197 0.000278 0.000502 0.000522 nan 0.000205 0.000138 0.000382 0.000248 0.000222 0.000267 0.000172 nan nan 0.000392 0.000425 0.000269 0.000357 0.000480 0.000652 0.000469 0.000261 0.000309 0.000404 0.000438 0.000356 0.000513 0.000552 0.000309 0.000366 0.000417 0.000606 0.000419 0.000273 0.000665 0.000517 0.000693 0.000517 0.000558 0.000320 0.000351 0.000125 0.000092 0.000126 0.000187 0.000124 0.000092 0.000021 0.000092 0.000035 0.000038 0.000006 0.000002 0.000004 0.000002 0.000005 0.000023 0.000005 0.000013 0.000023 0.000062 0.000023 0.000031 0.000008 0.000005 0.000006 0.000009 0.000009 0.000003 0.000001 0.000003 0.000002 0.000000 0.000008 0.000015 0.000012 0.000006 0.000002 0.000001 0.000002 0.000003 0.000014 0.000033 0.000039 0.000051 0.000044 0.000097 0.000134 0.000063 0.000040 0.000003 0.000002 0.000019 0.000005 0.000004 0.000001 0.000000 0.000001 0.000000 0.000010 0.000045 0.000021 0.000006 nan nan 0.000011 0.000043 0.000014 0.000004 0.000004 0.000016 0.000004 0.000022 0.000018 0.000005 0.000009 0.000009 0.000007 0.000003 0.000012 0.000000 0.000002 0.000007 0.000040 0.000029 0.000016 0.000023 0.000017 0.000015 0.000003 0.000018 0.000023 0.000031 0.000033 0.000051 0.000022 0.000007 nan 0.000053 0.000014 0.000086 0.000084 0.000037 0.000009 0.000023 0.000013 0.000008 0.000034 0.000012 0.000018 0.000022 0.000032 0.000024 0.000015 0.000028 0.000004 0.000002 0.000004 0.000008 0.000018 0.000046 0.000029 0.000039 0.000083 0.000030 0.000023 0.000171 0.000079 0.000041 0.000035 0.000099 0.000046 0.000059 0.000092 0.000102 0.000010 0.000000 0.000023 0.000032 0.000023 0.000026 0.000024 0.000008 0.000018 0.000010 0.000001 0.000001 0.000001 0.000004 0.000006 0.000005 0.000030 0.000019 0.000039 0.000038 0.000076 0.000105 0.000111 0.000231 0.000239 0.000055 0.000118 0.000105 0.000052 0.000030 0.000036 0.000039 0.000040 0.000042 0.000096 0.000020 0.000071 0.000037 0.000057 0.000140 0.000026 0.000007 0.000009 0.000018 0.000023 0.000008 0.000005 0.000026 0.000025 0.000036 0.000026 0.000065 0.000107 0.000037 0.000016 0.000059 0.000187 0.000050 0.000082 0.000065 0.000041 0.000191 0.000311 0.000234 0.000284 0.000703 0.000677 0.000434 0.000463 0.000443 0.000332 0.000389 0.000380 nan nan nan 0.000280 0.000639 0.000396 0.000277 0.000206 0.000212 0.000137 0.000172 0.000485 0.000171 0.000074 0.000102 0.000122 0.000126 0.000124 0.000061 0.000153 0.000232 0.000233 0.000208 0.000143 0.000065 0.000101 0.000065 0.000074 0.000040 0.000005 0.000026 0.000033 0.000037 0.000010 0.000022 0.000059 0.000134 0.000161 0.000164 0.000127 0.000146 0.000110 0.000081 0.000015 0.000012 0.000031 0.000010 0.000022 0.000030 0.000037 0.000036 0.000018 0.000022 0.000010 0.000022 0.000014 0.000046 0.000027 0.000007 0.000016 0.000020 0.000015 0.000011 0.000005 0.000010 0.000013 0.000003 0.000002 0.000003 0.000005 0.000010 0.000004 0.000004 0.000027 0.000018 0.000052 0.000010 0.000012 0.000018 0.000048 0.000025 0.000015 nan
nan nan 0.000466 nan nan nan 0.001164 0.001335 0.001341 0.000952 0.001123 0.001356 0.001043 0.001042 0.000570 0.000551 nan nan 0.000747 0.000729 0.000786 nan 0.001248 0.000755 0.000509 0.000405 0.000424 0.000357 0.000334 0.000285 0.000765 0.000994 0.000919 0.000856 0.000608 0.000421 0.000847 0.001580 0.002220 0.001731 0.001241 0.001594 0.003931 0.006198 0.012432 0.021059 0.025806 0.045782 0.063926 0.082377 0.156158 0.874506 11.222498 3.431337 11.235716 0.931111 0.192771 0.103518 0.058199 0.042833 0.026928 0.013135 0.015054 0.011484 0.008998 0.006564 0.004740 0.002620 0.002163 0.001077 0.001415 0.000981 0.001392 0.001271 0.000760 0.000511 0.000579 0.000296 0.000313 0.000181 0.000261 0.000686 0.000638 0.000843 0.000738 0.001521 0.001594 0.001103 0.001162 0.001899 0.001215 0.001587 0.001284 0.001185 0.000805 0.000558 0.000776 0.001356 0.001571 0.000889 0.000686 0.000367 0.000216 0.000138 0.000158 0.000144 0.000211 0.000194 0.000030 0.000068 0.000030 0.000015 0.000054 0.000098 0.000066 0.000033 0.000016 0.000059 0.000058 0.000029 0.000064 0.000118 0.000096 0.000016 0.000032 0.000087 0.000054 0.000011 0.000012 0.000014 0.000015 0.000041 0.000170 0.000068 0.000087 0.000210 0.000325 0.000245 0.000236 0.000350 0.000590 0.000527 0.000520 0.000477 0.000208 0.000503 0.000402 0.000196 0.000126 0.000046 0.000062 0.000046 0.000036 0.000030 0.000026 0.000038 0.000193 0.000298 0.000222 0.000199 0.000190 0.000253 0.000434 0.000440 0.000509 0.000244 0.000351 0.000142 0.000183 0.000459 0.000922 0.000820 0.000367 0.000733 0.000883 0.000390 0.000210 0.000168 0.000214 0.000418 0.000346 0.000103 0.000121 0.000142 0.000068 0.000052 0.000071 0.000059 0.000042 0.000113 0.000061 0.000054 0.000072 0.000067 0.000065 0.000057 0.000028 0.000017 0.000031 0.000021 0.000034 0.000023 0.000022 0.000006 0.000010 0.000040 0.000106 0.000074 0.000036 0.000034 0.000048 0.000033 0.000057 0.000022 0.000072 0.000061 0.000221 0.000181 0.000172 0.000216 0.000268 0.000368 0.000580 0.000419 0.000592 0.000925 0.000829 0.000656 0.000557 0.001116 0.000703 0.000592 0.000976 0.000931 0.001260 0.000817 0.000607 0.000396 0.000743 0.000289 0.000105 0.000084 0.000059 0.000049 nan 0.000040 0.000020 0.000039 0.000044 nan 0.000036 0.000064 0.000072 0.000026 nan nan nan 0.000020 nan nan nan nan nan nan nan nan nan nan nan nan nan nan nan nan 0.000004 0.000010 0.000073 0.000050 0.000023 0.000020 0.000033 0.000017 0.000033 0.000027 0.000089 0.000146 0.000353 0.000180 0.000058 0.000032 0.000053 0.000047 0.000033 0.000059 0.000082 0.000095 0.000041 0.000087 0.000098 0.000146 0.000020 0.000111 0.000117 0.000227 0.000222 0.000183 0.000175 0.000246 0.000195 0.000071 0.000187 0.000255 0.000242 0.000134 0.000048 0.000109 0.000097 0.000218 0.000197 0.000380 0.000347 0.000168 0.000113 0.000077 0.000213 0.000220 nan 0.000568 0.000447 0.000593 0.000490 0.000605 0.000490 0.000162 0.000194 0.000154 0.000108 nan nan 0.000275 0.000452 0.000382 0.000222 0.000223 0.000256 0.000206 0.000227 0.000548 nan 0.000144 0.000404 0.000469 0.000429 0.000389 0.000171 0.000210 nan nan 0.000182 0.000179 0.000131 0.000251 0.000444 0.000416 0.000800 0.000693 0.000329 0.000632 0.000376 0.000339 0.000673 0.000744 0.000600 0.000698 0.000585 0.000304 0.000294 0.000291 0.000964 0.000604 0.000653 0.000430 0.000665 0.000420 0.000346 0.000172 0.000105 0.000139 0.000231 0.000135 0.000058 0.000031 0.000018 0.000017 0.000048 0.000014 0.000010 0.000056 0.000012 0.000009 0.000023 0.000010 0.000009 0.000010 0.000038 0.000023 0.000019 0.000011 0.000004 0.000000 0.000000 0.000003 0.000001 0.000000 0.000000 0.000000 0.000000 0.000004 0.000007 0.000002 0.000002 0.000002 0.000010 0.000022 0.000010 0.000029 0.000020 0.000039 0.000055 0.000055 0.000081 0.000065 0.000084 0.000063 0.000010 0.000001 0.000033 0.000010 0.000004 0.000004 0.000001 0.000001 0.000022 0.000004 0.000017 0.000014 0.000006 nan nan 0.000004 0.000003 0.000002 0.000002 0.000002 0.000001 0.000006 0.000010 0.000006 0.000002 0.000003 0.000009 0.000008 0.000002 0.000000 0.000014 0.000015 0.000025 0.000018 0.000022 0.000044 0.000011 0.000005 0.000022 0.000013 0.000013 0.000019 0.000051 0.000094 0.000185 0.000160 0.000030 nan 0.000016 0.000022 0.000041 0.000093 0.000034 0.000024 0.000026 0.000005 0.000033 0.000018 0.000010 0.000006 0.000009 0.000012 0.000036 0.000015 0.000006 0.000003 0.000001 0.000002 0.000014 0.000013 0.000037 0.000074 0.000009 0.000047 0.000039 0.000158 0.000163 0.000164 0.000066 0.000047 0.000067 0.000027 0.000089 0.000100 0.000052 0.000052 0.000019 0.000014 0.000004 0.000022 0.000025 0.000007 0.000003 0.000025 0.000006 0.000029 0.000013 0.000002 0.000004 0.000014 0.000011 0.000009 0.000029 0.000029 0.000127 0.000180 0.000130 0.000114 0.000086 0.000191 0.000189 0.000117 0.000161 0.000165 0.000089 0.000050 0.000020 0.000076 0.000070 0.000086 0.000011 0.000040 0.000113 0.000094 0.000108 0.000016 0.000072 0.000039 0.000038 0.000081 0.000061 0.000030 0.000017 0.000027 0.000015 0.000017 0.000036 0.000033 0.000056 0.000043 0.000075 0.000118 0.000050 0.000075 0.000146 0.000120 0.000144 0.000258 0.000268 0.000324 0.000655 0.000270 0.000258 0.000367 0.000546 0.000473 0.000555 0.000452 nan nan nan 0.000539 0.000452 0.000328 0.000317 0.000312 0.000228 0.000167 0.000205 0.000301 0.000083 0.000065 0.000154 0.000164 0.000055 0.000091 0.000119 0.000104 0.000150 0.000177 0.000296 0.000179 0.000050 0.000024 0.000055 0.000034 0.000022 0.000008 0.000072 0.000084 0.000007 0.000020 0.000049 0.000081 0.000163 0.000238 0.000167 0.000088 0.000109 0.000104 0.000040 0.000005 0.000014 0.000070 0.000039 0.000017 0.000016 0.000019 0.000039 0.000010 0.000002 0.000017 0.000039 0.000017 0.000019 0.000026 0.000043 0.000035 0.000014 0.000016 0.000007 0.000009 0.000006 0.000005 0.000005 0.000006 0.000004 0.000002 0.000007 0.000004 0.000021 0.000027 0.000034 0.000033 0.000007 0.000006 0.000009 0.000042 0.000020 0.000033 nan
nan nan 0.000449 nan nan nan 0.001048 0.001606 0.001274 0.001223 0.000997 0.001093 0.000801 0.001184 0.000651 0.000622 nan nan 0.000772 0.000761 0.000423 nan 0.000988 0.000595 0.000302 0.000334 0.000157 0.000162 0.000199 0.000406 0.000837 0.001077 0.001040 0.001029 0.000665 0.000488 0.000363 0.000884 0.002130 0.001939 0.001594 0.001780 0.003507 0.007049 0.009064 0.010567 0.016279 0.038233 0.043086 0.048578 0.072511 0.175182 0.909678 11.235716 3.431337 11.369658 0.953741 0.175255 0.076783 0.054127 0.032012 0.023688 0.017587 0.014631 0.012342 0.009715 0.005237 0.003997 0.002929 0.001767 0.001270 0.001549 0.001077 0.001142 0.000759 0.000390 0.000696 0.000854 0.000745 0.000520 0.000261 0.000311 0.000418 0.000963 0.001888 0.002050 0.001757 0.001570 0.001521 0.002500 0.001293 0.001429 0.001779 0.001274 0.000591 0.001025 0.000788 0.001115 0.001258 0.000966 0.000634 0.000607 0.000512 0.000321 0.000092 0.000235 0.000236 0.000175 0.000025 0.000063 0.000073 0.000009 0.000036 0.000136 0.000123 0.000087 0.000077 0.000145 0.000095 0.000054 0.000079 0.000054 0.000053 0.000059 0.000017 0.000041 0.000027 0.000026 0.000018 0.000020 0.000020 0.000025 0.000102 0.000053 0.000094 0.000190 0.000285 0.000214 0.000383 0.000555 0.000500 0.000714 0.000722 0.000290 0.000208 0.000596 0.000299 0.000249 0.000126 0.000106 0.000062 0.000054 0.000026 0.000082 0.000043 0.000136 0.000382 0.000235 0.000141 0.000105 0.000141 0.000165 0.000500 0.000458 0.000382 0.000279 0.000365 0.000348 0.000298 0.000641 0.000610 0.000664 0.000656 0.000769 0.000290 0.000511 0.000503 0.000346 0.000180 0.000206 0.000271 0.000206 0.000245 0.000169 0.000120 0.000084 0.000068 0.000057 0.000043 0.000063 0.000067 0.000025 0.000080 0.000100 0.000049 0.000036 0.000022 0.000042 0.000007 0.000004 0.000011 0.000014 0.000026 0.000003 0.000003 0.000011 0.000078 0.000073 0.000062 0.000070 0.000061 0.000052 0.000023 0.000042 0.000068 0.000128 0.000119 0.000200 0.000143 0.000232 0.000395 0.000466 0.000214 0.000321 0.000432 0.000831 0.000505 0.000523 0.000278 0.000520 0.000432 0.000419 0.000591 0.000942 0.000960 0.000624 0.000502 0.000268 0.000903 0.000825 0.000210 0.000087 0.000094 0.000043 nan 0.000055 0.000046 0.000013 0.000033 nan 0.000061 0.000034 0.000021 0.000010 nan nan nan 0.000023 nan nan nan nan nan nan nan nan nan nan nan nan nan nan nan nan 0.000012 0.000013 0.000064 0.000098 0.000039 0.000039 0.000036 0.000014 0.000032 0.000070 0.000061 0.000185 0.000187 0.000236 0.000133 0.000059 0.000080 0.000068 0.000129 0.000082 0.000120 0.000058 0.000052 0.000041 0.000062 0.000148 0.000073 0.000064 0.000183 0.000135 0.000126 0.000085 0.000339 0.000204 0.000135 0.000109 0.000230 0.000238 0.000178 0.000178 0.000119 0.000075 0.000114 0.000117 0.000276 0.000252 0.000227 0.000319 0.000280 0.000598 0.000147 0.000215 nan 0.000993 0.000521 0.000588 0.000432 0.001061 0.000398 0.000275 0.000198 0.000122 0.000164 nan nan 0.000231 0.000171 0.000290 0.000214 0.000328 0.000356 0.000317 0.000465 0.000606 nan 0.000128 0.000327 0.000667 0.000332 0.000187 0.000217 0.000357 nan nan 0.000175 0.000168 0.000265 0.000524 0.000600 0.000559 0.000656 0.000409 0.000157 0.000247 0.000353 0.000521 0.000610 0.000704 0.000552 0.000520 0.000702 0.000581 0.000451 0.000778 0.000796 0.000334 0.000190 0.000281 0.000368 0.000350 0.000211 0.000105 0.000082 0.000097 0.000129 0.000068 0.000036 0.000054 0.000057 0.000010 0.000010 0.000027 0.000012 0.000021 0.000016 0.000047 0.000025 0.000014 0.000007 0.000020 0.000018 0.000013 0.000015 0.000011 0.000004 0.000002 0.000010 0.000002 0.000000 0.000000 0.000001 0.000000 0.000001 0.000004 0.000009 0.000003 0.000005 0.000014 0.000012 0.000014 0.000020 0.000006 0.000022 0.000028 0.000012 0.000061 0.000119 0.000049 0.000074 0.000017 0.000007 0.000005 0.000003 0.000002 0.000001 0.000010 0.000007 0.000009 0.000033 0.000008 0.000016 0.000014 0.000007 nan nan 0.000014 0.000016 0.000026 0.000018 0.000012 0.000014 0.000015 0.000012 0.000008 0.000012 0.000007 0.000017 0.000010 0.000008 0.000001 0.000007 0.000019 0.000013 0.000030 0.000014 0.000000 0.000002 0.000000 0.000035 0.000036 0.000021 0.000023 0.000041 0.000041 0.000097 0.000049 0.000042 nan 0.000008 0.000035 0.000003 0.000016 0.000018 0.000022 0.000021 0.000003 0.000027 0.000005 0.000002 0.000005 0.000034 0.000027 0.000020 0.000004 0.000027 0.000039 0.000018 0.000004 0.000016 0.000007 0.000006 0.000026 0.000008 0.000016 0.000023 0.000095 0.000094 0.000096 0.000222 0.000189 0.000130 0.000067 0.000206 0.000132 0.000117 0.000029 0.000039 0.000018 0.000002 0.000048 0.000012 0.000016 0.000037 0.000023 0.000016 0.000019 0.000019 0.000006 0.000001 0.000005 0.000008 0.000009 0.000036 0.000095 0.000141 0.000086 0.000142 0.000066 0.000048 0.000112 0.000082 0.000110 0.000067 0.000034 0.000036 0.000039 0.000108 0.000084 0.000070 0.000041 0.000009 0.000036 0.000037 0.000147 0.000171 0.000036 0.000042 0.000027 0.000055 0.000052 0.000031 0.000027 0.000020 0.000032 0.000008 0.000012 0.000009 0.000029 0.000075 0.000109 0.000101 0.000088 0.000032 0.000089 0.000076 0.000082 0.000163 0.000134 0.000358 0.000227 0.000287 0.000341 0.000374 0.000281 0.000473 0.000778 0.000829 0.000647 nan nan nan 0.000328 0.000364 0.000154 0.000403 0.000364 0.000119 0.000156 0.000093 0.000110 0.000037 0.000066 0.000069 0.000102 0.000048 0.000071 0.000089 0.000171 0.000264 0.000237 0.000220 0.000174 0.000226 0.000090 0.000044 0.000031 0.000025 0.000022 0.000026 0.000046 0.000073 0.000025 0.000039 0.000112 0.000131 0.000163 0.000110 0.000094 0.000051 0.000039 0.000091 0.000042 0.000030 0.000023 0.000012 0.000015 0.000070 0.000006 0.000038 0.000022 0.000020 0.000066 0.000019 0.000009 0.000005 0.000012 0.000058 0.000041 0.000011 0.000012 0.000013 0.000005 0.000003 0.000003 0.000005 0.000001 0.000001 0.000003 0.000003 0.000009 0.000035 0.000008 0.000005 0.000001 0.000005 0.000010 0.000031 0.000024 0.000036 0.000015 nan
nan nan 0.000425 nan nan nan 0.000703 0.001234 0.001861 0.001387 0.000830 0.001704 0.001068 0.001133 0.000782 0.000477 nan nan 0.001590 0.000868 0.000599 nan 0.000493 0.000311 0.000172 0.000560 0.000275 0.000310 0.000204 0.000329 0.000360 0.000683 0.000785 0.001280 0.000682 0.000481 0.000365 0.000441 0.001019 0.001355 0.001314 0.001489 0.003841 0.007100 0.008697 0.009064 0.013535 0.021292 0.023453 0.036521 0.055020 0.096189 0.194236 0.931111 11.369658 3.431337 11.304786 0.931238 0.173444 0.099746 0.062019 0.038019 0.028982 0.022631 0.014061 0.009300 0.004559 0.003938 0.003855 0.002250 0.001308 0.001479 0.001113 0.001065 0.000453 0.000403 0.000325 0.000498 0.000449 0.000742 0.000191 0.000198 0.000557 0.000742 0.001898 0.002671 0.002057 0.002520 0.001883 0.002111 0.002305 0.002148 0.001507 0.001539 0.000994 0.000921 0.000971 0.001234 0.001627 0.001082 0.000282 0.000375 0.000249 0.000286 0.000349 0.000203 0.000092 0.000141 0.000069 0.000041 0.000073 0.000043 0.000048 0.000177 0.000108 0.000035 0.000054 0.000083 0.000074 0.000030 0.000106 0.000030 0.000089 0.000132 0.000106 0.000045 0.000021 0.000020 0.000030 0.000043 0.000050 0.000130 0.000049 0.000084 0.000068 0.000152 0.000294 0.000179 0.000519 0.000521 0.000489 0.000527 0.000522 0.000378 0.000139 0.000122 0.000168 0.000190 0.000070 0.000062 0.000043 0.000043 0.000043 0.000128 0.000081 0.000095 0.000210 0.000228 0.000123 0.000062 0.000149 0.000253 0.000405 0.000337 0.000365 0.000168 0.000198 0.000452 0.000648 0.000533 0.000595 0.000588 0.000479 0.000400 0.000458 0.001586 0.001099 0.000447 0.000289 0.000128 0.000144 0.000144 0.000166 0.000119 0.000092 0.000089 0.000020 0.000015 0.000025 0.000024 0.000012 0.000046 0.000026 0.000041 0.000010 0.000029 0.000032 0.000011 0.000014 0.000010 0.000009 0.000002 0.000020 0.000010 0.000004 0.000019 0.000028 0.000032 0.000035 0.000061 0.000033 0.000021 0.000005 0.000016 0.000014 0.000070 0.000183 0.000317 0.000252 0.000363 0.000378 0.000577 0.000387 0.000278 0.000442 0.000433 0.000833 0.000549 0.000472 0.000769 0.000175 0.000208 0.000696 0.000637 0.000817 0.000594 0.000380 0.000348 0.000420 0.000578 0.000444 0.000243 0.000240 0.000113 nan 0.000057 0.000022 0.000036 0.000003 nan 0.000064 0.000036 0.000029 0.000015 nan nan nan 0.000005 nan nan nan nan nan nan nan nan nan nan nan nan nan nan nan nan 0.000002 0.000004 0.000010 0.000038 0.000027 0.000033 0.000030 0.000023 0.000052 0.000077 0.000059 0.000087 0.000105 0.000210 0.000088 0.000030 0.000010 0.000043 0.000073 0.000043 0.000100 0.000075 0.000041 0.000100 0.000061 0.000122 0.000144 0.000033 0.000122 0.000165 0.000109 0.000120 0.000099 0.000317 0.000105 0.000084 0.000110 0.000217 0.000165 0.000227 0.000098 0.000064 0.000111 0.000103 0.000350 0.000157 0.000175 0.000210 0.000151 0.000398 0.000275 0.000152 nan 0.000251 0.000202 0.000393 0.000332 0.000244 0.000520 0.000343 0.000252 0.000222 0.000240 nan nan 0.000276 0.000230 0.000190 0.000312 0.000427 0.000317 0.000408 0.000556 0.000684 nan 0.000126 0.000489 0.000929 0.000596 0.000540 0.000368 0.000397 nan nan 0.000491 0.000531 0.000409 0.000499 0.000457 0.000381 0.000332 0.000302 0.000230 0.000230 0.000438 0.000521 0.000539 0.000739 0.000313 0.000370 0.000378 0.000365 0.000334 0.000388 0.000461 0.000176 0.000305 0.000610 0.000348 0.000388 0.000236 0.000155 0.000111 0.000050 0.000167 0.000149 0.000097 0.000092 0.000039 0.000001 0.000003 0.000004 0.000033 0.000029 0.000024 0.000043 0.000032 0.000013 0.000018 0.000018 0.000014 0.000024 0.000026 0.000005 0.000005 0.000004 0.000001 0.000007 0.000000 0.000004 0.000005 0.000008 0.000013 0.000003 0.000003 0.000005 0.000003 0.000014 0.000010 0.000009 0.000043 0.000039 0.000042 0.000025 0.000043 0.000022 0.000075 0.000064 0.000059 0.000015 0.000005 0.000002 0.000002 0.000013 0.000011 0.000019 0.000030 0.000014 0.000009 0.000013 0.000009 0.000017 0.000034 nan nan 0.000009 0.000006 0.000017 0.000006 0.000011 0.000004 0.000003 0.000025 0.000021 0.000011 0.000027 0.000016 0.000007 0.000004 0.000003 0.000010 0.000004 0.000003 0.000025 0.000055 0.000002 0.000004 0.000001 0.000019 0.000007 0.000008 0.000007 0.000006 0.000016 0.000122 0.000021 0.000014 nan 0.000033 0.000029 0.000009 0.000031 0.000065 0.000018 0.000016 0.000007 0.000033 0.000004 0.000009 0.000003 0.000025 0.000026 0.000012 0.000010 0.000007 0.000055 0.000015 0.000018 0.000009 0.000008 0.000026 0.000053 0.000021 0.000013 0.000042 0.000183 0.000119 0.000168 0.000175 0.000134 0.000118 0.000091 0.000064 0.000068 0.000133 0.000030 0.000046 0.000003 0.000005 0.000010 0.000005 0.000017 0.000013 0.000007 0.000004 0.000020 0.000017 0.000019 0.000018 0.000009 0.000015 0.000046 0.000043 0.000093 0.000056 0.000051 0.000100 0.000068 0.000041 0.000066 0.000060 0.000052 0.000018 0.000003 0.000013 0.000038 0.000040 0.000092 0.000034 0.000030 0.000015 0.000017 0.000008 0.000084 0.000084 0.000026 0.000044 0.000031 0.000067 0.000073 0.000016 0.000019 0.000011 0.000062 0.000057 0.000032 0.000108 0.000077 0.000024 0.000056 0.000035 0.000016 0.000039 0.000106 0.000094 0.000097 0.000060 0.000062 0.000258 0.000169 0.000123 0.000148 0.000154 0.000089 0.000524 0.000497 0.000314 0.000706 nan nan nan 0.000242 0.000265 0.000383 0.000234 0.000438 0.000168 0.000255 0.000317 0.000161 0.000053 0.000056 0.000191 0.000158 0.000099 0.000174 0.000358 0.000246 0.000312 0.000347 0.000193 0.000096 0.000238 0.000182 0.000053 0.000051 0.000028 0.000047 0.000051 0.000102 0.000080 0.000051 0.000086 0.000081 0.000022 0.000061 0.000116 0.000116 0.000067 0.000063 0.000034 0.000061 0.000017 0.000021 0.000017 0.000065 0.000022 0.000019 0.000016 0.000011 0.000024 0.000043 0.000008 0.000007 0.000006 0.000012 0.000017 0.000034 0.000056 0.000014 0.000002 0.000001 0.000003 0.000006 0.000001 0.000002 0.000003 0.000001 0.000003 0.000012 0.000066 0.000020 0.000007 0.000007 0.000016 0.000037 0.000013 0.000030 0.000032 0.000026 nan
nan nan 0.000238 nan nan nan 0.000549 0.000777 0.001371 0.000867 0.000953 0.001267 0.001110 0.000932 0.001245 0.000891 nan nan 0.001213 0.000655 0.000231 nan 0.000389 0.000352 0.000354 0.000248 0.000277 0.000400 0.000192 0.000198 0.000524 0.000381 0.001006 0.000872 0.000752 0.000494 0.000365 0.000291 0.000466 0.000699 0.001549 0.001349 0.003121 0.007937 0.006478 0.010940 0.010980 0.015382 0.022709 0.030400 0.039793 0.063260 0.116759 0.192771 0.953741 11.304786 3.431337 11.302566 0.837366 0.155733 0.090650 0.055938 0.033476 0.018357 0.021360 0.013023 0.009415 0.003653 0.003516 0.001564 0.001189 0.001282 0.001610 0.001112 0.000456 0.000469 0.000229 0.000378 0.000242 0.000375 0.000414 0.000555 0.000606 0.000938 0.001497 0.002185 0.002066 0.001717 0.001227 0.001008 0.001564 0.001723 0.001617 0.001529 0.000809 0.000844 0.000909 0.001397 0.001188 0.001122 0.000479 0.000223 0.000243 0.000261 0.000450 0.000179 0.000131 0.000134 0.000086 0.000016 0.000067 0.000110 0.000113 0.000082 0.000084 0.000061 0.000070 0.000036 0.000016 0.000020 0.000075 0.000033 0.000111 0.000193 0.000111 0.000108 0.000029 0.000035 0.000106 0.000041 0.000020 0.000034 0.000068 0.000079 0.000123 0.000214 0.000265 0.000463 0.000415 0.000450 0.000474 0.000392 0.000258 0.000406 0.000258 0.000210 0.000198 0.000232 0.000179 0.000088 0.000047 0.000012 0.000037 0.000036 0.000050 0.000098 0.000105 0.000100 0.000110 0.000170 0.000075 0.000145 0.000319 0.000265 0.000371 0.000371 0.000359 0.000810 0.000918 0.001278 0.000637 0.000337 0.000523 0.000483 0.000571 0.000692 0.000290 0.000317 0.000267 0.000186 0.000243 0.000256 0.000111 0.000062 0.000082 0.000045 0.000004 0.000009 0.000014 0.000009 0.000032 0.000047 0.000029 0.000084 0.000027 0.000007 0.000026 0.000011 0.000012 0.000030 0.000007 0.000003 0.000023 0.000020 0.000014 0.000030 0.000054 0.000032 0.000035 0.000020 0.000019 0.000025 0.000017 0.000037 0.000025 0.000113 0.000073 0.000194 0.000222 0.000365 0.000409 0.000538 0.000648 0.000398 0.000594 0.000475 0.000581 0.000301 0.000558 0.000624 0.000588 0.000380 0.000876 0.000546 0.000682 0.001096 0.000532 0.000647 0.000505 0.000354 0.000275 0.000161 0.000107 0.000057 nan 0.000086 0.000026 0.000013 0.000005 nan 0.000032 0.000016 0.000008 0.000002 nan nan nan 0.000005 nan nan nan nan nan nan nan nan nan nan nan nan nan nan nan nan 0.000035 0.000010 0.000022 0.000040 0.000040 0.000097 0.000100 0.000050 0.000023 0.000084 0.000072 0.000097 0.000131 0.000111 0.000084 0.000068 0.000026 0.000048 0.000072 0.000048 0.000046 0.000116 0.000169 0.000135 0.000034 0.000046 0.000038 0.000062 0.000051 0.000091 0.000176 0.000113 0.000161 0.000161 0.000125 0.000056 0.000096 0.000143 0.000147 0.000103 0.000118 0.000169 0.000151 0.000161 0.000249 0.000381 0.000445 0.000309 0.000312 0.000323 0.000533 0.000365 nan 0.000520 0.000492 0.000484 0.000275 0.000261 0.000231 0.000248 0.000371 0.000437 0.000329 nan nan 0.000222 0.000144 0.000197 0.000499 0.000427 0.000374 0.000503 0.000741 0.000702 nan 0.000248 0.000861 0.000877 0.000394 0.000800 0.000551 0.000292 nan nan 0.000370 0.000710 0.000562 0.000452 0.000456 0.000206 0.000210 0.000268 0.000265 0.000190 0.000567 0.000638 0.000704 0.000471 0.000248 0.000380 0.000314 0.000366 0.000344 0.000228 0.000250 0.000295 0.000335 0.000473 0.000487 0.000506 0.000336 0.000310 0.000215 0.000123 0.000374 0.000131 0.000131 0.000050 0.000018 0.000020 0.000019 0.000009 0.000162 0.000024 0.000032 0.000068 0.000077 0.000036 0.000019 0.000009 0.000005 0.000002 0.000002 0.000001 0.000005 0.000009 0.000041 0.000009 0.000002 0.000005 0.000017 0.000003 0.000003 0.000004 0.000006 0.000006 0.000001 0.000005 0.000012 0.000009 0.000018 0.000033 0.000043 0.000021 0.000061 0.000047 0.000079 0.000065 0.000079 0.000003 0.000000 0.000000 0.000003 0.000005 0.000015 0.000012 0.000005 0.000004 0.000006 0.000015 0.000003 0.000024 0.000068 nan nan 0.000030 0.000012 0.000007 0.000008 0.000006 0.000002 0.000005 0.000003 0.000004 0.000028 0.000023 0.000016 0.000011 0.000012 0.000007 0.000003 0.000000 0.000003 0.000016 0.000032 0.000016 0.000011 0.000011 0.000020 0.000021 0.000012 0.000014 0.000027 0.000014 0.000044 0.000033 0.000079 nan 0.000010 0.000004 0.000010 0.000042 0.000019 0.000027 0.000003 0.000006 0.000016 0.000031 0.000023 0.000034 0.000055 0.000018 0.000033 0.000026 0.000018 0.000022 0.000017 0.000002 0.000008 0.000022 0.000015 0.000035 0.000062 0.000015 0.000020 0.000134 0.000175 0.000147 0.000107 0.000174 0.000047 0.000030 0.000076 0.000180 0.000058 0.000041 0.000083 0.000035 0.000025 0.000017 0.000011 0.000043 0.000040 0.000028 0.000015 0.000014 0.000003 0.000011 0.000020 0.000009 0.000017 0.000025 0.000056 0.000095 0.000066 0.000036 0.000120 0.000092 0.000029 0.000040 0.000038 0.000038 0.000039 0.000072 0.000055 0.000118 0.000049 0.000055 0.000092 0.000057 0.000012 0.000007 0.000067 0.000076 0.000023 0.000010 0.000033 0.000044 0.000048 0.000043 0.000020 0.000014 0.000005 0.000014 0.000064 0.000061 0.000175 0.000099 0.000035 0.000033 0.000019 0.000015 0.000050 0.000087 0.000117 0.000159 0.000041 0.000092 0.000099 0.000203 0.000117 0.000104 0.000217 0.000097 0.000138 0.000097 0.000203 0.000526 nan nan nan 0.000292 0.000457 0.000440 0.000364 0.000422 0.000164 0.000327 0.000410 0.000372 0.000191 0.000073 0.000087 0.000119 0.000027 0.000086 0.000113 0.000127 0.000174 0.000137 0.000192 0.000133 0.000076 0.000058 0.000013 0.000024 0.000034 0.000020 0.000083 0.000092 0.000072 0.000019 0.000055 0.000059 0.000083 0.000110 0.000089 0.000086 0.000076 0.000074 0.000059 0.000028 0.000011 0.000034 0.000002 0.000032 0.000039 0.000027 0.000008 0.000011 0.000106 0.000088 0.000020 0.000021 0.000014 0.000025 0.000013 0.000048 0.000015 0.000012 0.000004 0.000003 0.000002 0.000000 0.000003 0.000009 0.000000 0.000002 0.000001 0.000001 0.000017 0.000011 0.000023 0.000004 0.000013 0.000039 0.000008 0.000021 0.000046 0.000062 nan
nan nan 0.000290 nan nan nan 0.000603 0.000841 0.001090 0.001092 0.001252 0.000730 0.000996 0.001564 0.001102 0.001055 nan nan 0.001003 0.000465 0.000357 nan 0.000453 0.000162 0.000243 0.000103 0.000188 0.000445 0.000168 0.000145 0.000139 0.000440 0.000622 0.000442 0.000401 0.000533 0.000592 0.000750 0.000323 0.000471 0.001211 0.001460 0.002886 0.005512 0.005812 0.007209 0.007671 0.013512 0.019402 0.017063 0.032545 0.048350 0.072177 0.103518 0.175255 0.931238 11.302566 3.431337 11.189920 0.889488 0.170936 0.109583 0.061548 0.037712 0.027239 0.014978 0.014191 0.005963 0.004650 0.002006 0.001882 0.001043 0.000841 0.001031 0.001095 0.000653 0.000470 0.000371 0.000372 0.000312 0.000766 0.001286 0.000870 0.001127 0.001475 0.001714 0.001727 0.001519 0.001296 0.001542 0.001518 0.001940 0.002298 0.001753 0.000786 0.000535 0.000890 0.001738 0.001202 0.001066 0.000471 0.000358 0.000289 0.000367 0.000699 0.000308 0.000305 0.000102 0.000223 0.000100 0.000057 0.000210 0.000334 0.000031 0.000075 0.000123 0.000112 0.000030 0.000014 0.000035 0.000170 0.000050 0.000096 0.000092 0.000055 0.000066 0.000037 0.000071 0.000124 0.000105 0.000038 0.000046 0.000092 0.000152 0.000145 0.000144 0.000267 0.000235 0.000487 0.000456 0.000414 0.000234 0.000097 0.000154 0.000338 0.000188 0.000181 0.000133 0.000102 0.000107 0.000093 0.000041 0.000011 0.000008 0.000029 0.000058 0.000071 0.000103 0.000078 0.000171 0.000114 0.000158 0.000429 0.000275 0.000400 0.000787 0.000340 0.000844 0.000819 0.000739 0.001057 0.000780 0.000641 0.000490 0.000562 0.000350 0.000232 0.000222 0.000153 0.000195 0.000072 0.000094 0.000064 0.000096 0.000054 0.000053 0.000026 0.000010 0.000010 0.000006 0.000040 0.000020 0.000031 0.000026 0.000031 0.000020 0.000030 0.000033 0.000030 0.000016 0.000007 0.000007 0.000027 0.000046 0.000013 0.000004 0.000022 0.000043 0.000022 0.000001 0.000021 0.000054 0.000054 0.000061 0.000024 0.000102 0.000033 0.000116 0.000333 0.000260 0.000312 0.000407 0.000535 0.000251 0.000666 0.000547 0.000553 0.000327 0.000377 0.000444 0.000546 0.000178 0.000328 0.001068 0.000851 0.001059 0.000551 0.000398 0.000434 0.000313 0.000176 0.000089 0.000100 0.000078 nan 0.000010 0.000037 0.000010 0.000042 nan 0.000011 0.000021 0.000003 0.000010 nan nan nan 0.000004 nan nan nan nan nan nan nan nan nan nan nan nan nan nan nan nan 0.000015 0.000019 0.000079 0.000056 0.000031 0.000043 0.000050 0.000036 0.000062 0.000054 0.000029 0.000040 0.000095 0.000042 0.000082 0.000035 0.000025 0.000039 0.000077 0.000125 0.000050 0.000094 0.000111 0.000070 0.000041 0.000004 0.000033 0.000043 0.000070 0.000091 0.000195 0.000042 0.000135 0.000113 0.000155 0.000122 0.000178 0.000189 0.000320 0.000236 0.000117 0.000082 0.000192 0.000122 0.000656 0.000542 0.000289 0.000139 0.000216 0.000452 0.000772 0.000359 nan 0.000417 0.000318 0.000319 0.000396 0.000566 0.000217 0.000134 0.000388 0.000402 0.000261 nan nan 0.000194 0.000123 0.000324 0.000307 0.000291 0.000172 0.000465 0.001223 0.000581 nan 0.000405 0.000416 0.000515 0.000313 0.000644 0.000443 0.000432 nan nan 0.000488 0.000347 0.000281 0.000339 0.000492 0.000328 0.000283 0.000301 0.000255 0.000239 0.000476 0.000426 0.000293 0.000520 0.000300 0.000206 0.000237 0.000292 0.000224 0.000098 0.000161 0.000202 0.000384 0.000152 0.000380 0.000288 0.000336 0.000203 0.000199 0.000111 0.000164 0.000070 0.000068 0.000017 0.000038 0.000062 0.000020 0.000025 0.000086 0.000039 0.000098 0.000052 0.000041 0.000020 0.000018 0.000011 0.000022 0.000029 0.000027 0.000016 0.000002 0.000009 0.000023 0.000014 0.000001 0.000000 0.000006 0.000001 0.000006 0.000004 0.000009 0.000008 0.000002 0.000017 0.000007 0.000003 0.000005 0.000020 0.000056 0.000062 0.000039 0.000074 0.000137 0.000042 0.000022 0.000005 0.000005 0.000002 0.000013 0.000007 0.000006 0.000015 0.000005 0.000003 0.000003 0.000003 0.000002 0.000006 0.000020 nan nan 0.000021 0.000044 0.000010 0.000035 0.000010 0.000001 0.000001 0.000003 0.000012 0.000027 0.000014 0.000009 0.000022 0.000008 0.000003 0.000007 0.000000 0.000006 0.000017 0.000025 0.000020 0.000046 0.000012 0.000024 0.000014 0.000002 0.000015 0.000036 0.000008 0.000025 0.000068 0.000054 nan 0.000018 0.000014 0.000047 0.000041 0.000007 0.000004 0.000006 0.000019 0.000020 0.000015 0.000037 0.000039 0.000049 0.000051 0.000039 0.000049 0.000029 0.000030 0.000015 0.000019 0.000039 0.000020 0.000021 0.000018 0.000023 0.000021 0.000005 0.000141 0.000157 0.000061 0.000079 0.000083 0.000031 0.000015 0.000057 0.000066 0.000024 0.000027 0.000109 0.000047 0.000003 0.000008 0.000005 0.000020 0.000010 0.000018 0.000015 0.000021 0.000007 0.000004 0.000003 0.000021 0.000021 0.000004 0.000030 0.000060 0.000050 0.000077 0.000052 0.000055 0.000018 0.000046 0.000050 0.000014 0.000020 0.000031 0.000076 0.000079 0.000034 0.000010 0.000023 0.000025 0.000004 0.000019 0.000098 0.000047 0.000035 0.000038 0.000030 0.000017 0.000058 0.000050 0.000054 0.000024 0.000023 0.000021 0.000037 0.000058 0.000045 0.000039 0.000026 0.000031 0.000162 0.000040 0.000057 0.000035 0.000106 0.000159 0.000073 0.000114 0.000133 0.000272 0.000252 0.000265 0.000278 0.000190 0.000106 0.000241 0.000334 0.000470 nan nan nan 0.000205 0.000730 0.000630 0.000382 0.000332 0.000262 0.000243 0.000606 0.000289 0.000231 0.000094 0.000075 0.000070 0.000135 0.000190 0.000221 0.000178 0.000170 0.000086 0.000209 0.000137 0.000083 0.000093 0.000049 0.000053 0.000061 0.000096 0.000133 0.000128 0.000205 0.000049 0.000044 0.000092 0.000178 0.000144 0.000068 0.000076 0.000088 0.000134 0.000107 0.000029 0.000016 0.000037 0.000008 0.000048 0.000010 0.000020 0.000012 0.000011 0.000087 0.000015 0.000007 0.000009 0.000010 0.000048 0.000023 0.000026 0.000004 0.000001 0.000001 0.000000 0.000008 0.000008 0.000002 0.000007 0.000004 0.000001 0.000029 0.000008 0.000016 0.000012 0.000013 0.000003 0.000008 0.000020 0.000013 0.000012 0.000032 0.000021 nan
nan nan 0.000502 nan nan nan 0.001128 0.001116 0.000837 0.000874 0.001350 0.001314 0.000820 0.001405 0.000752 0.001089 nan nan 0.000645 0.000349 0.000179 nan 0.000427 0.000182 0.000194 0.000123 0.000119 0.000241 0.000221 0.000163 0.000269 0.000515 0.001344 0.000485 0.000347 0.000293 0.000331 0.000404 0.000567 0.000712 0.001231 0.001162 0.001921 0.003786 0.006354 0.006463 0.007423 0.009072 0.014711 0.014452 0.019107 0.031810 0.039811 0.058199 0.076783 0.173444 0.837366 11.189920 3.431337 11.141935 0.976349 0.226490 0.145576 0.072458 0.032985 0.022518 0.018390 0.009663 0.005616 0.002890 0.001884 0.001642 0.001478 0.001028 0.000816 0.000833 0.000781 0.000242 0.000574 0.000880 0.000848 0.000623 0.000709 0.000806 0.000931 0.001690 0.002905 0.001707 0.001274 0.002895 0.001880 0.001672 0.001904 0.001645 0.001064 0.000888 0.001009 0.000915 0.001637 0.001066 0.000996 0.000656 0.000360 0.000300 0.000663 0.000280 0.000159 0.000081 0.000195 0.000148 0.000074 0.000138 0.000148 0.000068 0.000046 0.000106 0.000088 0.000093 0.000056 0.000078 0.000030 0.000021 0.000106 0.000038 0.000029 0.000045 0.000047 0.000098 0.000062 0.000050 0.000048 0.000046 0.000047 0.000200 0.000049 0.000044 0.000321 0.000172 0.000329 0.000410 0.000364 0.000387 0.000132 0.000351 0.000308 0.000244 0.000208 0.000118 0.000081 0.000121 0.000083 0.000090 0.000033 0.000068 0.000052 0.000075 0.000123 0.000095 0.000152 0.000223 0.000105 0.000066 0.000195 0.000356 0.000339 0.000746 0.000329 0.000589 0.000745 0.000737 0.000708 0.000665 0.000648 0.000361 0.000330 0.000236 0.000325 0.000207 0.000351 0.000471 0.000411 0.000367 0.000118 0.000045 0.000019 0.000039 0.000020 0.000030 0.000020 0.000029 0.000009 0.000065 0.000058 0.000024 0.000007 0.000001 0.000003 0.000006 0.000030 0.000016 0.000003 0.000001 0.000009 0.000057 0.000066 0.000031 0.000010 0.000023 0.000004 0.000009 0.000026 0.000056 0.000041 0.000038 0.000018 0.000045 0.000077 0.000190 0.000287 0.000242 0.000415 0.000760 0.000547 0.000239 0.000802 0.000573 0.000632 0.000596 0.000596 0.000230 0.000327 0.000268 0.000587 0.001218 0.000659 0.000729 0.000317 0.000228 0.000154 0.000343 0.000147 0.000141 0.000053 0.000079 nan 0.000025 0.000029 0.000015 0.000036 nan 0.000006 0.000014 0.000004 0.000009 nan nan nan 0.000002 nan nan nan nan nan nan nan nan nan nan nan nan nan nan nan nan 0.000001 0.000017 0.000019 0.000012 0.000033 0.000043 0.000024 0.000039 0.000023 0.000022 0.000026 0.000014 0.000018 0.000068 0.000074 0.000012 0.000016 0.000102 0.000087 0.000026 0.000098 0.000055 0.000046 0.000135 0.000038 0.000017 0.000003 0.000016 0.000041 0.000132 0.000169 0.000042 0.000108 0.000068 0.000057 0.000068 0.000134 0.000190 0.000305 0.000218 0.000130 0.000079 0.000164 0.000110 0.000555 0.000708 0.000344 0.000416 0.000248 0.000415 0.000320 0.000331 nan 0.000422 0.000359 0.000690 0.000993 0.000432 0.000265 0.000234 0.000259 0.000456 0.000321 nan nan 0.000393 0.000220 0.000273 0.000066 0.000166 0.000091 0.000211 0.000416 0.000401 nan 0.000469 0.000555 0.000511 0.000416 0.000328 0.000338 0.000712 nan nan 0.000243 0.000314 0.000470 0.000444 0.000425 0.000461 0.000623 0.000500 0.000304 0.000394 0.000400 0.000470 0.000435 0.000416 0.000173 0.000239 0.000422 0.000280 0.000276 0.000182 0.000091 0.000163 0.000207 0.000224 0.000325 0.000207 0.000318 0.000401 0.000196 0.000106 0.000079 0.000120 0.000055 0.000024 0.000041 0.000036 0.000033 0.000047 0.000062 0.000023 0.000025 0.000016 0.000041 0.000075 0.000048 0.000045 0.000026 0.000050 0.000064 0.000008 0.000004 0.000003 0.000009 0.000016 0.000009 0.000004 0.000017 0.000003 0.000005 0.000003 0.000001 0.000012 0.000023 0.000021 0.000008 0.000003 0.000003 0.000015 0.000019 0.000030 0.000013 0.000015 0.000086 0.000029 0.000010 0.000003 0.000011 0.000011 0.000013 0.000015 0.000001 0.000001 0.000009 0.000010 0.000003 0.000003 0.000001 0.000007 0.000017 nan nan 0.000006 0.000011 0.000005 0.000015 0.000006 0.000001 0.000017 0.000015 0.000009 0.000013 0.000002 0.000003 0.000015 0.000006 0.000008 0.000012 0.000006 0.000006 0.000041 0.000030 0.000011 0.000014 0.000005 0.000010 0.000036 0.000025 0.000034 0.000010 0.000006 0.000013 0.000036 0.000033 nan 0.000036 0.000022 0.000046 0.000057 0.000008 0.000011 0.000024 0.000020 0.000027 0.000039 0.000007 0.000034 0.000065 0.000061 0.000086 0.000055 0.000046 0.000046 0.000010 0.000007 0.000015 0.000017 0.000001 0.000010 0.000022 0.000010 0.000020 0.000077 0.000059 0.000039 0.000073 0.000077 0.000093 0.000072 0.000060 0.000094 0.000070 0.000044 0.000041 0.000022 0.000010 0.000004 0.000004 0.000019 0.000005 0.000015 0.000050 0.000021 0.000007 0.000006 0.000000 0.000002 0.000042 0.000010 0.000011 0.000073 0.000041 0.000022 0.000013 0.000021 0.000031 0.000031 0.000082 0.000020 0.000019 0.000096 0.000079 0.000067 0.000039 0.000018 0.000024 0.000012 0.000063 0.000030 0.000071 0.000083 0.000055 0.000035 0.000032 0.000057 0.000062 0.000092 0.000015 0.000024 0.000019 0.000032 0.000071 0.000026 0.000032 0.000021 0.000054 0.000084 0.000056 0.000014 0.000032 0.000033 0.000097 0.000153 0.000133 0.000083 0.000104 0.000092 0.000192 0.000146 0.000377 0.000495 0.000442 0.000365 0.000452 0.000523 nan nan nan 0.000433 0.000299 0.000420 0.000461 0.000397 0.000223 0.000289 0.000116 0.000128 0.000186 0.000122 0.000070 0.000065 0.000083 0.000204 0.000153 0.000104 0.000178 0.000131 0.000150 0.000072 0.000139 0.000153 0.000124 0.000028 0.000033 0.000091 0.000044 0.000147 0.000115 0.000059 0.000148 0.000097 0.000198 0.000230 0.000268 0.000160 0.000044 0.000039 0.000013 0.000006 0.000010 0.000033 0.000011 0.000013 0.000024 0.000016 0.000007 0.000027 0.000067 0.000064 0.000020 0.000015 0.000011 0.000018 0.000045 0.000029 0.000027 0.000007 0.000004 0.000001 0.000014 0.000008 0.000002 0.000019 0.000012 0.000014 0.000014 0.000007 0.000006 0.000041 0.000044 0.000031 0.000039 0.000021 0.000009 0.000064 0.000071 0.000040 nan
nan nan 0.000507 nan nan nan 0.000826 0.001147 0.001297 0.000880 0.001055 0.001150 0.001100 0.001080 0.000683 0.001102 nan nan 0.000704 0.000632 0.000389 nan 0.000431 0.000273 0.000092 0.000239 0.000172 0.000282 0.000339 0.000187 0.000256 0.000877 0.000937 0.000797 0.000229 0.000166 0.000242 0.000292 0.000653 0.000446 0.001115 0.001806 0.001299 0.003143 0.005226 0.005392 0.005939 0.009534 0.009060 0.009549 0.013982 0.019856 0.025756 0.042833 0.054127 0.099746 0.155733 0.889488 11.141935 3.431337 11.254292 0.881747 0.232814 0.115218 0.053796 0.040774 0.026439 0.014541 0.007283 0.004714 0.002458 0.001988 0.001953 0.001292 0.001254 0.001121 0.001042 0.000408 0.000969 0.000994 0.000407 0.000374 0.000810 0.000904 0.001301 0.002011 0.002564 0.002040 0.001406 0.001350 0.001602 0.000750 0.001248 0.001532 0.000942 0.001556 0.001233 0.001201 0.001948 0.000656 0.000439 0.000550 0.000231 0.000378 0.000329 0.000152 0.000070 0.000112 0.000191 0.000094 0.000139 0.000044 0.000054 0.000099 0.000064 0.000120 0.000115 0.000118 0.000069 0.000051 0.000060 0.000066 0.000070 0.000082 0.000026 0.000076 0.000054 0.000088 0.000015 0.000045 0.000036 0.000123 0.000211 0.000219 0.000208 0.000180 0.000251 0.000195 0.000199 0.000114 0.000114 0.000176 0.000131 0.000228 0.000211 0.000077 0.000136 0.000101 0.000074 0.000095 0.000062 0.000054 0.000017 0.000039 0.000035 0.000064 0.000087 0.000032 0.000139 0.000132 0.000199 0.000157 0.000173 0.000754 0.000595 0.000478 0.000347 0.000728 0.001474 0.000907 0.000747 0.000605 0.000524 0.000368 0.000244 0.000492 0.000461 0.000564 0.000250 0.000291 0.000441 0.000340 0.000106 0.000056 0.000087 0.000082 0.000041 0.000138 0.000108 0.000062 0.000018 0.000052 0.000045 0.000033 0.000011 0.000007 0.000002 0.000008 0.000014 0.000013 0.000024 0.000017 0.000037 0.000121 0.000061 0.000031 0.000001 0.000010 0.000017 0.000086 0.000025 0.000021 0.000027 0.000015 0.000033 0.000042 0.000103 0.000206 0.000157 0.000077 0.000144 0.000422 0.000166 0.000271 0.000285 0.000337 0.000748 0.000657 0.000632 0.000209 0.000328 0.000649 0.000269 0.000438 0.000370 0.000526 0.000629 0.000347 0.000266 0.000193 0.000200 0.000134 0.000125 0.000113 nan 0.000018 0.000018 0.000005 0.000027 nan 0.000019 0.000003 0.000010 0.000004 nan nan nan 0.000004 nan nan nan nan nan nan nan nan nan nan nan nan nan nan nan nan 0.000004 0.000021 0.000014 0.000005 0.000028 0.000012 0.000040 0.000054 0.000020 0.000014 0.000013 0.000045 0.000024 0.000050 0.000016 0.000084 0.000017 0.000036 0.000036 0.000017 0.000029 0.000050 0.000032 0.000036 0.000008 0.000008 0.000010 0.000003 0.000035 0.000048 0.000108 0.000199 0.000086 0.000041 0.000051 0.000075 0.000049 0.000149 0.000159 0.000175 0.000107 0.000079 0.000161 0.000123 0.000162 0.000471 0.000440 0.000337 0.000307 0.000260 0.000079 0.000219 nan 0.000304 0.000830 0.000744 0.000595 0.000372 0.000421 0.000371 0.000118 0.000198 0.000270 nan nan 0.000570 0.000305 0.000410 0.000194 0.000107 0.000289 0.000179 0.000370 0.000234 nan 0.000699 0.000534 0.000630 0.000547 0.000240 0.000222 0.000251 nan nan 0.000370 0.000697 0.000893 0.000876 0.000743 0.000636 0.000317 0.000270 0.000320 0.000309 0.000304 0.000405 0.000496 0.000475 0.000230 0.000371 0.000172 0.000260 0.000234 0.000206 0.000113 0.000527 0.000360 0.000252 0.000132 0.000199 0.000217 0.000543 0.000207 0.000120 0.000123 0.000191 0.000277 0.000108 0.000061 0.000020 0.000004 0.000013 0.000047 0.000019 0.000033 0.000026 0.000029 0.000058 0.000032 0.000035 0.000066 0.000046 0.000060 0.000082 0.000010 0.000012 0.000010 0.000010 0.000015 0.000023 0.000033 0.000018 0.000007 0.000011 0.000004 0.000004 0.000029 0.000002 0.000007 0.000008 0.000005 0.000006 0.000015 0.000020 0.000018 0.000033 0.000047 0.000041 0.000043 0.000009 0.000029 0.000019 0.000008 0.000015 0.000006 0.000001 0.000010 0.000029 0.000012 0.000009 0.000013 0.000017 0.000003 nan nan 0.000003 0.000026 0.000020 0.000006 0.000013 0.000020 0.000016 0.000032 0.000021 0.000004 0.000006 0.000014 0.000015 0.000006 0.000001 0.000012 0.000006 0.000014 0.000038 0.000010 0.000027 0.000014 0.000041 0.000023 0.000010 0.000025 0.000013 0.000007 0.000021 0.000041 0.000134 0.000068 nan 0.000094 0.000021 0.000043 0.000113 0.000033 0.000008 0.000009 0.000003 0.000006 0.000027 0.000021 0.000049 0.000036 0.000018 0.000021 0.000024 0.000040 0.000091 0.000067 0.000029 0.000038 0.000030 0.000010 0.000006 0.000074 0.000046 0.000175 0.000145 0.000252 0.000080 0.000068 0.000079 0.000057 0.000072 0.000065 0.000032 0.000027 0.000048 0.000038 0.000043 0.000010 0.000007 0.000005 0.000003 0.000015 0.000012 0.000011 0.000006 0.000010 0.000005 0.000001 0.000009 0.000011 0.000002 0.000003 0.000019 0.000059 0.000014 0.000116 0.000093 0.000130 0.000089 0.000066 0.000053 0.000119 0.000074 0.000167 0.000020 0.000068 0.000039 0.000011 0.000005 0.000022 0.000022 0.000035 0.000047 0.000084 0.000068 0.000071 0.000036 0.000087 0.000132 0.000014 0.000016 0.000009 0.000033 0.000017 0.000085 0.000073 0.000045 0.000041 0.000086 0.000070 0.000050 0.000036 0.000073 0.000098 0.000106 0.000103 0.000185 0.000127 0.000223 0.000210 0.000098 0.000400 0.000361 0.000400 0.000354 0.000371 0.000388 nan nan nan 0.000234 0.000398 0.000397 0.000512 0.000273 0.000265 0.000172 0.000349 0.000329 0.000214 0.000275 0.000221 0.000131 0.000150 0.000154 0.000197 0.000149 0.000160 0.000065 0.000037 0.000044 0.000146 0.000204 0.000170 0.000101 0.000152 0.000133 0.000174 0.000121 0.000076 0.000027 0.000050 0.000030 0.000039 0.000084 0.000086 0.000154 0.000174 0.000081 0.000024 0.000032 0.000019 0.000038 0.000002 0.000001 0.000011 0.000012 0.000011 0.000033 0.000038 0.000058 0.000009 0.000012 0.000004 0.000023 0.000019 0.000019 0.000033 0.000002 0.000001 0.000006 0.000000 0.000005 0.000004 0.000002 0.000004 0.000003 0.000005 0.000003 0.000028 0.000029 0.000030 0.000052 0.000059 0.000011 0.000023 0.000132 0.000052 0.000037 nan
nan nan 0.000334 nan nan nan 0.000888 0.001349 0.001240 0.001043 0.001222 0.000626 0.000940 0.001525 0.000994 0.000968 nan nan 0.000995 0.001383 0.000855 nan 0.000369 0.000338 0.000251 0.000105 0.000203 0.000277 0.000208 0.000188 0.000250 0.000400 0.000450 0.000649 0.000200 0.000152 0.000282 0.000456 0.000362 0.000334 0.000726 0.002225 0.002350 0.004384 0.003777 0.004711 0.005070 0.008469 0.009418 0.008094 0.010485 0.015108 0.014664 0.026928 0.032012 0.062019 0.090650 0.170936 0.976349 11.254292 3.431337 11.378685 0.913252 0.210655 0.089923 0.055310 0.027848 0.013215 0.006752 0.004370 0.002671 0.002366 0.002158 0.002531 0.001583 0.000614 0.000915 0.000796 0.000852 0.000803 0.000498 0.000524 0.000784 0.000725 0.001572 0.002292 0.002299 0.003262 0.002741 0.001700 0.001265 0.000735 0.001872 0.001551 0.001297 0.001377 0.001025 0.000803 0.000933 0.000501 0.000778 0.000662 0.000656 0.000439 0.000188 0.000152 0.000173 0.000126 0.000161 0.000137 0.000126 0.000084 0.000103 0.000095 0.000060 0.000078 0.000088 0.000115 0.000095 0.000120 0.000048 0.000038 0.000033 0.000044 0.000116 0.000082 0.000080 0.000038 0.000075 0.000142 0.000028 0.000139 0.000142 0.000204 0.000150 0.000241 0.000301 0.000267 0.000339 0.000298 0.000253 0.000465 0.000350 0.000137 0.000113 0.000086 0.000211 0.000153 0.000266 0.000062 0.000026 0.000024 0.000014 0.000014 0.000018 0.000073 0.000083 0.000045 0.000199 0.000084 0.000049 0.000123 0.000241 0.000613 0.000376 0.000856 0.000975 0.000756 0.001318 0.000891 0.000484 0.000398 0.000390 0.000458 0.000513 0.000919 0.001144 0.000789 0.000767 0.000603 0.000547 0.000300 0.000173 0.000174 0.000188 0.000085 0.000169 0.000128 0.000057 0.000028 0.000093 0.000023 0.000049 0.000052 0.000019 0.000011 0.000004 0.000032 0.000066 0.000026 0.000018 0.000007 0.000023 0.000027 0.000010 0.000004 0.000012 0.000014 0.000020 0.000041 0.000059 0.000019 0.000046 0.000026 0.000066 0.000092 0.000075 0.000086 0.000041 0.000045 0.000175 0.000293 0.000245 0.000305 0.000441 0.000521 0.000762 0.000715 0.000549 0.000397 0.000374 0.000278 0.000711 0.000467 0.000317 0.000444 0.000137 0.000425 0.000303 0.000110 0.000137 0.000077 0.000021 0.000041 nan 0.000020 0.000011 0.000020 0.000051 nan 0.000026 0.000010 0.000018 0.000039 nan nan nan 0.000003 nan nan nan nan nan nan nan nan nan nan nan nan nan nan nan nan 0.000015 0.000010 0.000015 0.000007 0.000016 0.000026 0.000024 0.000030 0.000029 0.000037 0.000052 0.000068 0.000045 0.000022 0.000026 0.000107 0.000057 0.000032 0.000024 0.000038 0.000012 0.000014 0.000034 0.000036 0.000014 0.000020 0.000004 0.000025 0.000092 0.000039 0.000092 0.000105 0.000043 0.000036 0.000059 0.000057 0.000079 0.000114 0.000119 0.000154 0.000132 0.000097 0.000120 0.000095 0.000132 0.000240 0.000285 0.000134 0.000284 0.000248 0.000150 0.000284 nan 0.000472 0.000530 0.000389 0.000318 0.000345 0.000279 0.000405 0.000392 0.000235 0.000223 nan nan 0.000401 0.000221 0.000202 0.000175 0.000230 0.000332 0.000289 0.000302 0.000596 nan 0.000335 0.000338 0.000451 0.000568 0.000339 0.000403 0.000353 nan nan 0.000526 0.000826 0.000761 0.000595 0.001119 0.000493 0.000520 0.000370 0.000371 0.000128 0.000129 0.000239 0.000168 0.000279 0.000165 0.000511 0.000218 0.000251 0.000214 0.000239 0.000141 0.000270 0.000399 0.000218 0.000086 0.000203 0.000233 0.000336 0.000300 0.000240 0.000120 0.000253 0.000207 0.000080 0.000042 0.000019 0.000001 0.000026 0.000066 0.000032 0.000048 0.000052 0.000056 0.000025 0.000015 0.000009 0.000018 0.000007 0.000016 0.000027 0.000004 0.000009 0.000006 0.000021 0.000021 0.000017 0.000018 0.000010 0.000005 0.000018 0.000020 0.000012 0.000019 0.000022 0.000033 0.000032 0.000007 0.000012 0.000009 0.000066 0.000024 0.000042 0.000046 0.000008 0.000002 0.000007 0.000008 0.000012 0.000014 0.000005 0.000015 0.000029 0.000025 0.000028 0.000036 0.000013 0.000002 0.000003 0.000020 nan nan 0.000004 0.000008 0.000005 0.000003 0.000006 0.000001 0.000002 0.000019 0.000037 0.000021 0.000029 0.000028 0.000024 0.000005 0.000001 0.000006 0.000009 0.000015 0.000013 0.000013 0.000007 0.000021 0.000042 0.000013 0.000004 0.000032 0.000017 0.000004 0.000054 0.000089 0.000160 0.000134 nan 0.000029 0.000033 0.000046 0.000051 0.000022 0.000012 0.000011 0.000007 0.000002 0.000014 0.000050 0.000051 0.000044 0.000019 0.000010 0.000001 0.000019 0.000028 0.000074 0.000018 0.000018 0.000019 0.000018 0.000007 0.000025 0.000048 0.000161 0.000248 0.000202 0.000039 0.000096 0.000131 0.000148 0.000221 0.000055 0.000009 0.000017 0.000004 0.000046 0.000045 0.000016 0.000022 0.000019 0.000009 0.000006 0.000018 0.000017 0.000013 0.000030 0.000005 0.000015 0.000008 0.000024 0.000014 0.000019 0.000024 0.000016 0.000036 0.000091 0.000057 0.000122 0.000068 0.000009 0.000026 0.000043 0.000048 0.000094 0.000038 0.000042 0.000057 0.000010 0.000004 0.000009 0.000012 0.000027 0.000033 0.000029 0.000026 0.000070 0.000063 0.000116 0.000117 0.000025 0.000003 0.000015 0.000017 0.000061 0.000067 0.000103 0.000041 0.000006 0.000033 0.000081 0.000030 0.000040 0.000060 0.000035 0.000068 0.000135 0.000117 0.000146 0.000320 0.000276 0.000211 0.000430 0.000458 0.000365 0.000207 0.000293 0.000203 nan nan nan 0.000278 0.000298 0.000323 0.000352 0.000540 0.000630 0.000151 0.000262 0.000195 0.000245 0.000258 0.000182 0.000105 0.000260 0.000233 0.000264 0.000127 0.000069 0.000069 0.000109 0.000110 0.000323 0.000137 0.000184 0.000188 0.000170 0.000150 0.000241 0.000220 0.000089 0.000105 0.000125 0.000042 0.000047 0.000099 0.000072 0.000194 0.000119 0.000110 0.000034 0.000037 0.000031 0.000030 0.000004 0.000012 0.000008 0.000021 0.000029 0.000021 0.000011 0.000032 0.000017 0.000004 0.000008 0.000018 0.000032 0.000014 0.000003 0.000002 0.000002 0.000009 0.000003 0.000003 0.000004 0.000014 0.000004 0.000020 0.000013 0.000008 0.000033 0.000006 0.000025 0.000020 0.000068 0.000021 0.000033 0.000033 0.000043 0.000018 nan
nan nan 0.000329 nan nan nan 0.000910 0.000774 0.000829 0.001254 0.001232 0.001775 0.001055 0.001594 0.001635 0.001196 nan nan 0.000844 0.001777 0.001064 nan 0.000531 0.000356 0.000212 0.000145 0.000152 0.000050 0.000136 0.000105 0.000360 0.000619 0.000709 0.000822 0.000215 0.000176 0.000325 0.000307 0.000301 0.000574 0.000685 0.000771 0.001794 0.004389 0.003933 0.002734 0.005512 0.008371 0.007515 0.009366 0.008869 0.011476 0.010382 0.013135 0.023688 0.038019 0.055938 0.109583 0.226490 0.881747 11.378685 3.431337 11.161259 0.848689 0.159456 0.088708 0.054567 0.017923 0.008435 0.006342 0.005250 0.003864 0.004303 0.002923 0.002433 0.000961 0.001291 0.000813 0.001063 0.001958 0.001433 0.001162 0.000632 0.000701 0.002177 0.001950 0.001939 0.003491 0.003346 0.002297 0.001381 0.001272 0.001486 0.002134 0.001494 0.001146 0.000852 0.001394 0.001590 0.000732 0.000758 0.001016 0.000746 0.000542 0.000569 0.000535 0.000397 0.000259 0.000158 0.000077 0.000133 0.000236 0.000130 0.000124 0.000112 0.000136 0.000160 0.000130 0.000135 0.000063 0.000031 0.000050 0.000115 0.000080 0.000103 0.000197 0.000082 0.000105 0.000104 0.000192 0.000106 0.000060 0.000090 0.000156 0.000257 0.000126 0.000152 0.000649 0.000357 0.000418 0.000458 0.000361 0.000387 0.000535 0.000476 0.000228 0.000316 0.000095 0.000284 0.000099 0.000026 0.000025 0.000011 0.000029 0.000010 0.000066 0.000066 0.000036 0.000097 0.000154 0.000256 0.000209 0.000261 0.000715 0.000477 0.001046 0.000864 0.000310 0.000450 0.000677 0.000571 0.000401 0.000400 0.000435 0.000533 0.000708 0.000879 0.000693 0.000962 0.000769 0.000265 0.000314 0.000268 0.000292 0.000208 0.000053 0.000101 0.000033 0.000050 0.000083 0.000076 0.000054 0.000041 0.000016 0.000020 0.000010 0.000002 0.000032 0.000030 0.000017 0.000041 0.000021 0.000001 0.000026 0.000010 0.000015 0.000005 0.000008 0.000050 0.000018 0.000068 0.000068 0.000065 0.000070 0.000039 0.000070 0.000079 0.000068 0.000191 0.000084 0.000244 0.000413 0.000404 0.000562 0.000904 0.000495 0.000471 0.000443 0.000463 0.000420 0.000612 0.000408 0.000368 0.000322 0.000468 0.000333 0.000221 0.000278 0.000317 0.000177 0.000209 0.000134 0.000051 0.000029 nan 0.000033 0.000025 0.000029 0.000062 nan 0.000018 0.000036 0.000025 0.000068 nan nan nan 0.000011 nan nan nan nan nan nan nan nan nan nan nan nan nan nan nan nan 0.000001 0.000010 0.000017 0.000001 0.000016 0.000117 0.000094 0.000027 0.000041 0.000009 0.000023 0.000120 0.000115 0.000129 0.000080 0.000123 0.000056 0.000041 0.000016 0.000043 0.000019 0.000016 0.000033 0.000049 0.000039 0.000004 0.000008 0.000013 0.000013 0.000041 0.000052 0.000057 0.000056 0.000045 0.000119 0.000089 0.000108 0.000072 0.000065 0.000072 0.000105 0.000120 0.000148 0.000075 0.000094 0.000271 0.000382 0.000209 0.000503 0.000317 0.000364 0.000624 nan 0.000213 0.000318 0.000324 0.000441 0.000372 0.000284 0.000265 0.000266 0.000315 0.000176 nan nan 0.000219 0.000332 0.000348 0.000194 0.000175 0.000183 0.000161 0.000088 0.000151 nan 0.000247 0.000233 0.000396 0.000258 0.000201 0.000383 0.000581 nan nan 0.000364 0.000328 0.000298 0.000252 0.000360 0.000247 0.000581 0.000329 0.000172 0.000239 0.000388 0.000270 0.000144 0.000300 0.000420 0.000357 0.000233 0.000271 0.000227 0.000315 0.000195 0.000173 0.000183 0.000131 0.000094 0.000245 0.000172 0.000092 0.000267 0.000266 0.000228 0.000460 0.000211 0.000156 0.000046 0.000026 0.000010 0.000020 0.000085 0.000082 0.000050 0.000033 0.000019 0.000007 0.000018 0.000018 0.000007 0.000007 0.000007 0.000011 0.000005 0.000004 0.000012 0.000003 0.000038 0.000059 0.000012 0.000009 0.000010 0.000006 0.000006 0.000000 0.000021 0.000077 0.000013 0.000048 0.000041 0.000050 0.000061 0.000119 0.000164 0.000067 0.000061 0.000033 0.000001 0.000003 0.000004 0.000002 0.000004 0.000007 0.000011 0.000007 0.000018 0.000040 0.000010 0.000017 0.000001 0.000003 0.000007 nan nan 0.000013 0.000004 0.000030 0.000011 0.000014 0.000014 0.000006 0.000021 0.000026 0.000032 0.000018 0.000019 0.000006 0.000033 0.000005 0.000004 0.000003 0.000002 0.000008 0.000024 0.000022 0.000020 0.000029 0.000019 0.000004 0.000012 0.000006 0.000006 0.000021 0.000107 0.000097 0.000040 nan 0.000061 0.000010 0.000027 0.000046 0.000057 0.000036 0.000022 0.000051 0.000010 0.000025 0.000047 0.000063 0.000020 0.000006 0.000003 0.000001 0.000027 0.000033 0.000051 0.000065 0.000010 0.000019 0.000023 0.000014 0.000004 0.000025 0.000079 0.000081 0.000137 0.000096 0.000178 0.000171 0.000154 0.000049 0.000033 0.000025 0.000019 0.000026 0.000030 0.000014 0.000003 0.000011 0.000058 0.000069 0.000064 0.000032 0.000015 0.000018 0.000022 0.000016 0.000014 0.000009 0.000034 0.000044 0.000012 0.000016 0.000051 0.000057 0.000088 0.000063 0.000214 0.000222 0.000021 0.000044 0.000077 0.000065 0.000112 0.000107 0.000105 0.000026 0.000007 0.000011 0.000036 0.000021 0.000023 0.000041 0.000144 0.000059 0.000094 0.000039 0.000042 0.000020 0.000034 0.000020 0.000024 0.000037 0.000090 0.000064 0.000117 0.000036 0.000030 0.000013 0.000018 0.000016 0.000037 0.000087 0.000117 0.000105 0.000232 0.000087 0.000070 0.000190 0.000113 0.000158 0.000176 0.000176 0.000176 0.000199 0.000669 0.000517 nan nan nan 0.000493 0.000376 0.000205 0.000266 0.000405 0.000514 0.000144 0.000293 0.000252 0.000297 0.000087 0.000193 0.000102 0.000189 0.000475 0.000426 0.000337 0.000102 0.000108 0.000189 0.000105 0.000283 0.000143 0.000045 0.000057 0.000067 0.000161 0.000175 0.000153 0.000108 0.000102 0.000065 0.000070 0.000061 0.000120 0.000128 0.000218 0.000256 0.000179 0.000042 0.000079 0.000019 0.000019 0.000018 0.000015 0.000048 0.000051 0.000044 0.000006 0.000025 0.000059 0.000038 0.000005 0.000007 0.000023 0.000036 0.000011 0.000002 0.000011 0.000010 0.000015 0.000003 0.000001 0.000004 0.000011 0.000002 0.000007 0.000013 0.000007 0.000015 0.000006 0.000041 0.000017 0.000003 0.000009 0.000036 0.000038 0.000087 0.000106 nan
nan nan 0.000388 nan nan nan 0.000694 0.000866 0.000550 0.001034 0.000825 0.001616 0.001073 0.001636 0.001552 0.001498 nan nan 0.000685 0.000611 0.000715 nan 0.000418 0.000286 0.000191 0.000288 0.000156 0.000109 0.000106 0.000183 0.000335 0.000563 0.000442 0.000391 0.000268 0.000392 0.000623 0.000627 0.000545 0.000615 0.000533 0.000890 0.002042 0.002428 0.004172 0.003597 0.003390 0.004714 0.005288 0.007907 0.006527 0.010556 0.012437 0.015054 0.017587 0.028982 0.033476 0.061548 0.145576 0.232814 0.913252 11.161259 3.431337 11.291899 0.857028 0.182203 0.108803 0.043528 0.016150 0.012234 0.006724 0.004617 0.006110 0.003227 0.003549 0.002110 0.001569 0.000898 0.001447 0.001306 0.001072 0.001254 0.000765 0.001073 0.001977 0.002165 0.002278 0.002720 0.002726 0.002707 0.002451 0.002599 0.001648 0.001947 0.001394 0.000909 0.000883 0.001476 0.001095 0.000624 0.000656 0.000506 0.000540 0.000265 0.000451 0.000634 0.000545 0.000219 0.000089 0.000136 0.000079 0.000155 0.000060 0.000130 0.000135 0.000139 0.000078 0.000098 0.000095 0.000015 0.000052 0.000129 0.000253 0.000148 0.000206 0.000117 0.000048 0.000132 0.000140 0.000184 0.000084 0.000095 0.000163 0.000226 0.000183 0.000078 0.000137 0.000482 0.000387 0.000513 0.000380 0.000202 0.000575 0.000359 0.000379 0.000288 0.000363 0.000162 0.000177 0.000056 0.000018 0.000019 0.000029 0.000036 0.000048 0.000048 0.000135 0.000050 0.000062 0.000120 0.000235 0.000089 0.000183 0.000483 0.000575 0.000560 0.000814 0.000591 0.000690 0.000996 0.000700 0.000686 0.000830 0.000563 0.000523 0.000365 0.000289 0.000461 0.000512 0.000466 0.000381 0.000183 0.000175 0.000159 0.000073 0.000045 0.000087 0.000037 0.000062 0.000078 0.000056 0.000029 0.000010 0.000014 0.000016 0.000014 0.000009 0.000039 0.000023 0.000015 0.000049 0.000039 0.000015 0.000026 0.000011 0.000076 0.000031 0.000025 0.000063 0.000036 0.000053 0.000131 0.000044 0.000044 0.000033 0.000044 0.000103 0.000070 0.000135 0.000172 0.000135 0.000376 0.000450 0.000578 0.000702 0.000670 0.000434 0.000619 0.000643 0.000480 0.000620 0.000475 0.000247 0.000404 0.000527 0.000182 0.000437 0.000468 0.000493 0.000137 0.000108 0.000119 0.000066 0.000021 nan 0.000010 0.000049 0.000061 0.000038 nan 0.000066 0.000062 0.000035 0.000007 nan nan nan 0.000021 nan nan nan nan nan nan nan nan nan nan nan nan nan nan nan nan 0.000000 0.000007 0.000046 0.000035 0.000042 0.000060 0.000060 0.000020 0.000041 0.000038 0.000095 0.000122 0.000150 0.000154 0.000050 0.000075 0.000052 0.000078 0.000052 0.000075 0.000046 0.000036 0.000048 0.000053 0.000031 0.000008 0.000008 0.000019 0.000061 0.000108 0.000070 0.000015 0.000044 0.000018 0.000086 0.000079 0.000125 0.000179 0.000053 0.000175 0.000089 0.000226 0.000122 0.000097 0.000200 0.000275 0.000334 0.000253 0.000375 0.000317 0.000293 0.000210 nan 0.000239 0.000641 0.000320 0.000227 0.000311 0.000193 0.000392 0.000270 0.000218 0.000226 nan nan 0.000420 0.000239 0.000218 0.000122 0.000108 0.000244 0.000440 0.000221 0.000197 nan 0.000242 0.000246 0.000492 0.000298 0.000393 0.000619 0.000754 nan nan 0.000496 0.000388 0.000333 0.000361 0.000328 0.000248 0.000528 0.000610 0.000394 0.000341 0.000207 0.000290 0.000176 0.000476 0.000285 0.000254 0.000310 0.000223 0.000131 0.000372 0.000260 0.000200 0.000145 0.000068 0.000175 0.000166 0.000223 0.000212 0.000332 0.000169 0.000103 0.000362 0.000342 0.000111 0.000023 0.000023 0.000015 0.000047 0.000032 0.000019 0.000011 0.000035 0.000047 0.000030 0.000009 0.000015 0.000019 0.000009 0.000017 0.000042 0.000054 0.000048 0.000013 0.000036 0.000046 0.000022 0.000004 0.000002 0.000004 0.000010 0.000003 0.000004 0.000010 0.000049 0.000017 0.000027 0.000026 0.000065 0.000045 0.000035 0.000054 0.000030 0.000022 0.000051 0.000006 0.000009 0.000007 0.000005 0.000015 0.000030 0.000006 0.000006 0.000023 0.000026 0.000011 0.000035 0.000040 0.000024 0.000009 nan nan 0.000016 0.000008 0.000030 0.000022 0.000007 0.000008 0.000010 0.000005 0.000006 0.000010 0.000060 0.000032 0.000007 0.000008 0.000007 0.000008 0.000002 0.000003 0.000010 0.000016 0.000012 0.000020 0.000007 0.000020 0.000009 0.000008 0.000004 0.000026 0.000050 0.000066 0.000072 0.000030 nan 0.000067 0.000041 0.000055 0.000048 0.000014 0.000022 0.000018 0.000019 0.000012 0.000022 0.000047 0.000018 0.000026 0.000014 0.000027 0.000021 0.000076 0.000017 0.000042 0.000053 0.000007 0.000029 0.000004 0.000003 0.000006 0.000007 0.000008 0.000057 0.000273 0.000076 0.000090 0.000124 0.000125 0.000052 0.000037 0.000012 0.000019 0.000030 0.000010 0.000001 0.000004 0.000015 0.000012 0.000008 0.000002 0.000013 0.000011 0.000001 0.000003 0.000008 0.000004 0.000004 0.000020 0.000003 0.000004 0.000018 0.000023 0.000059 0.000040 0.000067 0.000113 0.000147 0.000021 0.000010 0.000055 0.000024 0.000074 0.000127 0.000055 0.000060 0.000016 0.000003 0.000019 0.000023 0.000026 0.000042 0.000059 0.000092 0.000080 0.000013 0.000019 0.000012 0.000009 0.000016 0.000056 0.000020 0.000043 0.000097 0.000117 0.000038 0.000041 0.000035 0.000048 0.000043 0.000052 0.000068 0.000023 0.000081 0.000245 0.000074 0.000036 0.000107 0.000164 0.000151 0.000227 0.000099 0.000142 0.000334 0.000365 0.000617 nan nan nan 0.000370 0.000305 0.000370 0.000231 0.000231 0.000253 0.000141 0.000261 0.000377 0.000230 0.000068 0.000116 0.000119 0.000059 0.000247 0.000352 0.000163 0.000186 0.000217 0.000293 0.000279 0.000130 0.000051 0.000016 0.000057 0.000065 0.000077 0.000065 0.000105 0.000036 0.000025 0.000100 0.000227 0.000102 0.000043 0.000135 0.000116 0.000113 0.000072 0.000021 0.000031 0.000036 0.000037 0.000053 0.000036 0.000020 0.000014 0.000033 0.000014 0.000010 0.000060 0.000029 0.000022 0.000011 0.000021 0.000009 0.000040 0.000018 0.000006 0.000003 0.000015 0.000009 0.000004 0.000018 0.000020 0.000008 0.000011 0.000005 0.000008 0.000015 0.000033 0.000027 0.000025 0.000027 0.000021 0.000039 0.000066 0.000105 0.000091 nan
nan nan 0.000342 nan nan nan 0.000838 0.000964 0.000686 0.000576 0.001035 0.001730 0.001129 0.001483 0.000753 0.000839 nan nan 0.000839 0.001086 0.000748 nan 0.000649 0.000331 0.000172 0.000174 0.000126 0.000189 0.000234 0.000133 0.000136 0.000255 0.000432 0.000418 0.000587 0.000549 0.000707 0.000949 0.000720 0.000861 0.000204 0.000924 0.002137 0.002130 0.003623 0.003467 0.003971 0.004170 0.006088 0.007812 0.006941 0.008101 0.009300 0.011484 0.014631 0.022631 0.018357 0.037712 0.072458 0.115218 0.210655 0.848689 11.291899 3.431337 11.271043 0.866908 0.148011 0.050198 0.029616 0.019200 0.010640 0.007971 0.007671 0.005401 0.003784 0.002615 0.002262 0.001051 0.001406 0.001479 0.001613 0.001369 0.001862 0.001622 0.003561 0.003417 0.004448 0.002426 0.003378 0.002379 0.002286 0.002678 0.001326 0.001089 0.001267 0.000722 0.001328 0.001292 0.001917 0.000950 0.000751 0.000300 0.000372 0.000230 0.000211 0.000211 0.000318 0.000305 0.000188 0.000159 0.000033 0.000087 0.000128 0.000183 0.000105 0.000228 0.000166 0.000092 0.000111 0.000039 0.000100 0.000224 0.000136 0.000053 0.000183 0.000266 0.000155 0.000086 0.000189 0.000232 0.000151 0.000148 0.000179 0.000350 0.000277 0.000223 0.000508 0.000350 0.000497 0.000633 0.000488 0.000206 0.000294 0.000155 0.000213 0.000092 0.000174 0.000140 0.000266 0.000130 0.000038 0.000024 0.000041 0.000074 0.000142 0.000085 0.000089 0.000131 0.000158 0.000231 0.000350 0.000333 0.000244 0.000599 0.000613 0.000555 0.000450 0.000310 0.000390 0.000920 0.000674 0.000656 0.000906 0.000757 0.000796 0.000631 0.000541 0.000419 0.000402 0.000349 0.000529 0.000291 0.000149 0.000148 0.000035 0.000098 0.000132 0.000143 0.000085 0.000069 0.000106 0.000140 0.000060 0.000124 0.000041 0.000043 0.000021 0.000011 0.000003 0.000008 0.000029 0.000011 0.000042 0.000014 0.000037 0.000083 0.000034 0.000074 0.000038 0.000014 0.000046 0.000084 0.000104 0.000112 0.000061 0.000086 0.000173 0.000084 0.000158 0.000230 0.000237 0.000364 0.000304 0.000231 0.000533 0.000429 0.000478 0.000604 0.000402 0.000546 0.000652 0.000535 0.000477 0.000600 0.000444 0.000410 0.000518 0.000449 0.000384 0.000179 0.000184 0.000052 0.000046 0.000023 nan 0.000082 0.000129 0.000047 0.000029 nan 0.000038 0.000032 0.000085 0.000020 nan nan nan 0.000018 nan nan nan nan nan nan nan nan nan nan nan nan nan nan nan nan 0.000035 0.000034 0.000074 0.000044 0.000025 0.000029 0.000022 0.000052 0.000031 0.000026 0.000073 0.000091 0.000143 0.000056 0.000008 0.000030 0.000033 0.000113 0.000063 0.000044 0.000061 0.000052 0.000050 0.000021 0.000021 0.000026 0.000033 0.000042 0.000044 0.000054 0.000030 0.000051 0.000035 0.000008 0.000079 0.000187 0.000113 0.000188 0.000082 0.000089 0.000126 0.000132 0.000132 0.000053 0.000098 0.000033 0.000108 0.000282 0.000200 0.000260 0.000303 0.000295 nan 0.000393 0.000349 0.000293 0.000251 0.000142 0.000149 0.000303 0.000240 0.000194 0.000421 nan nan 0.000354 0.000082 0.000198 0.000079 0.000095 0.000196 0.000319 0.000125 0.000098 nan 0.000185 0.000157 0.000170 0.000326 0.000442 0.000355 0.000286 nan nan 0.000395 0.000405 0.000377 0.000235 0.000218 0.000279 0.000487 0.000392 0.000292 0.000344 0.000087 0.000285 0.000236 0.000265 0.000248 0.000084 0.000053 0.000194 0.000438 0.000236 0.000143 0.000193 0.000245 0.000173 0.000262 0.000326 0.000155 0.000186 0.000181 0.000228 0.000182 0.000353 0.000204 0.000120 0.000076 0.000074 0.000050 0.000052 0.000058 0.000060 0.000004 0.000045 0.000015 0.000006 0.000010 0.000004 0.000006 0.000016 0.000012 0.000060 0.000042 0.000018 0.000018 0.000043 0.000033 0.000021 0.000016 0.000007 0.000016 0.000006 0.000005 0.000005 0.000010 0.000017 0.000016 0.000025 0.000033 0.000038 0.000086 0.000057 0.000068 0.000141 0.000029 0.000055 0.000105 0.000022 0.000010 0.000012 0.000027 0.000023 0.000002 0.000016 0.000015 0.000023 0.000046 0.000029 0.000018 0.000007 0.000007 nan nan 0.000021 0.000010 0.000016 0.000016 0.000010 0.000009 0.000019 0.000007 0.000006 0.000025 0.000036 0.000014 0.000010 0.000002 0.000009 0.000012 0.000012 0.000010 0.000011 0.000001 0.000005 0.000004 0.000002 0.000013 0.000003 0.000002 0.000016 0.000013 0.000015 0.000044 0.000055 0.000057 nan 0.000039 0.000021 0.000084 0.000056 0.000017 0.000020 0.000029 0.000009 0.000006 0.000004 0.000018 0.000031 0.000046 0.000018 0.000008 0.000029 0.000057 0.000018 0.000020 0.000017 0.000009 0.000010 0.000059 0.000029 0.000011 0.000015 0.000034 0.000048 0.000185 0.000083 0.000204 0.000189 0.000217 0.000172 0.000055 0.000014 0.000016 0.000068 0.000010 0.000009 0.000011 0.000069 0.000017 0.000026 0.000022 0.000022 0.000020 0.000002 0.000007 0.000003 0.000001 0.000010 0.000023 0.000001 0.000018 0.000027 0.000030 0.000027 0.000027 0.000024 0.000113 0.000138 0.000043 0.000019 0.000014 0.000009 0.000024 0.000032 0.000052 0.000050 0.000004 0.000016 0.000041 0.000025 0.000030 0.000039 0.000021 0.000062 0.000088 0.000018 0.000051 0.000031 0.000026 0.000042 0.000054 0.000040 0.000067 0.000080 0.000044 0.000041 0.000060 0.000166 0.000155 0.000027 0.000062 0.000027 0.000007 0.000038 0.000120 0.000172 0.000084 0.000122 0.000226 0.000145 0.000130 0.000295 0.000161 0.000248 0.000191 0.000148 nan nan nan 0.000224 0.000253 0.000364 0.000283 0.000187 0.000110 0.000105 0.000215 0.000151 0.000201 0.000119 0.000080 0.000087 0.000128 0.000096 0.000320 0.000440 0.000297 0.000364 0.000502 0.000387 0.000154 0.000057 0.000018 0.000019 0.000094 0.000091 0.000065 0.000086 0.000046 0.000070 0.000059 0.000248 0.000114 0.000026 0.000079 0.000055 0.000067 0.000065 0.000015 0.000046 0.000067 0.000022 0.000033 0.000012 0.000024 0.000047 0.000007 0.000007 0.000028 0.000048 0.000029 0.000013 0.000032 0.000037 0.000017 0.000032 0.000052 0.000045 0.000022 0.000040 0.000025 0.000015 0.000024 0.000011 0.000007 0.000001 0.000002 0.000003 0.000001 0.000005 0.000005 0.000006 0.000043 0.000048 0.000016 0.000063 0.000111 0.000057 nan
nan nan 0.000191 nan nan nan 0.000310 0.000825 0.000619 0.000789 0.000649 0.001430 0.001586 0.001721 0.000701 0.000752 nan nan 0.001425 0.001712 0.001192 nan 0.000576 0.000351 0.000362 0.000246 0.000166 0.000142 0.000191 0.000232 0.000199 0.000351 0.000643 0.000657 0.000333 0.000583 0.000495 0.000396 0.000347 0.000789 0.000711 0.001257 0.001874 0.002257 0.002356 0.004177 0.005601 0.004015 0.005806 0.007482 0.005650 0.004453 0.006662 0.008998 0.012342 0.014061 0.021360 0.027239 0.032985 0.053796 0.089923 0.159456 0.857028 11.271043 3.431337 11.120743 0.741827 0.131018 0.063677 0.029754 0.018091 0.011459 0.011509 0.005876 0.005083 0.003511 0.001934 0.001099 0.002105 0.001960 0.002671 0.003827 0.003180 0.002682 0.003274 0.003568 0.004775 0.003650 0.003025 0.002078 0.001956 0.002665 0.001921 0.001311 0.001418 0.000706 0.000824 0.001604 0.001540 0.001462 0.001278 0.000459 0.000361 0.000534 0.000412 0.000286 0.000819 0.000527 0.000374 0.000158 0.000119 0.000132 0.000170 0.000175 0.000188 0.000276 0.000120 0.000119 0.000257 0.000080 0.000056 0.000068 0.000078 0.000095 0.000075 0.000236 0.000304 0.000177 0.000342 0.000583 0.000542 0.000213 0.000187 0.000154 0.000452 0.000271 0.000464 0.000281 0.000521 0.000296 0.000392 0.000228 0.000455 0.000281 0.000252 0.000276 0.000353 0.000363 0.000267 0.000173 0.000070 0.000014 0.000052 0.000074 0.000172 0.000149 0.000129 0.000281 0.000196 0.000350 0.000263 0.000460 0.000362 0.000387 0.000535 0.000387 0.000830 0.000742 0.000693 0.000557 0.001035 0.001365 0.001418 0.000916 0.000661 0.000510 0.000392 0.000453 0.000366 0.000330 0.000649 0.000334 0.000280 0.000176 0.000115 0.000213 0.000130 0.000243 0.000152 0.000174 0.000092 0.000083 0.000038 0.000073 0.000103 0.000033 0.000015 0.000014 0.000034 0.000026 0.000013 0.000001 0.000014 0.000011 0.000033 0.000042 0.000096 0.000037 0.000039 0.000039 0.000065 0.000036 0.000088 0.000101 0.000065 0.000047 0.000125 0.000141 0.000109 0.000148 0.000172 0.000417 0.000335 0.000227 0.000350 0.000435 0.000304 0.000192 0.000560 0.000826 0.000482 0.000604 0.000439 0.000540 0.000276 0.000285 0.000386 0.000214 0.000615 0.000320 0.000162 0.000058 0.000025 0.000017 nan 0.000125 0.000075 0.000100 0.000015 nan 0.000025 0.000015 0.000080 0.000029 nan nan nan 0.000030 nan nan nan nan nan nan nan nan nan nan nan nan nan nan nan nan 0.000023 0.000084 0.000100 0.000096 0.000146 0.000046 0.000048 0.000084 0.000025 0.000066 0.000082 0.000182 0.000133 0.000050 0.000041 0.000068 0.000025 0.000039 0.000028 0.000064 0.000114 0.000029 0.000040 0.000051 0.000007 0.000007 0.000008 0.000006 0.000022 0.000029 0.000029 0.000024 0.000029 0.000039 0.000091 0.000122 0.000051 0.000141 0.000044 0.000033 0.000031 0.000089 0.000097 0.000042 0.000063 0.000082 0.000087 0.000187 0.000210 0.000411 0.000345 0.000218 nan 0.000490 0.000558 0.000235 0.000423 0.000250 0.000281 0.000187 0.000267 0.000198 0.000318 nan nan 0.000249 0.000053 0.000053 0.000068 0.000085 0.000075 0.000117 0.000108 0.000145 nan 0.000103 0.000073 0.000058 0.000200 0.000111 0.000210 0.000223 nan nan 0.000224 0.000220 0.000102 0.000155 0.000190 0.000340 0.000251 0.000312 0.000141 0.000161 0.000183 0.000148 0.000145 0.000154 0.000177 0.000109 0.000126 0.000092 0.000234 0.000215 0.000107 0.000237 0.000336 0.000206 0.000325 0.000363 0.000286 0.000192 0.000423 0.000407 0.000220 0.000204 0.000204 0.000225 0.000035 0.000062 0.000087 0.000051 0.000043 0.000173 0.000041 0.000052 0.000090 0.000024 0.000002 0.000008 0.000000 0.000004 0.000016 0.000056 0.000074 0.000023 0.000011 0.000020 0.000057 0.000034 0.000024 0.000021 0.000030 0.000025 0.000010 0.000022 0.000015 0.000008 0.000012 0.000017 0.000023 0.000028 0.000128 0.000039 0.000054 0.000097 0.000081 0.000110 0.000099 0.000011 0.000008 0.000023 0.000021 0.000010 0.000030 0.000019 0.000027 0.000030 0.000025 0.000015 0.000041 0.000013 0.000007 nan nan 0.000024 0.000032 0.000025 0.000071 0.000025 0.000062 0.000036 0.000029 0.000005 0.000016 0.000033 0.000008 0.000024 0.000031 0.000007 0.000021 0.000022 0.000057 0.000046 0.000006 0.000005 0.000001 0.000022 0.000018 0.000004 0.000006 0.000007 0.000018 0.000003 0.000030 0.000131 0.000046 nan 0.000026 0.000011 0.000070 0.000025 0.000027 0.000030 0.000019 0.000047 0.000022 0.000006 0.000072 0.000074 0.000068 0.000035 0.000020 0.000033 0.000009 0.000025 0.000023 0.000053 0.000015 0.000019 0.000008 0.000020 0.000042 0.000039 0.000019 0.000030 0.000055 0.000140 0.000160 0.000216 0.000099 0.000089 0.000025 0.000010 0.000004 0.000022 0.000030 0.000028 0.000009 0.000023 0.000010 0.000024 0.000004 0.000003 0.000001 0.000001 0.000006 0.000021 0.000016 0.000009 0.000016 0.000001 0.000010 0.000046 0.000027 0.000070 0.000044 0.000023 0.000057 0.000052 0.000024 0.000028 0.000010 0.000006 0.000015 0.000016 0.000032 0.000025 0.000025 0.000055 0.000064 0.000013 0.000005 0.000009 0.000009 0.000039 0.000020 0.000022 0.000033 0.000036 0.000016 0.000019 0.000082 0.000104 0.000092 0.000021 0.000012 0.000028 0.000036 0.000058 0.000089 0.000068 0.000148 0.000099 0.000022 0.000117 0.000111 0.000126 0.000187 0.000108 0.000230 0.000089 0.000196 0.000207 0.000339 0.000187 0.000161 0.000210 nan nan nan 0.000309 0.000147 0.000254 0.000260 0.000171 0.000318 0.000375 0.000367 0.000295 0.000194 0.000162 0.000210 0.000231 0.000239 0.000238 0.000219 0.000609 0.000251 0.000486 0.000558 0.000088 0.000097 0.000059 0.000089 0.000046 0.000074 0.000044 0.000059 0.000036 0.000059 0.000033 0.000047 0.000122 0.000079 0.000116 0.000252 0.000148 0.000128 0.000079 0.000026 0.000027 0.000030 0.000021 0.000018 0.000025 0.000036 0.000032 0.000020 0.000027 0.000099 0.000036 0.000009 0.000020 0.000026 0.000020 0.000054 0.000087 0.000050 0.000021 0.000027 0.000022 0.000056 0.000058 0.000036 0.000010 0.000016 0.000012 0.000005 0.000002 0.000002 0.000005 0.000012 0.000011 0.000047 0.000044 0.000034 0.000048 0.000094 0.000042 nan
nan nan 0.000328 nan nan nan 0.000379 0.000577 0.000742 0.000783 0.000961 0.001203 0.001583 0.001347 0.000629 0.000732 nan nan 0.001721 0.001557 0.001227 nan 0.000569 0.000424 0.000276 0.000173 0.000109 0.000087 0.000240 0.000215 0.000145 0.000228 0.000473 0.000331 0.000307 0.000758 0.000667 0.000997 0.000631 0.001031 0.001508 0.001390 0.001708 0.002768 0.003727 0.005019 0.002173 0.001779 0.003435 0.004315 0.003887 0.004964 0.006890 0.006564 0.009715 0.009300 0.013023 0.014978 0.022518 0.040774 0.055310 0.088708 0.182203 0.866908 11.120743 3.431337 11.190235 0.820048 0.138667 0.053738 0.030373 0.020727 0.015670 0.009788 0.004922 0.003823 0.002656 0.001984 0.003377 0.004211 0.002548 0.003544 0.004283 0.002933 0.003201 0.003035 0.003129 0.004254 0.002520 0.001812 0.001883 0.002684 0.002076 0.002048 0.001470 0.001238 0.001200 0.001248 0.001633 0.001317 0.001180 0.001062 0.000281 0.000478 0.000290 0.000400 0.000611 0.000490 0.000364 0.000228 0.000199 0.000056 0.000195 0.000102 0.000139 0.000193 0.000287 0.000212 0.000175 0.000045 0.000149 0.000101 0.000115 0.000149 0.000251 0.000622 0.000437 0.000336 0.000371 0.000709 0.000741 0.000199 0.000152 0.000151 0.000313 0.000315 0.000573 0.000360 0.000372 0.000336 0.000239 0.000227 0.000216 0.000152 0.000624 0.000569 0.000534 0.000336 0.000272 0.000117 0.000051 0.000139 0.000106 0.000094 0.000215 0.000105 0.000178 0.000190 0.000276 0.000444 0.000249 0.000363 0.000294 0.000398 0.000262 0.000246 0.000668 0.000417 0.000557 0.001041 0.001046 0.000666 0.000631 0.000596 0.000435 0.000308 0.000405 0.000376 0.000543 0.000452 0.000658 0.000382 0.000304 0.000223 0.000207 0.000272 0.000311 0.000164 0.000080 0.000137 0.000090 0.000096 0.000056 0.000060 0.000048 0.000058 0.000044 0.000089 0.000038 0.000017 0.000048 0.000009 0.000049 0.000072 0.000047 0.000110 0.000178 0.000116 0.000036 0.000046 0.000031 0.000047 0.000061 0.000059 0.000079 0.000105 0.000102 0.000085 0.000310 0.000252 0.000344 0.000297 0.000347 0.000260 0.000439 0.000507 0.000352 0.000519 0.000705 0.000405 0.000299 0.000294 0.000312 0.000161 0.000072 0.000108 0.000284 0.000274 0.000506 0.000150 0.000154 0.000126 0.000123 0.000158 nan 0.000246 0.000169 0.000068 0.000036 nan 0.000026 0.000054 0.000087 0.000024 nan nan nan 0.000032 nan nan nan nan nan nan nan nan nan nan nan nan nan nan nan nan 0.000027 0.000033 0.000120 0.000133 0.000077 0.000012 0.000050 0.000064 0.000038 0.000097 0.000065 0.000139 0.000106 0.000065 0.000062 0.000038 0.000029 0.000064 0.000078 0.000054 0.000041 0.000033 0.000033 0.000016 0.000014 0.000012 0.000003 0.000015 0.000018 0.000026 0.000013 0.000057 0.000029 0.000022 0.000041 0.000108 0.000135 0.000036 0.000015 0.000062 0.000061 0.000064 0.000043 0.000053 0.000062 0.000035 0.000123 0.000085 0.000119 0.000315 0.000219 0.000303 nan 0.000111 0.000236 0.000267 0.000200 0.000312 0.000224 0.000304 0.000199 0.000261 0.000377 nan nan 0.000147 0.000168 0.000046 0.000258 0.000117 0.000089 0.000184 0.000169 0.000088 nan 0.000112 0.000109 0.000101 0.000064 0.000040 0.000290 0.000152 nan nan 0.000082 0.000059 0.000077 0.000120 0.000214 0.000257 0.000172 0.000210 0.000130 0.000106 0.000205 0.000226 0.000183 0.000240 0.000233 0.000152 0.000172 0.000108 0.000152 0.000119 0.000159 0.000250 0.000307 0.000163 0.000177 0.000372 0.000152 0.000351 0.000366 0.000363 0.000162 0.000272 0.000184 0.000184 0.000080 0.000086 0.000130 0.000193 0.000051 0.000111 0.000035 0.000052 0.000073 0.000035 0.000005 0.000035 0.000020 0.000012 0.000015 0.000053 0.000010 0.000025 0.000014 0.000018 0.000032 0.000056 0.000026 0.000043 0.000026 0.000010 0.000006 0.000002 0.000001 0.000002 0.000014 0.000004 0.000022 0.000063 0.000110 0.000047 0.000033 0.000031 0.000033 0.000041 0.000017 0.000005 0.000010 0.000033 0.000027 0.000038 0.000058 0.000075 0.000036 0.000036 0.000043 0.000035 0.000054 0.000021 0.000049 nan nan 0.000019 0.000032 0.000007 0.000012 0.000007 0.000062 0.000050 0.000052 0.000056 0.000023 0.000032 0.000032 0.000024 0.000010 0.000018 0.000017 0.000034 0.000042 0.000015 0.000008 0.000007 0.000020 0.000017 0.000010 0.000004 0.000001 0.000001 0.000012 0.000066 0.000136 0.000144 0.000072 nan 0.000018 0.000046 0.000030 0.000031 0.000013 0.000055 0.000008 0.000020 0.000061 0.000038 0.000067 0.000053 0.000044 0.000027 0.000029 0.000018 0.000020 0.000084 0.000059 0.000102 0.000017 0.000060 0.000023 0.000047 0.000095 0.000049 0.000050 0.000065 0.000053 0.000045 0.000079 0.000083 0.000125 0.000117 0.000072 0.000046 0.000019 0.000044 0.000017 0.000016 0.000025 0.000041 0.000007 0.000050 0.000017 0.000012 0.000002 0.000008 0.000026 0.000052 0.000023 0.000006 0.000007 0.000003 0.000022 0.000045 0.000008 0.000056 0.000033 0.000021 0.000131 0.000128 0.000027 0.000027 0.000029 0.000013 0.000026 0.000012 0.000029 0.000033 0.000046 0.000037 0.000015 0.000012 0.000015 0.000015 0.000034 0.000068 0.000043 0.000022 0.000049 0.000046 0.000017 0.000050 0.000108 0.000054 0.000065 0.000039 0.000058 0.000060 0.000050 0.000120 0.000142 0.000095 0.000172 0.000111 0.000051 0.000107 0.000152 0.000095 0.000189 0.000073 0.000295 0.000214 0.000217 0.000169 0.000172 0.000148 0.000109 0.000219 nan nan nan 0.000270 0.000108 0.000055 0.000138 0.000067 0.000207 0.000376 0.000478 0.000266 0.000548 0.000175 0.000057 0.000082 0.000222 0.000255 0.000381 0.000565 0.000380 0.000332 0.000720 0.000248 0.000137 0.000104 0.000159 0.000110 0.000097 0.000073 0.000148 0.000082 0.000117 0.000068 0.000074 0.000230 0.000081 0.000115 0.000153 0.000238 0.000205 0.000107 0.000022 0.000053 0.000041 0.000042 0.000041 0.000068 0.000042 0.000016 0.000035 0.000035 0.000041 0.000073 0.000032 0.000045 0.000071 0.000050 0.000081 0.000030 0.000021 0.000021 0.000019 0.000020 0.000014 0.000011 0.000011 0.000007 0.000005 0.000007 0.000005 0.000013 0.000005 0.000001 0.000014 0.000010 0.000021 0.000028 0.000072 0.000048 0.000132 0.000141 nan
nan nan 0.000356 nan nan nan 0.000330 0.000259 0.000474 0.000385 0.000557 0.001123 0.001486 0.001082 0.000983 0.000820 nan nan 0.000682 0.000944 0.001047 nan 0.001287 0.000331 0.000368 0.000205 0.000264 0.000155 0.000393 0.000259 0.000283 0.000292 0.000510 0.000208 0.000472 0.000698 0.000464 0.000596 0.001144 0.001142 0.001106 0.000987 0.001928 0.001224 0.002393 0.003249 0.002451 0.001852 0.002987 0.003804 0.004975 0.006270 0.006285 0.004740 0.005237 0.004559 0.009415 0.014191 0.018390 0.026439 0.027848 0.054567 0.108803 0.148011 0.741827 11.190235 3.431337 11.119742 0.773852 0.117199 0.058889 0.045739 0.027728 0.014293 0.008184 0.004063 0.004437 0.003283 0.004436 0.002973 0.003832 0.004276 0.004048 0.003426 0.004247 0.003595 0.004992 0.003836 0.002603 0.002283 0.002130 0.002509 0.002108 0.001871 0.001047 0.000841 0.001291 0.001095 0.001612 0.001378 0.001468 0.001225 0.001047 0.000444 0.000388 0.000663 0.000816 0.000500 0.000420 0.000406 0.000868 0.000318 0.000491 0.000331 0.000103 0.000074 0.000220 0.000149 0.000112 0.000123 0.000183 0.000133 0.000242 0.000278 0.000272 0.000496 0.000396 0.000710 0.000728 0.000263 0.000388 0.000416 0.000367 0.000338 0.000339 0.000412 0.000388 0.000411 0.000465 0.000295 0.000229 0.000197 0.000129 0.000232 0.000376 0.000393 0.000338 0.000146 0.000217 0.000146 0.000106 0.000255 0.000046 0.000091 0.000156 0.000135 0.000064 0.000056 0.000264 0.000286 0.000268 0.000297 0.000155 0.000230 0.000230 0.000435 0.000615 0.000394 0.000434 0.000378 0.000390 0.000491 0.000434 0.000491 0.000879 0.000420 0.000138 0.000603 0.001100 0.000822 0.000420 0.000389 0.000674 0.000260 0.000219 0.000286 0.000237 0.000167 0.000093 0.000150 0.000080 0.000043 0.000098 0.000106 0.000100 0.000082 0.000110 0.000046 0.000039 0.000039 0.000122 0.000022 0.000015 0.000061 0.000036 0.000046 0.000113 0.000110 0.000118 0.000021 0.000022 0.000067 0.000029 0.000178 0.000081 0.000066 0.000139 0.000114 0.000154 0.000211 0.000305 0.000235 0.000205 0.000171 0.000307 0.000348 0.000348 0.000532 0.000318 0.000199 0.000495 0.000445 0.000515 0.000105 0.000318 0.000169 0.000129 0.000114 0.000393 0.000214 0.000159 0.000170 0.000261 0.000196 nan 0.000119 0.000265 0.000109 0.000062 nan 0.000052 0.000045 0.000017 0.000016 nan nan nan 0.000007 nan nan nan nan nan nan nan nan nan nan nan nan nan nan nan nan 0.000018 0.000007 0.000051 0.000063 0.000081 0.000038 0.000035 0.000048 0.000025 0.000089 0.000073 0.000056 0.000073 0.000073 0.000016 0.000038 0.000099 0.000137 0.000110 0.000058 0.000088 0.000039 0.000057 0.000077 0.000061 0.000055 0.000065 0.000033 0.000022 0.000053 0.000049 0.000061 0.000089 0.000042 0.000077 0.000190 0.000142 0.000045 0.000029 0.000063 0.000105 0.000064 0.000045 0.000097 0.000068 0.000018 0.000089 0.000113 0.000137 0.000126 0.000258 0.000219 nan 0.000114 0.000169 0.000126 0.000095 0.000269 0.000127 0.000142 0.000128 0.000070 0.000201 nan nan 0.000066 0.000132 0.000117 0.000242 0.000176 0.000147 0.000188 0.000120 0.000162 nan 0.000073 0.000142 0.000122 0.000054 0.000058 0.000207 0.000161 nan nan 0.000097 0.000077 0.000079 0.000214 0.000334 0.000347 0.000240 0.000119 0.000071 0.000114 0.000297 0.000319 0.000271 0.000216 0.000316 0.000237 0.000092 0.000097 0.000192 0.000141 0.000108 0.000136 0.000230 0.000201 0.000157 0.000273 0.000120 0.000174 0.000289 0.000188 0.000281 0.000341 0.000180 0.000228 0.000135 0.000077 0.000070 0.000070 0.000057 0.000120 0.000075 0.000106 0.000050 0.000036 0.000032 0.000075 0.000089 0.000026 0.000009 0.000012 0.000027 0.000015 0.000003 0.000003 0.000021 0.000017 0.000007 0.000010 0.000013 0.000036 0.000016 0.000021 0.000019 0.000011 0.000017 0.000003 0.000022 0.000059 0.000105 0.000049 0.000089 0.000141 0.000012 0.000030 0.000014 0.000018 0.000025 0.000013 0.000029 0.000050 0.000027 0.000129 0.000085 0.000045 0.000084 0.000071 0.000026 0.000022 0.000038 nan nan 0.000101 0.000083 0.000026 0.000019 0.000036 0.000107 0.000028 0.000022 0.000036 0.000032 0.000029 0.000169 0.000128 0.000128 0.000027 0.000016 0.000026 0.000012 0.000009 0.000003 0.000004 0.000013 0.000019 0.000016 0.000024 0.000002 0.000001 0.000020 0.000032 0.000136 0.000123 0.000034 nan 0.000027 0.000105 0.000030 0.000007 0.000017 0.000027 0.000011 0.000051 0.000044 0.000023 0.000025 0.000041 0.000039 0.000012 0.000038 0.000050 0.000054 0.000042 0.000038 0.000030 0.000025 0.000127 0.000133 0.000112 0.000115 0.000087 0.000074 0.000185 0.000116 0.000089 0.000230 0.000130 0.000171 0.000161 0.000230 0.000084 0.000138 0.000057 0.000044 0.000018 0.000025 0.000040 0.000028 0.000084 0.000077 0.000020 0.000011 0.000015 0.000016 0.000026 0.000020 0.000010 0.000002 0.000001 0.000033 0.000046 0.000018 0.000041 0.000054 0.000113 0.000144 0.000219 0.000052 0.000019 0.000059 0.000067 0.000038 0.000041 0.000093 0.000020 0.000009 0.000020 0.000005 0.000020 0.000017 0.000026 0.000089 0.000122 0.000094 0.000085 0.000114 0.000109 0.000076 0.000078 0.000132 0.000159 0.000171 0.000062 0.000075 0.000071 0.000066 0.000192 0.000187 0.000127 0.000136 0.000056 0.000033 0.000162 0.000089 0.000081 0.000207 0.000137 0.000214 0.000176 0.000084 0.000097 0.000228 0.000100 0.000141 0.000152 nan nan nan 0.000134 0.000097 0.000071 0.000126 0.000068 0.000077 0.000161 0.000373 0.000127 0.000188 0.000106 0.000033 0.000128 0.000210 0.000222 0.000111 0.000059 0.000179 0.000318 0.000826 0.000392 0.000107 0.000074 0.000077 0.000110 0.000234 0.000235 0.000183 0.000016 0.000072 0.000124 0.000243 0.000198 0.000077 0.000055 0.000171 0.000386 0.000260 0.000252 0.000031 0.000034 0.000049 0.000075 0.000096 0.000026 0.000014 0.000017 0.000014 0.000010 0.000044 0.000053 0.000034 0.000085 0.000100 0.000111 0.000057 0.000042 0.000048 0.000045 0.000029 0.000035 0.000033 0.000009 0.000020 0.000003 0.000011 0.000021 0.000011 0.000042 0.000022 0.000018 0.000023 0.000006 0.000006 0.000020 0.000043 0.000021 0.000063 0.000094 nan
nan nan 0.000097 nan nan nan 0.000363 0.000311 0.000346 0.000228 0.000551 0.000908 0.000409 0.000314 0.000510 0.000492 nan nan 0.000846 0.000740 0.000846 nan 0.000657 0.000337 0.000302 0.000297 0.000295 0.000295 0.000272 0.000341 0.000572 0.000594 0.000710 0.000750 0.000413 0.000818 0.001192 0.000493 0.001539 0.001483 0.001030 0.001383 0.001461 0.001591 0.002332 0.001998 0.001740 0.001887 0.002650 0.003208 0.003086 0.002548 0.003168 0.002620 0.003997 0.003938 0.003653 0.005963 0.009663 0.014541 0.013215 0.017923 0.043528 0.050198 0.131018 0.820048 11.119742 3.431337 11.132838 0.701792 0.142647 0.103693 0.052894 0.027875 0.016259 0.010218 0.010859 0.009771 0.006478 0.006502 0.011391 0.008657 0.008186 0.005539 0.005723 0.006108 0.005553 0.002881 0.002614 0.002680 0.002045 0.001503 0.001874 0.001536 0.001125 0.001496 0.001235 0.001133 0.002068 0.001747 0.001131 0.001157 0.001099 0.000732 0.000665 0.000543 0.000999 0.000913 0.000674 0.000935 0.000741 0.000559 0.001023 0.000701 0.000380 0.000117 0.000367 0.000258 0.000292 0.000478 0.000462 0.000216 0.000270 0.000272 0.000324 0.000429 0.000427 0.000563 0.000954 0.000597 0.000447 0.000372 0.000518 0.000435 0.000673 0.001320 0.000881 0.000376 0.000215 0.000300 0.000291 0.000122 0.000105 0.000267 0.000151 0.000120 0.000321 0.000115 0.000238 0.000334 0.000213 0.000342 0.000249 0.000383 0.000220 0.000200 0.000109 0.000282 0.000723 0.000450 0.000323 0.000225 0.000125 0.000194 0.000234 0.000389 0.000451 0.000524 0.000323 0.000163 0.000424 0.000294 0.000135 0.000263 0.000305 0.000302 0.000178 0.000615 0.000976 0.000822 0.000682 0.000440 0.000525 0.000298 0.000544 0.000311 0.000169 0.000287 0.000186 0.000366 0.000297 0.000150 0.000160 0.000156 0.000193 0.000174 0.000211 0.000248 0.000214 0.000234 0.000138 0.000089 0.000059 0.000022 0.000020 0.000027 0.000065 0.000153 0.000124 0.000037 0.000044 0.000112 0.000061 0.000161 0.000238 0.000113 0.000166 0.000198 0.000236 0.000231 0.000271 0.000265 0.000147 0.000201 0.000141 0.000273 0.000344 0.000279 0.000371 0.000224 0.000557 0.000477 0.000213 0.000076 0.000161 0.000198 0.000092 0.000075 0.000329 0.000310 0.000178 0.000212 0.000227 0.000254 nan 0.000142 0.000280 0.000228 0.000042 nan 0.000155 0.000052 0.000066 0.000064 nan nan nan 0.000010 nan nan nan nan nan nan nan nan nan nan nan nan nan nan nan nan 0.000044 0.000089 0.000281 0.000199 0.000114 0.000082 0.000118 0.000098 0.000043 0.000120 0.000054 0.000032 0.000032 0.000029 0.000071 0.000150 0.000101 0.000082 0.000109 0.000106 0.000098 0.000105 0.000125 0.000201 0.000137 0.000044 0.000070 0.000030 0.000038 0.000046 0.000004 0.000053 0.000014 0.000066 0.000078 0.000120 0.000060 0.000048 0.000033 0.000032 0.000056 0.000025 0.000018 0.000013 0.000033 0.000021 0.000041 0.000024 0.000027 0.000029 0.000100 0.000142 nan 0.000129 0.000092 0.000056 0.000073 0.000106 0.000237 0.000157 0.000111 0.000144 0.000082 nan nan 0.000087 0.000138 0.000119 0.000207 0.000064 0.000048 0.000046 0.000148 0.000082 nan 0.000045 0.000058 0.000082 0.000084 0.000117 0.000196 0.000319 nan nan 0.000023 0.000058 0.000099 0.000172 0.000179 0.000207 0.000135 0.000048 0.000020 0.000047 0.000131 0.000173 0.000310 0.000258 0.000181 0.000051 0.000105 0.000056 0.000127 0.000124 0.000077 0.000095 0.000183 0.000103 0.000045 0.000093 0.000138 0.000132 0.000230 0.000188 0.000228 0.000088 0.000068 0.000130 0.000101 0.000162 0.000084 0.000098 0.000144 0.000096 0.000124 0.000075 0.000159 0.000073 0.000032 0.000085 0.000092 0.000025 0.000026 0.000077 0.000119 0.000106 0.000057 0.000052 0.000036 0.000043 0.000022 0.000017 0.000027 0.000011 0.000007 0.000013 0.000016 0.000027 0.000014 0.000017 0.000021 0.000052 0.000144 0.000062 0.000092 0.000039 0.000019 0.000070 0.000043 0.000061 0.000107 0.000024 0.000038 0.000024 0.000073 0.000217 0.000193 0.000188 0.000166 0.000073 0.000084 0.000128 0.000041 nan nan 0.000045 0.000082 0.000093 0.000087 0.000070 0.000036 0.000032 0.000021 0.000051 0.000025 0.000069 0.000075 0.000126 0.000103 0.000059 0.000023 0.000046 0.000029 0.000026 0.000021 0.000026 0.000022 0.000033 0.000004 0.000014 0.000033 0.000029 0.000036 0.000079 0.000044 0.000133 0.000057 nan 0.000065 0.000210 0.000144 0.000095 0.000087 0.000070 0.000025 0.000081 0.000135 0.000082 0.000039 0.000184 0.000317 0.000172 0.000105 0.000139 0.000165 0.000051 0.000033 0.000015 0.000060 0.000108 0.000233 0.000195 0.000039 0.000038 0.000150 0.000246 0.000056 0.000119 0.000150 0.000143 0.000072 0.000155 0.000232 0.000149 0.000126 0.000135 0.000180 0.000112 0.000071 0.000082 0.000075 0.000154 0.000105 0.000054 0.000072 0.000039 0.000029 0.000022 0.000060 0.000075 0.000052 0.000072 0.000058 0.000036 0.000016 0.000026 0.000057 0.000131 0.000067 0.000032 0.000045 0.000097 0.000148 0.000162 0.000050 0.000009 0.000030 0.000033 0.000015 0.000022 0.000004 0.000010 0.000006 0.000010 0.000018 0.000068 0.000133 0.000126 0.000194 0.000255 0.000148 0.000188 0.000210 0.000261 0.000493 0.000362 0.000268 0.000139 0.000106 0.000109 0.000066 0.000052 0.000073 0.000050 0.000043 0.000068 0.000089 0.000138 0.000105 0.000075 0.000126 0.000092 0.000099 0.000135 0.000183 0.000113 0.000093 0.000253 nan nan nan 0.000069 0.000090 0.000097 0.000054 0.000072 0.000038 0.000129 0.000229 0.000156 0.000277 0.000155 0.000085 0.000156 0.000166 0.000158 0.000059 0.000071 0.000068 0.000084 0.000125 0.000177 0.000096 0.000107 0.000160 0.000186 0.000094 0.000084 0.000134 0.000094 0.000096 0.000018 0.000197 0.000175 0.000079 0.000175 0.000179 0.000193 0.000146 0.000287 0.000201 0.000146 0.000106 0.000137 0.000065 0.000079 0.000039 0.000041 0.000050 0.000016 0.000027 0.000025 0.000052 0.000067 0.000065 0.000064 0.000054 0.000032 0.000081 0.000123 0.000041 0.000021 0.000015 0.000017 0.000026 0.000036 0.000014 0.000014 0.000058 0.000090 0.000146 0.000107 0.000113 0.000086 0.000056 0.000020 0.000032 0.000109 0.000132 0.000027 nan
nan nan 0.000262 nan nan nan 0.000331 0.000372 0.000350 0.000412 0.000400 0.000416 0.000239 0.000172 0.000221 0.000233 nan nan 0.000459 0.000673 0.000696 nan 0.000663 0.000297 0.000527 0.000467 0.000367 0.000508 0.000672 0.000611 0.000751 0.000618 0.000542 0.000516 0.000834 0.000934 0.001068 0.000662 0.001488 0.001708 0.001445 0.001665 0.001717 0.001163 0.001155 0.000947 0.001538 0.001418 0.002011 0.001217 0.001228 0.001301 0.001891 0.002163 0.002929 0.003855 0.003516 0.004650 0.005616 0.007283 0.006752 0.008435 0.016150 0.029616 0.063677 0.138667 0.773852 11.132838 3.431337 11.061485 0.881323 0.181981 0.083970 0.043859 0.034772 0.022564 0.019749 0.015538 0.010398 0.008696 0.009730 0.010210 0.009214 0.007495 0.008025 0.005223 0.005520 0.001923 0.002353 0.002994 0.002782 0.001753 0.001684 0.001887 0.001456 0.001106 0.001145 0.000927 0.001263 0.001951 0.001664 0.001155 0.001101 0.001269 0.001228 0.001393 0.001121 0.001405 0.001434 0.001470 0.001283 0.000778 0.001121 0.000890 0.000493 0.000315 0.000372 0.000259 0.000225 0.000247 0.000446 0.000487 0.000439 0.000367 0.000730 0.000819 0.000912 0.001185 0.001145 0.000993 0.000551 0.000519 0.000783 0.000861 0.000432 0.000627 0.000890 0.000472 0.000113 0.000148 0.000423 0.000191 0.000169 0.000301 0.000248 0.000125 0.000236 0.000085 0.000265 0.000371 0.000269 0.000322 0.000342 0.000335 0.000356 0.000462 0.000248 0.000466 0.000675 0.000470 0.000421 0.000241 0.000129 0.000219 0.000113 0.000228 0.000307 0.000269 0.000222 0.000238 0.000358 0.000082 0.000128 0.000291 0.000207 0.000197 0.000182 0.000274 0.000372 0.000542 0.000746 0.000631 0.000581 0.000632 0.001022 0.000622 0.000454 0.000267 0.000533 0.000494 0.000392 0.000584 0.000319 0.000341 0.000174 0.000288 0.000291 0.000210 0.000190 0.000119 0.000128 0.000166 0.000154 0.000036 0.000021 0.000044 0.000149 0.000171 0.000402 0.000204 0.000083 0.000057 0.000089 0.000159 0.000348 0.000469 0.000830 0.000505 0.000293 0.000130 0.000341 0.000496 0.000151 0.000280 0.000235 0.000285 0.000108 0.000070 0.000061 0.000126 0.000188 0.000245 0.000079 0.000113 0.000095 0.000139 0.000252 0.000166 0.000227 0.000195 0.000075 0.000159 0.000152 0.000369 nan 0.000378 0.000199 0.000120 0.000039 nan 0.000081 0.000136 0.000054 0.000078 nan nan nan 0.000062 nan nan nan nan nan nan nan nan nan nan nan nan nan nan nan nan 0.000115 0.000254 0.000254 0.000117 0.000111 0.000100 0.000130 0.000180 0.000108 0.000100 0.000102 0.000079 0.000099 0.000054 0.000050 0.000062 0.000092 0.000166 0.000232 0.000267 0.000163 0.000193 0.000275 0.000355 0.000168 0.000049 0.000052 0.000039 0.000021 0.000033 0.000010 0.000020 0.000011 0.000039 0.000049 0.000108 0.000095 0.000025 0.000064 0.000064 0.000030 0.000075 0.000029 0.000069 0.000036 0.000010 0.000033 0.000026 0.000007 0.000029 0.000061 0.000036 nan 0.000202 0.000062 0.000054 0.000082 0.000020 0.000033 0.000047 0.000103 0.000074 0.000058 nan nan 0.000125 0.000057 0.000058 0.000056 0.000070 0.000060 0.000089 0.000080 0.000041 nan 0.000046 0.000069 0.000050 0.000045 0.000057 0.000108 0.000240 nan nan 0.000071 0.000146 0.000068 0.000142 0.000192 0.000330 0.000159 0.000093 0.000039 0.000095 0.000234 0.000157 0.000151 0.000173 0.000076 0.000150 0.000134 0.000221 0.000124 0.000069 0.000073 0.000041 0.000052 0.000011 0.000043 0.000087 0.000055 0.000056 0.000135 0.000120 0.000119 0.000055 0.000072 0.000148 0.000141 0.000123 0.000220 0.000163 0.000229 0.000136 0.000103 0.000064 0.000145 0.000048 0.000017 0.000046 0.000095 0.000062 0.000060 0.000042 0.000066 0.000095 0.000066 0.000067 0.000032 0.000047 0.000030 0.000027 0.000030 0.000028 0.000007 0.000031 0.000035 0.000025 0.000016 0.000038 0.000020 0.000062 0.000031 0.000021 0.000012 0.000013 0.000002 0.000030 0.000027 0.000068 0.000074 0.000044 0.000068 0.000038 0.000044 0.000097 0.000130 0.000321 0.000170 0.000180 0.000159 0.000090 0.000087 nan nan 0.000110 0.000186 0.000218 0.000130 0.000039 0.000026 0.000026 0.000025 0.000045 0.000056 0.000146 0.000196 0.000180 0.000216 0.000196 0.000228 0.000081 0.000015 0.000034 0.000009 0.000047 0.000018 0.000048 0.000030 0.000048 0.000040 0.000011 0.000007 0.000082 0.000061 0.000094 0.000060 nan 0.000099 0.000193 0.000188 0.000122 0.000148 0.000125 0.000051 0.000039 0.000135 0.000148 0.000084 0.000630 0.000586 0.000235 0.000179 0.000032 0.000054 0.000061 0.000179 0.000057 0.000148 0.000141 0.000126 0.000150 0.000101 0.000057 0.000114 0.000131 0.000120 0.000082 0.000074 0.000141 0.000082 0.000094 0.000199 0.000046 0.000106 0.000110 0.000336 0.000129 0.000203 0.000098 0.000036 0.000114 0.000141 0.000049 0.000105 0.000045 0.000049 0.000108 0.000155 0.000194 0.000123 0.000097 0.000048 0.000021 0.000018 0.000013 0.000027 0.000003 0.000041 0.000025 0.000054 0.000100 0.000237 0.000143 0.000058 0.000030 0.000029 0.000009 0.000009 0.000044 0.000023 0.000031 0.000023 0.000002 0.000009 0.000036 0.000062 0.000250 0.000286 0.000277 0.000162 0.000219 0.000199 0.000161 0.000199 0.000461 0.000155 0.000232 0.000225 0.000143 0.000073 0.000046 0.000041 0.000127 0.000035 0.000066 0.000123 0.000103 0.000087 0.000111 0.000024 0.000066 0.000126 0.000102 0.000112 0.000115 0.000094 0.000222 nan nan nan 0.000085 0.000127 0.000086 0.000058 0.000084 0.000051 0.000123 0.000103 0.000136 0.000232 0.000162 0.000102 0.000106 0.000123 0.000122 0.000102 0.000084 0.000061 0.000132 0.000117 0.000217 0.000098 0.000121 0.000171 0.000216 0.000118 0.000079 0.000205 0.000116 0.000076 0.000067 0.000116 0.000351 0.000057 0.000122 0.000201 0.000119 0.000198 0.000104 0.000298 0.000204 0.000174 0.000227 0.000059 0.000119 0.000160 0.000037 0.000033 0.000033 0.000020 0.000011 0.000060 0.000071 0.000062 0.000066 0.000089 0.000035 0.000033 0.000074 0.000036 0.000020 0.000017 0.000036 0.000082 0.000139 0.000023 0.000045 0.000085 0.000153 0.000160 0.000164 0.000119 0.000080 0.000066 0.000050 0.000056 0.000124 0.000158 0.000062 nan
nan nan 0.000431 nan nan nan 0.000484 0.000376 0.000451 0.000254 0.000152 0.000186 0.000260 0.000138 0.000087 0.000306 nan nan 0.000190 0.000285 0.000656 nan 0.000372 0.000297 0.000532 0.000441 0.000418 0.000516 0.000584 0.000776 0.000869 0.000761 0.000647 0.001231 0.001698 0.001032 0.001218 0.000829 0.001444 0.001945 0.002474 0.002060 0.001623 0.001149 0.000590 0.000573 0.000930 0.000537 0.000848 0.000951 0.000713 0.000891 0.000656 0.001077 0.001767 0.002250 0.001564 0.002006 0.002890 0.004714 0.004370 0.006342 0.012234 0.019200 0.029754 0.053738 0.117199 0.701792 11.061485 3.431337 11.242817 0.739017 0.128146 0.072660 0.055842 0.043222 0.037421 0.021125 0.015016 0.014503 0.010559 0.009277 0.008998 0.006088 0.007144 0.004050 0.003859 0.002526 0.001643 0.001064 0.001633 0.001705 0.001233 0.001384 0.001269 0.001413 0.001422 0.001610 0.001846 0.002446 0.001684 0.001421 0.001179 0.001103 0.000524 0.001191 0.001132 0.001102 0.001532 0.001283 0.001714 0.001555 0.001725 0.000760 0.000344 0.000428 0.000411 0.000370 0.000324 0.000426 0.000270 0.000476 0.000581 0.000615 0.000822 0.000935 0.001336 0.001868 0.001526 0.001305 0.000813 0.000684 0.000706 0.001100 0.000907 0.000614 0.000555 0.000463 0.000186 0.000184 0.000335 0.000448 0.000149 0.000130 0.000224 0.000065 0.000142 0.000226 0.000421 0.000432 0.000370 0.000395 0.000307 0.000453 0.000390 0.000947 0.000641 0.000473 0.000939 0.000596 0.000461 0.000503 0.000341 0.000193 0.000106 0.000066 0.000151 0.000149 0.000288 0.000306 0.000229 0.000141 0.000165 0.000114 0.000180 0.000103 0.000152 0.000279 0.000341 0.000467 0.000374 0.000344 0.000359 0.000710 0.001939 0.000716 0.000423 0.000337 0.000573 0.000229 0.000188 0.000487 0.000830 0.000333 0.000279 0.000333 0.000320 0.000132 0.000187 0.000210 0.000055 0.000030 0.000081 0.000069 0.000015 0.000097 0.000105 0.000137 0.000263 0.000130 0.000238 0.000221 0.000160 0.000143 0.000201 0.000807 0.000388 0.000210 0.000241 0.000265 0.000133 0.000228 0.000100 0.000155 0.000126 0.000053 0.000093 0.000077 0.000064 0.000075 0.000206 0.000220 0.000077 0.000113 0.000034 0.000123 0.000202 0.000110 0.000183 0.000155 0.000177 0.000174 0.000242 0.000363 nan 0.000187 0.000124 0.000238 0.000119 nan 0.000236 0.000201 0.000212 0.000195 nan nan nan 0.000083 nan nan nan nan nan nan nan nan nan nan nan nan nan nan nan nan 0.000166 0.000145 0.000229 0.000131 0.000125 0.000232 0.000292 0.000111 0.000159 0.000111 0.000050 0.000125 0.000111 0.000102 0.000172 0.000103 0.000117 0.000152 0.000188 0.000299 0.000176 0.000296 0.000224 0.000215 0.000193 0.000125 0.000169 0.000107 0.000099 0.000010 0.000009 0.000015 0.000012 0.000027 0.000040 0.000035 0.000097 0.000073 0.000030 0.000121 0.000174 0.000211 0.000073 0.000117 0.000039 0.000046 0.000021 0.000020 0.000002 0.000027 0.000060 0.000057 nan 0.000183 0.000066 0.000046 0.000044 0.000068 0.000032 0.000030 0.000064 0.000050 0.000050 nan nan 0.000077 0.000022 0.000071 0.000038 0.000108 0.000068 0.000092 0.000127 0.000225 nan 0.000050 0.000068 0.000093 0.000043 0.000085 0.000156 0.000070 nan nan 0.000037 0.000109 0.000166 0.000183 0.000114 0.000168 0.000152 0.000071 0.000078 0.000054 0.000101 0.000163 0.000066 0.000201 0.000188 0.000192 0.000130 0.000115 0.000008 0.000010 0.000037 0.000093 0.000025 0.000042 0.000032 0.000054 0.000024 0.000024 0.000060 0.000098 0.000117 0.000207 0.000036 0.000090 0.000341 0.000213 0.000265 0.000288 0.000346 0.000073 0.000103 0.000080 0.000136 0.000135 0.000111 0.000092 0.000064 0.000101 0.000095 0.000038 0.000117 0.000118 0.000069 0.000032 0.000023 0.000017 0.000018 0.000050 0.000045 0.000030 0.000036 0.000032 0.000021 0.000004 0.000009 0.000041 0.000012 0.000045 0.000061 0.000066 0.000050 0.000094 0.000123 0.000165 0.000137 0.000089 0.000070 0.000065 0.000089 0.000092 0.000046 0.000102 0.000082 0.000301 0.000174 0.000166 0.000104 0.000068 0.000125 nan nan 0.000104 0.000447 0.000193 0.000138 0.000103 0.000058 0.000087 0.000090 0.000143 0.000096 0.000164 0.000180 0.000297 0.000306 0.000106 0.000152 0.000063 0.000057 0.000025 0.000046 0.000026 0.000038 0.000026 0.000054 0.000033 0.000027 0.000045 0.000069 0.000073 0.000037 0.000168 0.000048 nan 0.000209 0.000153 0.000167 0.000213 0.000157 0.000081 0.000107 0.000050 0.000099 0.000135 0.000208 0.000348 0.000513 0.000275 0.000190 0.000079 0.000165 0.000116 0.000355 0.000172 0.000125 0.000193 0.000094 0.000135 0.000323 0.000370 0.000186 0.000097 0.000070 0.000105 0.000234 0.000218 0.000084 0.000072 0.000077 0.000165 0.000095 0.000199 0.000296 0.000166 0.000124 0.000081 0.000133 0.000095 0.000266 0.000079 0.000099 0.000109 0.000074 0.000113 0.000137 0.000089 0.000049 0.000054 0.000039 0.000009 0.000013 0.000020 0.000010 0.000021 0.000059 0.000082 0.000103 0.000095 0.000322 0.000146 0.000065 0.000093 0.000056 0.000033 0.000063 0.000084 0.000028 0.000033 0.000008 0.000020 0.000009 0.000044 0.000114 0.000229 0.000211 0.000236 0.000241 0.000194 0.000126 0.000141 0.000078 0.000236 0.000111 0.000300 0.000307 0.000275 0.000204 0.000146 0.000256 0.000146 0.000259 0.000208 0.000246 0.000104 0.000169 0.000183 0.000114 0.000066 0.000052 0.000071 0.000028 0.000039 0.000038 0.000055 nan nan nan 0.000052 0.000080 0.000066 0.000105 0.000239 0.000053 0.000029 0.000034 0.000126 0.000075 0.000159 0.000106 0.000169 0.000094 0.000070 0.000097 0.000068 0.000043 0.000123 0.000199 0.000238 0.000102 0.000047 0.000201 0.000486 0.000273 0.000275 0.000134 0.000076 0.000188 0.000156 0.000280 0.000294 0.000128 0.000413 0.000268 0.000110 0.000183 0.000134 0.000175 0.000121 0.000125 0.000141 0.000072 0.000124 0.000217 0.000171 0.000017 0.000025 0.000042 0.000029 0.000063 0.000050 0.000022 0.000066 0.000114 0.000051 0.000025 0.000012 0.000044 0.000039 0.000006 0.000007 0.000048 0.000062 0.000040 0.000093 0.000166 0.000078 0.000078 0.000047 0.000076 0.000075 0.000120 0.000071 0.000038 0.000121 0.000280 0.000169 nan
nan nan 0.000223 nan nan nan 0.000487 0.000479 0.000244 0.000133 0.000174 0.000126 0.000271 0.000596 0.000374 0.000242 nan nan 0.000397 0.000164 0.000206 nan 0.000335 0.000430 0.000461 0.000642 0.000851 0.000568 0.000501 0.001071 0.000957 0.000927 0.000844 0.001125 0.000780 0.000422 0.000839 0.001113 0.001979 0.001990 0.002878 0.001740 0.001132 0.001102 0.000890 0.000490 0.000773 0.000426 0.000286 0.001050 0.000661 0.000795 0.000907 0.001415 0.001270 0.001308 0.001189 0.001882 0.001884 0.002458 0.002671 0.005250 0.006724 0.010640 0.018091 0.030373 0.058889 0.142647 0.881323 11.242817 3.431337 11.086812 0.876914 0.196733 0.107335 0.067167 0.043356 0.025622 0.019789 0.015363 0.014452 0.011114 0.009108 0.006764 0.004074 0.002572 0.002260 0.002168 0.001639 0.001774 0.001806 0.001647 0.001412 0.001005 0.001398 0.001385 0.001470 0.001814 0.001549 0.001689 0.001739 0.001917 0.001690 0.001506 0.000968 0.000915 0.000633 0.000667 0.001116 0.001224 0.001340 0.000809 0.001214 0.000779 0.000489 0.000432 0.000598 0.000752 0.000370 0.000512 0.000220 0.000386 0.000881 0.000918 0.001016 0.000577 0.001107 0.000687 0.000752 0.001266 0.000796 0.000622 0.000774 0.000898 0.001479 0.000597 0.000359 0.000443 0.000580 0.000256 0.000337 0.000286 0.000165 0.000209 0.000180 0.000117 0.000109 0.000225 0.000342 0.000413 0.000461 0.000361 0.000184 0.000371 0.000455 0.000713 0.000688 0.000665 0.000549 0.000464 0.000485 0.000686 0.000305 0.000148 0.000103 0.000097 0.000257 0.000232 0.000202 0.000203 0.000237 0.000207 0.000083 0.000054 0.000151 0.000092 0.000183 0.000271 0.000333 0.000270 0.000382 0.000411 0.000308 0.000739 0.001067 0.000848 0.000514 0.000578 0.000464 0.000220 0.000301 0.000681 0.000450 0.000178 0.000220 0.000273 0.000386 0.000198 0.000204 0.000128 0.000061 0.000089 0.000161 0.000137 0.000018 0.000122 0.000234 0.000291 0.000151 0.000144 0.000260 0.000347 0.000255 0.000288 0.000235 0.000390 0.000398 0.000320 0.000286 0.000176 0.000116 0.000215 0.000095 0.000216 0.000132 0.000036 0.000054 0.000033 0.000022 0.000039 0.000113 0.000206 0.000157 0.000116 0.000081 0.000108 0.000191 0.000061 0.000114 0.000070 0.000043 0.000103 0.000207 0.000525 nan 0.000240 0.000069 0.000136 0.000123 nan 0.000286 0.000167 0.000181 0.000200 nan nan nan 0.000269 nan nan nan nan nan nan nan nan nan nan nan nan nan nan nan nan 0.000155 0.000105 0.000286 0.000122 0.000262 0.000207 0.000173 0.000157 0.000141 0.000084 0.000171 0.000318 0.000188 0.000204 0.000136 0.000140 0.000126 0.000106 0.000211 0.000172 0.000092 0.000162 0.000094 0.000086 0.000089 0.000062 0.000149 0.000069 0.000084 0.000045 0.000014 0.000021 0.000028 0.000030 0.000029 0.000007 0.000013 0.000022 0.000007 0.000056 0.000167 0.000208 0.000093 0.000041 0.000041 0.000035 0.000011 0.000009 0.000012 0.000041 0.000031 0.000028 nan 0.000042 0.000082 0.000066 0.000004 0.000061 0.000039 0.000030 0.000041 0.000050 0.000132 nan nan 0.000014 0.000033 0.000092 0.000067 0.000052 0.000028 0.000060 0.000134 0.000147 nan 0.000082 0.000071 0.000112 0.000041 0.000071 0.000139 0.000089 nan nan 0.000023 0.000135 0.000275 0.000172 0.000108 0.000115 0.000056 0.000080 0.000078 0.000048 0.000080 0.000089 0.000025 0.000174 0.000103 0.000156 0.000047 0.000082 0.000056 0.000033 0.000060 0.000048 0.000045 0.000072 0.000098 0.000195 0.000030 0.000039 0.000062 0.000092 0.000094 0.000109 0.000037 0.000038 0.000082 0.000210 0.000326 0.000114 0.000073 0.000067 0.000092 0.000064 0.000065 0.000110 0.000056 0.000041 0.000066 0.000018 0.000036 0.000022 0.000010 0.000082 0.000027 0.000045 0.000026 0.000074 0.000105 0.000067 0.000039 0.000055 0.000038 0.000069 0.000026 0.000020 0.000026 0.000087 0.000038 0.000082 0.000069 0.000142 0.000067 0.000069 0.000126 0.000065 0.000137 0.000171 0.000070 0.000044 0.000228 0.000211 0.000131 0.000148 0.000178 0.000245 0.000133 0.000126 0.000080 0.000061 0.000171 nan nan 0.000161 0.000223 0.000188 0.000084 0.000098 0.000095 0.000197 0.000206 0.000222 0.000192 0.000427 0.000269 0.000193 0.000147 0.000196 0.000237 0.000029 0.000053 0.000054 0.000111 0.000084 0.000098 0.000034 0.000024 0.000021 0.000035 0.000074 0.000121 0.000098 0.000039 0.000158 0.000052 nan 0.000210 0.000168 0.000151 0.000286 0.000120 0.000102 0.000163 0.000082 0.000125 0.000125 0.000317 0.000285 0.000240 0.000356 0.000290 0.000159 0.000277 0.000192 0.000267 0.000127 0.000103 0.000158 0.000091 0.000160 0.000186 0.000243 0.000261 0.000154 0.000028 0.000104 0.000113 0.000209 0.000032 0.000030 0.000013 0.000087 0.000123 0.000261 0.000203 0.000155 0.000141 0.000075 0.000058 0.000054 0.000108 0.000117 0.000089 0.000253 0.000061 0.000102 0.000248 0.000097 0.000033 0.000046 0.000063 0.000081 0.000081 0.000015 0.000024 0.000056 0.000077 0.000059 0.000072 0.000054 0.000219 0.000056 0.000096 0.000142 0.000065 0.000067 0.000066 0.000020 0.000057 0.000059 0.000057 0.000029 0.000041 0.000035 0.000062 0.000262 0.000093 0.000129 0.000224 0.000214 0.000261 0.000095 0.000133 0.000109 0.000125 0.000241 0.000245 0.000317 0.000136 0.000182 0.000205 0.000234 0.000277 0.000145 0.000114 0.000117 0.000183 0.000162 0.000100 0.000118 0.000052 0.000160 0.000069 0.000060 0.000032 0.000058 nan nan nan 0.000101 0.000031 0.000013 0.000048 0.000122 0.000164 0.000032 0.000016 0.000031 0.000063 0.000065 0.000067 0.000068 0.000084 0.000070 0.000051 0.000099 0.000190 0.000141 0.000162 0.000206 0.000089 0.000268 0.000321 0.000386 0.000287 0.000156 0.000179 0.000041 0.000107 0.000094 0.000135 0.000205 0.000071 0.000213 0.000238 0.000081 0.000061 0.000110 0.000137 0.000242 0.000201 0.000113 0.000101 0.000057 0.000037 0.000065 0.000021 0.000036 0.000083 0.000036 0.000057 0.000119 0.000082 0.000052 0.000062 0.000108 0.000039 0.000007 0.000014 0.000039 0.000030 0.000033 0.000041 0.000089 0.000033 0.000064 0.000126 0.000065 0.000109 0.000106 0.000035 0.000040 0.000159 0.000145 0.000082 0.000036 0.000141 0.000068 nan
nan nan 0.000142 nan nan nan 0.000196 0.000231 0.000223 0.000109 0.000146 0.000153 0.000184 0.000285 0.000306 0.000529 nan nan 0.000141 0.000325 0.000383 nan 0.000291 0.000320 0.000524 0.000766 0.000733 0.000311 0.000307 0.000354 0.000521 0.000818 0.000986 0.000548 0.000482 0.000691 0.001224 0.000982 0.001324 0.001880 0.001556 0.002304 0.001517 0.001079 0.000870 0.000602 0.000553 0.000510 0.000282 0.000537 0.000555 0.000947 0.000990 0.000981 0.001549 0.001479 0.001282 0.001043 0.001642 0.001988 0.002366 0.003864 0.004617 0.007971 0.011459 0.020727 0.045739 0.103693 0.181981 0.739017 11.086812 3.431337 11.152353 0.895793 0.143096 0.079554 0.042221 0.029311 0.021060 0.018016 0.016054 0.015581 0.009006 0.008039 0.004471 0.003251 0.002607 0.002433 0.001583 0.002693 0.002575 0.002891 0.002153 0.001745 0.001549 0.000923 0.000999 0.001693 0.001540 0.000913 0.001021 0.000964 0.000582 0.000686 0.001105 0.000964 0.000905 0.000743 0.000842 0.000538 0.000913 0.001055 0.001037 0.000410 0.000677 0.000933 0.000990 0.001256 0.000821 0.000545 0.000327 0.000414 0.000385 0.000262 0.000377 0.000320 0.000588 0.000539 0.000776 0.001053 0.000534 0.000791 0.000780 0.000592 0.001118 0.000558 0.000427 0.000311 0.000414 0.000454 0.000308 0.000340 0.000154 0.000230 0.000235 0.000245 0.000210 0.000180 0.000455 0.000437 0.000794 0.000322 0.000129 0.000221 0.000182 0.000515 0.000341 0.000504 0.000859 0.000695 0.000668 0.000373 0.000108 0.000094 0.000114 0.000083 0.000173 0.000206 0.000180 0.000126 0.000210 0.000162 0.000089 0.000077 0.000066 0.000104 0.000209 0.000351 0.000356 0.000367 0.000670 0.000502 0.000346 0.000637 0.001144 0.000878 0.000811 0.000609 0.000433 0.000435 0.000336 0.000265 0.000127 0.000282 0.000373 0.000355 0.000240 0.000199 0.000126 0.000206 0.000063 0.000063 0.000160 0.000160 0.000089 0.000157 0.000105 0.000144 0.000046 0.000099 0.000158 0.000158 0.000312 0.000209 0.000194 0.000113 0.000184 0.000315 0.000356 0.000290 0.000202 0.000119 0.000068 0.000244 0.000029 0.000039 0.000210 0.000072 0.000086 0.000065 0.000183 0.000453 0.000151 0.000134 0.000251 0.000207 0.000301 0.000215 0.000211 0.000126 0.000066 0.000105 0.000220 0.000241 nan 0.000297 0.000207 0.000202 0.000181 nan 0.000182 0.000209 0.000260 0.000096 nan nan nan 0.000399 nan nan nan nan nan nan nan nan nan nan nan nan nan nan nan nan 0.000117 0.000152 0.000278 0.000136 0.000292 0.000153 0.000104 0.000227 0.000204 0.000081 0.000222 0.000262 0.000130 0.000071 0.000117 0.000078 0.000079 0.000191 0.000129 0.000108 0.000122 0.000131 0.000055 0.000094 0.000074 0.000098 0.000082 0.000069 0.000034 0.000087 0.000008 0.000001 0.000007 0.000004 0.000011 0.000015 0.000025 0.000069 0.000028 0.000045 0.000064 0.000217 0.000073 0.000018 0.000005 0.000026 0.000012 0.000019 0.000026 0.000033 0.000025 0.000076 nan 0.000038 0.000100 0.000022 0.000036 0.000029 0.000025 0.000052 0.000091 0.000097 0.000195 nan nan 0.000008 0.000055 0.000055 0.000033 0.000015 0.000043 0.000111 0.000051 0.000057 nan 0.000048 0.000106 0.000109 0.000038 0.000026 0.000027 0.000071 nan nan 0.000033 0.000082 0.000092 0.000141 0.000096 0.000142 0.000086 0.000108 0.000255 0.000133 0.000066 0.000097 0.000141 0.000341 0.000150 0.000066 0.000062 0.000233 0.000144 0.000115 0.000054 0.000010 0.000050 0.000056 0.000078 0.000118 0.000019 0.000018 0.000097 0.000068 0.000132 0.000064 0.000057 0.000050 0.000065 0.000126 0.000184 0.000103 0.000026 0.000064 0.000025 0.000029 0.000039 0.000015 0.000024 0.000050 0.000066 0.000035 0.000010 0.000041 0.000029 0.000059 0.000039 0.000045 0.000044 0.000036 0.000051 0.000012 0.000052 0.000072 0.000126 0.000148 0.000060 0.000026 0.000082 0.000130 0.000133 0.000012 0.000116 0.000043 0.000043 0.000038 0.000036 0.000092 0.000123 0.000086 0.000032 0.000169 0.000133 0.000122 0.000079 0.000249 0.000475 0.000330 0.000215 0.000084 0.000116 0.000039 0.000075 nan nan 0.000127 0.000213 0.000247 0.000086 0.000131 0.000140 0.000234 0.000329 0.000262 0.000226 0.000482 0.000213 0.000200 0.000085 0.000126 0.000141 0.000053 0.000100 0.000046 0.000056 0.000068 0.000066 0.000059 0.000017 0.000025 0.000017 0.000047 0.000079 0.000118 0.000094 0.000176 0.000179 nan 0.000148 0.000116 0.000089 0.000162 0.000132 0.000108 0.000183 0.000089 0.000099 0.000105 0.000183 0.000181 0.000255 0.000152 0.000376 0.000186 0.000375 0.000278 0.000172 0.000165 0.000280 0.000144 0.000089 0.000187 0.000226 0.000157 0.000294 0.000255 0.000128 0.000051 0.000105 0.000081 0.000030 0.000036 0.000036 0.000164 0.000099 0.000207 0.000200 0.000129 0.000087 0.000093 0.000066 0.000094 0.000126 0.000052 0.000085 0.000119 0.000092 0.000132 0.000051 0.000013 0.000064 0.000082 0.000168 0.000135 0.000057 0.000057 0.000029 0.000031 0.000028 0.000059 0.000105 0.000159 0.000081 0.000092 0.000112 0.000234 0.000165 0.000080 0.000204 0.000060 0.000077 0.000035 0.000062 0.000050 0.000105 0.000127 0.000092 0.000169 0.000180 0.000071 0.000092 0.000255 0.000141 0.000039 0.000097 0.000058 0.000063 0.000149 0.000207 0.000114 0.000093 0.000096 0.000086 0.000118 0.000363 0.000156 0.000111 0.000136 0.000162 0.000152 0.000173 0.000280 0.000184 0.000124 0.000058 0.000211 0.000060 0.000073 nan nan nan 0.000028 0.000025 0.000058 0.000056 0.000024 0.000030 0.000046 0.000041 0.000043 0.000046 0.000057 0.000124 0.000183 0.000046 0.000102 0.000110 0.000278 0.000218 0.000246 0.000186 0.000222 0.000189 0.000144 0.000124 0.000102 0.000104 0.000047 0.000061 0.000128 0.000169 0.000092 0.000164 0.000280 0.000078 0.000116 0.000165 0.000070 0.000057 0.000094 0.000136 0.000321 0.000197 0.000121 0.000144 0.000072 0.000032 0.000030 0.000042 0.000047 0.000034 0.000059 0.000165 0.000125 0.000072 0.000113 0.000083 0.000050 0.000064 0.000050 0.000014 0.000004 0.000035 0.000031 0.000036 0.000092 0.000039 0.000030 0.000087 0.000146 0.000076 0.000016 0.000013 0.000031 0.000130 0.000073 0.000123 0.000057 0.000142 0.000187 nan
[truncated: 3,430,101 more chars]
