# Supplementary material for: Multiscale modelling of chromatin 4D organization in SARS-CoV-2 infected cells
Source: Nat Commun. 2024 May 13;15:4014. doi: 10.1038/s41467-024-48370-6 (PMC11091192; doi:10.1038/s41467-024-48370-6)
Supplement: Supplementary file 11 — Source Data [file 41467_2024_48370_MOESM11_ESM.zip › Source_Data/Supp_Fig_5/Source_Data.xlsx]

## Sheet: Supp. Fig. 5a
Supp. Fig. 5a
	Polymer Model of Chr11
	Each line indicates the compartment of each 100kb polymer bead
	B
	B
	A
	B
	A
	A
	B
	A
	B
	A
	A
	B
	A
	A
	A
	A
	A
	A
	A
	A
	A
	A
	A
	A
	A
	A
	A
	A
	A
	A
	A
	A
	A
	B
	A
	B
	A
	A
	A
	A
	A
	B
	B
	B
	B
	B
	B
	B
	B
	B
	B
	B
	B
	B
	B
	B
	B
	B
	B
	B
	B
	B
	B
	B
	A
	A
	A
	B
	B
	B
	B
	B
	B
	B
	B
	B
	B
	B
	B
	B
	B
	B
	B
	B
	B
	B
	A
	A
	A
	A
	A
	A
	A
	A
	A
	A
	A
	A
	A
	A
	A
	A
	A
	A
	A
	A
	A
	A
	A
	A
	A
	A
	A
	A
	A
	A
	A
	A
	A
	A
	A
	A
	A
	A
	A
	A
	A
	A
	A
	A
	A
	A
	A
	A
	A
	B
	B
	B
	B
	B
	B
	B
	B
	A
	A
	A
	B
	B
	B
	B
	B
	B
	B
	B
	B
	B
	B
	B
	B
	B
	B
	B
	B
	B
	B
	B
	B
	B
	A
	A
	A
	A
	A
	A
	A
	A
	A
	A
	A
	A
	A
	A
	A
	A
	A
	A
	A
	A
	B
	B
	B
	A
	A
	A
	A
	A
	A
	A
	A
	A
	A
	A
	B
	B
	A
	B
	B
	B
	B
	B
	B
	B
	B
	B
	B
	B
	B
	B
	B
	B
	B
	B
	B
	B
	B
	B
	B
	B
	B
	B
	B
	B
	B
	B
	B
	B
	B
	B
	B
	B
	B
	B
	B
	B
	B
	B
	B
	B
	B
	B
	B
	B
	B
	B
	B
	B
	B
	B
	B
	B
	B
	B
	B
	B
	B
	B
	B
	B
	B
	B
	B
	B
	B
	A
	A
	B
	B
	A
	A
	A
	A
	A
	A
	A
	A
	A
	A
	A
	A
	A
	A
	A
	A
	A
	B
	B
	B
	B
	B
	B
	B
	B
	B
	B
	B
	B
	B
	B
	B
	B
	B
	B
	B
	B
	B
	B
	B
	B
	B
	B
	B
	A
	B
	B
	B
	A
	A
	A
	A
	A
	A
	A
	A
	A
	A
	A
	A
	A
	A
	A
	A
	A
	A
	A
	A
	A
	A
	A
	A
	A
	A
	A
	A
	A
	A
	A
	A
	A
	A
	A
	A
	A
	A
	A
	A
	B
	B
	B
	B
	B
	B
	B
	B
	B
	B
	B
	B
	B
	B
	B
	B
	B
	B
	B
	B
	B
	B
	B
	B
	B
	B
	B
	B
	B
	B
	B
	B
	B
	B
	B
	B
	B
	B
	B
	B
	B
	B
	B
	B
	B
	B
	B
	B
	B
	B
	B
	B
	B
	B
	B
	B
	B
	B
	B
	B
	B
	B
	B
	B
	B
	B
	B
	B
	B
	B
	B
	B
	A
	A
	A
	A
	A
	A
	A
	A
	A
	A
	A
	A
	A
	A
	A
	A
	A
	A
	A
	A
	A
	A
	A
	A
	A
	A
	A
	A
	A
	A
	A
	A
	A
	A
	A
	A
	A
	A
	A
	A
	A
	A
	A
	A
	A
	B
	B
	B
	B
	B
	B
	B
	B
	B
	B
	B
	B
	B
	B
	B
	B
	B
	B
	B
	B
	B
	B
	B
	B
	B
	B
	B
	B
	B
	B
	B
	B
	B
	B
	B
	B
	B
	B
	B
	B
	B
	B
	B
	B
	B
	B
	B
	B
	B
	B
	B
	B
	B
	B
	B
	B
	B
	B
	B
	B
	B
	B
	B
	B
	B
	B
	B
	B
	B
	B
	B
	B
	B
	B
	B
	B
	B
	B
	B
	B
	B
	B
	B
	B
	A
	B
	B
	B
	A
	A
	A
	A
	A
	A
	B
	B
	B
	B
	B
	B
	B
	B
	B
	B
	B
	B
	B
	B
	B
	B
	B
	A
	A
	A
	B
	B
	B
	B
	B
	B
	B
	B
	B
	B
	A
	A
	A
	A
	A
	A
	A
	A
	A
	A
	A
	A
	A
	A
	A
	A
	A
	A
	A
	A
	A
	A
	B
	B
	B
	B
	A
	A
	A
	A
	A
	A
	A
	A
	A
	A
	A
	A
	A
	A
	A
	A
	A
	A
	A
	A
	B
	A
	A
	A
	A
	A
	A
	A
	A
	A
	A
	A
	A
	A
	A
	A
	A
	A
	A
	A
	A
	A
	A
	B
	B
	B
	A
	A
	A
	A
	A
	A
	A
	A
	A
	A
	A
	A
	A
	A
	A
	A
	A
	A
	A
	B
	A
	A
	A
	A
	A
	A
	A
	A
	A
	A
	A
	A
	A
	A
	A
	B
	B
	B
	A
	A
	A
	A
	A
	A
	A
	A
	A
	A
	A
	A
	A
	A
	A
	A
	A
	A
	A
	A
	A
	A
	A
	A
	A
	A
	A
	A
	A
	A
	A
	A
	A
	A
	A
	A
	A
	A
	A
	A
	A
	A
	A
	A
	A
	A
	A
	A
	A
	A
	A
	A
	A
	A
	A
	A
	A
	A
	A
	A
	A
	A
	A
	A
	A
	A
	A
	B
	B
	B
	B
	B
	B
	B
	B
	B
	B
	B
	B
	B
	B
	B
	B
	B
	B
	B
	B
	B
	B
	B
	B
	B
	B
	B
	B
	B
	B
	B
	B
	B
	B
	B
	B
	B
	B
	B
	B
	B
	B
	B
	B
	A
	A
	B
	B
	B
	B
	B
	B
	B
	B
	B
	B
	B
	B
	B
	B
	B
	B
	B
	B
	B
	B
	B
	B
	B
	B
	A
	A
	A
	A
	A
	A
	A
	A
	A
	A
	A
	A
	A
	B
	B
	B
	B
	B
	B
	B
	B
	B
	B
	B
	B
	B
	B
	B
	B
	B
	B
	B
	B
	B
	B
	B
	B
	B
	B
	B
	B
	B
	B
	B
	B
	B
	B
	B
	B
	B
	B
	B
	B
	B
	B
	B
	B
	B
	B
	B
	B
	B
	B
	B
	B
	B
	B
	B
	B
	B
	B
	B
	B
	B
	B
	B
	B
	B
	B
	B
	B
	A
	A
	B
	B
	B
	B
	B
	B
	A
	A
	B
	A
	B
	B
	B
	B
	B
	B
	B
	B
	B
	A
	A
	A
	A
	A
	A
	B
	B
	B
	B
	B
	B
	B
	B
	B
	B
	B
	B
	B
	B
	B
	B
	B
	B
	B
	B
	B
	B
	B
	B
	B
	B
	B
	B
	B
	B
	B
	B
	B
	B
	B
	B
	B
	B
	B
	B
	B
	B
	B
	B
	B
	B
	B
	B
	B
	B
	B
	B
	B
	B
	B
	B
	A
	A
	A
	A
	A
	A
	A
	A
	A
	A
	A
	A
	A
	A
	A
	A
	A
	A
	B
	B
	B
	B
	B
	B
	B
	B
	B
	B
	B
	B
	B
	B
	B
	B
	B
	B
	B
	B
	B
	B
	B
	B
	B
	B
	B
	B
	B
	B
	B
	B
	B
	B
	B
	B
	B
	B
	B
	A
	A
	A
	A
	A
	A
	A
	A
	A
	A
	A
	A
	A
	A
	A
	B
	B
	B
	B
	B
	B
	B
	B
	B
	B
	A
	A
	A
	A
	B
	B
	B
	B
	B
	B
	B
	B
	B
	B
	A
	A
	A
	A
	A
	A
	A
	A
	B
	B
	B
	B
	B
	B
	B
	B
	B
	B
	B
	B
	B
	B
	B
	B
	A
	B
	B
	B
	A
	B
	B
	B
	B
	B
	B
	B
	B
	B
	B
	A
	A
	B
	B
	B
	B
	B
	B
	B
	B
	B
	B
	B
	A
	A
	A
	A
	A
	A
	A
	A
	A
	A
	A
	A
	A
	A
	A
	A
	A
	A
	A
	A
	B
	A
	B
	A
	B
	A
	A
	A
	A
	A
	A
	A
	A
	A
	A
	A
	A
	A
	A
	A
	A
	A
	A
	A
	A
	B
	B
	B
	B
	B
	B
	B
	B
	B
	A
	A
	A
	A
	A
	A
	A
	A
	A
	A
	A
	A
	A
	A
	A
	A
	B
	B
	B
	B
	B
	B
	B
	B
	B
	B
	B
	A
	A
	B
	B
	B
	B
	B
	A
	A
	B
	B
	A
	A
	A
	A
	A
	A
	A
	A
	A
	A
	A
	A
	B
	B
	B
	B
	B
	B
	B
	B
	B
	B
	B
	B
	B
	B
	A
	A
	B
	B
	B
	B
	A
	A
	A
	B
	B
	B
	B
	A
	A
	A
	A
	A
	A
	A
	A
	A
	A
	A
	A
	B
	B
	B
	B
	B
	B
	B
	B
	B
	B
	B
	B
	B
	B
	B
	B
	B
	B
	B
	B
	B
	B
	B
	B
	B
	B
	B
	B
	B
	B
	B
	B
	B
	B
	B
	B
	B
	B
	B
	B
	B
	B
	B

## Sheet: Supp. Fig. 5b
Supp. Fig. 5b
	Model of Chr 11 - 1st Eigenvector (200kb res)
	Mock		SARS-CoV-2
	nan		nan
	1.51		0.97
	nan		1.11
	1.35		1.1
	1.46		1.07
	nan		0.96
	1.49		0.98
	1.69		0.99
	1.5		0.9
	1.53		0.91
	1.38		0.78
	1.16		0.67
	0.92		0.58
	0.83		0.31
	1.18		0.65
	1.25		0.64
	nan		nan
	0.86		nan
	1.21		0.4
	0.59		0.02
	0.03		-0.25
	nan		nan
	-0.81		-0.83
	-1		-0.94
	-1.26		-1.3
	-0.91		-0.95
	-0.68		-0.61
	-0.61		-0.54
	-0.5		-0.42
	-0.8		-0.64
	-0.9		-0.75
	-0.42		-0.26
	0.12		0.09
	-0.31		-0.16
	-0.84		-0.73
	-0.69		-0.57
	-0.79		-0.61
	-0.62		-0.43
	-0.56		-0.4
	-0.75		-0.61
	-0.17		-0.15
	0		-0.05
	-0.09		-0.31
	0.65		0.31
	0.82		0.42
	0.93		0.52
	1.17		0.63
	1.12		0.65
	0.89		0.6
	0.75		0.47
	0.65		0.37
	0.72		0.5
	0.88		0.55
	0.83		0.47
	1.01		0.54
	0.58		0.27
	0.56		0.21
	0.6		0.29
	0.57		0.33
	0.83		0.52
	0.95		0.62
	0.68		0.51
	0.61		0.39
	0.66		0.52
	0.61		0.47
	0.68		0.41
	0.52		0.42
	-0.11		-0.01
	-0.27		-0.27
	-0.27		-0.34
	-0.3		-0.32
	0.11		-0.02
	0.21		0.04
	-0.6		-0.47
	-0.6		-0.47
	-0.74		-0.63
	-0.91		-0.9
	-1.09		-1.13
	-0.78		-0.74
	-0.51		-0.44
	-0.45		-0.43
	-0.51		-0.49
	-0.61		-0.54
	-0.3		-0.16
	0.56		0.28
	0.75		0.41
	0.75		0.4
	0.49		0.21
	0.29		-0.01
	0.24		-0.06
	0.33		0.14
	0.51		0.25
	0.76		0.43
	0.46		0.28
	-0.11		-0.23
	0.01		-0.14
	0.22		0.03
	0.29		0.03
	0.46		0.14
	0.3		0.16
	0.22		0.12
	-0.18		-0.23
	-0.2		-0.18
	-0.7		-0.56
	-0.95		-1.03
	-0.92		-1.04
	-0.73		-0.84
	-0.45		-0.54
	-0.59		-0.59
	-0.47		-0.53
	-0.55		-0.52
	-0.53		-0.35
	-0.69		-0.62
	-0.59		-0.47
	-0.57		-0.52
	-0.87		-1.01
	-0.87		-1.02
	-0.7		-0.83
	-0.59		-0.66
	-0.5		-0.69
	-0.6		-0.69
	-0.6		-0.64
	-0.5		-0.52
	-0.41		-0.45
	-0.42		-0.5
	-0.45		-0.42
	-0.56		-0.5
	-0.54		-0.49
	-0.61		-0.51
	-0.51		-0.35
	-0.38		-0.33
	-0.31		-0.22
	-0.59		-0.47
	-0.55		-0.33
	-0.79		-0.57
	-0.57		-0.36
	-0.05		-0.04
	0.07		0.03
	-0.03		-0.03
	0.11		-0.09
	0.26		0.14
	0.06		-0.12
	0.07		-0.15
	0.23		0
	0.23		-0.07
	0.15		-0.08
	0.04		-0.02
	-0.46		-0.35
	-0.72		-0.7
	-0.91		-0.88
	-0.82		-0.74
	-0.54		-0.46
	-0.66		-0.55
	-0.8		-0.83
	-0.72		-0.67
	-0.7		-0.66
	-0.59		-0.45
	-0.25		-0.31
	-0.34		-0.41
	-0.29		-0.33
	-0.04		-0.22
	-0.08		-0.24
	-0.01		-0.21
	0.26		-0.03
	0.53		0.23
	0.84		0.49
	0.71		0.4
	0.63		0.21
	0.72		0.41
	0.75		0.43
	0.93		0.6
	0.92		0.59
	0.62		0.39
	0.7		0.27
	0.46		0.27
	0.64		0.32
	0.55		0.28
	0.35		0.15
	0.31		0.13
	0.11		-0.08
	0.09		-0.09
	0.11		-0.06
	-0.12		-0.15
	-0.73		-0.67
	-0.91		-1.01
	-0.83		-1.05
	-0.77		-0.9
	-0.62		-0.89
	-0.68		-0.86
	-0.66		-0.93
	-0.66		-0.87
	-0.64		-0.88
	-0.63		-0.87
	-0.63		-0.82
	-0.61		-0.8
	-0.58		-0.84
	-0.59		-0.81
	-0.58		-0.88
	-0.58		-0.84
	-0.61		-0.87
	-0.59		-0.84
	-0.54		-0.72
	-0.62		-0.82
	-0.59		-0.84
	-0.61		-0.86
	-0.63		-0.9
	-0.6		-0.88
	-0.65		-0.83
	-0.62		-0.95
	-0.64		-0.93
	-0.65		-1
	-0.69		-0.93
	-0.66		-1
	-0.71		-1.05
	-0.78		-1.06
	-0.81		-1.02
	-0.49		-0.59
	-0.09		-0.27
	0.06		-0.18
	0.34		0.06
	0.45		0.18
	0.5		0.06
	0.44		0.12
	0.61		0.29
	0.66		0.4
	0.68		0.4
	0.72		0.45
	0.63		0.16
	0.63		0.3
	0.9		0.67
	0.91		0.64
	1.01		0.67
	1		0.72
	1.06		0.71
	0.99		0.67
	0.92		0.65
	1.02		0.7
	1.09		0.7
	0.94		0.56
	0.59		0.36
	0.24		0.03
	-0.7		-0.97
	-0.82		-1.26
	-0.75		-1.37
	-0.61		nan
	-0.79		nan
	-0.79		nan
	-0.82		nan
	-0.84		nan
	-0.8		nan
	-0.76		-1.54
	-0.86		-1.54
	-0.94		nan
	-0.73		nan
	nan		nan
	nan		nan
	-0.98		nan
	-0.78		-1.23
	nan		nan
	nan		nan
	nan		nan
	nan		nan
	nan		nan
	nan		nan
	nan		nan
	nan		nan
	nan		nan
	nan		nan
	nan		nan
	nan		nan
	nan		nan
	nan		nan
	nan		nan
	nan		nan
	-0.89		nan
	-0.96		-1.53
	-0.99		-1.67
	-0.88		-1.56
	-0.94		-1.43
	-0.99		-1.47
	-1.01		-1.31
	-0.86		-0.89
	-0.66		-0.67
	-0.01		-0.41
	-0.3		-0.49
	0.22		0.03
	0.43		0.12
	0.31		0.2
	-0.58		-0.44
	-0.71		-0.77
	-0.84		-0.9
	-0.39		-0.35
	-0.71		-0.65
	-0.77		-0.69
	-0.42		-0.33
	-0.72		-0.61
	-0.15		-0.11
	0.19		0.03
	-0.59		-0.51
	-0.7		-0.66
	-0.8		-0.78
	-0.93		-0.95
	-0.47		-0.37
	0.64		0.34
	0.71		0.4
	1.22		0.78
	1.29		0.85
	1.19		0.86
	1.09		0.68
	0.98		0.62
	0.96		0.62
	0.99		0.78
	0.94		0.74
	0.41		0.45
	-0.13		0.05
	-0.08		0.02
	0.32		0.39
	0.8		0.62
	1		0.76
	1.03		0.86
	0.93		0.84
	0.98		0.85
	0.88		0.85
	0.91		0.83
	0.83		0.78
	0.75		0.72
	nan		0.69
	0.74		0.7
	0.71		0.68
	0.82		0.73
	0.78		0.76
	0.78		0.7
	0.7		0.68
	0.68		0.71
	0.79		0.7
	0.74		0.76
	0.8		0.81
	0.78		0.75
	nan		nan
	0.8		0.75
	0.85		0.78
	0.82		0.75
	0.8		0.69
	0.76		0.7
	0.62		0.63
	0.69		0.65
	0.76		0.63
	0.59		0.66
	0.74		0.67
	0.74		0.59
	0.84		0.72
	0.76		0.65
	0.6		0.43
	0.54		0.45
	0.69		0.49
	0.7		0.53
	0.76		0.62
	0.81		nan
	0.98		0.7
	0.96		0.73
	0.88		0.64
	0.92		0.68
	0.87		0.7
	0.74		0.55
	0.85		0.64
	0.92		0.71
	0.84		0.62
	0.92		0.69
	0.85		0.67
	0.89		0.68
	0.85		0.62
	0.81		0.6
	0.79		0.55
	0.77		0.51
	0.75		0.57
	0.94		0.69
	0.95		0.65
	0.78		0.63
	0.76		0.52
	0.82		0.62
	0.86		0.64
	0.8		0.57
	0.94		0.63
	0.86		0.55
	0.75		0.52
	0.8		0.43
	0.78		0.51
	0.81		0.44
	0.81		0.4
	0.44		0.11
	0.11		-0.15
	-0.17		-0.27
	-0.5		-0.55
	-0.52		-0.55
	-0.55		-0.64
	-0.63		-0.72
	-0.92		-1.13
	-1.01		-1.34
	-0.91		-1.24
	-0.74		-1.02
	-0.54		-0.9
	-0.52		-0.8
	-0.54		-0.85
	-0.55		-0.75
	-0.76		-1.01
	-0.93		-1.28
	-0.93		-1.26
	-0.96		-1.32
	-0.95		-1.31
	-0.95		-1.34
	-1.01		-1.34
	-0.87		-1.02
	-0.47		-0.46
	0.09		-0.18
	0.06		0
	-0.66		-0.59
	-0.79		-0.75
	-0.64		-0.68
	-1.07		-1.28
	-1.16		-1.33
	-0.86		-0.99
	-0.69		-0.62
	-0.66		-0.61
	-0.68		-0.67
	-0.67		-0.66
	-0.69		-0.63
	-0.29		-0.16
	0.35		0.18
	0.43		0.29
	0.58		0.32
	0.28		0.15
	0.54		0.19
	0.4		0.17
	-0.18		-0.07
	-0.41		-0.32
	-0.59		-0.47
	-1		-0.96
	-0.83		-0.79
	-0.53		-0.43
	-0.47		-0.46
	-0.19		-0.3
	-0.31		-0.3
	-0.67		-0.71
	-0.68		-0.77
	-0.87		-0.94
	-0.95		-1.02
	-0.83		-0.9
	nan		nan
	nan		nan
	-0.48		-0.43
	-0.87		-1.02
	-0.85		-1.06
	-0.76		-0.89
	-0.47		-0.55
	-0.3		-0.4
	-0.22		-0.36
	-0.33		-0.43
	-0.42		-0.54
	-0.51		-0.61
	-0.37		-0.42
	-0.33		-0.47
	-0.61		-0.7
	-0.67		-0.79
	-0.29		-0.44
	-0.3		-0.36
	-0.65		-0.66
	-0.18		-0.28
	0.45		0.07
	-0.18		-0.47
	-0.07		-0.41
	-0.13		-0.39
	0.15		-0.14
	0.03		-0.28
	-0.13		-0.31
	-0.28		-0.33
	-0.63		-0.74
	-0.7		nan
	-0.19		-0.16
	0.09		-0.12
	0.24		-0.1
	-0.02		-0.04
	nan		nan
	-0.81		nan
	-0.94		-1.17
	-0.87		-1.26
	-0.87		-1.27
	-0.88		-1.23
	-0.84		-1.21
	-0.82		-1.15
	-0.79		nan
	-0.67		nan
	-0.54		nan
	-0.6		-0.88
	-0.58		-0.91
	-0.46		-0.5
	-0.44		-0.49
	-0.4		-0.47
	-0.35		-0.44
	-0.51		-0.65
	-0.72		nan
	-0.84		-1
	-0.83		nan
	-0.44		-0.43
	-0.2		-0.37
	-0.65		-0.64
	-0.84		-0.84
	-0.58		-0.46
	-0.52		-0.51
	-0.17		-0.21
	0.14		0.08
	0.52		0.35
	0.84		nan
	0.63		0.22
	0.52		-0.01
	0.6		0.14
	0.27		-0.07
	0.07		-0.28
	0.05		-0.22
	-0.17		-0.34
	-0.23		-0.35
	-0.33		-0.32
	-0.41		-0.39
	-0.21		-0.25
	-0.34		-0.28
	-0.36		-0.27
	-0.39		-0.34
	-0.6		-0.49
	-0.65		-0.45
	-0.62		-0.43
	-0.56		-0.39
	-0.46		-0.57
	-0.32		-0.44
	-0.52		-0.48
	-0.8		nan
	-0.77		-0.69
	-0.99		-1.02
	-0.49		-0.46
	0.01		-0.15
	0.36		0.04
	0.56		0.21
	0.72		0.28
	0.43		nan
	0.38		0.21
	0.16		0
	0.01		-0.27
	-0.18		-0.4
	-0.33		-0.45
	-0.3		-0.43
	-0.18		-0.27
	0.01		-0.08
	0.46		0.2
	-0.05		-0.03
	-0.54		-0.49
	-0.6		-0.63
	-0.61		-0.63
	-0.38		-0.37
	-0.13		-0.13
	0.39		0.24
	0.6		0.33
	0.69		0.27
	0.09		0.04
	-0.47		-0.53
	-0.49		-0.55
	-0.68		-0.74
	-0.64		-0.73
	-0.44		-0.45
	-0.44		-0.42
	-0.41		-0.36
	-0.02		-0.08
	-0.14		-0.16
	-0.04		-0.07
	-0.25		-0.2
	-0.63		-0.52
	-0.62		-0.52
	-0.58		-0.5
	-0.12		-0.16
	0.13		0.01
	-0.12		-0.09
	-0.28		-0.27
	-0.4		-0.31
	-0.35		-0.28
	-0.27		-0.32
	-0.09		-0.1
	0.81		0.55
	1.16		0.65
	1.33		0.76
	0.98		0.62
	0.86		0.54
	0.88		0.65
	0.88		0.54
	1.01		0.6
	1.39		0.84
	1.41		0.92
	nan		nan
	1.59		nan
	1.63		1
	1.12		0.73
	0.9		0.47
	0.77		0.27
	0.62		0.23
	0.83		0.46
	0.88		0.56
	0.37		0.19
	0.22		-0.04
	0.11		0.01
	-0.07		-0.12
	-0.11		-0.14
	-0.15		-0.14
	-0.51		-0.47
	-0.12		-0.1
	0.27		0.22
	0.14		0.05
	0.7		0.36
	0.93		0.44
	0.92		0.45
	0.91		0.32
	0.72		0.22
	0.05		-0.03
	-0.89		-0.77
	-0.9		-0.77
	-0.89		-0.81
	-0.87		-0.79
	-0.46		-0.29
	0.14		-0.03
	-0.08		-0.24
	-0.18		-0.34
	0.03		-0.21
	0.17		-0.14
	-0.17		-0.35
	0.43		0.06
	0.84		0.2
	0.55		0.1
	0.09		-0.13
	0.1		-0.25
	0.07		-0.16
	-0.62		-0.7
	-0.77		-0.74
	-0.9		-0.84
	-0.88		-0.84
	-0.62		-0.64
	-0.1		-0.22
	0.05		-0.18
	-0.09		-0.24
	-0.12		-0.21
	0.03		-0.33
	0.25		-0.36
	-0.2		-0.48
	-0.18		-0.55
	0.39		0.03
	0.89		0.28
	0.55		0.11
	0.3		-0.08
	0.38		-0.3
	0.17		-0.21
	-0.76		-0.71
	-1.01		-1.04
	-1.07		-1.17
	-0.91		-1.05
	-1.02		-1.36
	-1.03		-1.34
	-1.02		-1.42
	-1.02		-1.47
	-1.1		-1.59
	-1.05		-1.46
	-0.97		-1.42
	-1.08		-1.44
	-1.23		-1.74
	-1.21		-1.56
	-1		-1.25
	-0.61		-0.78
	-0.13		-0.56
	-0.63		-0.9
	-0.96		-1.31
	-1.03		-1.51
	-0.97		nan
	nan		nan

## Sheet: Supp. Fig. 5d
Supp. Fig. 5d
	Best fit coefficients for combination of balanced and unbalanced affinities
	Model Mock		Model SARS-CoV-2
	B-B=A-A	B-B>A-A	B-B=A-A	B-B>A-A
B-B/A-B=1.08	0.7	0.3	0.2	0.8
