# Supplementary material for: Multiscale modelling of chromatin 4D organization in SARS-CoV-2 infected cells
Source: Nat Commun. 2024 May 13;15:4014. doi: 10.1038/s41467-024-48370-6 (PMC11091192; doi:10.1038/s41467-024-48370-6)
Supplement: Supplementary file 11 — Source Data [file 41467_2024_48370_MOESM11_ESM.zip › Source_Data/Supp_Fig_5/Model_Saddle-Plot_Chr11_Mock_Condition.txt]

2.6670 2.3401 2.2798 2.2679 2.2901 2.2404 2.2230 2.1630 2.1308 2.0696 1.9787 1.9311 1.9156 1.8893 1.7521 1.6633 1.5941 1.5334 1.4752 1.3930 1.3024 1.2689 1.2170 1.1189 1.0996 1.0305 0.9981 0.9646 0.9245 0.8787 0.8085 0.7455 0.7193 0.6521 0.6105 0.5780 0.5318 0.5393 0.5228 0.4750 0.4486 0.4351 0.3747 0.3684 0.3199 0.3301 0.3086 0.2614 0.1980 0.1947
2.3401 2.0620 2.0525 2.0724 2.1215 2.0395 2.0912 1.9918 1.9993 1.9145 1.8422 1.8112 1.8031 1.7125 1.6036 1.5214 1.4620 1.4179 1.3987 1.2589 1.2016 1.2506 1.1683 1.0709 0.9875 1.0034 0.9570 0.8953 0.8976 0.8566 0.7665 0.7116 0.7168 0.6524 0.6214 0.5433 0.4935 0.4638 0.3897 0.3676 0.3357 0.3422 0.3574 0.3566 0.3343 0.2971 0.2807 0.2671 0.2106 0.1993
2.2798 2.0525 2.0532 2.0239 2.0839 1.9672 1.9615 1.9779 1.9197 1.9408 1.8037 1.8480 1.7854 1.7323 1.6390 1.5747 1.5416 1.4679 1.3495 1.3221 1.2513 1.3408 1.1591 1.0244 1.0396 1.0785 0.9841 0.9239 0.8858 0.8453 0.7900 0.7290 0.7072 0.6899 0.5753 0.5654 0.5409 0.4523 0.4105 0.3706 0.3440 0.3531 0.3766 0.3413 0.3087 0.3135 0.3133 0.2664 0.2225 0.2089
2.2679 2.0724 2.0239 1.9158 2.0373 1.9569 1.9193 1.9599 1.9481 1.9041 1.8433 1.7567 1.7140 1.7276 1.5704 1.4694 1.5146 1.4327 1.3435 1.2865 1.2689 1.2999 1.1394 1.0026 1.0642 1.0666 0.9683 0.9385 0.9313 0.8734 0.7530 0.7236 0.6891 0.6713 0.5952 0.5811 0.4927 0.4712 0.4385 0.4019 0.3687 0.3713 0.4016 0.3774 0.3390 0.3294 0.3361 0.2531 0.2305 0.2054
2.2901 2.1215 2.0839 2.0373 1.9005 1.8696 1.8069 1.7936 1.7728 1.7540 1.7114 1.6709 1.7032 1.6276 1.5719 1.5154 1.4546 1.3204 1.3185 1.2353 1.2366 1.2133 1.1108 1.0253 0.9823 0.9684 0.9351 0.8885 0.8614 0.7798 0.7647 0.7609 0.6845 0.6427 0.5894 0.5666 0.5135 0.4907 0.4565 0.4378 0.3922 0.3694 0.4421 0.4384 0.3641 0.3252 0.3576 0.2590 0.2577 0.2177
2.2404 2.0395 1.9672 1.9569 1.8696 1.8489 1.7259 1.7962 1.8182 1.8298 1.7745 1.7052 1.7487 1.6286 1.5153 1.5443 1.4881 1.3682 1.3129 1.2840 1.2355 1.1992 1.1348 1.0615 1.0823 0.9798 0.9361 0.9347 0.8479 0.7853 0.7338 0.7428 0.6492 0.6643 0.6279 0.5761 0.5387 0.4975 0.4709 0.4661 0.4264 0.4221 0.4214 0.4229 0.4149 0.3478 0.3369 0.2631 0.2550 0.2105
2.2230 2.0912 1.9615 1.9193 1.8069 1.7259 1.8398 1.8585 1.8019 1.7925 1.7037 1.6988 1.6610 1.6642 1.5382 1.4305 1.4325 1.3448 1.2894 1.2528 1.1765 1.1503 1.0834 1.0539 1.0329 0.9752 0.9234 0.8711 0.8622 0.7467 0.7253 0.7376 0.6325 0.6510 0.6092 0.5365 0.5444 0.4870 0.4972 0.5058 0.4199 0.4015 0.4534 0.4711 0.4353 0.3888 0.3657 0.2994 0.3196 0.2591
2.1630 1.9918 1.9779 1.9599 1.7936 1.7962 1.8585 1.8332 1.8516 1.8580 1.7188 1.6837 1.6433 1.6418 1.5969 1.5402 1.3977 1.3980 1.3445 1.3016 1.2949 1.2047 1.1556 1.0551 1.0703 1.0432 0.9817 0.9460 0.8849 0.8469 0.7833 0.7494 0.7251 0.6558 0.6624 0.6051 0.5770 0.5170 0.5255 0.4971 0.4170 0.4229 0.4551 0.4072 0.3924 0.3819 0.4064 0.3582 0.3310 0.2992
2.1308 1.9993 1.9197 1.9481 1.7728 1.8182 1.8019 1.8516 1.7803 1.7924 1.7338 1.6174 1.6844 1.6969 1.5775 1.5828 1.5120 1.4752 1.4225 1.3161 1.3138 1.1692 1.1934 1.1449 1.1528 1.0635 1.0799 0.9489 0.9670 0.8642 0.7915 0.7912 0.7060 0.7241 0.6565 0.6455 0.5732 0.5993 0.5204 0.5186 0.4780 0.4794 0.5180 0.4581 0.4489 0.4146 0.4707 0.3985 0.3912 0.2989
2.0696 1.9145 1.9408 1.9041 1.7540 1.8298 1.7925 1.8580 1.7924 1.7858 1.7213 1.6438 1.6402 1.6585 1.6484 1.5828 1.4570 1.4444 1.3816 1.3070 1.3130 1.2432 1.1666 1.1291 1.0836 1.0727 1.0212 0.9580 0.8826 0.8568 0.8304 0.8144 0.7145 0.7302 0.6916 0.7042 0.5734 0.5935 0.5506 0.5431 0.4477 0.4898 0.5186 0.4820 0.4733 0.4746 0.4744 0.3804 0.3563 0.3630
1.9787 1.8422 1.8037 1.8433 1.7114 1.7745 1.7037 1.7188 1.7338 1.7213 1.7154 1.6990 1.7445 1.7040 1.6222 1.5156 1.4493 1.4603 1.4081 1.2894 1.2804 1.1673 1.1809 1.1506 1.0778 1.0529 1.0204 1.0092 0.9662 0.8833 0.8682 0.8448 0.8085 0.7417 0.7177 0.7157 0.5957 0.6304 0.5648 0.5694 0.5210 0.5443 0.5567 0.4822 0.4771 0.4766 0.5084 0.4332 0.4048 0.3568
1.9311 1.8112 1.8480 1.7567 1.6709 1.7052 1.6988 1.6837 1.6174 1.6438 1.6990 1.7177 1.6698 1.7385 1.5827 1.5615 1.4906 1.4885 1.4287 1.3247 1.3222 1.2225 1.2534 1.1510 1.1128 1.0802 1.0518 1.0095 0.9736 0.9051 0.9086 0.8765 0.8125 0.8065 0.7425 0.7805 0.6922 0.6547 0.6058 0.6253 0.5582 0.5406 0.5721 0.5708 0.5644 0.5608 0.5070 0.4562 0.3943 0.3618
1.9156 1.8031 1.7854 1.7140 1.7032 1.7487 1.6610 1.6433 1.6844 1.6402 1.7445 1.6698 1.6886 1.6455 1.5700 1.5675 1.4634 1.4802 1.4285 1.3441 1.3446 1.2584 1.2460 1.2036 1.1868 1.1033 1.1000 1.0659 1.0323 0.9449 0.9256 0.9241 0.8699 0.8380 0.8276 0.7890 0.7472 0.7272 0.6431 0.6910 0.6088 0.6104 0.5951 0.5904 0.5626 0.5663 0.5819 0.5223 0.4720 0.4403
1.8893 1.7125 1.7323 1.7276 1.6276 1.6286 1.6642 1.6418 1.6969 1.6585 1.7040 1.7385 1.6455 1.6768 1.5334 1.5254 1.4445 1.3809 1.4252 1.3831 1.3506 1.3000 1.2961 1.1994 1.1903 1.1496 1.1404 1.0640 1.0255 0.9774 0.9549 0.9838 0.9091 0.9055 0.8494 0.8339 0.7594 0.7763 0.6722 0.7331 0.6622 0.6576 0.6705 0.6774 0.6024 0.6625 0.6042 0.5165 0.4846 0.4986
1.7521 1.6036 1.6390 1.5704 1.5719 1.5153 1.5382 1.5969 1.5775 1.6484 1.6222 1.5827 1.5700 1.5334 1.4920 1.5064 1.4523 1.3837 1.3957 1.3137 1.3408 1.3013 1.2890 1.1860 1.1761 1.1481 1.0856 1.0801 1.0144 0.9841 0.9748 1.0012 0.8856 0.8731 0.8518 0.7913 0.7125 0.7591 0.7059 0.6509 0.6107 0.6257 0.6906 0.6121 0.6368 0.6382 0.6058 0.5817 0.5339 0.4832
1.6633 1.5214 1.5747 1.4694 1.5154 1.5443 1.4305 1.5402 1.5828 1.5828 1.5156 1.5615 1.5675 1.5254 1.5064 1.3650 1.4248 1.3713 1.3199 1.2700 1.2923 1.2869 1.2943 1.1974 1.1958 1.1005 1.1093 1.0787 1.0576 1.0263 0.9885 1.0173 0.9667 0.9637 0.9313 0.8714 0.7866 0.8164 0.7272 0.7221 0.6854 0.6450 0.6825 0.6264 0.6236 0.5890 0.5676 0.5402 0.4965 0.4927
1.5941 1.4620 1.5416 1.5146 1.4546 1.4881 1.4325 1.3977 1.5120 1.4570 1.4493 1.4906 1.4634 1.4445 1.4523 1.4248 1.4104 1.4247 1.3649 1.3280 1.3281 1.2770 1.2725 1.2263 1.1826 1.1008 1.1609 1.0809 1.0989 1.0502 1.0316 1.0333 0.9318 0.9372 0.9583 0.8099 0.8023 0.8266 0.7752 0.7706 0.6935 0.7271 0.6769 0.6307 0.6291 0.6226 0.6021 0.6334 0.5949 0.6029
1.5334 1.4179 1.4679 1.4327 1.3204 1.3682 1.3448 1.3980 1.4752 1.4444 1.4603 1.4885 1.4802 1.3809 1.3837 1.3713 1.4247 1.4073 1.3590 1.3084 1.3104 1.2698 1.2712 1.1766 1.1974 1.1699 1.1359 1.0679 1.0997 1.0208 0.9833 0.9988 0.9367 0.9792 0.9230 0.8760 0.8527 0.8629 0.8090 0.7934 0.7833 0.7627 0.7359 0.7228 0.7363 0.6730 0.6773 0.6596 0.6731 0.6526
1.4752 1.3987 1.3495 1.3435 1.3185 1.3129 1.2894 1.3445 1.4225 1.3816 1.4081 1.4287 1.4285 1.4252 1.3957 1.3199 1.3649 1.3590 1.4084 1.2873 1.3652 1.2730 1.3019 1.2238 1.2720 1.1801 1.1642 1.1636 1.1264 1.1069 1.0795 1.0669 1.0042 1.0014 0.9958 0.9099 0.8926 0.8775 0.8337 0.8395 0.7993 0.8325 0.7556 0.7733 0.8077 0.7721 0.6936 0.7484 0.7291 0.6733
1.3930 1.2589 1.3221 1.2865 1.2353 1.2840 1.2528 1.3016 1.3161 1.3070 1.2894 1.3247 1.3441 1.3831 1.3137 1.2700 1.3280 1.3084 1.2873 1.3398 1.2919 1.2852 1.2548 1.2848 1.2314 1.1679 1.1874 1.1212 1.1009 1.0535 1.0124 1.0589 0.9976 1.0404 0.9827 0.9667 0.9233 0.9084 0.8346 0.8090 0.8211 0.8051 0.7889 0.8012 0.7938 0.7536 0.7253 0.7646 0.7211 0.7489
1.3024 1.2016 1.2513 1.2689 1.2366 1.2355 1.1765 1.2949 1.3138 1.3130 1.2804 1.3222 1.3446 1.3506 1.3408 1.2923 1.3281 1.3104 1.3652 1.2919 1.3041 1.3560 1.3003 1.2604 1.2374 1.2167 1.2306 1.1820 1.1824 1.1747 1.1294 1.1267 1.1021 1.1206 1.1254 1.0599 0.9891 0.9263 0.8944 0.8908 0.8643 0.9001 0.8319 0.8491 0.8251 0.8031 0.8065 0.7462 0.7494 0.7411
1.2689 1.2506 1.3408 1.2999 1.2133 1.1992 1.1503 1.2047 1.1692 1.2432 1.1673 1.2225 1.2584 1.3000 1.3013 1.2869 1.2770 1.2698 1.2730 1.2852 1.3560 1.3211 1.3446 1.3056 1.2875 1.2492 1.2536 1.2290 1.1808 1.1723 1.1802 1.2031 1.1223 1.1446 1.1381 1.0996 1.0470 1.0178 0.9869 0.9769 0.9202 0.9506 0.9081 0.9320 0.9032 0.9079 0.8858 0.8844 0.8563 0.8581
1.2170 1.1683 1.1591 1.1394 1.1108 1.1348 1.0834 1.1556 1.1934 1.1666 1.1809 1.2534 1.2460 1.2961 1.2890 1.2943 1.2725 1.2712 1.3019 1.2548 1.3003 1.3446 1.3169 1.3120 1.2720 1.2494 1.2440 1.2823 1.2300 1.2335 1.2323 1.1920 1.1968 1.1302 1.1405 1.1084 1.0824 1.0188 0.9874 0.9813 0.9057 0.9638 0.9557 0.9952 0.9787 0.9754 0.9298 0.9059 0.8864 0.8632
1.1189 1.0709 1.0244 1.0026 1.0253 1.0615 1.0539 1.0551 1.1449 1.1291 1.1506 1.1510 1.2036 1.1994 1.1860 1.1974 1.2263 1.1766 1.2238 1.2848 1.2604 1.3056 1.3120 1.2779 1.2298 1.2386 1.1854 1.2381 1.1843 1.1923 1.1988 1.2688 1.1775 1.1357 1.1647 1.1146 1.0498 1.0303 0.9845 1.0316 0.9790 1.0596 0.9235 0.9409 0.9984 0.9272 0.9267 0.9241 0.8866 0.8542
1.0996 0.9875 1.0396 1.0642 0.9823 1.0823 1.0329 1.0703 1.1528 1.0836 1.0778 1.1128 1.1868 1.1903 1.1761 1.1958 1.1826 1.1974 1.2720 1.2314 1.2374 1.2875 1.2720 1.2298 1.2939 1.2654 1.2654 1.2786 1.2482 1.2187 1.2255 1.2249 1.1642 1.1111 1.1664 1.2116 1.1272 1.0897 1.0370 1.0727 1.0262 1.0122 1.0080 1.0001 1.0232 0.9387 1.0053 0.9455 0.9963 0.9691
1.0305 1.0034 1.0785 1.0666 0.9684 0.9798 0.9752 1.0432 1.0635 1.0727 1.0529 1.0802 1.1033 1.1496 1.1481 1.1005 1.1008 1.1699 1.1801 1.1679 1.2167 1.2492 1.2494 1.2386 1.2654 1.2653 1.2417 1.2689 1.2494 1.2217 1.2409 1.3084 1.2426 1.2198 1.2313 1.1807 1.1465 1.1400 1.0144 1.0476 0.9922 1.0447 0.9807 1.0847 1.0452 1.0686 1.0184 1.0084 1.0086 0.9754
0.9981 0.9570 0.9841 0.9683 0.9351 0.9361 0.9234 0.9817 1.0799 1.0212 1.0204 1.0518 1.1000 1.1404 1.0856 1.1093 1.1609 1.1359 1.1642 1.1874 1.2306 1.2536 1.2440 1.1854 1.2654 1.2417 1.2570 1.3155 1.2404 1.2705 1.2988 1.2784 1.2373 1.2303 1.2323 1.1771 1.1874 1.1692 1.0829 1.1436 1.0406 1.1253 1.1075 1.1095 1.1321 1.1065 1.0811 1.0671 1.0820 1.0443
0.9646 0.8953 0.9239 0.9385 0.8885 0.9347 0.8711 0.9460 0.9489 0.9580 1.0092 1.0095 1.0659 1.0640 1.0801 1.0787 1.0809 1.0679 1.1636 1.1212 1.1820 1.2290 1.2823 1.2381 1.2786 1.2689 1.3155 1.3144 1.2876 1.2972 1.2964 1.3167 1.2988 1.3198 1.2493 1.2705 1.1647 1.1485 1.1463 1.1212 1.0995 1.1156 1.1232 1.1483 1.1323 1.1351 1.1540 1.0844 1.1353 1.1206
0.9245 0.8976 0.8858 0.9313 0.8614 0.8479 0.8622 0.8849 0.9670 0.8826 0.9662 0.9736 1.0323 1.0255 1.0144 1.0576 1.0989 1.0997 1.1264 1.1009 1.1824 1.1808 1.2300 1.1843 1.2482 1.2494 1.2404 1.2876 1.1449 1.2447 1.2894 1.2230 1.2177 1.2441 1.2049 1.1996 1.2207 1.2053 1.1628 1.1425 1.1704 1.1982 1.2090 1.1782 1.2373 1.1965 1.2156 1.1168 1.1726 1.2095
0.8787 0.8566 0.8453 0.8734 0.7798 0.7853 0.7467 0.8469 0.8642 0.8568 0.8833 0.9051 0.9449 0.9774 0.9841 1.0263 1.0502 1.0208 1.1069 1.0535 1.1747 1.1723 1.2335 1.1923 1.2187 1.2217 1.2705 1.2972 1.2447 1.2483 1.3275 1.3154 1.2916 1.3288 1.3216 1.3386 1.2272 1.2886 1.2874 1.2543 1.2271 1.1980 1.2153 1.2012 1.2713 1.2376 1.2500 1.2194 1.1432 1.1752
0.8085 0.7665 0.7900 0.7530 0.7647 0.7338 0.7253 0.7833 0.7915 0.8304 0.8682 0.9086 0.9256 0.9549 0.9748 0.9885 1.0316 0.9833 1.0795 1.0124 1.1294 1.1802 1.2323 1.1988 1.2255 1.2409 1.2988 1.2964 1.2894 1.3275 1.3488 1.4149 1.3367 1.3652 1.3032 1.3345 1.2903 1.2295 1.2246 1.2293 1.1908 1.2255 1.2002 1.1933 1.2936 1.3355 1.2589 1.2707 1.1952 1.2349
0.7455 0.7116 0.7290 0.7236 0.7609 0.7428 0.7376 0.7494 0.7912 0.8144 0.8448 0.8765 0.9241 0.9838 1.0012 1.0173 1.0333 0.9988 1.0669 1.0589 1.1267 1.2031 1.1920 1.2688 1.2249 1.3084 1.2784 1.3167 1.2230 1.3154 1.4149 1.4677 1.3625 1.4200 1.3920 1.4091 1.3576 1.3213 1.3056 1.3526 1.3518 1.3969 1.3197 1.2405 1.2309 1.3234 1.3084 1.2390 1.2310 1.2040
0.7193 0.7168 0.7072 0.6891 0.6845 0.6492 0.6325 0.7251 0.7060 0.7145 0.8085 0.8125 0.8699 0.9091 0.8856 0.9667 0.9318 0.9367 1.0042 0.9976 1.1021 1.1223 1.1968 1.1775 1.1642 1.2426 1.2373 1.2988 1.2177 1.2916 1.3367 1.3625 1.2764 1.3493 1.3449 1.3437 1.3125 1.3439 1.3006 1.3930 1.3095 1.3474 1.3535 1.2754 1.2793 1.2894 1.3765 1.3010 1.2669 1.3639
0.6521 0.6524 0.6899 0.6713 0.6427 0.6643 0.6510 0.6558 0.7241 0.7302 0.7417 0.8065 0.8380 0.9055 0.8731 0.9637 0.9372 0.9792 1.0014 1.0404 1.1206 1.1446 1.1302 1.1357 1.1111 1.2198 1.2303 1.3198 1.2441 1.3288 1.3652 1.4200 1.3493 1.3795 1.3740 1.4380 1.3463 1.3566 1.3600 1.4227 1.3915 1.3861 1.3446 1.2969 1.3590 1.3697 1.3612 1.3448 1.3764 1.3736
0.6105 0.6214 0.5753 0.5952 0.5894 0.6279 0.6092 0.6624 0.6565 0.6916 0.7177 0.7425 0.8276 0.8494 0.8518 0.9313 0.9583 0.9230 0.9958 0.9827 1.1254 1.1381 1.1405 1.1647 1.1664 1.2313 1.2323 1.2493 1.2049 1.3216 1.3032 1.3920 1.3449 1.3740 1.4610 1.4499 1.4300 1.3431 1.4458 1.3762 1.3632 1.3765 1.4005 1.3793 1.3771 1.3596 1.4670 1.4573 1.4031 1.4240
0.5780 0.5433 0.5654 0.5811 0.5666 0.5761 0.5365 0.6051 0.6455 0.7042 0.7157 0.7805 0.7890 0.8339 0.7913 0.8714 0.8099 0.8760 0.9099 0.9667 1.0599 1.0996 1.1084 1.1146 1.2116 1.1807 1.1771 1.2705 1.1996 1.3386 1.3345 1.4091 1.3437 1.4380 1.4499 1.5125 1.4238 1.3848 1.3682 1.3720 1.3452 1.4176 1.3986 1.3614 1.3838 1.3872 1.4981 1.4857 1.4209 1.5233
0.5318 0.4935 0.5409 0.4927 0.5135 0.5387 0.5444 0.5770 0.5732 0.5734 0.5957 0.6922 0.7472 0.7594 0.7125 0.7866 0.8023 0.8527 0.8926 0.9233 0.9891 1.0470 1.0824 1.0498 1.1272 1.1465 1.1874 1.1647 1.2207 1.2272 1.2903 1.3576 1.3125 1.3463 1.4300 1.4238 1.4224 1.4061 1.3856 1.3841 1.3405 1.3979 1.4120 1.4079 1.4314 1.3960 1.5021 1.4150 1.3792 1.5258
0.5393 0.4638 0.4523 0.4712 0.4907 0.4975 0.4870 0.5170 0.5993 0.5935 0.6304 0.6547 0.7272 0.7763 0.7591 0.8164 0.8266 0.8629 0.8775 0.9084 0.9263 1.0178 1.0188 1.0303 1.0897 1.1400 1.1692 1.1485 1.2053 1.2886 1.2295 1.3213 1.3439 1.3566 1.3431 1.3848 1.4061 1.3433 1.4242 1.3636 1.3232 1.3547 1.4371 1.4853 1.5031 1.4825 1.5291 1.5414 1.4957 1.6230
0.5228 0.3897 0.4105 0.4385 0.4565 0.4709 0.4972 0.5255 0.5204 0.5506 0.5648 0.6058 0.6431 0.6722 0.7059 0.7272 0.7752 0.8090 0.8337 0.8346 0.8944 0.9869 0.9874 0.9845 1.0370 1.0144 1.0829 1.1463 1.1628 1.2874 1.2246 1.3056 1.3006 1.3600 1.4458 1.3682 1.3856 1.4242 1.3557 1.4428 1.4175 1.4195 1.4286 1.4758 1.4783 1.4931 1.5104 1.5681 1.5081 1.6467
0.4750 0.3676 0.3706 0.4019 0.4378 0.4661 0.5058 0.4971 0.5186 0.5431 0.5694 0.6253 0.6910 0.7331 0.6509 0.7221 0.7706 0.7934 0.8395 0.8090 0.8908 0.9769 0.9813 1.0316 1.0727 1.0476 1.1436 1.1212 1.1425 1.2543 1.2293 1.3526 1.3930 1.4227 1.3762 1.3720 1.3841 1.3636 1.4428 1.4092 1.4202 1.4591 1.5090 1.5467 1.5446 1.5304 1.5080 1.5720 1.5368 1.6969
0.4486 0.3357 0.3440 0.3687 0.3922 0.4264 0.4199 0.4170 0.4780 0.4477 0.5210 0.5582 0.6088 0.6622 0.6107 0.6854 0.6935 0.7833 0.7993 0.8211 0.8643 0.9202 0.9057 0.9790 1.0262 0.9922 1.0406 1.0995 1.1704 1.2271 1.1908 1.3518 1.3095 1.3915 1.3632 1.3452 1.3405 1.3232 1.4175 1.4202 1.3593 1.4297 1.4867 1.5558 1.5396 1.5319 1.6130 1.7016 1.5793 1.7690
0.4351 0.3422 0.3531 0.3713 0.3694 0.4221 0.4015 0.4229 0.4794 0.4898 0.5443 0.5406 0.6104 0.6576 0.6257 0.6450 0.7271 0.7627 0.8325 0.8051 0.9001 0.9506 0.9638 1.0596 1.0122 1.0447 1.1253 1.1156 1.1982 1.1980 1.2255 1.3969 1.3474 1.3861 1.3765 1.4176 1.3979 1.3547 1.4195 1.4591 1.4297 1.5035 1.5783 1.5900 1.6465 1.6424 1.7079 1.7180 1.6535 1.8807
0.3747 0.3574 0.3766 0.4016 0.4421 0.4214 0.4534 0.4551 0.5180 0.5186 0.5567 0.5721 0.5951 0.6705 0.6906 0.6825 0.6769 0.7359 0.7556 0.7889 0.8319 0.9081 0.9557 0.9235 1.0080 0.9807 1.1075 1.1232 1.2090 1.2153 1.2002 1.3197 1.3535 1.3446 1.4005 1.3986 1.4120 1.4371 1.4286 1.5090 1.4867 1.5783 1.6115 1.6924 1.6812 1.7510 1.7047 1.7583 1.7549 1.9627
0.3684 0.3566 0.3413 0.3774 0.4384 0.4229 0.4711 0.4072 0.4581 0.4820 0.4822 0.5708 0.5904 0.6774 0.6121 0.6264 0.6307 0.7228 0.7733 0.8012 0.8491 0.9320 0.9952 0.9409 1.0001 1.0847 1.1095 1.1483 1.1782 1.2012 1.1933 1.2405 1.2754 1.2969 1.3793 1.3614 1.4079 1.4853 1.4758 1.5467 1.5558 1.5900 1.6924 1.5925 1.6684 1.6654 1.7257 1.7807 1.7604 1.9676
0.3199 0.3343 0.3087 0.3390 0.3641 0.4149 0.4353 0.3924 0.4489 0.4733 0.4771 0.5644 0.5626 0.6024 0.6368 0.6236 0.6291 0.7363 0.8077 0.7938 0.8251 0.9032 0.9787 0.9984 1.0232 1.0452 1.1321 1.1323 1.2373 1.2713 1.2936 1.2309 1.2793 1.3590 1.3771 1.3838 1.4314 1.5031 1.4783 1.5446 1.5396 1.6465 1.6812 1.6684 1.7187 1.7584 1.7284 1.7124 1.7298 1.9580
0.3301 0.2971 0.3135 0.3294 0.3252 0.3478 0.3888 0.3819 0.4146 0.4746 0.4766 0.5608 0.5663 0.6625 0.6382 0.5890 0.6226 0.6730 0.7721 0.7536 0.8031 0.9079 0.9754 0.9272 0.9387 1.0686 1.1065 1.1351 1.1965 1.2376 1.3355 1.3234 1.2894 1.3697 1.3596 1.3872 1.3960 1.4825 1.4931 1.5304 1.5319 1.6424 1.7510 1.6654 1.7584 1.8224 1.8007 1.7810 1.7931 1.9977
0.3086 0.2807 0.3133 0.3361 0.3576 0.3369 0.3657 0.4064 0.4707 0.4744 0.5084 0.5070 0.5819 0.6042 0.6058 0.5676 0.6021 0.6773 0.6936 0.7253 0.8065 0.8858 0.9298 0.9267 1.0053 1.0184 1.0811 1.1540 1.2156 1.2500 1.2589 1.3084 1.3765 1.3612 1.4670 1.4981 1.5021 1.5291 1.5104 1.5080 1.6130 1.7079 1.7047 1.7257 1.7284 1.8007 1.7693 1.8128 1.8610 2.0316
0.2614 0.2671 0.2664 0.2531 0.2590 0.2631 0.2994 0.3582 0.3985 0.3804 0.4332 0.4562 0.5223 0.5165 0.5817 0.5402 0.6334 0.6596 0.7484 0.7646 0.7462 0.8844 0.9059 0.9241 0.9455 1.0084 1.0671 1.0844 1.1168 1.2194 1.2707 1.2390 1.3010 1.3448 1.4573 1.4857 1.4150 1.5414 1.5681 1.5720 1.7016 1.7180 1.7583 1.7807 1.7124 1.7810 1.8128 1.6767 1.6974 1.9773
0.1980 0.2106 0.2225 0.2305 0.2577 0.2550 0.3196 0.3310 0.3912 0.3563 0.4048 0.3943 0.4720 0.4846 0.5339 0.4965 0.5949 0.6731 0.7291 0.7211 0.7494 0.8563 0.8864 0.8866 0.9963 1.0086 1.0820 1.1353 1.1726 1.1432 1.1952 1.2310 1.2669 1.3764 1.4031 1.4209 1.3792 1.4957 1.5081 1.5368 1.5793 1.6535 1.7549 1.7604 1.7298 1.7931 1.8610 1.6974 1.7784 2.0143
0.1947 0.1993 0.2089 0.2054 0.2177 0.2105 0.2591 0.2992 0.2989 0.3630 0.3568 0.3618 0.4403 0.4986 0.4832 0.4927 0.6029 0.6526 0.6733 0.7489 0.7411 0.8581 0.8632 0.8542 0.9691 0.9754 1.0443 1.1206 1.2095 1.1752 1.2349 1.2040 1.3639 1.3736 1.4240 1.5233 1.5258 1.6230 1.6467 1.6969 1.7690 1.8807 1.9627 1.9676 1.9580 1.9977 2.0316 1.9773 2.0143 2.1072
