# Supplementary material for: Multiscale modelling of chromatin 4D organization in SARS-CoV-2 infected cells
Source: Nat Commun. 2024 May 13;15:4014. doi: 10.1038/s41467-024-48370-6 (PMC11091192; doi:10.1038/s41467-024-48370-6)
Supplement: Supplementary file 11 — Source Data [file 41467_2024_48370_MOESM11_ESM.zip › Source_Data/Supp_Fig_3/Saddle-Plot_Unbalanced_AA:AB_1.06_BB:AB_1.11.txt]

4.4866 3.5202 2.7881 2.8872 2.8214 2.7375 2.4767 2.3786 2.5611 2.3053 2.2753 2.1762 1.9505 2.0370 2.0943 1.8410 2.1136 1.8397 1.9948 1.8946 1.8235 1.5875 1.7002 1.6986 1.5779 1.1370 1.0502 1.2249 0.9996 0.9664 0.8502 0.7791 0.6475 0.6785 0.4306 0.5490 0.6204 0.4567 0.4108 0.3048 0.5053 0.5826 0.3965 0.4548 0.5448 0.3535 0.2326 0.3224 0.3520 0.2543
3.5202 2.9016 2.2681 2.5685 2.5296 2.6483 2.4057 2.2833 2.0886 2.1184 2.3278 1.9411 1.9834 2.0063 1.9777 1.9790 2.0152 1.6939 2.0032 1.9254 1.8785 1.5613 1.7428 1.5327 1.2891 0.9413 0.8881 0.7898 0.8273 0.7954 0.7158 0.7182 0.5855 0.4722 0.4440 0.3860 0.4249 0.4671 0.3415 0.2630 0.5824 0.4661 0.4311 0.3249 0.3089 0.4027 0.2930 0.2416 0.2311 0.3118
2.7881 2.2681 2.1003 2.1613 2.1244 2.4246 2.2348 2.0297 1.9932 2.1132 2.2708 2.0222 2.0399 2.0423 2.0111 2.0641 1.9039 2.0692 2.0092 1.8267 1.7775 1.6660 1.7184 1.4292 1.0900 0.6929 0.7927 0.5476 0.6612 0.5772 0.5635 0.5137 0.5028 0.5115 0.3047 0.4521 0.5297 0.4362 0.3118 0.3612 0.2360 0.3427 0.3503 0.2623 0.2746 0.2385 0.2841 0.3031 0.2403 0.1981
2.8872 2.5685 2.1613 2.2663 2.1109 2.2206 2.2134 2.2757 2.0274 2.0975 2.0046 1.9799 1.9417 1.9934 1.8738 2.0847 1.8773 1.7948 1.9380 1.7070 1.8472 1.6177 1.8147 1.5470 1.2030 0.8928 0.8658 0.7847 0.8347 0.7303 0.7643 0.6076 0.6251 0.4935 0.5418 0.5742 0.4442 0.5335 0.4619 0.4466 0.4478 0.3793 0.4369 0.4060 0.4635 0.3892 0.4195 0.2530 0.3100 0.2818
2.8214 2.5296 2.1244 2.1109 2.0488 2.0496 2.0939 1.9779 1.9641 1.8731 2.0394 1.8821 1.9418 1.8638 1.9835 1.9430 1.8535 1.7405 1.8045 1.7634 1.7361 1.5793 1.6330 1.5071 1.2936 1.1967 1.0435 0.8209 0.8000 0.6395 0.6961 0.6209 0.7101 0.5408 0.4185 0.6218 0.4076 0.5563 0.3583 0.4216 0.4734 0.3211 0.4603 0.3906 0.5019 0.4439 0.3856 0.2456 0.2488 0.2927
2.7375 2.6483 2.4246 2.2206 2.0496 1.9056 1.9723 1.8904 1.7633 1.8827 1.8690 1.7868 1.8615 1.8486 1.7327 1.7063 1.7485 1.7424 1.7195 1.7061 1.7411 1.7043 1.7034 1.4138 1.1499 1.1566 0.9498 0.8763 0.7226 0.7194 0.7192 0.6491 0.6410 0.5363 0.4218 0.3748 0.5674 0.5645 0.5323 0.4478 0.4602 0.4188 0.3922 0.4377 0.3871 0.3399 0.3455 0.2804 0.3683 0.3563
2.4767 2.4057 2.2348 2.2134 2.0939 1.9723 1.8613 1.9551 1.9792 2.0435 1.9753 1.6782 1.8209 1.7155 1.7065 1.8462 1.6810 1.6828 1.7658 1.6435 1.6446 1.7073 1.7244 1.4959 1.2222 0.9799 0.9810 0.8737 0.8625 0.8620 0.7169 0.4486 0.5133 0.5142 0.4772 0.6836 0.5887 0.5374 0.4201 0.5743 0.4848 0.4875 0.5245 0.4507 0.4320 0.4959 0.4495 0.3194 0.4160 0.2955
2.3786 2.2833 2.0297 2.2757 1.9779 1.8904 1.9551 1.8809 1.7783 1.9897 1.8826 1.7745 1.7217 1.8126 1.7875 1.8410 1.6289 1.7717 1.8062 1.7351 1.5369 1.5405 1.7016 1.6357 1.0971 0.7881 0.7956 0.8359 0.8481 0.7116 0.7151 0.5704 0.4737 0.6192 0.5841 0.4876 0.5182 0.5904 0.5417 0.4921 0.4780 0.3757 0.5354 0.5052 0.3916 0.4345 0.4084 0.4248 0.3238 0.3877
2.5611 2.0886 1.9932 2.0274 1.9641 1.7633 1.9792 1.7783 1.7072 1.7428 1.8283 1.6980 1.7629 1.6970 1.7462 1.7833 1.5565 1.6687 1.6584 1.6189 1.7827 1.5372 1.5055 1.2909 1.0558 0.7821 0.7424 0.7664 0.7463 0.7006 0.8779 0.5234 0.5340 0.4433 0.5578 0.4449 0.5943 0.4392 0.4488 0.4986 0.3751 0.3057 0.4179 0.4101 0.4088 0.2913 0.3329 0.3546 0.2877 0.2677
2.3053 2.1184 2.1132 2.0975 1.8731 1.8827 2.0435 1.9897 1.7428 1.7394 1.7592 1.7576 1.8213 1.7096 1.6724 1.6010 1.6613 1.6620 1.5311 1.5138 1.7269 1.5986 1.5882 1.3169 1.1451 1.0266 0.8360 0.8112 0.7994 0.7453 0.7638 0.5619 0.5197 0.4736 0.5203 0.4973 0.4972 0.6264 0.4342 0.4653 0.4497 0.4973 0.4011 0.5129 0.4740 0.3275 0.3832 0.4311 0.4337 0.3688
2.2753 2.3278 2.2708 2.0046 2.0394 1.8690 1.9753 1.8826 1.8283 1.7592 1.6766 1.7839 1.6241 1.6480 1.6173 1.5075 1.5516 1.6397 1.4439 1.4740 1.6583 1.4969 1.5656 1.4734 1.2245 0.9606 0.8749 0.8421 0.7957 0.8641 0.7649 0.5641 0.5633 0.5732 0.6410 0.4997 0.5732 0.5791 0.5751 0.5388 0.5673 0.3900 0.4553 0.4843 0.5417 0.5132 0.4097 0.3702 0.4348 0.3555
2.1762 1.9411 2.0222 1.9799 1.8821 1.7868 1.6782 1.7745 1.6980 1.7576 1.7839 1.7474 1.6807 1.8321 1.7046 1.6909 1.6346 1.6674 1.7541 1.5385 1.5812 1.6187 1.5322 1.2184 0.9336 0.6021 0.6662 0.5593 0.6532 0.5141 0.5904 0.6328 0.6109 0.5549 0.4099 0.5482 0.5443 0.4266 0.4448 0.4419 0.3288 0.4023 0.5087 0.4492 0.4207 0.5911 0.4075 0.4313 0.4825 0.5837
1.9505 1.9834 2.0399 1.9417 1.9418 1.8615 1.8209 1.7217 1.7629 1.8213 1.6241 1.6807 1.5893 1.7115 1.5781 1.5435 1.6922 1.8764 1.5163 1.6000 1.5956 1.7248 1.6234 1.4751 1.0777 0.6952 0.7906 0.6636 0.7079 0.7751 0.6397 0.6811 0.6159 0.5985 0.5605 0.5400 0.5765 0.5382 0.5142 0.4695 0.4509 0.3998 0.3944 0.4530 0.5096 0.5075 0.5713 0.4345 0.3584 0.4058
2.0370 2.0063 2.0423 1.9934 1.8638 1.8486 1.7155 1.8126 1.6970 1.7096 1.6480 1.8321 1.7115 1.5824 1.7037 1.7099 1.6375 1.6236 1.5073 1.4735 1.5396 1.6865 1.7439 1.4648 1.1235 0.7333 0.7979 0.7081 0.6788 0.7979 0.6254 0.7373 0.6353 0.6175 0.4972 0.5494 0.5663 0.5350 0.5237 0.4764 0.6496 0.4825 0.4664 0.5139 0.5300 0.4605 0.5900 0.3600 0.4135 0.5632
2.0943 1.9777 2.0111 1.8738 1.9835 1.7327 1.7065 1.7875 1.7462 1.6724 1.6173 1.7046 1.5781 1.7037 1.5335 1.4570 1.5706 1.7258 1.4832 1.6130 1.4951 1.5841 1.6539 1.4281 1.0293 0.8784 0.9598 0.8257 0.8455 0.8203 0.7734 0.6929 0.6678 0.6082 0.6071 0.6088 0.5672 0.5291 0.5049 0.4475 0.5639 0.3379 0.4561 0.5636 0.4568 0.4379 0.4834 0.3849 0.4236 0.4564
1.8410 1.9790 2.0641 2.0847 1.9430 1.7063 1.8462 1.8410 1.7833 1.6010 1.5075 1.6909 1.5435 1.7099 1.4570 1.4012 1.5635 1.6857 1.6801 1.4162 1.5066 1.7140 1.6706 1.5037 1.2496 0.9683 0.9295 0.7472 0.7980 0.8401 0.6540 0.6945 0.7430 0.6702 0.6234 0.6652 0.4316 0.5101 0.6043 0.3768 0.5841 0.4583 0.3912 0.5457 0.5064 0.4012 0.5604 0.4732 0.3216 0.5723
2.1136 2.0152 1.9039 1.8773 1.8535 1.7485 1.6810 1.6289 1.5565 1.6613 1.5516 1.6346 1.6922 1.6375 1.5706 1.5635 1.5946 1.5229 1.4954 1.5147 1.5357 1.6396 1.6044 1.3078 1.2389 0.9048 1.0152 0.8212 0.7977 0.7051 0.7276 0.7486 0.6295 0.6136 0.7264 0.5567 0.6160 0.5295 0.5530 0.5859 0.4924 0.3563 0.5554 0.4692 0.5936 0.4322 0.5361 0.4044 0.4359 0.4652
1.8397 1.6939 2.0692 1.7948 1.7405 1.7424 1.6828 1.7717 1.6687 1.6620 1.6397 1.6674 1.8764 1.6236 1.7258 1.6857 1.5229 1.9693 1.6516 1.5723 1.6502 1.8997 1.7717 1.5547 1.0638 0.9875 0.9389 0.8117 1.0097 0.7835 0.8610 0.6626 0.6041 0.6949 0.7146 0.5971 0.5335 0.6185 0.6241 0.6735 0.5997 0.4973 0.5307 0.5893 0.6328 0.6377 0.6406 0.6276 0.4490 0.7255
1.9948 2.0032 2.0092 1.9380 1.8045 1.7195 1.7658 1.8062 1.6584 1.5311 1.4439 1.7541 1.5163 1.5073 1.4832 1.6801 1.4954 1.6516 1.5309 1.5571 1.4890 1.7205 1.6560 1.5572 1.2886 0.8586 0.8346 0.8207 0.8433 0.7084 0.8314 0.7145 0.7427 0.6724 0.7025 0.6371 0.5192 0.6970 0.7055 0.5216 0.6409 0.5809 0.6466 0.6783 0.6360 0.5659 0.7711 0.5545 0.4869 0.5613
1.8946 1.9254 1.8267 1.7070 1.7634 1.7061 1.6435 1.7351 1.6189 1.5138 1.4740 1.5385 1.6000 1.4735 1.6130 1.4162 1.5147 1.5723 1.5571 1.4603 1.4098 1.5966 1.6543 1.4426 1.2052 1.0421 0.9135 0.8517 1.0803 0.7522 0.7832 0.8325 0.7187 0.7846 0.7384 0.6518 0.6290 0.5638 0.5941 0.4866 0.5778 0.5342 0.5381 0.5162 0.5183 0.4436 0.6348 0.3490 0.3760 0.2442
1.8235 1.8785 1.7775 1.8472 1.7361 1.7411 1.6446 1.5369 1.7827 1.7269 1.6583 1.5812 1.5956 1.5396 1.4951 1.5066 1.5357 1.6502 1.4890 1.4098 1.6540 1.7017 1.7035 1.5186 1.4023 1.0074 1.0202 0.9267 0.9173 0.8687 0.9733 0.7639 0.7346 0.8066 0.8404 0.7012 0.6251 0.6903 0.8993 0.6897 0.5917 0.5344 0.6912 0.6314 0.5765 0.5489 0.6646 0.6169 0.5122 0.4171
1.5875 1.5613 1.6660 1.6177 1.5793 1.7043 1.7073 1.5405 1.5372 1.5986 1.4969 1.6187 1.7248 1.6865 1.5841 1.7140 1.6396 1.8997 1.7205 1.5966 1.7017 1.6907 1.7326 1.8660 1.2031 1.1135 0.8446 0.7496 0.9543 0.7269 0.8015 0.7243 0.7698 0.8004 0.9209 0.7181 0.8236 0.7613 0.7001 0.7546 0.6885 0.5095 0.6570 0.6175 0.6650 0.6156 0.8414 0.7415 0.6567 0.6576
1.7002 1.7428 1.7184 1.8147 1.6330 1.7034 1.7244 1.7016 1.5055 1.5882 1.5656 1.5322 1.6234 1.7439 1.6539 1.6706 1.6044 1.7717 1.6560 1.6543 1.7035 1.7326 2.1390 2.0671 1.6840 1.2131 1.2636 1.0604 1.1907 1.0983 1.0535 1.0754 1.0703 0.8834 1.0617 0.9718 1.0421 0.8626 0.9779 0.8194 1.0021 0.9275 0.9050 0.8913 1.0732 0.7638 1.2203 0.9618 0.8810 0.8289
1.6986 1.5327 1.4292 1.5470 1.5071 1.4138 1.4959 1.6357 1.2909 1.3169 1.4734 1.2184 1.4751 1.4648 1.4281 1.5037 1.3078 1.5547 1.5572 1.4426 1.5186 1.8660 2.0671 2.1440 1.7889 1.2978 1.6947 1.3850 1.6805 1.3918 1.2608 1.0959 1.0646 1.0667 1.0161 1.0351 1.0796 1.0389 1.2257 0.9451 1.1696 0.9033 0.9335 1.0147 1.0700 0.8811 1.1606 0.9675 1.0276 1.0273
1.5779 1.2891 1.0900 1.2030 1.2936 1.1499 1.2222 1.0971 1.0558 1.1451 1.2245 0.9336 1.0777 1.1235 1.0293 1.2496 1.2389 1.0638 1.2886 1.2052 1.4023 1.2031 1.6840 1.7889 1.6944 1.6183 1.6230 1.6383 1.8823 1.6909 1.7098 1.3754 1.2819 1.3632 0.9239 1.1341 1.0731 1.2013 1.0456 1.1069 0.9401 1.0927 1.0608 1.1311 1.0594 1.0723 1.0146 0.9605 1.1877 1.1820
1.1370 0.9413 0.6929 0.8928 1.1967 1.1566 0.9799 0.7881 0.7821 1.0266 0.9606 0.6021 0.6952 0.7333 0.8784 0.9683 0.9048 0.9875 0.8586 1.0421 1.0074 1.1135 1.2131 1.2978 1.6183 1.1757 1.2898 1.3797 1.5075 1.3297 1.5244 1.4230 1.1999 1.2842 0.9106 1.0866 1.1720 0.9917 1.0602 1.0088 1.0027 0.9590 1.0013 0.8743 0.8964 0.8559 0.8761 0.9073 1.0004 1.4038
1.0502 0.8881 0.7927 0.8658 1.0435 0.9498 0.9810 0.7956 0.7424 0.8360 0.8749 0.6662 0.7906 0.7979 0.9598 0.9295 1.0152 0.9389 0.8346 0.9135 1.0202 0.8446 1.2636 1.6947 1.6230 1.2898 1.5553 1.5214 1.5880 1.4892 1.6973 1.4730 1.3792 1.3142 0.9420 1.1181 1.2985 1.1643 1.0134 0.9875 1.0871 0.9940 1.0877 1.0188 1.0850 1.1343 1.0019 0.9494 1.1175 1.4218
1.2249 0.7898 0.5476 0.7847 0.8209 0.8763 0.8737 0.8359 0.7664 0.8112 0.8421 0.5593 0.6636 0.7081 0.8257 0.7472 0.8212 0.8117 0.8207 0.8517 0.9267 0.7496 1.0604 1.3850 1.6383 1.3797 1.5214 1.5503 1.6269 1.5843 1.6964 1.4539 1.3401 1.2535 0.9941 1.2937 1.2062 1.1895 0.8755 1.0510 1.1477 1.0602 1.0699 1.0128 1.0898 1.2149 0.9943 0.9882 1.0460 1.2505
0.9996 0.8273 0.6612 0.8347 0.8000 0.7226 0.8625 0.8481 0.7463 0.7994 0.7957 0.6532 0.7079 0.6788 0.8455 0.7980 0.7977 1.0097 0.8433 1.0803 0.9173 0.9543 1.1907 1.6805 1.8823 1.5075 1.5880 1.6269 1.5901 1.6443 1.5675 1.4718 1.4806 1.5147 1.3456 1.2700 1.2715 1.4421 1.2617 1.2045 1.2585 1.0738 1.1862 1.2424 1.2998 1.2016 1.0540 1.0667 1.2630 1.4070
0.9664 0.7954 0.5772 0.7303 0.6395 0.7194 0.8620 0.7116 0.7006 0.7453 0.8641 0.5141 0.7751 0.7979 0.8203 0.8401 0.7051 0.7835 0.7084 0.7522 0.8687 0.7269 1.0983 1.3918 1.6909 1.3297 1.4892 1.5843 1.6443 1.7159 1.6017 1.4834 1.5168 1.3011 1.1919 1.3377 1.4740 1.3875 1.1315 1.3057 1.2106 1.2208 1.1629 1.1967 1.2676 1.4493 1.1088 1.1617 1.2854 1.2498
0.8502 0.7158 0.5635 0.7643 0.6961 0.7192 0.7169 0.7151 0.8779 0.7638 0.7649 0.5904 0.6397 0.6254 0.7734 0.6540 0.7276 0.8610 0.8314 0.7832 0.9733 0.8015 1.0535 1.2608 1.7098 1.5244 1.6973 1.6964 1.5675 1.6017 1.3445 1.3437 1.4619 1.3901 1.1974 1.3745 1.3813 1.4508 1.2925 1.2267 1.3825 1.4859 1.1528 1.2804 1.2949 1.0754 1.2911 1.2573 1.3122 1.5964
0.7791 0.7182 0.5137 0.6076 0.6209 0.6491 0.4486 0.5704 0.5234 0.5619 0.5641 0.6328 0.6811 0.7373 0.6929 0.6945 0.7486 0.6626 0.7145 0.8325 0.7639 0.7243 1.0754 1.0959 1.3754 1.4230 1.4730 1.4539 1.4718 1.4834 1.3437 1.3702 1.4262 1.3853 1.2392 1.3923 1.3286 1.4101 1.2532 1.1664 1.2207 1.3550 1.1531 1.0983 1.1555 1.1363 1.1484 1.0953 1.2280 1.3517
0.6475 0.5855 0.5028 0.6251 0.7101 0.6410 0.5133 0.4737 0.5340 0.5197 0.5633 0.6109 0.6159 0.6353 0.6678 0.7430 0.6295 0.6041 0.7427 0.7187 0.7346 0.7698 1.0703 1.0646 1.2819 1.1999 1.3792 1.3401 1.4806 1.5168 1.4619 1.4262 1.3988 1.2633 1.1772 1.1926 1.2266 1.3179 1.1311 1.2753 1.2983 1.1601 1.2663 1.1787 1.1258 1.2527 1.2327 1.1317 1.2006 1.5765
0.6785 0.4722 0.5115 0.4935 0.5408 0.5363 0.5142 0.6192 0.4433 0.4736 0.5732 0.5549 0.5985 0.6175 0.6082 0.6702 0.6136 0.6949 0.6724 0.7846 0.8066 0.8004 0.8834 1.0667 1.3632 1.2842 1.3142 1.2535 1.5147 1.3011 1.3901 1.3853 1.2633 1.2820 1.2043 1.2658 1.2080 1.2017 1.2194 1.1412 1.1972 1.1691 1.2816 1.3003 1.1660 1.3058 1.2371 1.2255 1.3633 1.5627
0.4306 0.4440 0.3047 0.5418 0.4185 0.4218 0.4772 0.5841 0.5578 0.5203 0.6410 0.4099 0.5605 0.4972 0.6071 0.6234 0.7264 0.7146 0.7025 0.7384 0.8404 0.9209 1.0617 1.0161 0.9239 0.9106 0.9420 0.9941 1.3456 1.1919 1.1974 1.2392 1.1772 1.2043 1.0860 1.1707 1.1521 1.2184 1.1662 1.1771 1.2924 1.1515 1.1918 1.2318 1.3278 1.4471 1.3292 1.3393 1.2974 1.7417
0.5490 0.3860 0.4521 0.5742 0.6218 0.3748 0.6836 0.4876 0.4449 0.4973 0.4997 0.5482 0.5400 0.5494 0.6088 0.6652 0.5567 0.5971 0.6371 0.6518 0.7012 0.7181 0.9718 1.0351 1.1341 1.0866 1.1181 1.2937 1.2700 1.3377 1.3745 1.3923 1.1926 1.2658 1.1707 1.3827 1.2791 1.2758 1.2302 1.3303 1.4013 1.2485 1.3399 1.3736 1.2623 1.2958 1.2482 1.2169 1.2599 1.5470
0.6204 0.4249 0.5297 0.4442 0.4076 0.5674 0.5887 0.5182 0.5943 0.4972 0.5732 0.5443 0.5765 0.5663 0.5672 0.4316 0.6160 0.5335 0.5192 0.6290 0.6251 0.8236 1.0421 1.0796 1.0731 1.1720 1.2985 1.2062 1.2715 1.4740 1.3813 1.3286 1.2266 1.2080 1.1521 1.2791 1.4378 1.3195 1.2980 1.3287 1.2916 1.2787 1.2333 1.2939 1.4819 1.2835 1.2982 1.3597 1.4828 1.5341
0.4567 0.4671 0.4362 0.5335 0.5563 0.5645 0.5374 0.5904 0.4392 0.6264 0.5791 0.4266 0.5382 0.5350 0.5291 0.5101 0.5295 0.6185 0.6970 0.5638 0.6903 0.7613 0.8626 1.0389 1.2013 0.9917 1.1643 1.1895 1.4421 1.3875 1.4508 1.4101 1.3179 1.2017 1.2184 1.2758 1.3195 1.3881 1.3192 1.3236 1.2756 1.2018 1.4569 1.4372 1.4221 1.4168 1.4104 1.2429 1.4556 1.6751
0.4108 0.3415 0.3118 0.4619 0.3583 0.5323 0.4201 0.5417 0.4488 0.4342 0.5751 0.4448 0.5142 0.5237 0.5049 0.6043 0.5530 0.6241 0.7055 0.5941 0.8993 0.7001 0.9779 1.2257 1.0456 1.0602 1.0134 0.8755 1.2617 1.1315 1.2925 1.2532 1.1311 1.2194 1.1662 1.2302 1.2980 1.3192 1.2533 1.3386 1.5142 1.1154 1.4164 1.4369 1.4165 1.4073 1.2893 1.5484 1.5265 1.8936
0.3048 0.2630 0.3612 0.4466 0.4216 0.4478 0.5743 0.4921 0.4986 0.4653 0.5388 0.4419 0.4695 0.4764 0.4475 0.3768 0.5859 0.6735 0.5216 0.4866 0.6897 0.7546 0.8194 0.9451 1.1069 1.0088 0.9875 1.0510 1.2045 1.3057 1.2267 1.1664 1.2753 1.1412 1.1771 1.3303 1.3287 1.3236 1.3386 1.2531 1.3437 1.3100 1.0687 1.2967 1.3597 1.4103 1.4006 1.4035 1.6071 1.7338
0.5053 0.5824 0.2360 0.4478 0.4734 0.4602 0.4848 0.4780 0.3751 0.4497 0.5673 0.3288 0.4509 0.6496 0.5639 0.5841 0.4924 0.5997 0.6409 0.5778 0.5917 0.6885 1.0021 1.1696 0.9401 1.0027 1.0871 1.1477 1.2585 1.2106 1.3825 1.2207 1.2983 1.1972 1.2924 1.4013 1.2916 1.2756 1.5142 1.3437 1.4036 1.2706 1.3986 1.4382 1.6057 1.4254 1.4965 1.4989 1.5585 1.8541
0.5826 0.4661 0.3427 0.3793 0.3211 0.4188 0.4875 0.3757 0.3057 0.4973 0.3900 0.4023 0.3998 0.4825 0.3379 0.4583 0.3563 0.4973 0.5809 0.5342 0.5344 0.5095 0.9275 0.9033 1.0927 0.9590 0.9940 1.0602 1.0738 1.2208 1.4859 1.3550 1.1601 1.1691 1.1515 1.2485 1.2787 1.2018 1.1154 1.3100 1.2706 1.4030 1.4845 1.2759 1.4121 1.3987 1.4036 1.3826 1.5117 1.7694
0.3965 0.4311 0.3503 0.4369 0.4603 0.3922 0.5245 0.5354 0.4179 0.4011 0.4553 0.5087 0.3944 0.4664 0.4561 0.3912 0.5554 0.5307 0.6466 0.5381 0.6912 0.6570 0.9050 0.9335 1.0608 1.0013 1.0877 1.0699 1.1862 1.1629 1.1528 1.1531 1.2663 1.2816 1.1918 1.3399 1.2333 1.4569 1.4164 1.0687 1.3986 1.4845 1.3781 1.5153 1.6537 1.4908 1.7944 1.6235 1.5375 1.8238
0.4548 0.3249 0.2623 0.4060 0.3906 0.4377 0.4507 0.5052 0.4101 0.5129 0.4843 0.4492 0.4530 0.5139 0.5636 0.5457 0.4692 0.5893 0.6783 0.5162 0.6314 0.6175 0.8913 1.0147 1.1311 0.8743 1.0188 1.0128 1.2424 1.1967 1.2804 1.0983 1.1787 1.3003 1.2318 1.3736 1.2939 1.4372 1.4369 1.2967 1.4382 1.2759 1.5153 1.4404 1.5033 1.5359 1.6241 1.7464 1.8143 1.9032
0.5448 0.3089 0.2746 0.4635 0.5019 0.3871 0.4320 0.3916 0.4088 0.4740 0.5417 0.4207 0.5096 0.5300 0.4568 0.5064 0.5936 0.6328 0.6360 0.5183 0.5765 0.6650 1.0732 1.0700 1.0594 0.8964 1.0850 1.0898 1.2998 1.2676 1.2949 1.1555 1.1258 1.1660 1.3278 1.2623 1.4819 1.4221 1.4165 1.3597 1.6057 1.4121 1.6537 1.5033 1.7145 1.6054 1.8686 1.6874 1.8065 1.8185
0.3535 0.4027 0.2385 0.3892 0.4439 0.3399 0.4959 0.4345 0.2913 0.3275 0.5132 0.5911 0.5075 0.4605 0.4379 0.4012 0.4322 0.6377 0.5659 0.4436 0.5489 0.6156 0.7638 0.8811 1.0723 0.8559 1.1343 1.2149 1.2016 1.4493 1.0754 1.1363 1.2527 1.3058 1.4471 1.2958 1.2835 1.4168 1.4073 1.4103 1.4254 1.3987 1.4908 1.5359 1.6054 1.5114 1.7054 1.5843 1.5476 1.7748
0.2326 0.2930 0.2841 0.4195 0.3856 0.3455 0.4495 0.4084 0.3329 0.3832 0.4097 0.4075 0.5713 0.5900 0.4834 0.5604 0.5361 0.6406 0.7711 0.6348 0.6646 0.8414 1.2203 1.1606 1.0146 0.8761 1.0019 0.9943 1.0540 1.1088 1.2911 1.1484 1.2327 1.2371 1.3292 1.2482 1.2982 1.4104 1.2893 1.4006 1.4965 1.4036 1.7944 1.6241 1.8686 1.7054 1.8098 1.8425 1.9064 2.2118
0.3224 0.2416 0.3031 0.2530 0.2456 0.2804 0.3194 0.4248 0.3546 0.4311 0.3702 0.4313 0.4345 0.3600 0.3849 0.4732 0.4044 0.6276 0.5545 0.3490 0.6169 0.7415 0.9618 0.9675 0.9605 0.9073 0.9494 0.9882 1.0667 1.1617 1.2573 1.0953 1.1317 1.2255 1.3393 1.2169 1.3597 1.2429 1.5484 1.4035 1.4989 1.3826 1.6235 1.7464 1.6874 1.5843 1.8425 1.6000 1.6951 1.8952
0.3520 0.2311 0.2403 0.3100 0.2488 0.3683 0.4160 0.3238 0.2877 0.4337 0.4348 0.4825 0.3584 0.4135 0.4236 0.3216 0.4359 0.4490 0.4869 0.3760 0.5122 0.6567 0.8810 1.0276 1.1877 1.0004 1.1175 1.0460 1.2630 1.2854 1.3122 1.2280 1.2006 1.3633 1.2974 1.2599 1.4828 1.4556 1.5265 1.6071 1.5585 1.5117 1.5375 1.8143 1.8065 1.5476 1.9064 1.6951 1.7253 1.7778
0.2543 0.3118 0.1981 0.2818 0.2927 0.3563 0.2955 0.3877 0.2677 0.3688 0.3555 0.5837 0.4058 0.5632 0.4564 0.5723 0.4652 0.7255 0.5613 0.2442 0.4171 0.6576 0.8289 1.0273 1.1820 1.4038 1.4218 1.2505 1.4070 1.2498 1.5964 1.3517 1.5765 1.5627 1.7417 1.5470 1.5341 1.6751 1.8936 1.7338 1.8541 1.7694 1.8238 1.9032 1.8185 1.7748 2.2118 1.8952 1.7778 2.1607
