# Supplementary material for: Multiscale modelling of chromatin 4D organization in SARS-CoV-2 infected cells
Source: Nat Commun. 2024 May 13;15:4014. doi: 10.1038/s41467-024-48370-6 (PMC11091192; doi:10.1038/s41467-024-48370-6)
Supplement: Supplementary file 11 — Source Data [file 41467_2024_48370_MOESM11_ESM.zip › Source_Data/Supp_Fig_3/Saddle-Plot_Unbalanced_AA:AB_1.03_BB:AB_1.06.txt]

1.8085 1.8223 1.8975 1.8202 1.8550 1.9592 1.6341 1.8184 1.8382 1.7106 1.7116 1.5986 1.7590 1.7018 1.5562 1.5516 1.5564 1.5265 1.5816 1.5395 1.3926 1.4151 1.1596 1.4194 1.2724 1.1462 1.1784 1.1244 0.9119 1.0530 0.9231 0.9223 0.9698 0.8814 0.8988 0.7344 0.7620 0.7819 0.6870 0.7174 0.6876 0.6834 0.7076 0.6211 0.5960 0.6018 0.6259 0.5812 0.5646 0.4501
1.8223 1.8013 1.8739 1.6850 1.6397 1.8095 1.6276 1.8177 1.5816 1.6617 1.6556 1.6477 1.6006 1.6778 1.4773 1.5535 1.5833 1.5669 1.7744 1.5771 1.4399 1.3140 1.2604 1.1692 1.1359 1.2754 1.0492 0.9901 1.1498 1.1289 0.8924 0.9293 1.0048 0.8987 0.8637 0.8298 0.9941 0.7845 0.8619 0.9132 0.6821 0.8402 0.6972 0.6641 0.6365 0.6788 0.5615 0.5128 0.4616 0.4860
1.8975 1.8739 1.9377 1.8067 1.7496 1.7411 1.6382 1.6301 1.6656 1.5275 1.5027 1.4505 1.6141 1.5165 1.6476 1.4776 1.4506 1.4809 1.4015 1.3749 1.3606 1.2206 1.2221 1.2568 1.2076 1.0119 1.0863 1.0148 0.9965 0.9372 0.9291 0.8824 0.8636 0.7812 0.8465 0.8714 0.8229 0.8940 0.9012 0.8171 0.8107 0.7031 0.8490 0.7163 0.6626 0.6505 0.5085 0.5613 0.5498 0.4825
1.8202 1.6850 1.8067 1.8688 1.7650 1.7158 1.6562 1.6817 1.5569 1.6621 1.6794 1.6092 1.6665 1.5023 1.4847 1.3759 1.5720 1.6165 1.6353 1.4474 1.2761 1.2920 1.3048 1.2590 1.1491 1.1728 1.0768 0.9941 1.0279 0.9320 1.1165 1.1141 1.1383 0.9099 0.9678 1.0364 1.0977 0.8528 0.8635 0.7953 0.9451 0.8117 0.6429 0.7158 0.7196 0.7617 0.7144 0.5765 0.6385 0.5439
1.8550 1.6397 1.7496 1.7650 1.7608 1.7772 1.7329 1.9049 1.6029 1.6920 1.6926 1.6007 1.5712 1.5036 1.3568 1.4270 1.4249 1.4625 1.3901 1.3443 1.1883 1.1035 1.0938 1.2811 1.0331 1.1497 1.1536 1.0390 0.9922 1.1605 1.1302 1.0648 1.0702 0.8832 0.8701 0.8888 0.9948 0.7118 0.8260 0.8188 0.9140 0.8502 0.8029 0.8082 0.7216 0.7459 0.6404 0.7103 0.5914 0.5378
1.9592 1.8095 1.7411 1.7158 1.7772 1.7019 1.6922 1.4339 1.5746 1.5664 1.6004 1.4687 1.4980 1.4137 1.5515 1.5460 1.4589 1.5437 1.4171 1.3431 1.3100 1.2665 1.2425 1.2465 1.2189 1.2308 1.0894 1.0910 1.2499 1.0210 0.9384 0.9739 1.1127 0.8028 0.9634 0.9914 0.8397 0.9085 0.8708 0.7893 0.8792 0.8046 0.8021 0.8022 0.7358 0.8253 0.7712 0.7116 0.6569 0.6314
1.6341 1.6276 1.6382 1.6562 1.7329 1.6922 1.9178 1.5179 1.6107 1.6762 1.5112 1.5578 1.4731 1.6571 1.5767 1.4583 1.3858 1.4472 1.3961 1.3807 1.2978 1.1880 1.2893 1.1506 1.0799 1.1540 0.9989 1.0227 1.0437 1.0846 0.9832 1.1502 1.0198 0.8830 0.9823 0.9721 0.9928 0.9857 0.8762 0.8985 0.8717 0.8658 0.8991 0.7511 0.6690 0.7438 0.5991 0.6106 0.5312 0.6155
1.8184 1.8177 1.6301 1.6817 1.9049 1.4339 1.5179 1.6234 1.5160 1.5792 1.5278 1.5027 1.5974 1.3319 1.5211 1.4372 1.4476 1.2494 1.3915 1.3371 1.2646 1.0364 1.3695 1.2322 1.0934 1.0643 1.0943 1.1121 1.0764 1.0528 0.9801 1.0227 0.9594 1.0632 0.9877 0.8543 0.9013 0.8425 0.9231 0.9782 0.7577 0.8875 0.7221 0.7070 0.7072 0.7689 0.7109 0.6676 0.6853 0.5543
1.8382 1.5816 1.6656 1.5569 1.6029 1.5746 1.6107 1.5160 1.5094 1.6181 1.5051 1.6269 1.3778 1.6020 1.4460 1.4919 1.3736 1.3638 1.4538 1.3905 1.4168 1.1532 1.1729 1.1463 1.2128 1.1200 1.1361 1.2616 1.1124 1.0641 1.0691 1.0538 1.1001 0.9517 0.9568 1.0403 0.9010 0.9058 0.9441 0.8497 0.9005 0.8080 0.7989 0.8971 0.6635 0.6973 0.6709 0.7591 0.5728 0.5580
1.7106 1.6617 1.5275 1.6621 1.6920 1.5664 1.6762 1.5792 1.6181 1.4133 1.5733 1.5066 1.5473 1.6819 1.3991 1.5032 1.4672 1.4235 1.4697 1.3270 1.2942 1.2092 1.2979 1.2863 1.1795 1.1553 1.0767 1.0363 0.9761 0.9543 0.9983 1.0400 0.9202 0.8769 0.9096 0.9298 1.0059 0.8597 1.0274 0.8999 1.0475 0.9130 0.9313 0.8150 0.7114 0.7547 0.7270 0.7975 0.8439 0.6256
1.7116 1.6556 1.5027 1.6794 1.6926 1.6004 1.5112 1.5278 1.5051 1.5733 1.6310 1.4058 1.5070 1.5270 1.4774 1.3721 1.3846 1.3288 1.5520 1.3384 1.2960 1.2375 1.2737 1.1868 1.1612 1.1234 1.1052 1.1855 1.0543 1.0122 0.9361 1.0518 0.9859 0.9954 0.9195 0.9943 0.9634 0.9313 0.9233 0.9398 0.9122 0.8020 0.8991 0.8303 0.8353 0.7632 0.7698 0.8136 0.6887 0.5839
1.5986 1.6477 1.4505 1.6092 1.6007 1.4687 1.5578 1.5027 1.6269 1.5066 1.4058 1.5147 1.4655 1.4545 1.5660 1.4999 1.4277 1.3803 1.2829 1.2455 1.3022 1.3400 1.2076 1.2945 1.3324 1.2504 1.1698 1.1442 0.9965 1.1112 1.1299 1.0812 1.0553 0.9984 0.9624 1.0494 0.9367 0.9826 1.0003 0.8619 1.0308 0.9591 0.9005 0.7321 0.7921 0.7991 0.7598 0.6771 0.8239 0.4993
1.7590 1.6006 1.6141 1.6665 1.5712 1.4980 1.4731 1.5974 1.3778 1.5473 1.5070 1.4655 1.4455 1.6384 1.0408 1.2555 1.3618 1.3895 1.3179 1.3431 1.3671 1.2287 1.2631 1.1882 1.2275 1.2190 1.1389 1.0902 1.1039 1.0855 0.9742 1.0130 0.9813 1.0018 1.0066 0.9065 0.8316 0.7201 0.9477 0.8402 0.9831 0.9550 0.9069 0.9079 0.8573 0.8304 0.8565 0.8011 0.7194 0.7188
1.7018 1.6778 1.5165 1.5023 1.5036 1.4137 1.6571 1.3319 1.6020 1.6819 1.5270 1.4545 1.6384 1.2970 1.3464 1.3943 1.3611 1.3748 1.3407 1.2245 1.2910 1.3589 1.2345 1.2555 1.2328 1.0924 1.2214 1.1500 1.1237 0.8986 0.9591 0.9109 1.0093 0.8819 0.9379 0.9847 0.8214 0.8645 0.9562 0.8891 0.9306 0.8697 0.9679 0.9058 0.8835 0.8097 0.8142 0.8579 0.8353 0.8614
1.5562 1.4773 1.6476 1.4847 1.3568 1.5515 1.5767 1.5211 1.4460 1.3991 1.4774 1.5660 1.0408 1.3464 1.1061 1.3829 1.3976 1.2787 1.3829 1.3709 1.3247 1.3627 1.3415 1.2847 1.3745 1.3094 1.3097 1.0435 1.2136 1.0992 0.9809 1.0818 1.0006 1.0519 0.9981 1.1420 0.8684 1.0493 0.9180 0.7690 1.0271 0.8803 0.8664 0.8100 0.8892 0.7282 0.9090 0.6644 0.6099 0.6156
1.5516 1.5535 1.4776 1.3759 1.4270 1.5460 1.4583 1.4372 1.4919 1.5032 1.3721 1.4999 1.2555 1.3943 1.3829 1.4185 1.2865 1.2629 1.3131 1.2067 1.3680 1.2466 1.2086 1.2256 1.2157 1.0768 1.1974 1.0725 1.0937 1.0518 1.0491 0.9537 1.0456 1.0543 1.0717 0.8862 0.8000 1.0032 0.8993 0.8485 0.8090 0.9165 0.8590 0.8390 0.8521 0.8232 0.7978 0.8169 0.7927 0.6071
1.5564 1.5833 1.4506 1.5720 1.4249 1.4589 1.3858 1.4476 1.3736 1.4672 1.3846 1.4277 1.3618 1.3611 1.3976 1.2865 1.2430 1.2515 1.3443 1.1855 1.1685 1.2967 1.2217 1.0074 1.0931 1.2562 1.1238 0.9607 1.1279 0.8906 1.0804 1.0608 1.1970 0.9930 1.0047 0.8527 0.9316 0.9357 0.9454 0.8872 0.9342 0.9959 0.8692 0.7819 1.0053 0.9494 0.8580 0.7372 0.7426 0.6753
1.5265 1.5669 1.4809 1.6165 1.4625 1.5437 1.4472 1.2494 1.3638 1.4235 1.3288 1.3803 1.3895 1.3748 1.2787 1.2629 1.2515 1.3163 1.2828 1.3616 1.3236 1.2017 1.3463 1.2251 1.2794 1.2232 1.2358 1.0413 1.2695 0.9106 0.9784 1.0451 1.0339 1.1218 1.0871 0.8880 0.9048 0.9220 0.9608 0.9108 1.0105 0.8993 0.9314 0.9158 0.9730 0.8522 0.8987 0.9879 0.8442 1.0341
1.5816 1.7744 1.4015 1.6353 1.3901 1.4171 1.3961 1.3915 1.4538 1.4697 1.5520 1.2829 1.3179 1.3407 1.3829 1.3131 1.3443 1.2828 1.1723 1.3636 1.2503 1.1740 1.3542 1.3180 1.1449 1.1219 1.0710 1.0984 1.0334 0.9342 1.0966 1.0655 1.1183 1.0306 1.0588 0.9672 0.8895 0.9699 0.9948 1.0960 1.2316 1.0062 1.1288 0.9224 1.0409 0.9994 1.0322 1.1693 1.0229 1.1358
1.5395 1.5771 1.3749 1.4474 1.3443 1.3431 1.3807 1.3371 1.3905 1.3270 1.3384 1.2455 1.3431 1.2245 1.3709 1.2067 1.1855 1.3616 1.3636 1.2329 1.2343 1.2584 1.1572 1.1916 1.0958 1.1271 1.1024 1.0497 1.0801 1.0049 1.1633 1.0469 1.2012 0.9793 0.9597 1.0114 0.9411 1.0305 1.0452 1.0345 0.8714 0.9494 0.9645 0.9086 0.9863 0.9991 0.9290 0.9189 0.9062 1.0393
1.3926 1.4399 1.3606 1.2761 1.1883 1.3100 1.2978 1.2646 1.4168 1.2942 1.2960 1.3022 1.3671 1.2910 1.3247 1.3680 1.1685 1.3236 1.2503 1.2343 1.3718 1.2622 1.2782 1.2660 1.1366 1.0228 1.1385 1.2126 1.1094 1.0649 1.0717 1.0128 1.0829 1.0928 0.8598 1.0310 1.0054 0.9978 1.1664 0.9909 0.7745 1.0027 0.9517 0.8977 0.9935 1.0311 1.0824 1.1310 1.0563 0.9327
1.4151 1.3140 1.2206 1.2920 1.1035 1.2665 1.1880 1.0364 1.1532 1.2092 1.2375 1.3400 1.2287 1.3589 1.3627 1.2466 1.2967 1.2017 1.1740 1.2584 1.2622 1.2536 1.2944 1.5621 1.1022 1.3363 1.2895 1.1286 1.1361 1.0069 1.2113 0.9669 1.1662 1.0958 1.1588 1.1449 1.1219 1.0051 0.9792 0.9202 0.8954 0.8258 0.7698 0.9502 1.0452 0.8674 0.8798 0.9699 1.0096 0.9562
1.1596 1.2604 1.2221 1.3048 1.0938 1.2425 1.2893 1.3695 1.1729 1.2979 1.2737 1.2076 1.2631 1.2345 1.3415 1.2086 1.2217 1.3463 1.3542 1.1572 1.2782 1.2944 1.1926 1.2749 1.2351 1.1314 1.0853 1.1180 1.2991 0.9875 1.0599 0.9144 1.1468 0.9698 0.8939 1.0256 0.9995 1.0924 0.9888 1.0506 1.0447 0.9320 0.9940 0.9284 0.8755 0.9416 1.0841 1.0332 1.1499 0.9343
1.4194 1.1692 1.2568 1.2590 1.2811 1.2465 1.1506 1.2322 1.1463 1.2863 1.1868 1.2945 1.1882 1.2555 1.2847 1.2256 1.0074 1.2251 1.3180 1.1916 1.2660 1.5621 1.2749 1.4039 1.2475 1.1657 1.2925 1.2004 1.0772 1.1010 1.2153 1.0852 1.1907 1.0868 0.9983 1.1833 1.1825 1.0479 1.0054 1.0566 1.0118 1.0197 1.0722 1.1408 1.0771 1.0470 1.0868 1.2518 1.1914 0.9260
1.2724 1.1359 1.2076 1.1491 1.0331 1.2189 1.0799 1.0934 1.2128 1.1795 1.1612 1.3324 1.2275 1.2328 1.3745 1.2157 1.0931 1.2794 1.1449 1.0958 1.1366 1.1022 1.2351 1.2475 1.1443 1.2932 1.0828 1.1361 1.2740 0.9736 1.1485 1.0899 1.1452 1.0499 1.0023 1.0496 0.9728 1.0089 1.0774 0.9619 0.7860 1.0036 0.9430 0.9760 0.9564 0.9230 0.9572 1.1101 1.1685 1.0456
1.1462 1.2754 1.0119 1.1728 1.1497 1.2308 1.1540 1.0643 1.1200 1.1553 1.1234 1.2504 1.2190 1.0924 1.3094 1.0768 1.2562 1.2232 1.1219 1.1271 1.0228 1.3363 1.1314 1.1657 1.2932 1.1008 1.0693 1.0304 1.0484 1.0352 1.1999 0.9588 1.1882 1.0583 1.0697 1.0977 0.9816 1.0864 0.9836 1.0479 1.1134 1.0706 1.0746 0.9742 0.8617 0.9132 1.0076 1.0915 1.0481 1.0333
1.1784 1.0492 1.0863 1.0768 1.1536 1.0894 0.9989 1.0943 1.1361 1.0767 1.1052 1.1698 1.1389 1.2214 1.3097 1.1974 1.1238 1.2358 1.0710 1.1024 1.1385 1.2895 1.0853 1.2925 1.0828 1.0693 1.1500 1.0849 1.1116 1.0883 1.1865 1.0955 1.3030 1.0951 1.0502 1.1038 1.1299 1.1408 0.9639 0.8948 1.0069 1.0386 1.0571 1.1193 1.0220 0.9652 0.9837 1.0395 1.0569 0.9506
1.1244 0.9901 1.0148 0.9941 1.0390 1.0910 1.0227 1.1121 1.2616 1.0363 1.1855 1.1442 1.0902 1.1500 1.0435 1.0725 0.9607 1.0413 1.0984 1.0497 1.2126 1.1286 1.1180 1.2004 1.1361 1.0304 1.0849 1.0858 1.1071 1.0424 1.1425 1.0202 1.0463 1.1735 0.9446 1.1073 1.0131 1.0272 1.1085 1.0211 0.9821 0.9868 1.1013 1.0323 0.9631 1.0894 0.8503 0.9432 0.9747 0.9120
0.9119 1.1498 0.9965 1.0279 0.9922 1.2499 1.0437 1.0764 1.1124 0.9761 1.0543 0.9965 1.1039 1.1237 1.2136 1.0937 1.1279 1.2695 1.0334 1.0801 1.1094 1.1361 1.2991 1.0772 1.2740 1.0484 1.1116 1.1071 0.9918 1.1283 1.2204 1.0028 1.1463 1.1770 1.0665 1.0837 0.9785 1.2272 1.1493 0.9812 1.0243 1.1676 1.1368 1.1238 0.9135 1.0386 0.9260 1.0196 0.9393 0.9969
1.0530 1.1289 0.9372 0.9320 1.1605 1.0210 1.0846 1.0528 1.0641 0.9543 1.0122 1.1112 1.0855 0.8986 1.0992 1.0518 0.8906 0.9106 0.9342 1.0049 1.0649 1.0069 0.9875 1.1010 0.9736 1.0352 1.0883 1.0424 1.1283 1.0202 1.0463 1.0083 1.1693 1.0667 0.9632 1.0969 1.0585 1.0779 1.0464 1.0023 1.0388 1.0660 1.0687 1.0171 0.9714 1.0027 0.8796 0.9334 1.0068 0.8295
0.9231 0.8924 0.9291 1.1165 1.1302 0.9384 0.9832 0.9801 1.0691 0.9983 0.9361 1.1299 0.9742 0.9591 0.9809 1.0491 1.0804 0.9784 1.0966 1.1633 1.0717 1.2113 1.0599 1.2153 1.1485 1.1999 1.1865 1.1425 1.2204 1.0463 1.2784 1.1553 1.2461 1.1988 1.1724 1.1229 1.2175 1.0562 1.1044 0.9996 1.0030 1.0151 0.9291 1.0649 0.9832 0.9422 1.0674 0.8113 0.8903 1.0151
0.9223 0.9293 0.8824 1.1141 1.0648 0.9739 1.1502 1.0227 1.0538 1.0400 1.0518 1.0812 1.0130 0.9109 1.0818 0.9537 1.0608 1.0451 1.0655 1.0469 1.0128 0.9669 0.9144 1.0852 1.0899 0.9588 1.0955 1.0202 1.0028 1.0083 1.1553 1.2393 1.0527 1.0162 0.9380 0.9967 1.0003 1.0525 1.0409 0.8502 1.0272 1.1594 1.0661 1.0269 1.1579 1.0385 0.9709 0.9755 1.0724 1.1728
0.9698 1.0048 0.8636 1.1383 1.0702 1.1127 1.0198 0.9594 1.1001 0.9202 0.9859 1.0553 0.9813 1.0093 1.0006 1.0456 1.1970 1.0339 1.1183 1.2012 1.0829 1.1662 1.1468 1.1907 1.1452 1.1882 1.3030 1.0463 1.1463 1.1693 1.2461 1.0527 1.0771 1.1202 0.9805 0.9832 0.9964 1.0790 1.0600 0.9804 1.0164 1.1873 1.1464 1.1696 1.0124 1.1921 1.1477 1.1560 1.1865 1.3537
0.8814 0.8987 0.7812 0.9099 0.8832 0.8028 0.8830 1.0632 0.9517 0.8769 0.9954 0.9984 1.0018 0.8819 1.0519 1.0543 0.9930 1.1218 1.0306 0.9793 1.0928 1.0958 0.9698 1.0868 1.0499 1.0583 1.0951 1.1735 1.1770 1.0667 1.1988 1.0162 1.1202 1.0291 1.0426 1.0220 1.1694 1.0167 1.1089 0.9486 0.9412 0.9161 1.0408 1.0083 0.9495 0.8507 0.9650 0.9128 0.8615 1.1542
0.8988 0.8637 0.8465 0.9678 0.8701 0.9634 0.9823 0.9877 0.9568 0.9096 0.9195 0.9624 1.0066 0.9379 0.9981 1.0717 1.0047 1.0871 1.0588 0.9597 0.8598 1.1588 0.8939 0.9983 1.0023 1.0697 1.0502 0.9446 1.0665 0.9632 1.1724 0.9380 0.9805 1.0426 0.9622 0.9921 1.0304 1.1182 1.0019 1.0784 1.0281 1.0784 1.0376 1.1135 1.0591 1.0229 1.0461 1.0191 1.0322 1.0889
0.7344 0.8298 0.8714 1.0364 0.8888 0.9914 0.9721 0.8543 1.0403 0.9298 0.9943 1.0494 0.9065 0.9847 1.1420 0.8862 0.8527 0.8880 0.9672 1.0114 1.0310 1.1449 1.0256 1.1833 1.0496 1.0977 1.1038 1.1073 1.0837 1.0969 1.1229 0.9967 0.9832 1.0220 0.9921 0.9609 0.9709 0.9623 1.1390 1.0852 0.9480 1.0971 1.0137 1.0428 1.0393 1.0890 1.0881 1.0433 1.2102 1.1869
0.7620 0.9941 0.8229 1.0977 0.9948 0.8397 0.9928 0.9013 0.9010 1.0059 0.9634 0.9367 0.8316 0.8214 0.8684 0.8000 0.9316 0.9048 0.8895 0.9411 1.0054 1.1219 0.9995 1.1825 0.9728 0.9816 1.1299 1.0131 0.9785 1.0585 1.2175 1.0003 0.9964 1.1694 1.0304 0.9709 0.9824 1.0492 1.0484 0.9604 1.0348 1.1150 0.9782 1.2059 0.9549 1.0259 1.0606 1.0801 1.1099 1.1993
0.7819 0.7845 0.8940 0.8528 0.7118 0.9085 0.9857 0.8425 0.9058 0.8597 0.9313 0.9826 0.7201 0.8645 1.0493 1.0032 0.9357 0.9220 0.9699 1.0305 0.9978 1.0051 1.0924 1.0479 1.0089 1.0864 1.1408 1.0272 1.2272 1.0779 1.0562 1.0525 1.0790 1.0167 1.1182 0.9623 1.0492 1.0069 0.9290 0.9494 0.9518 1.0678 0.9782 1.1044 0.9331 1.0837 1.0512 1.0886 1.1760 1.2214
0.6870 0.8619 0.9012 0.8635 0.8260 0.8708 0.8762 0.9231 0.9441 1.0274 0.9233 1.0003 0.9477 0.9562 0.9180 0.8993 0.9454 0.9608 0.9948 1.0452 1.1664 0.9792 0.9888 1.0054 1.0774 0.9836 0.9639 1.1085 1.1493 1.0464 1.1044 1.0409 1.0600 1.1089 1.0019 1.1390 1.0484 0.9290 1.0711 1.0225 1.1379 1.0943 1.0102 1.1622 1.0445 1.2025 1.1562 1.2349 1.1046 1.3264
0.7174 0.9132 0.8171 0.7953 0.8188 0.7893 0.8985 0.9782 0.8497 0.8999 0.9398 0.8619 0.8402 0.8891 0.7690 0.8485 0.8872 0.9108 1.0960 1.0345 0.9909 0.9202 1.0506 1.0566 0.9619 1.0479 0.8948 1.0211 0.9812 1.0023 0.9996 0.8502 0.9804 0.9486 1.0784 1.0852 0.9604 0.9494 1.0225 1.0269 1.0704 1.0313 1.1380 1.0080 1.1084 1.0300 1.0228 1.2400 1.3104 1.2221
0.6876 0.6821 0.8107 0.9451 0.9140 0.8792 0.8717 0.7577 0.9005 1.0475 0.9122 1.0308 0.9831 0.9306 1.0271 0.8090 0.9342 1.0105 1.2316 0.8714 0.7745 0.8954 1.0447 1.0118 0.7860 1.1134 1.0069 0.9821 1.0243 1.0388 1.0030 1.0272 1.0164 0.9412 1.0281 0.9480 1.0348 0.9518 1.1379 1.0704 0.8896 1.1745 1.0568 1.1254 1.1610 1.1963 1.3608 1.2778 1.3448 1.5827
0.6834 0.8402 0.7031 0.8117 0.8502 0.8046 0.8658 0.8875 0.8080 0.9130 0.8020 0.9591 0.9550 0.8697 0.8803 0.9165 0.9959 0.8993 1.0062 0.9494 1.0027 0.8258 0.9320 1.0197 1.0036 1.0706 1.0386 0.9868 1.1676 1.0660 1.0151 1.1594 1.1873 0.9161 1.0784 1.0971 1.1150 1.0678 1.0943 1.0313 1.1745 1.2004 1.1219 1.1161 1.0523 1.2073 1.1077 1.2376 1.3090 1.4571
0.7076 0.6972 0.8490 0.6429 0.8029 0.8021 0.8991 0.7221 0.7989 0.9313 0.8991 0.9005 0.9069 0.9679 0.8664 0.8590 0.8692 0.9314 1.1288 0.9645 0.9517 0.7698 0.9940 1.0722 0.9430 1.0746 1.0571 1.1013 1.1368 1.0687 0.9291 1.0661 1.1464 1.0408 1.0376 1.0137 0.9782 0.9782 1.0102 1.1380 1.0568 1.1219 1.1853 1.1313 1.1432 1.2243 1.2800 1.2975 1.4419 1.6260
0.6211 0.6641 0.7163 0.7158 0.8082 0.8022 0.7511 0.7070 0.8971 0.8150 0.8303 0.7321 0.9079 0.9058 0.8100 0.8390 0.7819 0.9158 0.9224 0.9086 0.8977 0.9502 0.9284 1.1408 0.9760 0.9742 1.1193 1.0323 1.1238 1.0171 1.0649 1.0269 1.1696 1.0083 1.1135 1.0428 1.2059 1.1044 1.1622 1.0080 1.1254 1.1161 1.1313 1.1499 1.1866 1.1353 1.2171 1.2515 1.2114 1.4456
0.5960 0.6365 0.6626 0.7196 0.7216 0.7358 0.6690 0.7072 0.6635 0.7114 0.8353 0.7921 0.8573 0.8835 0.8892 0.8521 1.0053 0.9730 1.0409 0.9863 0.9935 1.0452 0.8755 1.0771 0.9564 0.8617 1.0220 0.9631 0.9135 0.9714 0.9832 1.1579 1.0124 0.9495 1.0591 1.0393 0.9549 0.9331 1.0445 1.1084 1.1610 1.0523 1.1432 1.1866 1.2295 1.2706 1.2419 1.3535 1.3443 1.4861
0.6018 0.6788 0.6505 0.7617 0.7459 0.8253 0.7438 0.7689 0.6973 0.7547 0.7632 0.7991 0.8304 0.8097 0.7282 0.8232 0.9494 0.8522 0.9994 0.9991 1.0311 0.8674 0.9416 1.0470 0.9230 0.9132 0.9652 1.0894 1.0386 1.0027 0.9422 1.0385 1.1921 0.8507 1.0229 1.0890 1.0259 1.0837 1.2025 1.0300 1.1963 1.2073 1.2243 1.1353 1.2706 1.3999 1.2037 1.3608 1.2832 1.6628
0.6259 0.5615 0.5085 0.7144 0.6404 0.7712 0.5991 0.7109 0.6709 0.7270 0.7698 0.7598 0.8565 0.8142 0.9090 0.7978 0.8580 0.8987 1.0322 0.9290 1.0824 0.8798 1.0841 1.0868 0.9572 1.0076 0.9837 0.8503 0.9260 0.8796 1.0674 0.9709 1.1477 0.9650 1.0461 1.0881 1.0606 1.0512 1.1562 1.0228 1.3608 1.1077 1.2800 1.2171 1.2419 1.2037 1.3805 1.4929 1.3809 1.4918
0.5812 0.5128 0.5613 0.5765 0.7103 0.7116 0.6106 0.6676 0.7591 0.7975 0.8136 0.6771 0.8011 0.8579 0.6644 0.8169 0.7372 0.9879 1.1693 0.9189 1.1310 0.9699 1.0332 1.2518 1.1101 1.0915 1.0395 0.9432 1.0196 0.9334 0.8113 0.9755 1.1560 0.9128 1.0191 1.0433 1.0801 1.0886 1.2349 1.2400 1.2778 1.2376 1.2975 1.2515 1.3535 1.3608 1.4929 1.4874 1.5148 1.6830
0.5646 0.4616 0.5498 0.6385 0.5914 0.6569 0.5312 0.6853 0.5728 0.8439 0.6887 0.8239 0.7194 0.8353 0.6099 0.7927 0.7426 0.8442 1.0229 0.9062 1.0563 1.0096 1.1499 1.1914 1.1685 1.0481 1.0569 0.9747 0.9393 1.0068 0.8903 1.0724 1.1865 0.8615 1.0322 1.2102 1.1099 1.1760 1.1046 1.3104 1.3448 1.3090 1.4419 1.2114 1.3443 1.2832 1.3809 1.5148 1.6625 1.7542
0.4501 0.4860 0.4825 0.5439 0.5378 0.6314 0.6155 0.5543 0.5580 0.6256 0.5839 0.4993 0.7188 0.8614 0.6156 0.6071 0.6753 1.0341 1.1358 1.0393 0.9327 0.9562 0.9343 0.9260 1.0456 1.0333 0.9506 0.9120 0.9969 0.8295 1.0151 1.1728 1.3537 1.1542 1.0889 1.1869 1.1993 1.2214 1.3264 1.2221 1.5827 1.4571 1.6260 1.4456 1.4861 1.6628 1.4918 1.6830 1.7542 1.9372
