# Supplementary material for: Multiscale modelling of chromatin 4D organization in SARS-CoV-2 infected cells
Source: Nat Commun. 2024 May 13;15:4014. doi: 10.1038/s41467-024-48370-6 (PMC11091192; doi:10.1038/s41467-024-48370-6)
Supplement: Supplementary file 11 — Source Data [file 41467_2024_48370_MOESM11_ESM.zip › Source_Data/Supp_Fig_3/Saddle-Plot_Unbalanced_AA:AB_1.06_BB:AB_1.08.txt]

2.5478 2.6484 2.2255 2.1749 2.1496 2.2568 2.1838 2.0163 1.8593 2.0042 1.9945 1.8616 1.8580 1.9488 1.7125 1.8047 1.8557 1.7722 1.8529 1.6912 1.8410 1.6197 1.5456 1.3174 1.0938 0.9696 1.1945 0.9269 0.9638 0.9108 0.9649 0.8519 0.9450 0.8216 0.8535 0.6709 0.5886 0.6971 0.7721 0.6991 0.6399 0.6409 0.6386 0.6204 0.5745 0.5761 0.3712 0.5382 0.4429 0.2811
2.6484 2.3316 2.2439 2.1894 2.2247 2.0546 2.0240 1.8747 2.0796 1.6375 1.9961 1.7448 1.8586 1.8471 1.7072 1.7092 1.8604 1.6282 1.5684 1.4874 1.6029 1.5863 1.4992 1.3593 1.0674 0.9908 1.0968 0.9821 0.8729 0.8688 0.9623 0.7812 0.9711 0.7956 0.8335 0.6716 1.0122 0.8478 0.8195 0.8292 0.7745 0.6541 0.7069 0.6753 0.6266 0.5265 0.4246 0.5185 0.5385 0.4164
2.2255 2.2439 1.6810 1.9595 1.8875 1.9687 1.8460 1.9209 1.8313 1.8598 1.6753 1.7517 1.8603 1.7532 1.7789 1.7880 1.6482 1.7464 1.7741 1.5916 1.8561 1.7553 1.4465 1.4031 1.1922 1.0643 1.0265 1.0356 0.8824 1.0423 0.8925 0.8137 0.8063 0.8509 0.8460 0.7347 0.8198 0.7005 0.6752 0.6669 0.5978 0.6560 0.5425 0.5465 0.5984 0.5076 0.4269 0.4950 0.4849 0.4641
2.1749 2.1894 1.9595 2.1028 1.9330 2.0397 1.8826 1.8591 1.9276 1.7175 1.7520 1.5976 1.7986 1.8146 1.7710 1.7167 1.6736 1.6441 1.5248 1.5150 1.5344 1.5596 1.3054 1.3889 1.2456 1.1319 0.9730 1.0863 0.9558 0.8557 0.7850 0.8247 0.9014 0.8443 0.8475 0.8731 0.8739 0.8485 0.6874 0.7382 0.6317 0.6620 0.7575 0.6959 0.6246 0.5263 0.5970 0.4741 0.4648 0.4219
2.1496 2.2247 1.8875 1.9330 1.8996 1.8355 1.8459 1.6541 1.7733 1.8245 1.9559 1.9385 1.6026 1.6648 1.6754 1.7165 1.5561 1.7326 1.6845 1.5708 1.5924 1.5247 1.6198 1.4477 1.2000 1.0443 1.0330 0.9859 0.9497 0.8937 0.8804 0.8995 0.7854 0.9116 0.7948 0.8508 0.7614 0.8153 0.7111 0.8245 0.5944 0.6625 0.6978 0.5918 0.7195 0.4662 0.4803 0.5491 0.4825 0.5867
2.2568 2.0546 1.9687 2.0397 1.8355 1.8337 1.7054 1.6870 1.7590 1.7791 1.6120 1.5413 1.6776 1.6510 1.7319 1.6798 1.5671 1.5675 1.4955 1.4334 1.4550 1.3793 1.5739 1.3900 1.3313 1.2439 1.0810 0.9698 0.8514 0.8718 0.8127 0.7365 0.7415 0.7578 0.7971 0.7437 0.7592 0.6370 0.6548 0.6188 0.6843 0.6067 0.7020 0.5506 0.4799 0.5776 0.6621 0.5303 0.5549 0.5232
2.1838 2.0240 1.8460 1.8826 1.8459 1.7054 1.7961 1.6417 1.8888 1.7046 1.8082 1.6659 1.4911 1.8022 1.5599 1.6725 1.4629 1.5389 1.5593 1.5127 1.4997 1.3643 1.5279 1.3176 1.1213 1.1180 1.0406 1.0487 0.9540 0.9945 0.8858 0.7575 0.7172 0.8474 0.6816 0.8241 0.5718 0.5773 0.6906 0.6112 0.5528 0.5295 0.5998 0.6374 0.6582 0.7537 0.6184 0.5472 0.4908 0.5407
2.0163 1.8747 1.9209 1.8591 1.6541 1.6870 1.6417 1.6292 1.7580 1.7705 1.6692 1.5976 1.4839 1.5495 1.5965 1.4893 1.4956 1.6166 1.5676 1.5590 1.5373 1.5108 1.4197 1.3096 1.2330 1.1166 1.0163 0.9343 0.8399 0.9446 1.0004 0.7147 0.8116 0.7845 0.6610 0.8709 0.6917 0.5328 0.6223 0.5573 0.5288 0.6706 0.5499 0.5237 0.5589 0.5320 0.4359 0.5552 0.2957 0.5203
1.8593 2.0796 1.8313 1.9276 1.7733 1.7590 1.8888 1.7580 1.7107 1.9302 1.6630 1.6612 1.6836 1.7628 1.5768 1.7743 1.6771 1.6923 1.5142 1.3699 1.4828 1.5074 1.3085 1.4199 1.3643 1.1312 1.0123 1.1735 1.0146 0.9697 0.8559 1.0181 1.0349 1.0193 0.9102 0.9262 0.7628 0.9633 0.7439 0.7326 0.8352 0.7036 0.7054 0.6730 0.7037 0.7069 0.5888 0.6574 0.6380 0.5533
2.0042 1.6375 1.8598 1.7175 1.8245 1.7791 1.7046 1.7705 1.9302 2.0511 1.5305 1.8113 1.5884 1.5859 1.5999 1.6392 1.4755 1.6525 1.5882 1.5672 1.4838 1.5189 1.4285 1.4061 1.2597 1.1474 1.0158 0.7780 1.0382 0.9000 0.6010 0.8237 0.9957 0.8469 0.7758 0.8399 0.5750 0.8320 0.7712 0.6114 0.6915 0.8237 0.6432 0.6884 0.6596 0.8339 0.5551 0.7557 0.6922 0.6865
1.9945 1.9961 1.6753 1.7520 1.9559 1.6120 1.8082 1.6692 1.6630 1.5305 1.7641 1.6831 1.4891 1.6346 1.5538 1.5786 1.4841 1.6057 1.4897 1.4877 1.4902 1.5220 1.6071 1.4107 1.1775 1.1689 1.0936 1.0489 0.9311 0.9993 0.8326 0.8741 0.8174 0.8729 0.8313 0.8622 0.7221 0.7540 0.7585 0.7946 0.8259 0.7605 0.6574 0.6804 0.6634 0.6881 0.6062 0.6877 0.5935 0.4812
1.8616 1.7448 1.7517 1.5976 1.9385 1.5413 1.6659 1.5976 1.6612 1.8113 1.6831 1.4974 1.6412 1.6228 1.6536 1.5950 1.5554 1.5384 1.5676 1.6065 1.3989 1.4295 1.5421 1.3128 1.3478 1.1810 0.9264 0.7703 0.8327 0.9083 0.7064 0.8180 0.8436 0.6408 0.7523 0.8615 0.7349 0.8340 0.7169 0.6991 0.7235 0.7704 0.7026 0.6226 0.6820 0.6821 0.4692 0.6271 0.6747 0.5895
1.8580 1.8586 1.8603 1.7986 1.6026 1.6776 1.4911 1.4839 1.6836 1.5884 1.4891 1.6412 1.4191 1.4520 1.5715 1.3649 1.5505 1.6123 1.4926 1.7458 1.3870 1.5186 1.4298 1.2121 1.2113 1.3138 1.2184 1.1013 0.9282 1.0251 0.9348 0.8167 0.8819 0.7097 0.7683 0.6609 0.7869 0.8021 0.8273 0.8529 0.6830 0.6062 0.6104 0.5384 0.5989 0.6016 0.6020 0.3779 0.5640 0.5068
1.9488 1.8471 1.7532 1.8146 1.6648 1.6510 1.8022 1.5495 1.7628 1.5859 1.6346 1.6228 1.4520 1.6692 1.6898 1.5154 1.3964 1.5219 1.4500 1.4036 1.4208 1.3367 1.4507 1.3303 1.1387 1.0572 1.1345 0.9899 1.0652 0.8352 1.0534 0.9715 0.8973 0.7678 0.9382 0.8650 0.8054 0.8166 0.9030 0.7196 0.7267 0.7685 0.7936 0.6731 0.7397 0.6466 0.7326 0.6834 0.6798 0.5756
1.7125 1.7072 1.7789 1.7710 1.6754 1.7319 1.5599 1.5965 1.5768 1.5999 1.5538 1.6536 1.5715 1.6898 1.5956 1.4170 1.4319 1.4981 1.5506 1.4585 1.2333 1.4770 1.3899 1.2382 1.2343 1.2485 1.1642 1.1555 1.1010 1.0290 0.9176 0.9906 0.8001 0.9162 0.7375 0.8038 0.7257 0.7062 0.8650 0.7695 0.7980 0.8022 0.8083 0.7181 0.6570 0.6188 0.7707 0.5089 0.5727 0.5159
1.8047 1.7092 1.7880 1.7167 1.7165 1.6798 1.6725 1.4893 1.7743 1.6392 1.5786 1.5950 1.3649 1.5154 1.4170 1.5021 1.4714 1.4218 1.5691 1.5090 1.4426 1.3758 1.3860 1.4173 1.1438 1.1763 0.9781 0.8353 0.7664 0.7262 0.6996 1.0828 0.8140 0.7515 0.8412 0.8058 0.7921 0.8385 0.8405 0.8629 0.8649 1.0412 0.8304 0.7910 0.7679 0.7794 0.6145 0.7457 0.7256 0.6954
1.8557 1.8604 1.6482 1.6736 1.5561 1.5671 1.4629 1.4956 1.6771 1.4755 1.4841 1.5554 1.5505 1.3964 1.4319 1.4714 1.5584 1.4560 1.3814 1.4017 1.2804 1.4900 1.3690 1.3537 1.1958 1.2423 1.2363 1.1196 1.0910 0.9502 1.1491 0.8600 0.9683 0.8780 0.9077 0.8303 0.7907 0.7722 0.8612 0.9043 0.7638 0.8100 0.7094 0.7499 0.6218 0.6643 0.6638 0.5983 0.6748 0.5934
1.7722 1.6282 1.7464 1.6441 1.7326 1.5675 1.5389 1.6166 1.6923 1.6525 1.6057 1.5384 1.6123 1.5219 1.4981 1.4218 1.4560 1.3094 1.3381 1.2716 1.1103 1.1982 1.4363 1.4044 1.2094 1.2170 1.1145 1.1330 1.0819 1.0180 1.0196 1.0114 0.9994 0.9370 1.0066 0.7993 0.8276 0.8558 0.9435 0.8205 0.8154 0.8598 0.8083 0.8141 0.7217 0.7493 0.7294 0.7758 0.6515 0.6323
1.8529 1.5684 1.7741 1.5248 1.6845 1.4955 1.5593 1.5676 1.5142 1.5882 1.4897 1.5676 1.4926 1.4500 1.5506 1.5691 1.3814 1.3381 1.5458 1.3028 1.1620 1.2716 1.2304 1.1889 1.2663 1.0876 1.0674 1.1428 0.9913 0.8045 0.8276 0.9160 0.9065 0.9098 0.9766 0.7594 0.9003 0.9313 0.7525 0.9376 0.9038 0.9988 0.7816 0.9127 0.8247 0.7195 0.6621 0.7538 0.7472 0.8158
1.6912 1.4874 1.5916 1.5150 1.5708 1.4334 1.5127 1.5590 1.3699 1.5672 1.4877 1.6065 1.7458 1.4036 1.4585 1.5090 1.4017 1.2716 1.3028 1.3421 1.2319 1.1722 1.2572 1.3028 1.1974 1.3412 1.1488 1.0768 1.0120 0.9703 0.9069 0.9246 0.9133 0.8460 0.9439 0.8101 0.9647 1.0714 0.7328 0.7474 0.6869 0.8892 0.8943 0.9075 0.7234 0.7410 0.8071 0.6813 0.7570 0.6675
1.8410 1.6029 1.8561 1.5344 1.5924 1.4550 1.4997 1.5373 1.4828 1.4838 1.4902 1.3989 1.3870 1.4208 1.2333 1.4426 1.2804 1.1103 1.1620 1.2319 1.2217 1.2482 1.2399 1.2498 1.2367 1.3103 1.1691 1.0564 1.1630 0.8818 0.8723 0.9601 0.7992 0.9680 0.8958 0.8338 0.8899 0.9298 0.9151 0.6996 0.8151 0.8209 0.9090 1.0074 0.7562 0.7661 1.0612 0.8339 0.9366 0.8119
1.6197 1.5863 1.7553 1.5596 1.5247 1.3793 1.3643 1.5108 1.5074 1.5189 1.5220 1.4295 1.5186 1.3367 1.4770 1.3758 1.4900 1.1982 1.2716 1.1722 1.2482 1.3933 1.3807 1.2970 1.3206 1.2707 1.3460 1.2112 1.1530 1.0569 0.9649 1.0713 0.8947 1.0214 0.9974 0.9936 1.0676 0.9631 0.9523 0.8988 0.8814 1.0414 1.0143 0.9361 0.8578 0.7895 1.2603 0.9337 0.8992 0.7192
1.5456 1.4992 1.4465 1.3054 1.6198 1.5739 1.5279 1.4197 1.3085 1.4285 1.6071 1.5421 1.4298 1.4507 1.3899 1.3860 1.3690 1.4363 1.2304 1.2572 1.2399 1.3807 1.3547 1.3498 1.2853 1.2183 1.1628 1.4827 1.0723 1.0118 0.8519 1.2247 1.0144 0.9887 1.2222 0.8694 1.2184 1.0184 1.1311 1.1309 1.1076 1.0842 1.0791 1.1369 1.0459 0.9976 0.9480 0.8964 0.8736 0.9804
1.3174 1.3593 1.4031 1.3889 1.4477 1.3900 1.3176 1.3096 1.4199 1.4061 1.4107 1.3128 1.2121 1.3303 1.2382 1.4173 1.3537 1.4044 1.1889 1.3028 1.2498 1.2970 1.3498 1.2286 1.1842 1.1945 1.1532 1.2703 1.0431 1.1581 1.0449 1.1234 1.0456 1.0029 1.1341 0.9242 1.0966 1.0484 1.0514 0.9762 1.0317 0.9216 0.9639 0.9778 1.0242 0.8871 1.0952 1.0169 0.8878 1.0132
1.0938 1.0674 1.1922 1.2456 1.2000 1.3313 1.1213 1.2330 1.3643 1.2597 1.1775 1.3478 1.2113 1.1387 1.2343 1.1438 1.1958 1.2094 1.2663 1.1974 1.2367 1.3206 1.2853 1.1842 1.6405 1.2563 1.4106 1.4060 1.2008 1.3998 1.1781 1.1905 1.1192 1.0745 1.0745 1.1156 1.0845 0.9577 0.9514 1.2424 0.9145 0.9813 0.9897 1.0258 0.8776 0.8674 1.0419 0.9340 0.8164 0.8354
0.9696 0.9908 1.0643 1.1319 1.0443 1.2439 1.1180 1.1166 1.1312 1.1474 1.1689 1.1810 1.3138 1.0572 1.2485 1.1763 1.2423 1.2170 1.0876 1.3412 1.3103 1.2707 1.2183 1.1945 1.2563 1.0181 1.3844 1.1921 1.1946 1.2067 1.1626 1.0395 1.1933 1.1118 1.1433 1.1451 1.2042 1.1326 1.2074 1.1575 1.0257 1.0224 1.2203 0.9935 1.0131 0.9722 1.0808 0.9467 0.8038 0.8993
1.1945 1.0968 1.0265 0.9730 1.0330 1.0810 1.0406 1.0163 1.0123 1.0158 1.0936 0.9264 1.2184 1.1345 1.1642 0.9781 1.2363 1.1145 1.0674 1.1488 1.1691 1.3460 1.1628 1.1532 1.4106 1.3844 1.5111 1.2997 1.4196 1.4061 1.3534 1.3615 1.2855 1.2847 1.1417 1.1214 1.1804 1.0638 1.0294 1.1605 1.1129 0.9340 1.0901 0.9061 1.0198 1.0482 1.0161 1.0584 1.0316 0.8468
0.9269 0.9821 1.0356 1.0863 0.9859 0.9698 1.0487 0.9343 1.1735 0.7780 1.0489 0.7703 1.1013 0.9899 1.1555 0.8353 1.1196 1.1330 1.1428 1.0768 1.0564 1.2112 1.4827 1.2703 1.4060 1.1921 1.2997 0.9911 1.1097 1.1547 1.0695 0.8683 1.0649 1.0347 0.9440 1.0409 1.2133 0.9809 1.2337 1.2465 1.1075 1.1484 1.0852 1.0020 1.1506 1.0787 1.1509 0.9757 1.0015 0.9338
0.9638 0.8729 0.8824 0.9558 0.9497 0.8514 0.9540 0.8399 1.0146 1.0382 0.9311 0.8327 0.9282 1.0652 1.1010 0.7664 1.0910 1.0819 0.9913 1.0120 1.1630 1.1530 1.0723 1.0431 1.2008 1.1946 1.4196 1.1097 1.3805 1.1903 1.2143 1.1092 1.0776 1.2425 1.0962 1.1518 1.2503 1.1325 1.1460 0.9670 1.0515 1.0561 0.9644 0.8624 0.9298 0.9940 1.0838 0.9873 0.9089 0.8541
0.9108 0.8688 1.0423 0.8557 0.8937 0.8718 0.9945 0.9446 0.9697 0.9000 0.9993 0.9083 1.0251 0.8352 1.0290 0.7262 0.9502 1.0180 0.8045 0.9703 0.8818 1.0569 1.0118 1.1581 1.3998 1.2067 1.4061 1.1547 1.1903 1.0755 1.1171 1.1154 1.0711 1.1214 1.0486 1.2157 1.1529 1.0620 1.1937 1.1709 1.1306 0.9909 1.2140 1.0658 0.9005 1.0161 1.1087 0.9155 0.9484 0.9421
0.9649 0.9623 0.8925 0.7850 0.8804 0.8127 0.8858 1.0004 0.8559 0.6010 0.8326 0.7064 0.9348 1.0534 0.9176 0.6996 1.1491 1.0196 0.8276 0.9069 0.8723 0.9649 0.8519 1.0449 1.1781 1.1626 1.3534 1.0695 1.2143 1.1171 1.1685 0.9585 1.0918 1.1879 1.0682 1.1136 1.1639 0.8570 1.0277 1.0024 0.9575 0.9632 1.0159 0.9115 1.0284 0.9668 1.2090 1.0976 0.8907 0.9819
0.8519 0.7812 0.8137 0.8247 0.8995 0.7365 0.7575 0.7147 1.0181 0.8237 0.8741 0.8180 0.8167 0.9715 0.9906 1.0828 0.8600 1.0114 0.9160 0.9246 0.9601 1.0713 1.2247 1.1234 1.1905 1.0395 1.3615 0.8683 1.1092 1.1154 0.9585 1.1149 1.0686 1.0666 0.9938 1.1151 1.0814 1.0314 1.1064 1.1031 1.0347 1.1492 1.1931 1.0279 0.9661 1.2421 0.9442 1.0835 1.0943 1.1389
0.9450 0.9711 0.8063 0.9014 0.7854 0.7415 0.7172 0.8116 1.0349 0.9957 0.8174 0.8436 0.8819 0.8973 0.8001 0.8140 0.9683 0.9994 0.9065 0.9133 0.7992 0.8947 1.0144 1.0456 1.1192 1.1933 1.2855 1.0649 1.0776 1.0711 1.0918 1.0686 1.1551 1.1688 1.0755 1.1496 1.0475 1.1487 1.0541 1.0252 1.1783 1.3028 1.1894 1.1273 1.0882 1.0745 1.1897 1.1073 1.1274 1.0880
0.8216 0.7956 0.8509 0.8443 0.9116 0.7578 0.8474 0.7845 1.0193 0.8469 0.8729 0.6408 0.7097 0.7678 0.9162 0.7515 0.8780 0.9370 0.9098 0.8460 0.9680 1.0214 0.9887 1.0029 1.0745 1.1118 1.2847 1.0347 1.2425 1.1214 1.1879 1.0666 1.1688 1.1192 1.0085 1.0604 1.1404 0.9576 1.1635 1.2666 1.0727 0.9861 1.0378 0.9825 1.1031 1.1567 1.2704 1.2710 1.0085 1.0881
0.8535 0.8335 0.8460 0.8475 0.7948 0.7971 0.6816 0.6610 0.9102 0.7758 0.8313 0.7523 0.7683 0.9382 0.7375 0.8412 0.9077 1.0066 0.9766 0.9439 0.8958 0.9974 1.2222 1.1341 1.0745 1.1433 1.1417 0.9440 1.0962 1.0486 1.0682 0.9938 1.0755 1.0085 0.8989 1.2145 1.0970 1.1940 1.2372 1.1731 1.0290 1.1744 1.2360 1.0895 1.1444 1.2074 1.1202 1.2018 1.2543 1.3042
0.6709 0.6716 0.7347 0.8731 0.8508 0.7437 0.8241 0.8709 0.9262 0.8399 0.8622 0.8615 0.6609 0.8650 0.8038 0.8058 0.8303 0.7993 0.7594 0.8101 0.8338 0.9936 0.8694 0.9242 1.1156 1.1451 1.1214 1.0409 1.1518 1.2157 1.1136 1.1151 1.1496 1.0604 1.2145 1.0543 1.0758 1.0858 1.1003 1.1484 1.1283 1.1941 1.1162 1.0886 1.1171 1.1587 1.1245 1.1517 1.1198 1.0228
0.5886 1.0122 0.8198 0.8739 0.7614 0.7592 0.5718 0.6917 0.7628 0.5750 0.7221 0.7349 0.7869 0.8054 0.7257 0.7921 0.7907 0.8276 0.9003 0.9647 0.8899 1.0676 1.2184 1.0966 1.0845 1.2042 1.1804 1.2133 1.2503 1.1529 1.1639 1.0814 1.0475 1.1404 1.0970 1.0758 1.2410 1.0466 1.1360 1.1602 1.1276 1.1471 1.0501 1.0837 1.0010 1.0342 1.1471 1.1175 1.1861 1.3082
0.6971 0.8478 0.7005 0.8485 0.8153 0.6370 0.5773 0.5328 0.9633 0.8320 0.7540 0.8340 0.8021 0.8166 0.7062 0.8385 0.7722 0.8558 0.9313 1.0714 0.9298 0.9631 1.0184 1.0484 0.9577 1.1326 1.0638 0.9809 1.1325 1.0620 0.8570 1.0314 1.1487 0.9576 1.1940 1.0858 1.0466 1.2523 1.1825 1.1715 1.1192 1.1186 1.2923 1.1122 1.1504 1.2988 1.1088 1.4054 1.3371 1.2944
0.7721 0.8195 0.6752 0.6874 0.7111 0.6548 0.6906 0.6223 0.7439 0.7712 0.7585 0.7169 0.8273 0.9030 0.8650 0.8405 0.8612 0.9435 0.7525 0.7328 0.9151 0.9523 1.1311 1.0514 0.9514 1.2074 1.0294 1.2337 1.1460 1.1937 1.0277 1.1064 1.0541 1.1635 1.2372 1.1003 1.1360 1.1825 1.0687 1.0847 1.2565 1.2523 1.1143 1.2869 1.2254 1.1785 1.1674 1.2155 1.3218 1.3748
0.6991 0.8292 0.6669 0.7382 0.8245 0.6188 0.6112 0.5573 0.7326 0.6114 0.7946 0.6991 0.8529 0.7196 0.7695 0.8629 0.9043 0.8205 0.9376 0.7474 0.6996 0.8988 1.1309 0.9762 1.2424 1.1575 1.1605 1.2465 0.9670 1.1709 1.0024 1.1031 1.0252 1.2666 1.1731 1.1484 1.1602 1.1715 1.0847 1.0493 1.1104 1.1685 1.1516 1.2273 1.1456 1.1600 1.1876 1.4739 1.3236 1.2419
0.6399 0.7745 0.5978 0.6317 0.5944 0.6843 0.5528 0.5288 0.8352 0.6915 0.8259 0.7235 0.6830 0.7267 0.7980 0.8649 0.7638 0.8154 0.9038 0.6869 0.8151 0.8814 1.1076 1.0317 0.9145 1.0257 1.1129 1.1075 1.0515 1.1306 0.9575 1.0347 1.1783 1.0727 1.0290 1.1283 1.1276 1.1192 1.2565 1.1104 1.1910 1.2751 1.2067 1.2008 1.1176 1.0841 1.1187 1.2203 1.2387 1.2737
0.6409 0.6541 0.6560 0.6620 0.6625 0.6067 0.5295 0.6706 0.7036 0.8237 0.7605 0.7704 0.6062 0.7685 0.8022 1.0412 0.8100 0.8598 0.9988 0.8892 0.8209 1.0414 1.0842 0.9216 0.9813 1.0224 0.9340 1.1484 1.0561 0.9909 0.9632 1.1492 1.3028 0.9861 1.1744 1.1941 1.1471 1.1186 1.2523 1.1685 1.2751 1.1927 1.2905 1.2649 1.1647 1.3223 1.1873 1.3488 1.4608 1.4801
0.6386 0.7069 0.5425 0.7575 0.6978 0.7020 0.5998 0.5499 0.7054 0.6432 0.6574 0.7026 0.6104 0.7936 0.8083 0.8304 0.7094 0.8083 0.7816 0.8943 0.9090 1.0143 1.0791 0.9639 0.9897 1.2203 1.0901 1.0852 0.9644 1.2140 1.0159 1.1931 1.1894 1.0378 1.2360 1.1162 1.0501 1.2923 1.1143 1.1516 1.2067 1.2905 1.3149 1.3930 1.3470 1.1483 1.2478 1.2552 1.4110 1.3718
0.6204 0.6753 0.5465 0.6959 0.5918 0.5506 0.6374 0.5237 0.6730 0.6884 0.6804 0.6226 0.5384 0.6731 0.7181 0.7910 0.7499 0.8141 0.9127 0.9075 1.0074 0.9361 1.1369 0.9778 1.0258 0.9935 0.9061 1.0020 0.8624 1.0658 0.9115 1.0279 1.1273 0.9825 1.0895 1.0886 1.0837 1.1122 1.2869 1.2273 1.2008 1.2649 1.3930 1.1549 1.2348 1.4172 1.2940 1.4688 1.4350 1.3542
0.5745 0.6266 0.5984 0.6246 0.7195 0.4799 0.6582 0.5589 0.7037 0.6596 0.6634 0.6820 0.5989 0.7397 0.6570 0.7679 0.6218 0.7217 0.8247 0.7234 0.7562 0.8578 1.0459 1.0242 0.8776 1.0131 1.0198 1.1506 0.9298 0.9005 1.0284 0.9661 1.0882 1.1031 1.1444 1.1171 1.0010 1.1504 1.2254 1.1456 1.1176 1.1647 1.3470 1.2348 1.2422 1.2396 1.2588 1.3079 1.3843 1.5773
0.5761 0.5265 0.5076 0.5263 0.4662 0.5776 0.7537 0.5320 0.7069 0.8339 0.6881 0.6821 0.6016 0.6466 0.6188 0.7794 0.6643 0.7493 0.7195 0.7410 0.7661 0.7895 0.9976 0.8871 0.8674 0.9722 1.0482 1.0787 0.9940 1.0161 0.9668 1.2421 1.0745 1.1567 1.2074 1.1587 1.0342 1.2988 1.1785 1.1600 1.0841 1.3223 1.1483 1.4172 1.2396 1.2665 1.0517 1.3585 1.4733 1.4287
0.3712 0.4246 0.4269 0.5970 0.4803 0.6621 0.6184 0.4359 0.5888 0.5551 0.6062 0.4692 0.6020 0.7326 0.7707 0.6145 0.6638 0.7294 0.6621 0.8071 1.0612 1.2603 0.9480 1.0952 1.0419 1.0808 1.0161 1.1509 1.0838 1.1087 1.2090 0.9442 1.1897 1.2704 1.1202 1.1245 1.1471 1.1088 1.1674 1.1876 1.1187 1.1873 1.2478 1.2940 1.2588 1.0517 1.2306 1.2178 1.3607 1.4662
0.5382 0.5185 0.4950 0.4741 0.5491 0.5303 0.5472 0.5552 0.6574 0.7557 0.6877 0.6271 0.3779 0.6834 0.5089 0.7457 0.5983 0.7758 0.7538 0.6813 0.8339 0.9337 0.8964 1.0169 0.9340 0.9467 1.0584 0.9757 0.9873 0.9155 1.0976 1.0835 1.1073 1.2710 1.2018 1.1517 1.1175 1.4054 1.2155 1.4739 1.2203 1.3488 1.2552 1.4688 1.3079 1.3585 1.2178 1.1873 1.4152 1.6508
0.4429 0.5385 0.4849 0.4648 0.4825 0.5549 0.4908 0.2957 0.6380 0.6922 0.5935 0.6747 0.5640 0.6798 0.5727 0.7256 0.6748 0.6515 0.7472 0.7570 0.9366 0.8992 0.8736 0.8878 0.8164 0.8038 1.0316 1.0015 0.9089 0.9484 0.8907 1.0943 1.1274 1.0085 1.2543 1.1198 1.1861 1.3371 1.3218 1.3236 1.2387 1.4608 1.4110 1.4350 1.3843 1.4733 1.3607 1.4152 1.4142 1.7247
0.2811 0.4164 0.4641 0.4219 0.5867 0.5232 0.5407 0.5203 0.5533 0.6865 0.4812 0.5895 0.5068 0.5756 0.5159 0.6954 0.5934 0.6323 0.8158 0.6675 0.8119 0.7192 0.9804 1.0132 0.8354 0.8993 0.8468 0.9338 0.8541 0.9421 0.9819 1.1389 1.0880 1.0881 1.3042 1.0228 1.3082 1.2944 1.3748 1.2419 1.2737 1.4801 1.3718 1.3542 1.5773 1.4287 1.4662 1.6508 1.7247 1.9568
