# Supplementary material for: Multiscale modelling of chromatin 4D organization in SARS-CoV-2 infected cells
Source: Nat Commun. 2024 May 13;15:4014. doi: 10.1038/s41467-024-48370-6 (PMC11091192; doi:10.1038/s41467-024-48370-6)
Supplement: Supplementary file 11 — Source Data [file 41467_2024_48370_MOESM11_ESM.zip › Source_Data/Supp_Fig_4/Saddle-Plot_best_combination_Mock_Condition.txt]

2.3645 2.2477 2.4532 2.2646 2.2957 2.1204 2.2053 2.1930 2.0922 1.9134 2.0230 1.8311 1.6769 1.8127 1.6543 1.5168 1.8312 1.6503 1.5367 1.5781 1.5140 1.4432 1.3049 1.2966 1.3244 1.1411 0.9556 0.7008 0.8055 0.5977 0.6741 0.6475 0.6109 0.5352 0.4280 0.4128 0.5892 0.4854 0.3385 0.4712 0.3432 0.4914 0.3154 0.3610 0.3652 0.2598 0.3486 0.2400 0.2985 0.2017
2.2477 2.2484 2.1307 2.1047 2.0347 2.0037 1.9324 1.8774 1.8386 1.8359 1.8720 1.7874 1.8356 1.7508 1.6334 1.5522 1.6722 1.6493 1.5980 1.4834 1.4100 1.3388 1.3110 1.2943 1.1967 1.1048 0.9494 0.7278 0.8823 0.6372 0.7201 0.6567 0.7159 0.6248 0.6332 0.5714 0.6548 0.4535 0.4305 0.4615 0.4476 0.4295 0.3869 0.3342 0.3832 0.2946 0.3223 0.3042 0.2961 0.2359
2.4532 2.1307 2.3217 1.9703 2.0403 1.8568 2.0090 1.7892 1.7992 1.7967 1.6930 1.6412 1.5983 1.5590 1.6384 1.5915 1.5198 1.5493 1.4918 1.5406 1.4672 1.3886 1.3710 1.3482 1.2219 1.1531 0.9053 0.7092 0.9374 0.6989 0.6669 0.7074 0.7260 0.5530 0.6893 0.5686 0.6367 0.5199 0.5153 0.5559 0.5197 0.5119 0.4490 0.3706 0.4068 0.3748 0.2832 0.3638 0.3300 0.2150
2.2646 2.1047 1.9703 1.9624 1.8786 1.8891 1.8549 1.8119 1.6281 1.6242 1.7748 1.6110 1.6113 1.5508 1.6305 1.5685 1.5914 1.5021 1.5948 1.4526 1.4367 1.3109 1.2273 1.3687 1.1749 1.1231 0.9045 0.7784 0.7571 0.6947 0.6791 0.6701 0.6546 0.5976 0.7126 0.6258 0.6687 0.4742 0.4758 0.5162 0.3925 0.5159 0.3601 0.4021 0.3803 0.2808 0.2776 0.3097 0.2680 0.3073
2.2957 2.0347 2.0403 1.8786 1.8386 1.8848 1.7645 1.7306 1.6451 1.6898 1.6994 1.6038 1.5254 1.5509 1.4392 1.4947 1.4694 1.3848 1.4608 1.4236 1.4612 1.3090 1.2978 1.2843 1.0901 0.9162 0.8080 0.7181 0.8007 0.7030 0.6838 0.7352 0.7104 0.6017 0.7240 0.6215 0.6277 0.4504 0.4092 0.4033 0.3773 0.4480 0.3833 0.3869 0.3236 0.3331 0.2591 0.3961 0.2964 0.2963
2.1204 2.0037 1.8568 1.8891 1.8848 1.8546 1.8033 1.7564 1.6521 1.7627 1.6380 1.6979 1.5272 1.5906 1.4996 1.4518 1.4770 1.4353 1.4297 1.5078 1.3547 1.2642 1.2770 1.2116 1.0687 0.9349 0.8405 0.7002 0.7248 0.6337 0.7197 0.6680 0.6813 0.5508 0.6122 0.5716 0.5493 0.4679 0.4533 0.5646 0.4226 0.4872 0.4804 0.3862 0.4760 0.4162 0.3437 0.3180 0.3807 0.2878
2.2053 1.9324 2.0090 1.8549 1.7645 1.8033 1.7708 1.6173 1.6552 1.7137 1.6865 1.6265 1.5709 1.6308 1.5392 1.5448 1.4456 1.5417 1.4892 1.4491 1.4501 1.4558 1.3788 1.3806 1.0448 0.9920 0.8820 0.7956 0.8789 0.7621 0.7222 0.7610 0.7566 0.5890 0.6984 0.6110 0.6021 0.5504 0.4939 0.4775 0.4778 0.5218 0.4557 0.3747 0.3342 0.3743 0.3758 0.4262 0.4093 0.3565
2.1930 1.8774 1.7892 1.8119 1.7306 1.7564 1.6173 1.7644 1.5843 1.6058 1.5134 1.6870 1.4806 1.4480 1.4537 1.3371 1.3753 1.4324 1.4197 1.3494 1.3157 1.3938 1.3198 1.1084 0.8895 0.8612 0.7457 0.6935 0.7538 0.7216 0.7361 0.7034 0.6864 0.5681 0.6655 0.5967 0.5564 0.4244 0.4199 0.4443 0.5192 0.4749 0.4319 0.3710 0.3588 0.3490 0.3205 0.4374 0.4604 0.3515
2.0922 1.8386 1.7992 1.6281 1.6451 1.6521 1.6552 1.5843 1.6199 1.7036 1.6010 1.6719 1.5342 1.5328 1.4796 1.4384 1.3798 1.3620 1.3733 1.3797 1.3302 1.3461 1.2892 1.2216 0.9581 0.8679 0.8630 0.7952 0.7015 0.5841 0.6821 0.6498 0.6697 0.6773 0.7028 0.6172 0.5714 0.5859 0.5061 0.4894 0.5637 0.5078 0.3935 0.3015 0.3900 0.3635 0.3923 0.3518 0.4063 0.3435
1.9134 1.8359 1.7967 1.6242 1.6898 1.7627 1.7137 1.6058 1.7036 1.6720 1.6573 1.5709 1.4522 1.3987 1.4709 1.4950 1.4509 1.4101 1.4447 1.5208 1.3596 1.3051 1.3249 1.2462 1.1103 0.9620 0.9756 0.7420 0.8774 0.7854 0.7360 0.7239 0.7413 0.7314 0.6949 0.6302 0.6309 0.5590 0.5724 0.4441 0.5010 0.5692 0.5132 0.4376 0.4905 0.4565 0.3124 0.3812 0.3762 0.3585
2.0230 1.8720 1.6930 1.7748 1.6994 1.6380 1.6865 1.5134 1.6010 1.6573 1.7107 1.5586 1.4872 1.5131 1.5629 1.4949 1.4687 1.4196 1.4594 1.3657 1.3300 1.3295 1.4038 1.3155 1.2417 1.1150 1.0120 0.8351 0.9195 0.7704 0.7466 0.8193 0.8641 0.7003 0.7263 0.6764 0.6914 0.6055 0.5433 0.4602 0.5453 0.5509 0.5215 0.5177 0.5530 0.4119 0.4370 0.4751 0.4333 0.3764
1.8311 1.7874 1.6412 1.6110 1.6038 1.6979 1.6265 1.6870 1.6719 1.5709 1.5586 1.3345 1.4307 1.4186 1.3829 1.3974 1.3809 1.3043 1.3799 1.4056 1.2629 1.3064 1.3269 1.2242 1.1127 0.9782 0.8674 0.7642 0.7675 0.6517 0.7616 0.7047 0.6711 0.6449 0.5620 0.6410 0.6975 0.5571 0.5854 0.4938 0.4728 0.5667 0.5131 0.5428 0.5578 0.5489 0.4454 0.3747 0.4659 0.4045
1.6769 1.8356 1.5983 1.6113 1.5254 1.5272 1.5709 1.4806 1.5342 1.4522 1.4872 1.4307 1.4292 1.3916 1.4605 1.5193 1.4022 1.3247 1.4204 1.4656 1.4559 1.3055 1.2666 1.2636 1.0252 1.0981 0.9989 0.8308 0.8938 0.5516 0.7997 0.7703 0.6729 0.7280 0.6656 0.6011 0.6114 0.6093 0.5701 0.4855 0.4344 0.5265 0.4587 0.4686 0.5117 0.4700 0.3769 0.4812 0.4470 0.4887
1.8127 1.7508 1.5590 1.5508 1.5509 1.5906 1.6308 1.4480 1.5328 1.3987 1.5131 1.4186 1.3916 1.4487 1.4165 1.4665 1.3144 1.2794 1.3368 1.3674 1.3451 1.5027 1.4329 1.3609 1.1193 1.0652 0.8625 0.7981 0.7772 0.8704 0.8476 0.7186 0.7001 0.6799 0.7383 0.7395 0.5786 0.6613 0.5559 0.5162 0.5662 0.4878 0.4791 0.4397 0.5561 0.4609 0.4866 0.5027 0.4546 0.5342
1.6543 1.6334 1.6384 1.6305 1.4392 1.4996 1.5392 1.4537 1.4796 1.4709 1.5629 1.3829 1.4605 1.4165 1.5141 1.4667 1.3779 1.3456 1.3543 1.3939 1.4145 1.3463 1.2537 1.2584 1.1449 1.0366 0.9357 0.8372 0.8399 0.7634 0.7412 0.7448 0.7667 0.7826 0.7547 0.7331 0.6779 0.6987 0.6565 0.5089 0.5587 0.4875 0.5352 0.4505 0.5537 0.5305 0.4056 0.5436 0.5983 0.4170
1.5168 1.5522 1.5915 1.5685 1.4947 1.4518 1.5448 1.3371 1.4384 1.4950 1.4949 1.3974 1.5193 1.4665 1.4667 1.4724 1.4002 1.4063 1.4404 1.4511 1.5282 1.4215 1.5207 1.2474 1.1190 1.0470 0.8995 0.7594 0.8641 0.8746 0.7683 0.6962 0.6923 0.6280 0.6397 0.6748 0.7358 0.6636 0.7037 0.5585 0.6503 0.5879 0.6351 0.5911 0.6164 0.5777 0.4680 0.5462 0.5617 0.5891
1.8312 1.6722 1.5198 1.5914 1.4694 1.4770 1.4456 1.3753 1.3798 1.4509 1.4687 1.3809 1.4022 1.3144 1.3779 1.4002 1.3891 1.3371 1.3627 1.2930 1.4644 1.3803 1.4429 1.3981 1.0798 1.1361 0.9841 0.8574 0.8526 0.8735 0.7350 0.8792 0.8244 0.7754 0.7853 0.8122 0.7846 0.6538 0.6500 0.5432 0.5487 0.6020 0.5800 0.6356 0.5966 0.5399 0.5307 0.5819 0.5208 0.6323
1.6503 1.6493 1.5493 1.5021 1.3848 1.4353 1.5417 1.4324 1.3620 1.4101 1.4196 1.3043 1.3247 1.2794 1.3456 1.4063 1.3371 1.3455 1.4195 1.3588 1.5305 1.3740 1.6452 1.5621 1.2502 1.0571 1.0014 0.8826 0.9569 0.8320 0.9135 0.6960 0.6010 0.6853 0.6917 0.7257 0.6981 0.7697 0.5525 0.7328 0.6432 0.6482 0.6148 0.6895 0.7415 0.6396 0.4971 0.5486 0.5967 0.6076
1.5367 1.5980 1.4918 1.5948 1.4608 1.4297 1.4892 1.4197 1.3733 1.4447 1.4594 1.3799 1.4204 1.3368 1.3543 1.4404 1.3627 1.4195 1.3836 1.3612 1.4472 1.1887 1.4308 1.4695 1.1592 1.1660 1.0918 0.9928 1.0001 0.8928 0.8315 0.7890 0.7798 0.7632 0.6663 0.8090 0.8276 0.7310 0.7503 0.7098 0.7136 0.6820 0.7304 0.7167 0.7967 0.6503 0.7085 0.6153 0.5797 0.6976
1.5781 1.4834 1.5406 1.4526 1.4236 1.5078 1.4491 1.3494 1.3797 1.5208 1.3657 1.4056 1.4656 1.3674 1.3939 1.4511 1.2930 1.3588 1.3612 1.2101 1.3307 1.4609 1.4332 1.3322 1.1166 1.0436 1.1195 1.0262 0.9909 0.9351 0.9966 0.8047 0.8784 0.8331 0.7627 0.8832 0.8180 0.8686 0.7402 0.7090 0.7222 0.7320 0.7910 0.7457 0.7659 0.7409 0.6787 0.7573 0.6821 0.6611
1.5140 1.4100 1.4672 1.4367 1.4612 1.3547 1.4501 1.3157 1.3302 1.3596 1.3300 1.2629 1.4559 1.3451 1.4145 1.5282 1.4644 1.5305 1.4472 1.3307 1.3930 1.4587 1.5331 1.5471 1.4128 1.1640 1.1338 0.9968 1.0304 1.0468 0.9263 0.8373 0.8659 0.7893 0.7146 0.8364 0.8608 0.8032 0.7691 0.8006 0.7528 0.7747 0.8572 0.8355 0.8548 0.8289 0.7847 0.7544 0.7338 0.8450
1.4432 1.3388 1.3886 1.3109 1.3090 1.2642 1.4558 1.3938 1.3461 1.3051 1.3295 1.3064 1.3055 1.5027 1.3463 1.4215 1.3803 1.3740 1.1887 1.4609 1.4587 1.5126 1.5544 1.4159 1.2477 0.9878 1.0021 0.9805 0.9797 0.9240 0.9383 0.8238 0.9310 0.7995 0.7628 0.8785 0.9454 0.9299 0.8858 0.7878 0.8144 0.8018 0.9294 0.7734 0.9304 0.8543 0.9332 0.8177 0.7689 0.7797
1.3049 1.3110 1.3710 1.2273 1.2978 1.2770 1.3788 1.3198 1.2892 1.3249 1.4038 1.3269 1.2666 1.4329 1.2537 1.5207 1.4429 1.6452 1.4308 1.4332 1.5331 1.5544 1.9070 1.5311 1.6150 1.3979 1.2614 1.0995 1.2570 1.0999 1.0436 0.9243 1.0652 0.9681 0.8860 0.9689 1.0569 1.0123 0.8547 0.9920 0.8331 1.1962 0.9893 0.9594 1.1419 0.9694 0.8748 0.7615 0.9770 0.9564
1.2966 1.2943 1.3482 1.3687 1.2843 1.2116 1.3806 1.1084 1.2216 1.2462 1.3155 1.2242 1.2636 1.3609 1.2584 1.2474 1.3981 1.5621 1.4695 1.3322 1.5471 1.4159 1.5311 2.0301 2.0362 1.7084 1.7215 1.2603 1.5098 1.1236 1.2406 1.2654 1.2571 1.1701 1.2723 1.2595 1.4538 1.1217 0.9960 1.0867 0.9911 1.3220 1.2053 1.0935 1.2119 1.2005 1.1403 0.9989 1.1567 1.2119
1.3244 1.1967 1.2219 1.1749 1.0901 1.0687 1.0448 0.8895 0.9581 1.1103 1.2417 1.1127 1.0252 1.1193 1.1449 1.1190 1.0798 1.2502 1.1592 1.1166 1.4128 1.2477 1.6150 2.0362 1.8762 1.7964 1.7479 1.5645 1.5302 1.4806 1.3290 1.4522 1.4026 1.3587 1.5603 1.4183 1.4764 1.3070 1.1662 1.1426 1.1173 1.3211 1.1582 1.1370 1.3623 1.1900 1.0678 0.9552 1.1643 1.4841
1.1411 1.1048 1.1531 1.1231 0.9162 0.9349 0.9920 0.8612 0.8679 0.9620 1.1150 0.9782 1.0981 1.0652 1.0366 1.0470 1.1361 1.0571 1.1660 1.0436 1.1640 0.9878 1.3979 1.7084 1.7964 1.7434 1.5685 1.5257 1.6821 1.5370 1.3466 1.5001 1.4779 1.3949 1.5149 1.4670 1.5685 1.3842 1.2737 1.2595 1.3619 1.4581 1.2361 1.2143 1.4087 1.2988 1.3215 1.1216 1.3755 1.5472
0.9556 0.9494 0.9053 0.9045 0.8080 0.8405 0.8820 0.7457 0.8630 0.9756 1.0120 0.8674 0.9989 0.8625 0.9357 0.8995 0.9841 1.0014 1.0918 1.1195 1.1338 1.0021 1.2614 1.7215 1.7479 1.5685 1.7488 1.4387 1.5962 1.4175 1.3665 1.5298 1.4229 1.4316 1.5738 1.5924 1.6265 1.3080 1.2719 1.3974 1.4553 1.3015 1.2592 1.2295 1.2846 1.2443 1.2279 1.1961 1.3252 1.3384
0.7008 0.7278 0.7092 0.7784 0.7181 0.7002 0.7956 0.6935 0.7952 0.7420 0.8351 0.7642 0.8308 0.7981 0.8372 0.7594 0.8574 0.8826 0.9928 1.0262 0.9968 0.9805 1.0995 1.2603 1.5645 1.5257 1.4387 1.3335 1.4906 1.3517 1.3117 1.4649 1.3947 1.2391 1.1886 1.3507 1.4858 1.2172 1.2776 1.2261 1.2364 1.2933 1.1922 1.1579 1.2596 1.3304 1.2430 1.2021 1.3014 1.4208
0.8055 0.8823 0.9374 0.7571 0.8007 0.7248 0.8789 0.7538 0.7015 0.8774 0.9195 0.7675 0.8938 0.7772 0.8399 0.8641 0.8526 0.9569 1.0001 0.9909 1.0304 0.9797 1.2570 1.5098 1.5302 1.6821 1.5962 1.4906 1.6006 1.5144 1.4023 1.5074 1.4698 1.4717 1.4058 1.4726 1.4981 1.3496 1.3062 1.2653 1.2804 1.4579 1.3090 1.2744 1.4318 1.2515 1.3612 1.3655 1.5754 1.4736
0.5977 0.6372 0.6989 0.6947 0.7030 0.6337 0.7621 0.7216 0.5841 0.7854 0.7704 0.6517 0.5516 0.8704 0.7634 0.8746 0.8735 0.8320 0.8928 0.9351 1.0468 0.9240 1.0999 1.1236 1.4806 1.5370 1.4175 1.3517 1.5144 1.3462 1.3065 1.4863 1.2915 1.4029 1.3815 1.3342 1.3927 1.2820 1.2546 1.2660 1.2464 1.3287 1.2134 1.2135 1.3254 1.3098 1.3131 1.4078 1.3729 1.4781
0.6741 0.7201 0.6669 0.6791 0.6838 0.7197 0.7222 0.7361 0.6821 0.7360 0.7466 0.7616 0.7997 0.8476 0.7412 0.7683 0.7350 0.9135 0.8315 0.9966 0.9263 0.9383 1.0436 1.2406 1.3290 1.3466 1.3665 1.3117 1.4023 1.3065 1.2319 1.3240 1.3008 1.2500 1.3102 1.4239 1.4944 1.3058 1.3824 1.4379 1.4051 1.3710 1.3553 1.4620 1.3389 1.4481 1.4454 1.4465 1.4585 1.6253
0.6475 0.6567 0.7074 0.6701 0.7352 0.6680 0.7610 0.7034 0.6498 0.7239 0.8193 0.7047 0.7703 0.7186 0.7448 0.6962 0.8792 0.6960 0.7890 0.8047 0.8373 0.8238 0.9243 1.2654 1.4522 1.5001 1.5298 1.4649 1.5074 1.4863 1.3240 1.4993 1.3519 1.3537 1.5352 1.3581 1.4347 1.4084 1.2946 1.3046 1.3979 1.3393 1.2624 1.3708 1.3496 1.3521 1.5048 1.3768 1.3708 1.5882
0.6109 0.7159 0.7260 0.6546 0.7104 0.6813 0.7566 0.6864 0.6697 0.7413 0.8641 0.6711 0.6729 0.7001 0.7667 0.6923 0.8244 0.6010 0.7798 0.8784 0.8659 0.9310 1.0652 1.2571 1.4026 1.4779 1.4229 1.3947 1.4698 1.2915 1.3008 1.3519 1.5841 1.3523 1.5790 1.4308 1.4655 1.3641 1.3841 1.3219 1.3511 1.4082 1.3367 1.3488 1.4114 1.4858 1.4610 1.5439 1.5459 1.6359
0.5352 0.6248 0.5530 0.5976 0.6017 0.5508 0.5890 0.5681 0.6773 0.7314 0.7003 0.6449 0.7280 0.6799 0.7826 0.6280 0.7754 0.6853 0.7632 0.8331 0.7893 0.7995 0.9681 1.1701 1.3587 1.3949 1.4316 1.2391 1.4717 1.4029 1.2500 1.3537 1.3523 1.2298 1.3351 1.3658 1.4724 1.3736 1.4142 1.3714 1.4500 1.5327 1.4073 1.3656 1.4178 1.4875 1.4380 1.4687 1.4413 1.5075
0.4280 0.6332 0.6893 0.7126 0.7240 0.6122 0.6984 0.6655 0.7028 0.6949 0.7263 0.5620 0.6656 0.7383 0.7547 0.6397 0.7853 0.6917 0.6663 0.7627 0.7146 0.7628 0.8860 1.2723 1.5603 1.5149 1.5738 1.1886 1.4058 1.3815 1.3102 1.5352 1.5790 1.3351 1.3944 1.5630 1.6005 1.4500 1.5030 1.4538 1.3714 1.4909 1.4027 1.4432 1.3977 1.4431 1.5606 1.3894 1.4861 1.6293
0.4128 0.5714 0.5686 0.6258 0.6215 0.5716 0.6110 0.5967 0.6172 0.6302 0.6764 0.6410 0.6011 0.7395 0.7331 0.6748 0.8122 0.7257 0.8090 0.8832 0.8364 0.8785 0.9689 1.2595 1.4183 1.4670 1.5924 1.3507 1.4726 1.3342 1.4239 1.3581 1.4308 1.3658 1.5630 1.4842 1.5668 1.3144 1.4700 1.4378 1.3444 1.6032 1.4346 1.4796 1.5247 1.5447 1.5409 1.3948 1.3792 1.7162
0.5892 0.6548 0.6367 0.6687 0.6277 0.5493 0.6021 0.5564 0.5714 0.6309 0.6914 0.6975 0.6114 0.5786 0.6779 0.7358 0.7846 0.6981 0.8276 0.8180 0.8608 0.9454 1.0569 1.4538 1.4764 1.5685 1.6265 1.4858 1.4981 1.3927 1.4944 1.4347 1.4655 1.4724 1.6005 1.5668 1.6942 1.4836 1.4916 1.3885 1.4888 1.4808 1.4816 1.4448 1.5886 1.4835 1.4318 1.4783 1.5998 1.7224
0.4854 0.4535 0.5199 0.4742 0.4504 0.4679 0.5504 0.4244 0.5859 0.5590 0.6055 0.5571 0.6093 0.6613 0.6987 0.6636 0.6538 0.7697 0.7310 0.8686 0.8032 0.9299 1.0123 1.1217 1.3070 1.3842 1.3080 1.2172 1.3496 1.2820 1.3058 1.4084 1.3641 1.3736 1.4500 1.3144 1.4836 1.3710 1.4360 1.3543 1.4266 1.4737 1.4149 1.4754 1.5004 1.5673 1.5085 1.5558 1.6175 1.8226
0.3385 0.4305 0.5153 0.4758 0.4092 0.4533 0.4939 0.4199 0.5061 0.5724 0.5433 0.5854 0.5701 0.5559 0.6565 0.7037 0.6500 0.5525 0.7503 0.7402 0.7691 0.8858 0.8547 0.9960 1.1662 1.2737 1.2719 1.2776 1.3062 1.2546 1.3824 1.2946 1.3841 1.4142 1.5030 1.4700 1.4916 1.4360 1.4877 1.3674 1.4324 1.4086 1.4843 1.4085 1.4699 1.4724 1.4688 1.5673 1.5770 1.6260
0.4712 0.4615 0.5559 0.5162 0.4033 0.5646 0.4775 0.4443 0.4894 0.4441 0.4602 0.4938 0.4855 0.5162 0.5089 0.5585 0.5432 0.7328 0.7098 0.7090 0.8006 0.7878 0.9920 1.0867 1.1426 1.2595 1.3974 1.2261 1.2653 1.2660 1.4379 1.3046 1.3219 1.3714 1.4538 1.4378 1.3885 1.3543 1.3674 1.3750 1.4312 1.4324 1.4525 1.4762 1.5317 1.5920 1.6444 1.6599 1.6484 1.8253
0.3432 0.4476 0.5197 0.3925 0.3773 0.4226 0.4778 0.5192 0.5637 0.5010 0.5453 0.4728 0.4344 0.5662 0.5587 0.6503 0.5487 0.6432 0.7136 0.7222 0.7528 0.8144 0.8331 0.9911 1.1173 1.3619 1.4553 1.2364 1.2804 1.2464 1.4051 1.3979 1.3511 1.4500 1.3714 1.3444 1.4888 1.4266 1.4324 1.4312 1.6100 1.5331 1.5161 1.4535 1.5634 1.5705 1.5231 1.4744 1.6032 1.9229
0.4914 0.4295 0.5119 0.5159 0.4480 0.4872 0.5218 0.4749 0.5078 0.5692 0.5509 0.5667 0.5265 0.4878 0.4875 0.5879 0.6020 0.6482 0.6820 0.7320 0.7747 0.8018 1.1962 1.3220 1.3211 1.4581 1.3015 1.2933 1.4579 1.3287 1.3710 1.3393 1.4082 1.5327 1.4909 1.6032 1.4808 1.4737 1.4086 1.4324 1.5331 1.5327 1.5613 1.5182 1.6348 1.5454 1.5164 1.6139 1.7718 2.0459
0.3154 0.3869 0.4490 0.3601 0.3833 0.4804 0.4557 0.4319 0.3935 0.5132 0.5215 0.5131 0.4587 0.4791 0.5352 0.6351 0.5800 0.6148 0.7304 0.7910 0.8572 0.9294 0.9893 1.2053 1.1582 1.2361 1.2592 1.1922 1.3090 1.2134 1.3553 1.2624 1.3367 1.4073 1.4027 1.4346 1.4816 1.4149 1.4843 1.4525 1.5161 1.5613 1.4774 1.4807 1.6599 1.6616 1.6864 1.7583 1.7884 1.8749
0.3610 0.3342 0.3706 0.4021 0.3869 0.3862 0.3747 0.3710 0.3015 0.4376 0.5177 0.5428 0.4686 0.4397 0.4505 0.5911 0.6356 0.6895 0.7167 0.7457 0.8355 0.7734 0.9594 1.0935 1.1370 1.2143 1.2295 1.1579 1.2744 1.2135 1.4620 1.3708 1.3488 1.3656 1.4432 1.4796 1.4448 1.4754 1.4085 1.4762 1.4535 1.5182 1.4807 1.6124 1.5769 1.6564 1.6680 1.7373 1.7715 1.9771
0.3652 0.3832 0.4068 0.3803 0.3236 0.4760 0.3342 0.3588 0.3900 0.4905 0.5530 0.5578 0.5117 0.5561 0.5537 0.6164 0.5966 0.7415 0.7967 0.7659 0.8548 0.9304 1.1419 1.2119 1.3623 1.4087 1.2846 1.2596 1.4318 1.3254 1.3389 1.3496 1.4114 1.4178 1.3977 1.5247 1.5886 1.5004 1.4699 1.5317 1.5634 1.6348 1.6599 1.5769 1.8156 1.7147 1.6853 1.8247 1.9097 1.9605
0.2598 0.2946 0.3748 0.2808 0.3331 0.4162 0.3743 0.3490 0.3635 0.4565 0.4119 0.5489 0.4700 0.4609 0.5305 0.5777 0.5399 0.6396 0.6503 0.7409 0.8289 0.8543 0.9694 1.2005 1.1900 1.2988 1.2443 1.3304 1.2515 1.3098 1.4481 1.3521 1.4858 1.4875 1.4431 1.5447 1.4835 1.5673 1.4724 1.5920 1.5705 1.5454 1.6616 1.6564 1.7147 1.5732 1.6182 1.7304 1.8774 1.8846
0.3486 0.3223 0.2832 0.2776 0.2591 0.3437 0.3758 0.3205 0.3923 0.3124 0.4370 0.4454 0.3769 0.4866 0.4056 0.4680 0.5307 0.4971 0.7085 0.6787 0.7847 0.9332 0.8748 1.1403 1.0678 1.3215 1.2279 1.2430 1.3612 1.3131 1.4454 1.5048 1.4610 1.4380 1.5606 1.5409 1.4318 1.5085 1.4688 1.6444 1.5231 1.5164 1.6864 1.6680 1.6853 1.6182 1.7049 1.8380 1.8051 1.7724
0.2400 0.3042 0.3638 0.3097 0.3961 0.3180 0.4262 0.4374 0.3518 0.3812 0.4751 0.3747 0.4812 0.5027 0.5436 0.5462 0.5819 0.5486 0.6153 0.7573 0.7544 0.8177 0.7615 0.9989 0.9552 1.1216 1.1961 1.2021 1.3655 1.4078 1.4465 1.3768 1.5439 1.4687 1.3894 1.3948 1.4783 1.5558 1.5673 1.6599 1.4744 1.6139 1.7583 1.7373 1.8247 1.7304 1.8380 1.8895 1.9902 2.0791
0.2985 0.2961 0.3300 0.2680 0.2964 0.3807 0.4093 0.4604 0.4063 0.3762 0.4333 0.4659 0.4470 0.4546 0.5983 0.5617 0.5208 0.5967 0.5797 0.6821 0.7338 0.7689 0.9770 1.1567 1.1643 1.3755 1.3252 1.3014 1.5754 1.3729 1.4585 1.3708 1.5459 1.4413 1.4861 1.3792 1.5998 1.6175 1.5770 1.6484 1.6032 1.7718 1.7884 1.7715 1.9097 1.8774 1.8051 1.9902 1.9647 2.1468
0.2017 0.2359 0.2150 0.3073 0.2963 0.2878 0.3565 0.3515 0.3435 0.3585 0.3764 0.4045 0.4887 0.5342 0.4170 0.5891 0.6323 0.6076 0.6976 0.6611 0.8450 0.7797 0.9564 1.2119 1.4841 1.5472 1.3384 1.4208 1.4736 1.4781 1.6253 1.5882 1.6359 1.5075 1.6293 1.7162 1.7224 1.8226 1.6260 1.8253 1.9229 2.0459 1.8749 1.9771 1.9605 1.8846 1.7724 2.0791 2.1468 2.4749
