# Supplementary material for: Multiscale modelling of chromatin 4D organization in SARS-CoV-2 infected cells
Source: Nat Commun. 2024 May 13;15:4014. doi: 10.1038/s41467-024-48370-6 (PMC11091192; doi:10.1038/s41467-024-48370-6)
Supplement: Supplementary file 11 — Source Data [file 41467_2024_48370_MOESM11_ESM.zip › Source_Data/Supp_Fig_4/Saddle-Plot_best_combination_SARS-CoV-2_Condition.txt]

2.2439 2.1314 2.2619 2.1324 2.1503 2.0554 1.9768 2.0148 1.9058 1.7944 1.8705 1.6790 1.5684 1.6606 1.5192 1.4179 1.7020 1.5091 1.4511 1.4435 1.4285 1.3574 1.2119 1.1928 1.2362 1.1151 0.9589 0.7683 0.8392 0.6522 0.7278 0.7200 0.6840 0.6624 0.4841 0.5101 0.6047 0.4968 0.3862 0.5667 0.4019 0.4915 0.3803 0.4253 0.4133 0.2668 0.4006 0.3132 0.3216 0.2465
2.1314 2.0662 2.0079 1.9759 1.8811 1.8879 1.8073 1.7364 1.7131 1.7222 1.7267 1.7011 1.7550 1.6395 1.5572 1.4845 1.5680 1.5393 1.5311 1.4073 1.3459 1.3260 1.2455 1.2346 1.1458 1.0809 0.9760 0.8070 0.9233 0.7160 0.7715 0.7674 0.8031 0.7399 0.6921 0.6528 0.6692 0.5110 0.5130 0.5436 0.5020 0.4610 0.4585 0.4079 0.4331 0.3479 0.3898 0.3883 0.3981 0.2986
2.2619 2.0079 2.1157 1.8685 1.8954 1.7449 1.8450 1.6773 1.6438 1.7157 1.5843 1.5422 1.4995 1.4458 1.5492 1.5092 1.4584 1.4533 1.4511 1.4245 1.3781 1.3698 1.3275 1.2452 1.1648 1.1487 0.9351 0.7973 0.9621 0.8115 0.7306 0.7597 0.8051 0.6680 0.7699 0.6297 0.6441 0.5550 0.5762 0.6212 0.5572 0.5597 0.5314 0.4616 0.4557 0.4154 0.3399 0.4619 0.3933 0.2859
2.1324 1.9759 1.8685 1.8072 1.7682 1.8240 1.7598 1.7360 1.5074 1.5151 1.6855 1.5074 1.5025 1.4653 1.5696 1.4433 1.5112 1.4199 1.4929 1.3916 1.3765 1.3008 1.2176 1.2953 1.1331 1.1826 0.9150 0.8400 0.7877 0.7864 0.7687 0.7401 0.7710 0.7275 0.8092 0.7129 0.7108 0.5748 0.5444 0.6298 0.4853 0.5499 0.4441 0.4918 0.4209 0.3704 0.3412 0.3881 0.3464 0.3530
2.1503 1.8811 1.8954 1.7682 1.8156 1.8021 1.6787 1.6609 1.5654 1.6415 1.5979 1.4603 1.4321 1.4773 1.4041 1.4064 1.4220 1.3192 1.3996 1.4076 1.3961 1.2947 1.2637 1.2389 1.0961 0.9468 0.8542 0.7932 0.8581 0.7846 0.7742 0.8230 0.8378 0.6930 0.7738 0.6972 0.7133 0.5373 0.5040 0.5004 0.4660 0.5388 0.4741 0.4688 0.4126 0.4416 0.3661 0.4949 0.4019 0.3502
2.0554 1.8879 1.7449 1.8240 1.8021 1.7093 1.7304 1.6639 1.5594 1.6595 1.5637 1.5302 1.4037 1.4985 1.4411 1.3787 1.3968 1.4018 1.3757 1.4405 1.2961 1.2554 1.2564 1.1815 1.0508 0.9832 0.8946 0.7626 0.7806 0.7164 0.7833 0.7603 0.7691 0.6404 0.7163 0.6660 0.6388 0.5618 0.5367 0.6743 0.5018 0.5781 0.5652 0.5147 0.5659 0.5345 0.4409 0.4225 0.4707 0.3473
1.9768 1.8073 1.8450 1.7598 1.6787 1.7304 1.6876 1.5994 1.5794 1.6345 1.6084 1.5299 1.4904 1.5778 1.5108 1.4692 1.4262 1.4651 1.4503 1.4084 1.4237 1.4005 1.3116 1.3267 1.0605 1.0132 0.9418 0.8765 0.9134 0.8710 0.7851 0.8402 0.8235 0.6986 0.7640 0.6756 0.6602 0.6421 0.5797 0.5750 0.5850 0.5899 0.5315 0.5100 0.4382 0.4625 0.4811 0.5365 0.4961 0.4296
2.0148 1.7364 1.6773 1.7360 1.6609 1.6639 1.5994 1.7426 1.5230 1.5551 1.4671 1.6116 1.3845 1.3791 1.4130 1.2936 1.3378 1.3982 1.3648 1.3466 1.2883 1.3865 1.3122 1.0921 0.9125 0.9390 0.8111 0.7909 0.8526 0.8590 0.8256 0.8439 0.8174 0.7168 0.7841 0.6831 0.6209 0.5220 0.5560 0.5615 0.5920 0.5589 0.5296 0.5059 0.4571 0.4599 0.4332 0.5310 0.5629 0.4270
1.9058 1.7131 1.6438 1.5074 1.5654 1.5594 1.5794 1.5230 1.5176 1.6404 1.5317 1.5808 1.4823 1.4761 1.4599 1.3945 1.3423 1.3412 1.3321 1.3478 1.2702 1.3017 1.2712 1.2029 0.9762 0.9291 0.9248 0.8643 0.7498 0.6743 0.7672 0.7311 0.7592 0.7612 0.7577 0.6836 0.6587 0.6698 0.5924 0.5816 0.6467 0.6317 0.4901 0.4119 0.4796 0.4399 0.5182 0.4521 0.4834 0.4055
1.7944 1.7222 1.7157 1.5151 1.6415 1.6595 1.6345 1.5551 1.6404 1.5460 1.5480 1.4844 1.3453 1.3481 1.4019 1.3936 1.3698 1.3624 1.3756 1.4502 1.3073 1.2738 1.2962 1.2163 1.1154 1.0065 1.0183 0.8026 0.9570 0.8638 0.7858 0.7943 0.8555 0.8046 0.7526 0.6992 0.7386 0.6527 0.6789 0.5651 0.6105 0.6760 0.5982 0.5501 0.5523 0.5218 0.3926 0.4653 0.4619 0.4134
1.8705 1.7267 1.5843 1.6855 1.5979 1.5637 1.6084 1.4671 1.5317 1.5480 1.6375 1.4916 1.4288 1.4666 1.5380 1.4096 1.4037 1.3350 1.3776 1.2786 1.3317 1.2965 1.3544 1.2681 1.2331 1.0811 1.0773 0.8923 0.9492 0.8528 0.7799 0.9000 0.9341 0.7651 0.7804 0.7161 0.7453 0.6772 0.6349 0.5602 0.6082 0.6487 0.6287 0.6280 0.6335 0.4984 0.5162 0.5718 0.5255 0.4621
1.6790 1.7011 1.5422 1.5074 1.4603 1.5302 1.5299 1.6116 1.5808 1.4844 1.4916 1.2880 1.3714 1.4015 1.3781 1.3287 1.3147 1.2974 1.3242 1.3865 1.2362 1.3243 1.2985 1.2092 1.0989 0.9676 0.9040 0.8323 0.8308 0.6997 0.7769 0.7646 0.7218 0.6886 0.6163 0.6750 0.7727 0.6251 0.6513 0.5954 0.5649 0.6092 0.6305 0.6197 0.6217 0.6312 0.5284 0.4570 0.5658 0.5059
1.5684 1.7550 1.4995 1.5025 1.4321 1.4037 1.4904 1.3845 1.4823 1.3453 1.4288 1.3714 1.3874 1.3355 1.3861 1.4289 1.3346 1.3141 1.3707 1.3812 1.4369 1.2697 1.2464 1.2632 1.0608 1.1154 1.0648 0.8970 0.9662 0.6259 0.8402 0.8200 0.7526 0.7653 0.7134 0.6437 0.6758 0.6618 0.6686 0.5785 0.5097 0.6204 0.5491 0.5518 0.6101 0.5841 0.4680 0.5329 0.5195 0.5693
1.6606 1.6395 1.4458 1.4653 1.4773 1.4985 1.5778 1.3791 1.4761 1.3481 1.4666 1.4015 1.3355 1.4474 1.4204 1.4095 1.3186 1.2828 1.2966 1.3286 1.2606 1.4559 1.3422 1.2656 1.1195 1.0480 0.8817 0.8399 0.8267 0.9337 0.8994 0.7716 0.7597 0.7607 0.7940 0.8071 0.6661 0.7513 0.6297 0.6123 0.6686 0.5774 0.5768 0.5659 0.6601 0.5777 0.5763 0.6045 0.5274 0.5988
1.5192 1.5572 1.5492 1.5696 1.4041 1.4411 1.5108 1.4130 1.4599 1.4019 1.5380 1.3781 1.3861 1.4204 1.4417 1.3895 1.3272 1.2968 1.2972 1.3215 1.3600 1.3004 1.2202 1.2150 1.1533 1.0569 0.9959 0.8791 0.8868 0.8438 0.8046 0.7947 0.8051 0.8545 0.8294 0.8089 0.7153 0.7964 0.7513 0.6114 0.6498 0.5888 0.6635 0.5831 0.6520 0.6517 0.5082 0.6500 0.6815 0.5011
1.4179 1.4845 1.5092 1.4433 1.4064 1.3787 1.4692 1.2936 1.3945 1.3936 1.4096 1.3287 1.4289 1.4095 1.3895 1.4002 1.3641 1.3306 1.3747 1.3606 1.4296 1.3361 1.4401 1.2009 1.0929 1.0289 0.9084 0.7937 0.9346 0.9317 0.8132 0.7519 0.7585 0.6603 0.6666 0.7470 0.7919 0.7042 0.7797 0.6132 0.7093 0.6286 0.7321 0.6535 0.6888 0.6744 0.5472 0.5858 0.6366 0.6529
1.7020 1.5680 1.4584 1.5112 1.4220 1.3968 1.4262 1.3378 1.3423 1.3698 1.4037 1.3147 1.3346 1.3186 1.3272 1.3641 1.3192 1.3097 1.3405 1.2505 1.4262 1.3422 1.4068 1.3175 1.0840 1.1311 0.9961 0.8793 0.9736 0.9626 0.8156 0.9408 0.9379 0.8290 0.8651 0.8588 0.8035 0.7357 0.7600 0.6383 0.6295 0.6553 0.6644 0.6789 0.7064 0.6589 0.6470 0.6789 0.6133 0.6717
1.5091 1.5393 1.4533 1.4199 1.3192 1.4018 1.4651 1.3982 1.3412 1.3624 1.3350 1.2974 1.3141 1.2828 1.2968 1.3306 1.3097 1.2852 1.3703 1.3173 1.4023 1.3328 1.5290 1.4533 1.2646 1.0032 1.0309 0.8976 0.9903 0.8589 0.9919 0.7126 0.6640 0.7462 0.7666 0.7703 0.7512 0.8492 0.6342 0.8535 0.7330 0.7127 0.7039 0.7532 0.8189 0.7885 0.5583 0.6386 0.6435 0.6640
1.4511 1.5311 1.4511 1.4929 1.3996 1.3757 1.4503 1.3648 1.3321 1.3756 1.3776 1.3242 1.3707 1.2966 1.2972 1.3747 1.3405 1.3703 1.2792 1.2930 1.4076 1.1696 1.3162 1.3538 1.0883 1.1041 1.0859 0.9777 1.0286 0.9522 0.8636 0.8293 0.8495 0.8379 0.7252 0.8631 0.8710 0.7995 0.7908 0.7685 0.7797 0.7080 0.8205 0.7576 0.8659 0.7457 0.8068 0.7062 0.6397 0.7677
1.4435 1.4073 1.4245 1.3916 1.4076 1.4405 1.4084 1.3466 1.3478 1.4502 1.2786 1.3865 1.3812 1.3286 1.3215 1.3606 1.2505 1.3173 1.2930 1.1939 1.2690 1.3300 1.3345 1.2738 1.1067 1.0137 1.1034 1.0083 1.0156 0.9546 1.0012 0.8386 0.8997 0.8721 0.8072 0.9026 0.8934 0.9279 0.7477 0.7861 0.8102 0.7870 0.8922 0.8031 0.8159 0.8305 0.7566 0.7975 0.7302 0.7031
1.4285 1.3459 1.3781 1.3765 1.3961 1.2961 1.4237 1.2883 1.2702 1.3073 1.3317 1.2362 1.4369 1.2606 1.3600 1.4296 1.4262 1.4023 1.4076 1.2690 1.2896 1.3671 1.4380 1.4206 1.3212 1.1325 1.0756 1.0384 1.0329 1.0528 0.9767 0.8640 0.8551 0.8045 0.7324 0.9066 0.9049 0.8682 0.8378 0.9026 0.8331 0.8263 0.9354 0.9044 0.9206 0.8909 0.8451 0.8058 0.7450 0.9238
1.3574 1.3260 1.3698 1.3008 1.2947 1.2554 1.4005 1.3865 1.3017 1.2738 1.2965 1.3243 1.2697 1.4559 1.3004 1.3361 1.3422 1.3328 1.1696 1.3300 1.3671 1.4094 1.4410 1.3733 1.1922 0.9924 0.9920 0.9997 0.9527 0.9136 0.9394 0.8482 0.9152 0.8246 0.8278 0.9381 1.0264 1.0323 0.9710 0.8543 0.9152 0.8299 1.0192 0.8654 1.0100 0.9257 0.9852 0.9120 0.8283 0.8443
1.2119 1.2455 1.3275 1.2176 1.2637 1.2564 1.3116 1.3122 1.2712 1.2962 1.3544 1.2985 1.2464 1.3422 1.2202 1.4401 1.4068 1.5290 1.3162 1.3345 1.4380 1.4410 1.7199 1.4121 1.4733 1.3216 1.1679 1.1072 1.1873 1.0834 1.0577 0.9463 1.0455 1.0019 0.9194 1.0305 1.0554 1.0554 0.9471 1.0479 0.9175 1.2139 1.0240 1.0315 1.1307 0.9959 0.8917 0.7726 0.9627 0.9680
1.1928 1.2346 1.2452 1.2953 1.2389 1.1815 1.3267 1.0921 1.2029 1.2163 1.2681 1.2092 1.2632 1.2656 1.2150 1.2009 1.3175 1.4533 1.3538 1.2738 1.4206 1.3733 1.4121 1.7453 1.7062 1.5126 1.4767 1.2096 1.3459 1.0930 1.1868 1.1823 1.1421 1.1558 1.2035 1.2378 1.3154 1.1684 1.0004 1.0815 1.0019 1.2278 1.1571 1.0870 1.1645 1.1766 1.1031 1.0113 1.1173 1.1564
1.2362 1.1458 1.1648 1.1331 1.0961 1.0508 1.0605 0.9125 0.9762 1.1154 1.2331 1.0989 1.0608 1.1195 1.1533 1.0929 1.0840 1.2646 1.0883 1.1067 1.3212 1.1922 1.4733 1.7062 1.7167 1.6590 1.5764 1.4814 1.4198 1.3687 1.2833 1.3632 1.3382 1.2738 1.4495 1.3744 1.3544 1.2863 1.1709 1.1596 1.1078 1.2261 1.1285 1.1029 1.2591 1.1583 1.0128 0.9381 1.0800 1.3700
1.1151 1.0809 1.1487 1.1826 0.9468 0.9832 1.0132 0.9390 0.9291 1.0065 1.0811 0.9676 1.1154 1.0480 1.0569 1.0289 1.1311 1.0032 1.1041 1.0137 1.1325 0.9924 1.3216 1.5126 1.6590 1.5748 1.4621 1.4836 1.5696 1.4691 1.3413 1.4324 1.3960 1.3247 1.4369 1.4067 1.4428 1.3346 1.2200 1.2246 1.3023 1.3513 1.1983 1.1774 1.2799 1.2841 1.2447 1.0540 1.2323 1.4181
0.9589 0.9760 0.9351 0.9150 0.8542 0.8946 0.9418 0.8111 0.9248 1.0183 1.0773 0.9040 1.0648 0.8817 0.9959 0.9084 0.9961 1.0309 1.0859 1.1034 1.0756 0.9920 1.1679 1.4767 1.5764 1.4621 1.5834 1.3874 1.4993 1.3582 1.3325 1.4933 1.3786 1.3602 1.4760 1.5123 1.4932 1.2324 1.2083 1.3702 1.3881 1.2307 1.2166 1.1548 1.1958 1.1816 1.1475 1.0860 1.1944 1.2931
0.7683 0.8070 0.7973 0.8400 0.7932 0.7626 0.8765 0.7909 0.8643 0.8026 0.8923 0.8323 0.8970 0.8399 0.8791 0.7937 0.8793 0.8976 0.9777 1.0083 1.0384 0.9997 1.1072 1.2096 1.4814 1.4836 1.3874 1.3496 1.4374 1.3350 1.3416 1.4514 1.3532 1.2686 1.1787 1.3462 1.3938 1.1704 1.2093 1.1969 1.2026 1.2310 1.1518 1.1160 1.1695 1.2588 1.1758 1.1210 1.2050 1.3355
0.8392 0.9233 0.9621 0.7877 0.8581 0.7806 0.9134 0.8526 0.7498 0.9570 0.9492 0.8308 0.9662 0.8267 0.8868 0.9346 0.9736 0.9903 1.0286 1.0156 1.0329 0.9527 1.1873 1.3459 1.4198 1.5696 1.4993 1.4374 1.5230 1.4974 1.3571 1.4679 1.4419 1.4600 1.3760 1.4389 1.3904 1.2764 1.2259 1.2672 1.2287 1.3712 1.2924 1.2740 1.3309 1.1655 1.2725 1.2628 1.4850 1.3813
0.6522 0.7160 0.8115 0.7864 0.7846 0.7164 0.8710 0.8590 0.6743 0.8638 0.8528 0.6997 0.6259 0.9337 0.8438 0.9317 0.9626 0.8589 0.9522 0.9546 1.0528 0.9136 1.0834 1.0930 1.3687 1.4691 1.3582 1.3350 1.4974 1.3450 1.3180 1.5362 1.3027 1.4433 1.4110 1.3404 1.3609 1.2664 1.2275 1.2479 1.2572 1.2516 1.1631 1.1827 1.2537 1.2072 1.2600 1.3116 1.3132 1.3723
0.7278 0.7715 0.7306 0.7687 0.7742 0.7833 0.7851 0.8256 0.7672 0.7858 0.7799 0.7769 0.8402 0.8994 0.8046 0.8132 0.8156 0.9919 0.8636 1.0012 0.9767 0.9394 1.0577 1.1868 1.2833 1.3413 1.3325 1.3416 1.3571 1.3180 1.2136 1.3153 1.2817 1.2526 1.2967 1.4024 1.4398 1.2894 1.3760 1.4326 1.3860 1.2931 1.3227 1.3524 1.2668 1.3626 1.3262 1.2827 1.3274 1.5141
0.7200 0.7674 0.7597 0.7401 0.8230 0.7603 0.8402 0.8439 0.7311 0.7943 0.9000 0.7646 0.8200 0.7716 0.7947 0.7519 0.9408 0.7126 0.8293 0.8386 0.8640 0.8482 0.9463 1.1823 1.3632 1.4324 1.4933 1.4514 1.4679 1.5362 1.3153 1.5532 1.3701 1.3818 1.5649 1.3213 1.3654 1.3791 1.2417 1.2524 1.3696 1.2748 1.2416 1.3308 1.2849 1.2759 1.4544 1.2748 1.3640 1.4967
0.6840 0.8031 0.8051 0.7710 0.8378 0.7691 0.8235 0.8174 0.7592 0.8555 0.9341 0.7218 0.7526 0.7597 0.8051 0.7585 0.9379 0.6640 0.8495 0.8997 0.8551 0.9152 1.0455 1.1421 1.3382 1.3960 1.3786 1.3532 1.4419 1.3027 1.2817 1.3701 1.5649 1.3593 1.5491 1.4018 1.4054 1.3315 1.3307 1.2994 1.3127 1.3620 1.3103 1.3400 1.3768 1.4576 1.4587 1.4716 1.4787 1.5675
0.6624 0.7399 0.6680 0.7275 0.6930 0.6404 0.6986 0.7168 0.7612 0.8046 0.7651 0.6886 0.7653 0.7607 0.8545 0.6603 0.8290 0.7462 0.8379 0.8721 0.8045 0.8246 1.0019 1.1558 1.2738 1.3247 1.3602 1.2686 1.4600 1.4433 1.2526 1.3818 1.3593 1.2484 1.3486 1.3545 1.3868 1.3061 1.3463 1.3437 1.4069 1.4469 1.3749 1.3508 1.3900 1.4617 1.4127 1.4068 1.4191 1.5058
0.4841 0.6921 0.7699 0.8092 0.7738 0.7163 0.7640 0.7841 0.7577 0.7526 0.7804 0.6163 0.7134 0.7940 0.8294 0.6666 0.8651 0.7666 0.7252 0.8072 0.7324 0.8278 0.9194 1.2035 1.4495 1.4369 1.4760 1.1787 1.3760 1.4110 1.2967 1.5649 1.5491 1.3486 1.4202 1.5460 1.4824 1.4018 1.4230 1.4348 1.3411 1.3459 1.3923 1.3998 1.3736 1.3907 1.5281 1.3565 1.4547 1.5565
0.5101 0.6528 0.6297 0.7129 0.6972 0.6660 0.6756 0.6831 0.6836 0.6992 0.7161 0.6750 0.6437 0.8071 0.8089 0.7470 0.8588 0.7703 0.8631 0.9026 0.9066 0.9381 1.0305 1.2378 1.3744 1.4067 1.5123 1.3462 1.4389 1.3404 1.4024 1.3213 1.4018 1.3545 1.5460 1.3835 1.4659 1.2929 1.4488 1.4449 1.3011 1.5563 1.4609 1.4303 1.4902 1.5467 1.4944 1.3975 1.3488 1.6201
0.6047 0.6692 0.6441 0.7108 0.7133 0.6388 0.6602 0.6209 0.6587 0.7386 0.7453 0.7727 0.6758 0.6661 0.7153 0.7919 0.8035 0.7512 0.8710 0.8934 0.9049 1.0264 1.0554 1.3154 1.3544 1.4428 1.4932 1.3938 1.3904 1.3609 1.4398 1.3654 1.4054 1.3868 1.4824 1.4659 1.6032 1.4589 1.4207 1.3490 1.4420 1.4312 1.4543 1.4247 1.5406 1.4763 1.4522 1.4609 1.5658 1.6865
0.4968 0.5110 0.5550 0.5748 0.5373 0.5618 0.6421 0.5220 0.6698 0.6527 0.6772 0.6251 0.6618 0.7513 0.7964 0.7042 0.7357 0.8492 0.7995 0.9279 0.8682 1.0323 1.0554 1.1684 1.2863 1.3346 1.2324 1.1704 1.2764 1.2664 1.2894 1.3791 1.3315 1.3061 1.4018 1.2929 1.4589 1.2928 1.4058 1.3354 1.3854 1.4584 1.4300 1.4716 1.4783 1.5957 1.4949 1.5260 1.5744 1.7455
0.3862 0.5130 0.5762 0.5444 0.5040 0.5367 0.5797 0.5560 0.5924 0.6789 0.6349 0.6513 0.6686 0.6297 0.7513 0.7797 0.7600 0.6342 0.7908 0.7477 0.8378 0.9710 0.9471 1.0004 1.1709 1.2200 1.2083 1.2093 1.2259 1.2275 1.3760 1.2417 1.3307 1.3463 1.4230 1.4488 1.4207 1.4058 1.4620 1.3733 1.3945 1.3928 1.5084 1.4445 1.4810 1.4621 1.4745 1.5477 1.5664 1.6183
0.5667 0.5436 0.6212 0.6298 0.5004 0.6743 0.5750 0.5615 0.5816 0.5651 0.5602 0.5954 0.5785 0.6123 0.6114 0.6132 0.6383 0.8535 0.7685 0.7861 0.9026 0.8543 1.0479 1.0815 1.1596 1.2246 1.3702 1.1969 1.2672 1.2479 1.4326 1.2524 1.2994 1.3437 1.4348 1.4449 1.3490 1.3354 1.3733 1.3689 1.4124 1.4194 1.4927 1.5437 1.5048 1.6159 1.6281 1.6933 1.6277 1.8207
0.4019 0.5020 0.5572 0.4853 0.4660 0.5018 0.5850 0.5920 0.6467 0.6105 0.6082 0.5649 0.5097 0.6686 0.6498 0.7093 0.6295 0.7330 0.7797 0.8102 0.8331 0.9152 0.9175 1.0019 1.1078 1.3023 1.3881 1.2026 1.2287 1.2572 1.3860 1.3696 1.3127 1.4069 1.3411 1.3011 1.4420 1.3854 1.3945 1.4124 1.5824 1.5225 1.5202 1.4626 1.5601 1.5607 1.4937 1.4979 1.6155 1.8885
0.4915 0.4610 0.5597 0.5499 0.5388 0.5781 0.5899 0.5589 0.6317 0.6760 0.6487 0.6092 0.6204 0.5774 0.5888 0.6286 0.6553 0.7127 0.7080 0.7870 0.8263 0.8299 1.2139 1.2278 1.2261 1.3513 1.2307 1.2310 1.3712 1.2516 1.2931 1.2748 1.3620 1.4469 1.3459 1.5563 1.4312 1.4584 1.3928 1.4194 1.5225 1.4508 1.5283 1.4861 1.6041 1.5792 1.5170 1.6058 1.7361 2.0169
0.3803 0.4585 0.5314 0.4441 0.4741 0.5652 0.5315 0.5296 0.4901 0.5982 0.6287 0.6305 0.5491 0.5768 0.6635 0.7321 0.6644 0.7039 0.8205 0.8922 0.9354 1.0192 1.0240 1.1571 1.1285 1.1983 1.2166 1.1518 1.2924 1.1631 1.3227 1.2416 1.3103 1.3749 1.3923 1.4609 1.4543 1.4300 1.5084 1.4927 1.5202 1.5283 1.4729 1.4906 1.6454 1.6281 1.6777 1.7411 1.7557 1.8407
0.4253 0.4079 0.4616 0.4918 0.4688 0.5147 0.5100 0.5059 0.4119 0.5501 0.6280 0.6197 0.5518 0.5659 0.5831 0.6535 0.6789 0.7532 0.7576 0.8031 0.9044 0.8654 1.0315 1.0870 1.1029 1.1774 1.1548 1.1160 1.2740 1.1827 1.3524 1.3308 1.3400 1.3508 1.3998 1.4303 1.4247 1.4716 1.4445 1.5437 1.4626 1.4861 1.4906 1.6071 1.5788 1.6928 1.6518 1.7286 1.7711 1.9382
0.4133 0.4331 0.4557 0.4209 0.4126 0.5659 0.4382 0.4571 0.4796 0.5523 0.6335 0.6217 0.6101 0.6601 0.6520 0.6888 0.7064 0.8189 0.8659 0.8159 0.9206 1.0100 1.1307 1.1645 1.2591 1.2799 1.1958 1.1695 1.3309 1.2537 1.2668 1.2849 1.3768 1.3900 1.3736 1.4902 1.5406 1.4783 1.4810 1.5048 1.5601 1.6041 1.6454 1.5788 1.7861 1.6822 1.6953 1.7920 1.8683 1.9179
0.2668 0.3479 0.4154 0.3704 0.4416 0.5345 0.4625 0.4599 0.4399 0.5218 0.4984 0.6312 0.5841 0.5777 0.6517 0.6744 0.6589 0.7885 0.7457 0.8305 0.8909 0.9257 0.9959 1.1766 1.1583 1.2841 1.1816 1.2588 1.1655 1.2072 1.3626 1.2759 1.4576 1.4617 1.3907 1.5467 1.4763 1.5957 1.4621 1.6159 1.5607 1.5792 1.6281 1.6928 1.6822 1.5050 1.6398 1.7042 1.8580 1.8200
0.4006 0.3898 0.3399 0.3412 0.3661 0.4409 0.4811 0.4332 0.5182 0.3926 0.5162 0.5284 0.4680 0.5763 0.5082 0.5472 0.6470 0.5583 0.8068 0.7566 0.8451 0.9852 0.8917 1.1031 1.0128 1.2447 1.1475 1.1758 1.2725 1.2600 1.3262 1.4544 1.4587 1.4127 1.5281 1.4944 1.4522 1.4949 1.4745 1.6281 1.4937 1.5170 1.6777 1.6518 1.6953 1.6398 1.7329 1.8616 1.7832 1.6749
0.3132 0.3883 0.4619 0.3881 0.4949 0.4225 0.5365 0.5310 0.4521 0.4653 0.5718 0.4570 0.5329 0.6045 0.6500 0.5858 0.6789 0.6386 0.7062 0.7975 0.8058 0.9120 0.7726 1.0113 0.9381 1.0540 1.0860 1.1210 1.2628 1.3116 1.2827 1.2748 1.4716 1.4068 1.3565 1.3975 1.4609 1.5260 1.5477 1.6933 1.4979 1.6058 1.7411 1.7286 1.7920 1.7042 1.8616 1.9269 1.9563 2.0224
0.3216 0.3981 0.3933 0.3464 0.4019 0.4707 0.4961 0.5629 0.4834 0.4619 0.5255 0.5658 0.5195 0.5274 0.6815 0.6366 0.6133 0.6435 0.6397 0.7302 0.7450 0.8283 0.9627 1.1173 1.0800 1.2323 1.1944 1.2050 1.4850 1.3132 1.3274 1.3640 1.4787 1.4191 1.4547 1.3488 1.5658 1.5744 1.5664 1.6277 1.6155 1.7361 1.7557 1.7711 1.8683 1.8580 1.7832 1.9563 1.9431 2.0414
0.2465 0.2986 0.2859 0.3530 0.3502 0.3473 0.4296 0.4270 0.4055 0.4134 0.4621 0.5059 0.5693 0.5988 0.5011 0.6529 0.6717 0.6640 0.7677 0.7031 0.9238 0.8443 0.9680 1.1564 1.3700 1.4181 1.2931 1.3355 1.3813 1.3723 1.5141 1.4967 1.5675 1.5058 1.5565 1.6201 1.6865 1.7455 1.6183 1.8207 1.8885 2.0169 1.8407 1.9382 1.9179 1.8200 1.6749 2.0224 2.0414 2.2549
