# Supplementary material for: Multiscale modelling of chromatin 4D organization in SARS-CoV-2 infected cells
Source: Nat Commun. 2024 May 13;15:4014. doi: 10.1038/s41467-024-48370-6 (PMC11091192; doi:10.1038/s41467-024-48370-6)
Supplement: Supplementary file 11 — Source Data [file 41467_2024_48370_MOESM11_ESM.zip › Source_Data/Fig_5/Source_Data.xlsx]

## Sheet: Fig. 5b
Fig. 5b
	Model of DDX58 locus - Dynamics of DDX58-Enhancer Distance (smoothed) [nm]
	Mock
	169.851	175.98	182.109	188.238	194.368	200.497	206.626	198.021	202.452	204.986	209.96	215.073	225.656	220.769	218.785	214.259	205.389	196.474	185.839	180.419	174.717	171.831	157.928	143.974	133.537	117.477	107.34	106.771	106.224	114.853	116.01	113.783	110.075	115.949	116.356	133.073	140.816	145.555	154.108	169.458	184.798	191.443	199.388	208.396	217.978	226.947	236.046	247.591	248.366
	154.567	147.759	140.952	134.144	127.336	120.528	113.721	108.464	110.724	116.417	111.083	117.021	121.218	128.855	130.083	141.979	146.499	147.531	148.185	149.241	148.355	147.498	145.249	148.375	152.116	149.576	150.996	152.458	157.93	174.446	188.367	201.622	215.271	228.644	224.501	225.883	231.055	234.51	244.805	248.038	253.099	242.795	229.321	222.275	214.81	201.214	188.738	192.037	182.558
	266.568	248.937	231.305	213.674	196.042	178.411	160.779	149.72	133.992	122.505	118.521	113.948	102.813	105.203	104.815	102.762	101.252	97.086	100.393	105.984	107.999	112.534	114.973	113.088	115.204	129.22	131.654	149.499	167.323	179.403	184.093	191.133	196.649	199.038	200.153	200.751	204.91	214.017	215.668	216.377	201.953	188.099	185.725	190.853	188.819	179.989	180.044	176.949	178.072
	126.681	129.009	131.337	133.665	135.992	138.32	140.648	141.654	142.314	148.757	151.239	150.362	149.177	152.574	159.507	167.175	180.365	188.281	185.273	190.757	187.929	195.138	207.355	216.826	234.868	249.316	253.186	255.171	251.636	241.337	230.261	225.901	219.035	215.65	215.636	204.27	200.262	181.708	167.763	161.86	155.835	154.363	149.203	149.823	149.521	152.039	162.177	154.113	158.105
	158.573	158.344	158.115	157.886	157.658	157.429	157.2	154.831	154.079	148.223	149.569	147.51	153.406	165.405	173.236	170.964	172.969	170.416	168.166	176.975	181.905	189.517	191.812	187.657	183.983	183.421	173.92	167.88	166.418	160.025	155.241	156.219	153.183	153.592	150.5	150.634	160.193	161.257	161.988	163.898	168.805	173.915	175.852	177.177	171.123	174.777	173.487	175.518	176.384
	162.542	161.411	160.279	159.148	158.016	156.885	155.753	154.995	158.573	154.713	156.333	165.131	161.554	167.801	177.475	185.766	193.965	196.913	204.586	203.943	215.383	208.834	212.762	206.082	204.965	205.133	199.831	199.215	198.664	199.694	203.68	200.581	197.369	197.546	207.404	205.739	204.213	199.038	197.757	193.974	183.481	169.111	159.658	153.572	145.971	143.338	131.25	115.16	118.869
	242.665	236.873	231.08	225.288	219.495	213.703	207.91	200.308	190.361	179.643	170.136	163.329	151.002	142.248	134.413	133.746	135.377	130.817	127.872	122.799	126.566	129.548	130.83	131.089	137.427	146.942	148.964	150.056	142.652	152.039	158.326	167.834	181.492	193.305	197.93	204.932	208.386	213.444	217.914	216.2	216.726	217.018	204.384	197.89	190.512	184.374	167.67	170.536	163.785
	157.653	156.454	155.255	154.056	152.857	151.659	150.46	158.089	154.88	157.201	152.989	152.429	152.491	158.063	162.824	166.108	167.154	175.982	183.781	185.899	184.012	181.992	183.745	182.168	181.651	184.887	177.849	169.083	174.098	177.035	177.494	178.443	180.056	188.19	189.845	184.438	192.9	199.779	197.76	207.897	213.174	206.775	203.662	206.505	210.975	214.795	204.542	212.889	218.485
	153.269	153.611	153.953	154.296	154.638	154.98	155.322	153.526	149.014	143.086	136.185	133.475	130.752	126.332	118.115	113.207	102.835	92.306	93.896	95.482	104.128	107.063	106.257	105.92	108.322	105.635	106.3	105.54	100.124	101.433	101.306	99.967	97.83	97.389	98.759	106.215	108.616	105.747	107.885	107.296	111.277	118.494	118.457	119.139	116.704	118.587	106.897	105.797	107.278
	106.304	119.215	132.126	145.037	157.948	170.859	183.77	180.983	175.423	180.388	188.699	198.319	202.609	207.676	206.667	194.252	189.948	195.074	198.824	200.677	209.724	207.468	212.054	200.376	198.954	193.293	184.438	176.989	181.723	183.854	178.006	173.779	168.933	172.567	183.332	191.698	201.08	199.714	203.969	213.548	228.637	231.72	224.426	222.699	216.625	210.686	197.731	188.308	177.296
	175.688	170.893	166.098	161.303	156.508	151.713	146.918	142.41	139.316	142.16	143.564	139.416	135.963	139.221	143.675	153.073	158.293	164.481	164.469	166.718	165.725	175.393	175.752	170.228	172.023	169.835	163.304	165.149	163.572	167.421	170.433	180.734	190.964	197.424	205.151	210.219	209.759	207.365	210.376	215.484	218.525	211.712	212.299	210.065	199.033	181.189	178.168	168.175	170.49
	161.419	165.081	168.743	172.405	176.067	179.729	183.391	194.587	207.156	211.646	208.978	209.243	205.618	206.194	210.151	222.218	220.432	227.517	228.598	226.149	227	225.08	228.798	233.987	234.901	236.125	230.956	226.996	222.78	219.025	215.508	210.841	211.42	200.122	200.258	203.519	197.521	186.382	180.179	179.802	177.43	176.373	177.113	171.82	169.784	164.711	163.56	158.555	150.06
	154.711	151.408	148.106	144.804	141.501	138.199	134.896	141.651	139.717	141.663	143.948	156.541	162.327	167.132	176.9	187.705	195.908	201.691	203.698	196.172	200.637	198.784	203.43	202.014	196.478	190.698	189.555	186.407	186.104	188.856	191.312	190.619	197.522	197.851	191.007	175.537	163.341	153.338	150.217	153.032	146.742	134.55	122.99	127.55	129.151	124.874	119.204	124.903	127.747
	175.776	178.803	181.831	184.858	187.885	190.912	193.94	190.247	184.972	183.409	191.807	196.109	188.562	182.386	183.01	171.948	177.642	169.397	168.591	172.242	177.359	179.355	179.444	167.958	156.232	145.762	142.498	130.888	129.831	122.373	123.09	116.045	113.042	108.914	111.077	113.016	121.538	132.342	140.658	149.469	164.749	168.064	170.637	166.153	163.056	166.999	168.472	171.725	173.947
	138.678	137.041	135.404	133.767	132.13	130.493	128.856	126.723	127.453	126.963	122.412	116.586	126.595	134.501	138.664	144.211	143.744	144.978	145.155	143.982	148.832	154.851	159.595	168.682	179.997	180.874	182.159	184.804	192.575	197.077	195.155	197.309	198.458	199.188	202.548	200.683	193.698	185.652	179.612	179.902	176.229	173.158	171.682	168.886	161.074	160.437	157.793	151.525	151.52
	141.703	145.274	148.845	152.416	155.987	159.558	163.129	161.096	158.254	162.442	173.096	177.263	179.888	181.187	176.873	179.36	180.463	186.559	187.098	182.534	181.282	193.646	200.285	199.089	196.489	194.314	191.955	189.6	184.354	177.456	165.887	168.206	161.102	153.208	147.962	137.228	133.152	136.628	137.196	147.827	156.684	159.122	158.854	163.025	160.193	161.374	161.918	151.129	147.891
	156.117	157.643	159.169	160.695	162.22	163.746	165.272	160.977	157.559	154.783	145.635	150.954	159.355	158.957	164.309	165.84	172.602	171.514	171.792	173.974	173.843	182.308	183.611	183.624	183.881	181.15	180.592	177.989	183.21	174.457	164.687	162.276	162.062	165.7	166.763	172.43	178.117	172.882	174.015	180.973	183.07	186.024	190.102	198.054	194.922	196.293	194.589	187.555	184.088
	83.664	95.685	107.706	119.727	131.747	143.768	155.789	157.797	159.888	159.499	163.906	173.721	175.774	172.101	175.539	178.007	178.963	178.409	178.981	179.584	176.972	187.237	194.679	188.519	177.966	174.603	181.456	183.488	172.347	173.521	173.658	177.126	174.665	186.216	183.222	194.403	195.419	196.801	196.624	201.178	207.753	211.577	206.141	203.378	199.449	200.887	197.293	192.917	183.05
	214.263	207.304	200.344	193.385	186.425	179.466	172.506	166.427	160.198	161.907	157.661	167.047	173.937	175.932	173.826	172.246	177.365	185.378	178.685	180.463	175.893	172.27	167.094	166.477	156.878	150.308	147.712	147.715	144.644	137.637	136.136	134.878	129.703	135.418	144.348	154.772	155.492	157.091	160.169	166.361	183.294	194.05	200.93	209.736	220.937	227.84	225.231	216.455	209.74
	181.063	180.968	180.874	180.779	180.685	180.59	180.496	177.468	172.798	175.91	175.453	176.412	170.826	169.89	170.874	168.097	163.614	168.649	166.305	159.902	160.032	164.966	163.74	172.665	167.474	167.497	175.821	171.894	167.967	170.64	162.823	159.805	167.077	166.566	168.123	161.594	153.609	156.425	157.35	147.373	144.295	149.284	149.959	150.122	155.587	158.961	165.734	157.129	162.911
	214.435	207.74	201.045	194.349	187.654	180.959	174.264	172.864	160.023	149.956	143.964	141.417	149.431	146.113	153.629	148.207	151.687	153.422	154.917	154.232	154.254	165.748	175.348	175.607	182.546	179.103	176.873	178.103	186.624	189.037	193.868	184.521	186.203	178.717	177.57	175.801	181.544	177.85	182.844	191.51	194.79	197.652	203.078	193.429	197.722	206.261	215.032	218.439	217.443
	117.977	122.989	128	133.011	138.023	143.034	148.046	147.176	151.96	167.5	180.884	185.555	187.966	195.168	198.297	194.588	194.448	191.542	179.692	169.661	163.835	155.659	139.366	132.012	125.897	113.043	103.426	97.689	101.218	104.042	113.194	123.159	120.639	120.616	126.37	136.207	128.84	124.991	122.75	117.244	113.437	105.659	104.039	96.882	90.972	93.612	92.895	90.045	85.885
	168.203	159.503	150.802	142.102	133.402	124.701	116.001	109.543	112.273	111.288	104.673	107.301	112.474	125.57	131.606	135.347	146.829	158.558	175.704	200.818	216.341	218.387	234.356	245.516	260.139	267.163	271.623	267.886	267.777	265.095	264.755	264.167	254.091	259.23	257.662	253.093	250.944	237.754	233.233	231.501	229.247	228.133	226.762	229.879	228.473	227.621	218.009	220.424	219.849
	147.048	149.589	152.13	154.671	157.213	159.754	162.295	166.14	167.218	166.218	161.181	160.175	166.047	172.831	172.481	175.175	177.505	183.605	205.135	210.886	210.149	217.671	220.14	228.849	240.782	240.955	229.803	230.736	226.143	220.837	210.247	190.686	182.369	171.834	163.382	154.791	154.629	142.775	135.132	132.279	125.439	121.3	116.177	111.492	110.06	110.369	116.901	121.984	126.989
	116.386	120.091	123.795	127.5	131.204	134.909	138.613	149.273	164.125	169.766	185.305	189.604	190.616	194.099	194.846	192.921	197.236	192.784	187.024	186.12	175.569	159.691	150.305	138.013	131.707	134.012	137.698	142.15	147.316	152.794	155.137	160.878	161.856	167.039	169.937	170.518	173.539	174.982	169.668	161.613	159.6	154.031	146.802	146.71	142.299	144.326	143.002	148.753	145.099
	103.606	108.493	113.38	118.267	123.154	128.041	132.927	134.451	136.073	137.006	142.017	149.592	163.868	170.802	178.126	191.054	190.727	190.579	192.532	193.062	192.786	201.969	210.133	213.953	218.838	211.536	210.078	199.787	193.146	192.328	188.543	183.21	180.362	177.49	170.206	157.552	146.987	135.794	125.729	112.807	120.169	114.789	114.299	122.435	133.326	131.176	133.504	133.298	140.647
	142.516	144.251	145.985	147.719	149.454	151.188	152.923	153.65	149.008	147.941	148.717	141.311	137.556	128.723	123.73	117.151	121.064	120.181	118.255	116.884	112.372	114.148	114.452	121.555	120.772	121.371	126.066	127.098	122.022	114.269	108.772	107.838	110.738	110.319	112.854	121.546	117.268	117.502	117.204	115.319	115.085	118.112	119.144	120.794	127.897	124.973	120.772	113.554	105.514
	144.786	144.653	144.521	144.388	144.255	144.122	143.99	146.674	137.345	141.912	150.282	149.609	148.766	158.528	157.744	158.646	168.67	169.291	175.404	174.191	174.617	187.915	186.512	180.43	177.835	187.673	186.421	185.909	184.474	188.77	199.132	199.897	195.723	190.203	186.514	190.581	197.194	195.685	191.086	184.226	179.105	177.271	168.598	154.759	151.606	149.011	150.336	137.976	131.318
	183.358	182.176	180.995	179.813	178.631	177.449	176.268	182.925	186.504	191.402	184.699	177.295	174.162	164.136	154.252	153.815	157.639	155.167	162.195	169.532	174.905	177.76	184.853	190.437	196.849	205.139	214.796	222.282	228.779	217.107	221.968	216.016	214.698	206.951	210.744	207.874	201.221	189.797	188.927	184.741	182.384	184.805	197.378	210.269	210.13	206.835	200.548	188.024	190.472
	330.675	316.958	303.24	289.523	275.806	262.089	248.371	240.012	233.027	231.827	228.531	224.304	223.509	221.416	209.478	203.323	191.867	186.983	179.897	174.801	165.053	150.082	133.021	129.553	127.395	134.139	132.986	133.829	135.033	146.694	151.178	154.159	162.681	172.382	175.898	175.2	176.762	174.496	173.661	167.037	156.591	155.222	144.045	146.316	150.361	152.434	152.452	164.235	176.882
	SARS-CoV-2
	262.588	250.125	237.662	225.199	212.736	200.273	187.81	180.541	181.592	171.524	169.237	161.697	159.102	146.426	159.13	163.236	177.363	191.884	206.082	213.547	220.248	229.619	233.711	231.945	224.502	227.176	232.413	218.551	218.383	218.073	210.159	202.445	209.836	209.533	209.058	218.019	215.173	224.606	224.402	219.16	217.209	215.367	213.565	206.378	206.672	197.312	200.895	195.556	181.156
	257.535	243.995	230.454	216.914	203.374	189.833	176.293	167.042	169.452	173.924	176.418	170.481	172.119	189.469	198.924	204.807	212.82	227.504	234.042	231.083	234.05	220.886	218.856	209.194	197.131	182.072	161.994	155.643	157.392	153.034	149.504	148.036	154.071	161.783	167.898	172.581	185.71	195.51	200.903	213.829	218.083	223.76	226.097	227.141	231.59	228.997	232.955	238.665	238.27
	270.177	267.985	265.793	263.601	261.408	259.216	257.024	258.799	251.296	264.27	272.915	275.146	279.118	273.34	273.412	271.449	279.659	276.225	270.489	258.169	245.891	236.609	231.093	227.914	220.96	215.711	208.259	186.071	180.905	178.331	173.192	178.201	179.954	182.345	189.262	187.049	177.374	174.645	175.947	179.54	200.888	211.08	212.317	217.454	214.449	212.543	210.111	210.143	198.947
	234.447	234.186	233.926	233.665	233.405	233.144	232.883	229.63	217.487	216.536	214.982	211.015	211.215	197.295	186.986	187.714	190.999	183.178	172.149	172.019	171.07	180.374	186.412	191.693	199.02	205.448	211.579	215.491	222.196	221.057	215.744	217.8	214.32	217.556	216.74	206.287	209.768	202.487	197.899	192.6	189.841	180.787	183.232	186.677	186.716	194.692	199.983	196.116	203.593
	285.128	268.308	251.487	234.666	217.845	201.024	184.203	174.956	184.6	171.299	160.571	165.975	171.647	173.301	170.453	177.369	193.83	200.425	215.439	235.129	245.244	251.683	255.623	267.677	266.131	262.564	264.235	273.822	277.487	260.706	262.392	256.875	241.709	237.023	232.916	227.235	218.949	221.154	211.761	209.276	198.071	195.942	213.397	207.853	207.881	215.013	213.161	203.856	201.56
	116.291	130.333	144.376	158.418	172.46	186.503	200.545	210.313	217.709	222.144	230.24	234.537	239.48	238.377	238.812	231.984	222.427	224.024	213.462	207.471	198.339	188.173	182.904	171.583	158.84	151.839	147.553	140.492	140.3	144.996	135.874	129.463	124.257	123.658	130.081	141.648	144.462	147.184	145.516	146.886	137.573	131.429	126.825	130.18	135.903	142.457	148.872	155.718	158.437
	215.971	218.519	221.066	223.614	226.162	228.71	231.257	235.337	244.819	241.74	234.415	236.724	237.287	236.584	229.443	234.152	235.534	238.619	230.034	227.389	222.863	220.702	223.678	228.842	221.021	213.021	208.138	210.121	206.984	199.887	199.503	211.21	223.213	232.428	231.129	232.648	237.361	239.349	230.767	237.177	241.173	241.437	241.289	231.715	214.713	206.456	198.056	194.327	192.69
	250.734	248.866	246.997	245.129	243.261	241.393	239.525	232.997	235.063	222.824	228.338	234.463	228.213	239.133	247.868	253.007	249.421	264.493	259.82	270.393	286.209	281.493	290.521	277.221	274.373	272.859	256.577	251.234	255.891	258.553	253.715	254.539	238.016	238.118	236.476	236.309	239.313	235.957	240.361	237.383	240.349	233.322	222.012	207.813	199.975	198.941	183.826	178.939	172.823
	189.28	187.075	184.87	182.665	180.46	178.255	176.05	182.827	193.281	201.519	215.058	219.611	223.714	223.491	227.889	227.334	230.125	229.815	223.985	221.601	220.658	208.051	211.035	198.45	185.622	176.405	172.097	171.008	164.509	166.669	167.881	179.152	182.568	178.132	189.809	186.277	197.091	212.846	210.009	215.274	228.203	236.906	235.891	245.944	236.588	241.579	247.196	246.285	237.248
	253.695	249.197	244.698	240.199	235.7	231.202	226.703	214.568	216.567	210.214	205.908	199.827	193.263	183.795	181.78	182.272	180.882	183.132	176.071	168.805	170.926	160.226	162.676	154.522	163.987	172.173	178.392	176.208	188.524	203.869	208.928	214.382	209.75	209.141	212.902	210.43	221.807	229.775	227.064	218.886	225.198	217.263	208.055	193.335	193.559	193.241	196.389	195.849	204.327
	173.557	178.771	183.985	189.199	194.413	199.627	204.841	207.148	214.665	214.279	214.397	194.301	189.528	184.215	183.294	188.443	175.521	169.893	167.196	157.97	165.983	166.565	166.811	172.143	187.807	191.405	193.343	199.221	206.322	214.664	223.827	223.25	232.656	221.207	219.46	222.468	221.774	219.486	220.41	216.311	215.515	204.685	202.958	196.364	193.615	197.152	215.775	226.621	233.172
	215.98	227.305	238.63	249.955	261.28	272.605	283.93	288.885	299.954	310.845	311.1	300.202	299.52	294.419	284.41	268.736	247.904	228.552	225.928	223.597	206.169	194.81	181.553	168.215	163.993	156.739	151.216	145.139	149.011	166.604	173.949	167.377	163.493	163.472	159.322	154.323	157.859	156.756	149.438	152.015	158.324	149.298	132.481	119.203	104.364	98.235	101.981	106.894	108.644
	242.95	238.42	233.89	229.36	224.83	220.301	215.771	212.555	218.187	209.114	198.819	185.625	175.884	161.682	145.116	126.045	122.226	122.792	125.922	133.326	133.357	124.293	126.892	134.316	135.529	143.642	149.042	157.408	153.646	152.092	158.901	150.191	151.626	158.43	163.393	163.915	161.691	160.551	161.216	162.518	171.964	180.991	188.73	193.628	199.445	196.347	194.588	195.539	194.715
	245.04	246.652	248.263	249.874	251.485	253.096	254.708	264.845	270.921	270.561	257.348	258.053	253.433	252.785	250.468	241.724	250.728	253.971	249.922	239.266	232.621	225.567	232.545	242.799	250.687	261.19	274.158	287.968	280.842	282.703	276.766	264.794	254.869	251.418	249.468	241.04	229.532	224.245	220.241	211.195	197.74	201.758	198.887	196.512	198.861	208.934	208.05	199.386	188.768
	150.648	155.833	161.018	166.203	171.388	176.573	181.758	191.89	206.199	216.287	227.756	239.369	236.035	232.335	235.411	231.99	222.447	222.764	210.359	208.662	191.256	178.586	174.823	165.331	146.069	145.063	151.33	150.315	149.618	163.484	163.742	170.508	173.009	188.15	194.961	194.746	199.119	210.429	210.175	215.094	216.183	230.672	235.993	245.821	252.027	250.15	246.717	246.148	238.052
	207.043	200.124	193.206	186.287	179.368	172.449	165.531	163.739	160.794	157.731	153.736	160.234	164.777	174.384	168.062	176.234	173.439	178.523	189.467	194.969	195.3	194.807	193.954	187.897	181.035	181.699	182.008	178.218	165.51	169.292	163.628	161.361	160.183	171.28	175.359	171.142	169.283	173.642	176.719	168.937	176.669	185.676	196.862	213.358	223.827	225.033	210.074	205.22	207.896
	164.192	166.276	168.36	170.444	172.528	174.612	176.696	169.906	170.916	174.761	168.491	168.594	171.129	168.448	180.75	180.218	181.204	182.761	174.263	166.454	178.712	191.935	195.375	196.794	207.339	207.772	213.372	204.744	209.681	214.152	211.841	217.599	210.391	213.414	207.706	209.207	214.121	216.735	220.459	223.257	230.572	230.38	244.109	246.81	239.965	240.995	228.314	219.417	219.343
	228.461	234.124	239.787	245.449	251.112	256.775	262.437	266.013	259.672	259.078	249.042	255.778	246.125	237.569	234.756	224.515	212.159	204.767	183.156	174.542	165.656	169.393	179.122	175.756	159.065	159.004	159.999	166.903	178.847	180.652	183.051	199.574	193.358	195.293	194.271	200.464	213.638	229.121	239.109	250.014	245.337	243.357	249.542	250.795	249.365	262.709	261.49	263.787	254.454
	283.34	268.167	252.993	237.819	222.645	207.471	192.297	179.256	169.874	177.723	173.269	168.776	163.179	170.937	184.728	198.154	205.963	217.801	225.867	228.853	232.188	228.846	217.322	206.007	210.674	220.404	225.532	225.433	223.104	223.675	217.967	219.614	217.616	213.585	211.272	218.562	237.12	244.534	262.904	271.868	274.288	281.875	289.894	295.136	298.511	299.247	306.879	331.134	331.026
	206.847	217.254	227.662	238.069	248.476	258.884	269.291	265.935	258.327	263.883	269.417	270.799	262.944	260.831	252.625	243.929	235.179	220.431	225.341	219.333	224.321	229.564	236.429	228.364	225.366	227.302	215.798	214.814	227.509	230.917	227.923	224.736	221.768	215.012	209.787	196.94	188.662	186.977	184.279	183.97	194.08	195.242	193.89	201.422	193.635	201.251	213.474	234.268	239.646
	147.951	154.566	161.181	167.795	174.41	181.024	187.639	205.818	221.154	229.015	233.75	237.464	236.603	227.11	215.736	209.759	223.504	215.786	207.112	211.07	195.869	183.415	177.326	170.034	171.534	168.268	180.685	197.338	190.372	178.23	178.576	172.622	169.55	167.25	161.98	166.272	172.184	171.263	180.104	177.102	163.453	171.569	190.518	201.299	210.23	214.171	228.471	236.286	242.872
	133.981	138.09	142.199	146.308	150.417	154.526	158.635	151.819	153.07	157.201	153.01	149.808	145.185	148.705	161.739	168.249	176.317	170.141	169.969	188.775	204.865	204.519	203.807	217.902	232.829	245.312	249.906	248.248	244.277	247.3	247.462	256.285	243.449	228.177	229.678	221.348	216.029	209.621	210.098	212.457	209.431	208.155	199.449	193.95	192.988	207.601	218.956	227.64	254.865
	130.765	128.567	126.37	124.173	121.976	119.778	117.581	123.47	128.467	139.774	138.565	148.263	150.168	150.191	150.781	157.129	150.82	152.142	162.531	162.012	171.612	183.315	179.431	189.432	196.294	195.365	198.764	212.039	214.836	228.976	242.885	238.831	238.757	228.367	224.277	228.166	230.128	212.649	206.475	207.827	202.274	213.767	220.228	211.05	219.171	212.977	203.228	191.861	181.237
	252.187	242.824	233.461	224.098	214.735	205.372	196.009	185.541	191.246	188.231	184.928	180.005	179.771	175.46	165.073	154.482	149.333	156.96	162.197	177.604	184.279	182.31	186.511	194.354	202.376	214.693	218.38	223.476	224.428	232.505	223.436	221.324	215.487	215.216	208.27	204.598	209.38	204.266	192.93	200.015	214.129	226.155	230.816	241.375	238.528	234.231	223.369	224.156	236.793
	224.974	227.917	230.859	233.802	236.745	239.688	242.631	244.175	244.212	239.318	245.498	259.233	259.61	250.723	249.43	243.235	244.257	231.548	221.913	213.96	204.395	208.052	204.671	197.686	182.852	173.109	174.029	170.302	168.695	162.743	167.853	175.034	180.597	181.17	172.332	180.961	186.625	185.065	187.411	184.132	188.17	187.536	182.785	179.837	180.481	184.774	189.328	206.059	198.505
	288.723	282.573	276.423	270.273	264.123	257.973	251.822	239.591	238.776	238.613	234.21	239.104	220.989	219.072	219.926	232.928	238.421	242.505	246.407	246.538	246.984	236.511	224.705	214.031	204.425	200.976	196.276	195.509	187.019	173.588	161.328	154.735	150.521	164.318	177.336	179.723	182.423	187.632	191.42	194.792	193.089	194.218	204.806	211.937	216.997	226.581	218.076	209.926	221.137
	157.949	156.286	154.622	152.958	151.294	149.63	147.966	145.956	138.555	141.015	135.285	141.516	141.155	146.609	144.094	135.787	135.086	136.258	149.45	151.392	156.304	167.063	167.289	187.754	197.171	217.093	214.421	231.997	242.333	253.675	256.824	259.787	266.947	261.379	258.394	259.805	249.024	237.267	219.093	214.504	201.887	195.61	190.198	185.409	170.017	158.487	162.186	161.118	161.898
	346.41	330.443	314.475	298.508	282.541	266.574	250.607	229.107	219.721	211.621	215.071	205.058	202.167	193.744	188.154	184.932	176.733	171.889	186.884	189.896	198.56	201.025	210.316	206.569	204.966	206.68	216.343	224.298	223.029	223.846	217.941	208.46	209.156	204.938	210.024	204.341	198.122	194.251	201.551	199.004	197.095	198.11	205.406	221.344	228.27	234.404	236.108	233.448	222.287
	282.354	278.53	274.706	270.882	267.058	263.234	259.41	260.788	257.203	248.334	247.458	247.398	246.827	233.33	227.546	231.804	243.952	240.396	234.199	232.503	218.696	211.971	202.364	199.015	198	205.541	219.795	217.596	212.142	212.174	206.808	202.518	197.561	204.922	215.387	241.528	239.652	232.151	218.986	214.515	212.389	218.68	214.257	230.181	234.173	238.309	233.058	221.395	211.015
	164.729	168.594	172.46	176.325	180.19	184.055	187.92	167.816	182.424	178.639	194.535	204.644	212.876	227.432	232.957	249.641	259.191	275.026	284.201	279.63	303.925	307.56	324.963	326.192	327.741	327.071	328.931	322.812	302.516	289.781	274.355	265.665	261.932	243.15	224.371	213.623	196.925	183.215	178.423	161.992	154.521	160.045	160.886	156.851	149.757	158.718	162.51	178.407	186.469
[truncated: 151 more columns]

## Sheet: Fig. 5c
Fig. 5c
	Model of DDX58 locus - Average DDX58-Enhancer Distance during single dynamics [nm]
	Mock		SARS-CoV-2
	170.746		184.623
	147.299		217.461
	145.783		218.095
	174.038		183.817
	164.314		210.937
	168.241		176.406
	151.822		207.151
	165.755		222.692
	152.924		196.205
	157.314		200.627
	154.05		190.339
	171.03		191.395
	155.061		185.788
	157.582		215.136
	170.224		190.669
	162.786		184.697
	158.756		210.339
	166.438		237.313
	170.05		238.824
	152.758		234.444
	168.701		208.857
	149.891		223.706
	189.475		180.993
	158.481		198.456
	156.69		184.862
	158.505		227.748
	159.977		222.204
	151.599		204.339
	190.125		234.139
	193.515		225.77
	Model of DDX58 locus - St Dev DDX58-Enhancer Distance during single dynamics [nm]
	Mock		SARS-CoV-2
	61.863		65.964
	53.789		77.765
	55.447		77.638
	63.16		58.856
	48.022		77.355
	55.25		69.34
	57.811		75.628
	53.582		75.477
	56.86		72.591
	60.022		75.31
	49.604		75.977
	58.324		80.493
	59.673		70.246
	53.621		75.227
	54.953		70.797
	59.347		68.449
	54.617		66.784
	54.412		75.16
	55.402		78.051
	53.159		87.186
	55.61		84.083
	53.24		79.208
	68.469		76.828
	52.841		68.68
	46.507		67.502
	57.794		69.827
	57.595		82.596
	48.814		77.279
	60.575		75.429
	67.982		78.903

## Sheet: Fig. 5d
Fig. 5d
	Model of DDX58 locus - Dynamics of DDX58-Enhancer Distance [nm]
	Mock	Mock (smooth)		SARS-CoV-2	SARS-CoV-2 (smooth)
	128.322	130.2		129.113	121.987
	111.138	130.741		114.489	117.933
	102.906	131.672		133.266	116.844
	117.591	133.708		100.641	117.504
	135.257	134.773		114.603	118.695
	147.739	136.326		118.819	119.409
	178.9	137.524		107.524	120.38
	135.74	137.753		72.757	121.499
	140.819	140.638		111.313	127.065
	154.832	143.298		137.684	130.673
	142.164	145.467		144.599	136.83
	148.504	148.979		138.401	139.577
	143.899	149.889		141.726	139.91
	131.296	149.409		143.659	141.067
	148.64	151.738		186.855	143.798
	137.486	154.686		180.171	144.036
	145.788	157.757		180.675	144.152
	180.912	161.379		150.314	142.956
	159.577	164.806		123.158	142.225
	172.657	169.559		122.564	139.289
	166.021	172.284		108.259	135.927
	179.143	175.803		114.406	132.041
	194.758	179.833		139.19	126.212
	189.246	181.362		129.045	123.588
	193.058	178.377		128.901	122.406
	205.686	177.044		103.559	121.885
	166.713	173.383		99.958	122.781
	194.388	168.841		136.337	122.924
	189.876	165.306		104.393	126.056
	165.674	160.312		146.556	126.321
	142.105	157.877		134.959	126.103
	142.247	155.125		116.384	124.569
	125.06	148.388		134.211	127.359
	106.984	145.606		110.115	131.763
	133.183	141.162		155.123	130.669
	129.838	136.061		142.628	132.708
	157.589	131.744		126.218	133.658
	157.282	132.15		108.953	135.567
	118.106	130.101		139.825	137.85
	130.544	128.957		157.218	141.5
	136.614	128.427		122.114	148.689
	123.568	125.643		130.893	152.836
	109.549	125.895		158.913	157.299
	147.391	125.932		159.774	164.263
	115.6	125.074		146.069	172.59
	110.2	126.227		181.66	177.117
	100.084	127.264		203.57	180.986
	96.999	127.904		209.029	188.052
	133.111	129.206		200.645	192.133
	158.063	132.614		216.756	195.338
	146.134	132.798		217.201	198.783
	133.096	135.615		198.675	205.432
	144.02	134.652		207.519	208.32
	144.937	136.175		213.976	209.217
	140.489	138.184		183.938	209.537
	153.857	139.775		200.582	209.253
	149.784	139.2		204.552	204.552
	152.22	141.36		232.516	200.056
	97.686	143.639		219.202	195.831
	119.875	144.925		215.231	190.476
	123.125	144.148		213.182	182.41
	153.793	144.846		196.954	178.336
	150.582	144.11		155.644	170.34
	174.217	143.148		158.753	160.161
	162.719	142.056		143.76	147.304
	160.742	145.943		137.898	136.343
	134.831	144.679		109.123	125.793
	149.56	145.453		130.973	117.154
	144.295	142.354		96.626	107.579
	137.283	138.016		72.23	104.929
	138.022	133.873		65.373	100.779
	148.214	127.935		76.717	96.852
	103.444	123.839		78.078	93.318
	133.184	122.626		100.875	92.323
	113.505	119.922		72.485	88.777
	94.19	117.616		121.192	88.421
	120.365	111.701		104.805	91.868
	85.518	110.953		92.703	93.549
	107.5	109.421		91.961	96.745
	119.061	111.327		96.178	98.352
	114.401	110.943		84.876	101.855
	114.324	112.073		91.998	105.619
	60.391	114.688		117.04	107.322
	128.297	115.29		87.232	109.98
	128.297	117.442		118.263	111.606
	128.223	119.945		98.969	114.081
	128.19	118.677		146.421	112.56
	128.19	118.581		121.416	111.195
	128.19	117.67		143.326	110.284
	128.19	121.646		139.358	108.477
	113.491	118.253		113.837	110.405
	140.039	113.186		124.14	107.571
	102.576	108.837		76.411	105.127
	113.155	105.107		67.119	98.89
	102.487	102.407		80.161	92.338
	112.076	99.331		93.548	85.799
	84.181	96.461		112.298	79.665
	62.438	94.172		81.415	75.451
	71.686	90.245		67.204	71.539
	79.691	90.154		65.337	73.264
	93.091	88.63		36.233	76.401
	88.207	88.4		58.329	77.777
	90.878	85.391		59.618	77.728
	83.731	86.158		59.049	77.313
	88.99	89.686		73.277	79.425
	101.392	89.57		98.849	80.448
	93.341	92.237		107.889	80.765
	99.495	94.765		98.054	82.218
	72.97	95.316		92.91	83.312
	94.146	96.915		106.901	83.581
	108.301	98.134		108.874	84.66
	70.184	101.347		80.499	85.308
	114.351	100.81		69.461	84.87
	125.959	102.499		55.12	83.893
	95.37	101.933		72.549	83.045
	111.663	104.502		63.122	82.377
	99.576	105.984		73.068	80.82
	130.759	104.3		81.705	78.609
	94.409	107.882		93.154	77.375
	115.31	104.431		95.191	76.02
	92.129	101.268		87.023	79.014
	106.368	99.214		84.239	79.335
	113.416	95.894		86.648	83.212
	86.407	97.135		80.137	83.232
	116.749	99.625		64.454	84.494
	69.49	105.327		51.854	86.26
	84.841	109.119		94.039	83.206
	68.658	112.577		76.719	83.738
	68.511	114.931		113.525	83.819
	115.711	116.426		73.324	85.583
	163.124	118.7		98.119	85.408
	168.534	120.725		116.11	87.049
	164.608	127.599		55.481	92.267
	137.084	129.943		93.95	94.028
	136.965	132.558		85.29	96.866
	132.854	135.517		109.574	97.137
	115.971	133.913		77.862	102.271
	143.071	126.808		85.791	103.208
	158.857	117.126		119.69	104.02
	115.305	108.202		116.928	107.545
	102.664	103.826		113.613	106.769
	106.968	99.975		117.049	112.507
	94.861	95.678		140.061	113.981
	70.765	91.375		110.303	118.231
	42.666	86.363		126.67	123.184
	48.596	81.386		101.302	125.989
	80.192	77.339		83.867	128.8
	86.911	74.621		159.886	131.026
	76.983	70.592		128.737	134.928
	60.038	66.42		133.112	139.396
	77.91	65.029		150.178	144.725
	94.154	67.185		156.158	147.534
	62.702	67.826		153.46	152.938
	67.327	64.203		142.555	160.659
	54.598	59.803		167.779	160.918
	40.618	57.441		198.141	164.632
	52.686	58.047		179.576	166.749
	70.693	59.923		163.186	169.239
	56.926	59.328		171.559	169.577
	33.094	60.915		184.246	168.987
	29.707	63.559		163.251	171.588
	46.283	66.228		177.009	168.58
	67.913	69.89		160.637	161.455
	102.295	74.18		182.549	160.433
	86.427	77.084		160.551	156.667
	83.326	78.289		145.792	155.505
	101.7	82.205		176.365	151.933
	89.291	88.33		128.684	152.84
	88.228	93.154		105.516	150.65
	108.459	96.822		166.287	151.463
	108.442	96.011		114.226	152.637
	72.598	97.874		156.451	154.408
	83.994	99.959		137.818	154.397
	109.34	99.695		175.041	151.836
	108.994	99.035		148.53	157.594
	115.597	100.13		171.21	162.409
	91.745	99.454		197.818	165.171
	110.645	100.065		183.561	174.903
	110.431	102.257		145.661	181.505
	98.27	104.742		143.065	188.055
	80.708	105.188		203.545	190.619
	102.467	108.444		168.103	197.951
	99.673	111.35		202.202	201.848
	116.387	113.301		240.73	201.353
	101.093	113.099		242.289	200.951
	116.303	114.821		222.963	205.05
	115.129	116.943		208.372	211.158
	151.328	120.147		243.848	209.104
	153.374	120.655		221.862	208.407
	117.102	122.04		191.386	206.78
	108.03	120.575		178.337	197.303
	132.816	120.16		198.95	187.284
	125.855	120.903		222.47	180.806
	122.354	121.643		176.837	177.603
	109.074	121.525		159.049	174.655
	117.68	121.793		181.05	170.642
	97.339	123.075		117.528	169.332
	95.702	126.167		112.033	170.449
	125.96	129.374		138.756	171.755
	124.751	133.584		166.729	169.154
	149.784	138.182		205.52	167.548
	156.867	145.007		169.701	167.02
	133.762	151.692		174.359	162.924
	148.22	161.719		192.858	165.499
	174.516	168.484		215.927	168.69
	180.583	172.616		188.656	169.469
	182.128	172.294		155.963	169.572
	197.799	171.475		152.184	168.552
	204.585	169.831		127.798	169.122
	227.683	172.118		151.002	169.157
	183.653	175.116		153.52	167.104
	179.682	175.725		148.877	164.014
	120.564	178.635		168.073	164.355
	139.134	177.32		192.252	166.716
	135.494	174.918		177.111	168.941
	163.489	174.884		174.814	172.35
	187.198	171.398		166.18	174.13
	182.437	172.949		175.758	176.451
	218.406	172.759		193.088	180.246
	165.031	179.521		186.647	179.259
	166.576	185.121		181.117	178.784
	204.144	189.703		172.116	176.836
	182.366	192.857		174.131	174.709
	203.814	192.717		183.695	174.325
	177.216	191.074		198.22	171.601
	208.468	188.362		155.24	170.105
	211.935	187.389		186.068	167.396
	195.055	187.589		151.789	168.701
	204.497	185.172		147.161	172.844
	185.373	184.741		161.199	174.842
	161.085	184.505		140.343	176.594
	183.149	186.411		173.631	177.293
	152.376	187.059		151.443	179.535
	169.178	185.431		198.076	177.047
	172.725	184.317		225.981	178.267
	176.765	181.981		200.096	178.956
	200.748	178.552		206.472	177.21
	201.994	178.092		207.31	177.574
	216.888	178.302		184.389	176.33
	190.765	177.555		153.716	177.352
	180.578	178.38		167.65	173.237
	174.133	180.152		156.125	170.333
	140.786	181.781		138.499	168.123
	155.113	182.144		145.079	164.42
	185.878	181.92		157.458	162.397
	142.669	180.464		164.723	162.168
	179.893	178.348		144.584	163.089
	195.769	177.427		188.232	163.886
	197.933	176.716		171.363	167.032
	205.475	179.668		158.336	171.327
	199.077	182.963		181.008	176.192
	197.959	183.422		181.408	177.004
	163.261	188.463		165.689	176.968
	168.609	187.853		178.011	177.63
	164.888	187.225		197.025	176.321
	179.166	184.646		194.339	175.561
	197.946	179.328		208.318	174.38
	191.844	174.991		168.017	169.966
	208.202	170.107		164.256	165.429
	171.968	169.039		153.189	164.532
	187.593	167.406		171.218	159.617
	164.418	166.766		161.473	154.039
	136.329	164.339		142.987	149.732
	142.699	159.509		123.631	141.406
	134.464	153.145		122.427	131.847
	149.38	146.929		154.018	124.612
	147.379	142.949		114.122	119.952
	156.569	136.762		124.514	112.076
	147.621	135.608		138.348	105.334
	135.155	135.205		100.077	100.244
	109.103	134.157		43.748	95.233
	127.405	136.775		70.202	92.945
	120.228	134.671		92.605	88.15
	107.158	132.914		68.832	88.61
	149.411	130.939		73.831	87.33
	131.089	128.524		76.823	83.624
	129.075	127.763		58.488	85
	168.502	128.352		92.679	91.614
	122.024	128.605		91.688	97.204
	124.54	128.683		120.102	101.776
	130.891	129.606		107.865	107.992
	116.233	128.281		90.169	112.085
	125.258	129.168		117.971	116.792
	116.769	128.078		129.727	121.246
	130.69	122.194		142.877	124.726
	121.237	124.156		152.039	128.876
	119.155	124.94		149.643	130.418
	132.186	124.991		127.028	134.878
	142.63	127.815		138.024	141.95
	114.906	127.641		116.383	146.421
	92.009	125.861		137.924	147.215
	147.523	121.206		145.631	146.527
	134.739	118.896		140.146	145.502
	131.55	117.801		165.854	145.991
	152.943	115.395		182.107	148.516
	122.996	113.621		176.094	150.139
	93.631	114.587		140.044	154.136
	70.171	118.602		133.937	153.821
	91.211	118.662		138.713	157.166
	104.911	118.755		155.995	159.415
	100.916	119.783		159.854	161.203
	119.572	117.898		159.12	160.858
	127.456	118.459		168.355	162.557
	144.205	119.529		133.82	163.869
	148.304	125.134		189.125	166.863
	135.949	130.608		169.381	170.14
	144.908	135.859		189.091	173.376
	128.442	142.172		177.628	175.128
	130.292	148.584		198.18	179.38
	107.544	155.234		157.101	180.828
	143.028	157.39		172.858	189.014
	162.373	160.33		181.308	189.518
	173.183	165.252		198.072	192.376
	182.977	169.76		182.623	195.499
	202.932	172.059		214.398	197.817
	213.905	175.23		187.178	196.339
	172.231	180.778		240.239	199.613
	186.532	182.131		195.677	197.706
	199.928	183.421		206.532	197.371
	203.515	182.866		229.687	196.814
	158.323	184.132		207.765	197.845
	171.526	182.014		178.974	194.874
	179.657	177.476		199.662	194.528
	160.627	178		148.065	187.839
	179.142	177.954		176.95	184.496
	165.968	175.711		190.838	183.755
	199.426	172.646		196.019	180.138
	175.398	173.862		175.782	176.393
	154.915	174.488		182.678	173.756
	179.046	175.084		153.28	169.771
	185.928	175.327		152.212	166.511
	170.769	173.361		196.9	162.907
	163.671	173.854		182.675	159.127
	174.129	173.704		159.076	156.513
	179.67	173.435		144.691	153.82
	187.403	175.625		147.86	150.562
	163.783	178.259		105.68	151.198
	153.582	180.676		130.104	150.235
	172.386	183.445		141.688	141.421
	197.477	183.804		162.041	134.108
	171.901	183.835		140.776	128.604
	183.378	184.128		140.323	126.08
	213.287	184.159		161.553	122.657
	217.349	186.32		139.687	118.669
	206.765	188.464		82.32	114.565
	168.343	188.728		87.604	112.022
	174.525	187.195		87.518	104.861
	183.488	190.012		111.88	101.208
	187.808	190.209		103.365	97.4
	191.871	187.252		53.838	91.309
	181.452	184.429		76.746	83.247
	175.82	181.71		108.631	80.115
	177.549	182.628		68.954	76.899
	208.518	182.631		93.281	75.808
	185.936	181.593		90.817	72.878
	174.854	180.046		82.381	72.256
	180.65	176.751		34.878	76.719
	171.411	175.371		41.597	80.019
	180.286	175.705		45.803	81.131
	174.554	175.638		73.334	85.953
	169.999	172.116		73.792	89.395
	167.694	170.612		95.279	90.521
	149.035	171.635		111.853	93.111
	163.515	171.827		119.64	99.168
	180.16	171.242		123.089	106.181
	176.687	172.026		131.647	116.996
	162.726	172.981		138.025	124.799
	166.384	168.56		105.452	130.702
	188.149	164.858		116.057	136.276
	183.156	164.562		113.621	138.891
	163.805	164.122		132.763	140.189
	190.477	162.207		186.39	143.834
	186.965	160.321		174.776	147.138
	112.53	159.026		150.535	149.416
	119.569	157.629		167.737	152.321
	145.181	153.807		145.854	155.289
	157.8	149.85		136.507	154.938
	155.262	146.058		170.472	151.151
	152.172	140.323		174.607	146.064
	145.892	134.7		167.636	141.434
	148.217	134.552		143.213	140.008
	138.464	134.86		154.65	138.021
	131.724	134.394		109.051	133.877
	114.503	132.111		83.529	130.356
	115.916	129.561		120.269	129.085
	113.877	129.216		114.58	127.705
	110.603	128.942		132.002	128.293
	123.574	128.52		141.904	128.513
	139.116	128.016		91.98	129.844
	128.13	128.893		90.74	133.177
	122.104	130.945		153.946	137.931
	147.696	133.155		156.666	139.159
	142.318	134.283		175.285	143.873
	142.742	137.532		146.074	146.702
	131.907	139.995		171.943	149.18
	143.119	140.126		152.387	156.166
	141.188	141.148		145.333	161.748
	144.642	144.549		136.223	159.267
	128.537	145.706		175.868	162.134
	152.838	146.067		168.774	163.542
	155.598	145.749		174.126	167.039
	140.824	148.07		182.791	168.448
	141.407	147.755		163.312	170.464
	166.323	146.174		121.688	167.209
	162.735	145.19		193.934	165.916
	147.011	145.597		193.589	163.084
	138.608	141.936		191.542	164.147
	162.079	139.289		190.259	162.55
	139.02	139.177		178.597	159.038
	120.636	137.827		103.011	155.256
	131.859	134.818		119.412	153.161
	133.823	130.566		139.062	147.625
	105.243	127.164		182.589	141.442
	121.191	126.375		153.366	133.028
	139.372	124.034		137.136	126.591
	123.849	124.706		114.146	119.247
	127.209	127.224		94.45	120.341
	107.462	129.607		121.972	121.931
	102.781	130.183		113.2	120.339
	128.357	133.319		82.165	116.85
	131.64	135.268		106.575	114.784
	147.762	133.827		83.13	114.4
	153.37	132.998		117.234	115.814
	162.833	131.206		140.086	119.388
	141.307	133.142		118.357	116.439
	146.018	133.42		137.23	112.889
	146.528	131.799		126.509	114.753
	120.631	128.232		132.147	113.281
	113.073	124.383		132.528	114.107
	103.922	121.219		140.909	113.109
	132.62	116.102		83.639	112.911
	106.396	113.842		67.045	116.901
	107.285	111.49		106.399	117.637
	85.269	108.865		87.448	124.095
	97.722	108.78		93.867	125.895
	112.249	108.062		104.248	126.963
	96.302	107.475		137.518	127.396
	111.927	104.6		170.232	134.419
	115.443	102.82		146.797	140.063
	112.407	102.842		210.459	139.538
	119.529	105.942		155.546	141.235
	103.731	107.541		146.413	142.161
	96.297	106.482		146.534	148.41
	95.248	107.584		174.94	153.673
	83.246	104.781		140.417	152.524
	107.575	104.993		99.578	156.663
	125.57	105.616		109.504	157.732
	118.509	104.685		105.903	161.926
	98.486	105.867		185.49	166.606
	110.626	107.266		205.937	177.297
	75.481	106.584		155.297	191.001
	118.199	107.319		200.595	207.885
	120.509	107.694		224.359	228.72
	107.431	106.986		210.072	247.596
	119.089	107.174		207.256	263.38
	114.487	108.919		285.513	273.261
	86.379	110.697		353.091	284.391
	92.804	113.282		359.91	298.745
	112.448	113.764		370.438	311.213
	116.365	114.837		354.891	321.122
	120.958	117.555		311.093	329.561
	121.176	118.463		313.94	334.438
	133.729	118.518		350.625	339.537
	109.087	118.879		341.899	334.072
	124.47	121.186		362.685	324.895
	134.459	123.257		353.169	315.478
	142.766	126.417		319.779	306.93
	130.89	129.994		270.657	302.35
	115.2	131.408		351.808	296.322
	91.075	132.054		282.038	289.422
	122.792	135.964		240.612	277.201
	139.368	140.024		248.023	268.14
	157.445	141.323		243.76	259.195
	167.462	140.597		251.556	256.391
	139.56	143.618		235.575	252.746
	142.123	147.561		260.921	237.58
	159.924	153.046		183.029	228.52
	177.244	157.022		244.888	220.767
	151.352	157.737		236.893	212.186
	133.333	156.677		283.322	199.941
	170.158	152.055		223.278	191.416
	166.459	149.514		154.642	183.621
	162.382	148.257		164.263	174.221
	174.473	146.064		139.82	174.59
	148.661	140.783		136.468	170.465
	143.671	139.724		84.571	170.391
	107.372	139.212		140.74	164.487
	106.534	137.072		134.241	164.437
	125.782	137.708		138.715	168.863
	131.411	138.673		187.83	175.641
	108.589	136.652		191.255	184.379
	137.589	136.96		235.941	192.883
	126.676	137.379		206.563	204.531
	142.33	142.377		222.628	212.441
	174.74	145.155		212.188	221.31
	174.927	148.927		252.374	229.676
	148.194	153.082		253.409	233.653
	152.668	160.041		247.026	235.999
	149.121	166.692		235.991	235.394
	172.335	171.136		243.566	235.707
	142.648	176.794		249.543	234.914
	174.822	178.041		247.48	238.038
	185.43	179.381		239.526	238.604
	199.059	181.121		221.756	239.968
	224.047	183.54		228.073	242.756
	184.448	182.917		210.627	244.252
	215.889	180.465		212.318	243.356
	190.942	180.571		252.811	243.838
	192.348	177.495		259.725	241.511
	170.82	174.123		271.136	244.099
	184.112	171.128		283.281	243.453
	141.014	167.847		255.44	243.734
	140.46	165.435		231.91	244.475
	144.037	161.477		255.818	248.479
	134.831	158.519		217.221	246.283
	141.59	156.683		273.174	246.404
	160.124	157.552		213.357	249.137
	181.395	157.199		231.728	249.573
	153.095	158.339		220.25	253.221
	164.431	160.026		264.37	259.026
	152.492	161.327		224.266	262.15
	168.482	162.361		261.298	269.924
	182.108	164.03		306.671	268.323
	179.527	162.345		288.949	271.878
	155.83	162.158		302.859	271.503
	162.394	162.571		307.371	271.935
	160.948	161.185		296.433	267.251
	148.282	160.566		318.291	268.065
	163.288	158.212		252.351	265.691
	138.212	154.257		259.58	261.204
	178.968	150.524		226.848	258.066
	158.462	150.126		225.873	256.06
	146.408	147.718		203.467	252.322
	144.452	144.966		234.855	254.165
	137.88	142.718		230.432	256.661
	130.688	139.986		248.348	263.893
	130.995	140.61		248.151	271.254
	150.661	137.01		276.786	276.745
	131.083	133.112		258.775	283.338
	125.181	129.695		320.387	291.41
	119.051	126.39		350.741	297.226
	127.781	123.65		346.363	303.864
	146.318	121.923		355.271	311.587
	132.164	120.348		298.241	313.903
	107.799	118.664		311.573	314.794
	101.978	117.779		308.403	318.202
	101.488	118.068		310.473	313.308
	102.26	117.744		316.72	302.944
	108.246	117.38		348.742	289.306
	110.518	114.287		278.263	276.093
	128.763	113.248		288.364	272.585
	119.576	115.64		303.083	271.996
	128.941	116.903		256.772	270.974
	114.842	119.471		216.002	270.222
	123.042	121.871		169.074	265.255
	106.111	122.989		183.506	259.412
	118.656	123.534		252.627	262.465
	138.904	122.438		303.922	264.939
	118.397	123.813		295.119	264.229
	134.871	122.615		300.692	267.331
	133.461	124.758		252.15	271.363
	122.776	126.57		272.783	277.941
	117.6	129.384		317.955	282.941
	114.511	130.182		320.526	286.981
	137.459	128.87		293.85	286.518
	113.36	128.573		297.094	287.613
	142.701	128.959		268.42	288.175
	146.603	131.57		254.588	287.776
	142.694	132.722		248.51	281.989
	129.032	136.563		305.142	271.067
	121.846	142.109		297.908	257.34
	114.536	144.299		309.357	243.453
	139.886	149.107		307.989	228.158
	167.407	151.105		246.963	213.819
	137.752	151.222		197.553	201.236
	167.53	150.42		175.975	189.053
	186.609	153.278		142.074	171.695
	165.928	156.291		113.312	154.636
	175.863	160.87		98.261	135.969
	168.673	160.699		82.017	117.502
	148.13	158.26		91.004	104.559
	132.269	160.462		90.131	95.836
	166.18	159.132		79.496	87.564
	161.015	155.458		76.138	80.992
	174.072	155.953		66.687	74.853
	137.658	153.298		67.917	70.605
	135.701	152.307		78.703	69.177
	166.376	151.513		84.152	67.385
	150.246	153.648		68.445	65.32
	138.847	152.2		56.632	63.036
	172.364	152.047		33.511	61.799
	141.338	151.04		43.032	60.495
	155.799	152.811		63.458	58.682
	137.802	152.285		67.706	55.624
	160.021	150.524		63.285	53.715
	147.363	151.678		49.804	52.944
	159.028	152.809		60.058	54.27
	160.979	150.164		49.731	57.325
	160.684	150.715		44.355	59.618
	128.856	150.996		38.946	59.756
	143.486	150.607		59.333	60.346
	165.252	148.241		58.427	61.786
	153.546	146.765		73.865	65.521
	137.982	141.757		73.221	68.498
	148.491	137.317		72.844	72.279
	159.462	135.259		65.249	74.278
	132.735	134.794		75.378	77.172
	129.263	133.222		82.011	79.023
	128.185	131.548		98.357	82.243
	93.914	131.014		98.751	85.1
	103.263	129.188		98.885	86.777
	133.93	127.783		70.341	88.244
	122.815	125.373		76.573	88.902
	123.04	123.752		83.402	88.146
	143.494	121.244		100.281	88.87
	146.605	116.279		111.001	88.671
	114.248	115.17		95.028	94.004
	130.219	113.641		91.911	97.86
	128.143	110.484		73.809	103.188
	111.66	107.431		65.554	108.041
	96.66	105.612		91.421	110.43
	63.635	101.122		95.772	115.294
	79.496	96.626		168.069	117.672
	83.393	94.885		149.015	121.913
	92.884	91.143		139.61	127.121
	83.124	88.245		139.656	136.201
	99.394	86.859		114.461	143.692
	85.12	85.15		163.52	147.63
	88.164	89.414		141.91	155.086
	91.608	91.885		150.157	152.218
	81.581	92.374		159.621	155.548
	90.464	89.365		191.852	157.912
	93.649	88.179		162.927	161.902
	74.435	85.084		142.626	167.035
	119.076	82.226		192.697	166.226
	111.612	81.852		130.783	164.899
	89.758	80.191		192.3	161.745
	53.761	81.27		170.34	156.139
	67.699	81.762		191.534	152.285
	59.162	81.09		181.191	150.169
	47.972	82.483		153	149.524
	83.296	81.545		124.664	144.241
	70.014	81.173		109.153	146.234
	95.609	80.976		86.74	141.368
	96.869	85.378		141.749	139.571
	84.904	88.255		135.414	133.965
	92.543	91.296		134.243	129.935
	106.887	94.776		124.023	127.411
	106.777	95.68		156.696	127.874
	87.192	98.573		129.038	128.264
	110.987	99.243		146.983	127.577
	105.104	100.297		118.646	123.122
	98.687	102.525		128.803	120.702
	93.213	104.783		120.19	117.575
	95.057	106.537		130.677	115.617
	107.614	110.587		114.229	114.209
	104.324	113.634		77.809	113.465
	110.571	114.936		83.828	113.541
	113.873	118.157		103.961	119.564
	121.888	119.211		93.586	122.438
	129.686	120.391		98.568	127.422
	159.429	122.387		138.398	127.951
	126.807	124.376		119.367	132.388
	127.918	125.652		147.974	139.41
	146.966	126.477		196.936	147.615
	112.396	127.057		166.168	152.879
	108.551	127.059		184.98	157.196
	121.005	126.65		137.566	162.864
	133.471	124.458		171.899	165.916
	120.919	124.071		169.095	168.883
	121.292	123.802		190.496	170.309
	121.405	121.347		172.391	168.956
	121.92	122.472		149.715	171.309
	124.375	122.568		172.254	169.825
	130.929	121.992		178.07	172.769
	121.78	119.924		157.942	173.621
	124.413	120.518		166.509	172.135
	115.049	122.061		179.35	170.533
	127.029	125.368		196.749	169.322
	109.793	128.968		165.684	170.99
	113.515	131.097		175.847	171.357
	106.593	132.843		182.973	172.136
	128.643	135.006		149.777	173.143
	141.345	137.642		169.664	174.44
	164.394	142.225		156.651	176.65
	168.731	144.344		171.399	175.894
	152.049	147.639		177.029	178.034
	153.624	151.238		188.192	179.024
	149.906	155.905		171.034	178.653
	158.678	155.726		183.371	180.398
	174.623	153.183		208.083	181.621
	154.573	149.743		186.922	189.343
	152.636	145.071		193.496	193.998
	160.297	140.655		188.728	198.435
	167.264	136.66		178.144	203.72
	126.322	132.524		172.463	208.871
	108.28	127.444		185.563	215.163
	119.679	122.394		257.04	219.162
	107.99	117.73		231.915	223.358
	94.65	112.357		234.702	225.767
	101.682	106.412		256.901	229.55
	96.136	98.354		238.001	234.99
	92.637	94.168		265.166	242.357
	108.971	91.22		260.067	248.862
	93.943	86.37		241.47	246.444
	82.791	83.064		224.813	246.854
	83.011	80.052		237.902	245.559
	62.509	78.169		248.862	243.549
	71.91	77.512		268.244	244.481
	69.948	76.978		270.128	245.262
	56.626	76.246		225.598	244.104
	65.014	73.751		237.254	243.434
	55.497	73.087		217.86	240.479
	77.207	71.122		230.778	235.971
	87.588	75.917		250.107	229.584
	85.696	75.418		275.331	223.215
	99.458	78.673		245.01	218.087
	61.508	82.305		232.754	216.682
	74.16	82.015		186.4	212.891
	57.47	81.472		179.3	210.332
	124.843	79.007		165.822	206.874
	65.414	75.395		185.449	202.524
	112.267	72.89		203.472	196.123
	103.84	70.498		207.332	190.672
	61.247	69.823		187.963	189.328
	48.44	67.059		184.601	188.425
	45.158	67.535		185.823	191.804
	40.632	62.658		193.548	193.666
	53.136	63.747		192.119	196.112
	68.355	61.194		174.154	195.856
	52.738	60.106		215.279	195.148
	38.222	64.797		174.667	196.274
	63.668	68.518		223.222	197.042
	61.431	73.529		190.027	199.279
	79.583	79.942		217.243	197.874
	79.066	83.958		200.156	199.901
	89.708	85.747		198.118	201.292
	122.222	88.302		202.607	198.979
	96.817	93.196		194.578	200.647
	110.3	96.296		214.907	198.514
	124.003	99.651		175.284	198.255
	105.34	102.619		218.465	196.59
	91.612	104.482		192.238	196.032
	85.953	105.61		185.216	198.23
	101.847	102.947		196.356	199.46
	103.965	101.98		195.494	198.263
	105.052	101.145		186.648	197.351
	118.162	100.371		195.61	201.127
	103.29	99.97		192.892	197.534
	104.362	101.651		226.69	194.255
	87.61	103.457		218.607	187.107
	84.244	103.351		179.008	180.709
	99.445	102.016		203.051	171.136
	113.936	100.283		224.369	165.411
	100.136	102.236		171.761	155.493
	113.458	103.866		149.611	147.136
	109.438	104.083		92.286	136.234
	100.47	102.845		113.194	125.795
	86.605	101.705		71.039	121.534
	82.526	99.618		112.229	114.861
	143.554	96.537		66.67	104.292
	124.478	92.735		84.246	96.025
	107.185	88.506		84.964	92.329
	71.516	85.525		82.902	93.887
	69.424	83.31		123.624	94.84
	72.31	83.477		116.296	99.24
	73.885	84.254		86.979	102.191
	50.7	80.169		64.287	107.401
	58.49	77.075		101.556	108.333
	70.685	73.861		112.551	112.124
	71.67	72.929		125.575	115.123
	88.776	71.427		128.245	114.399
	92.626	70.454		150.586	112.672
	90.452	71.075		134.4	113.982
	84.25	72.89		96.37	117.896
	65.412	73.406		134.243	118.021
	59.394	71.962		121.888	118.618
	49.904	71.352		114.208	118.56
	59.66	66.883		93.854	116.491
	81.959	64.452		104.001	111.525
	74.291	61.519		115.168	111.293
	65.203	60.076		103.181	110.75
	51.904	60.08		120.321	109.982
	63.738	61.966		124.815	111.092
	30.683	64.154		101.353	111.356
	61.02	66.46		86.016	114.089
	52.332	65.521		131.396	118.342
	65.491	66.479		89.3	119.791
	65.459	69.321		124.268	123.221
	83.912	71.552		136.313	125.758
	78.352	69.905		117.644	127.579
	89.643	72.137		129.376	129.948
	69.746	70.048		159.299	132.402
	86.744	69.084		133.993	130.037
	102.145	67.275		147.772	134.186
	80.91	65.932		153.305	133.335
	42.335	63.566		148.495	131.606
	59.688	63.727		132.149	130.572
	33.865	64.312		117.921	129.654
	39.802	66.823		100.641	122.988
	41.972	67.357		143.238	118.791
	48.007	67.795		113.209	118.111
	53.145	69.509		113.84	118.651
	80.452	75.494		104.195	116.823
	97.249	79.669		117.446	118.236
	102.389	89.168		72.645	122.413
	93.683	97.067		79.426	126.758
	107.843	103.657		138.931	126.809
	103.192	109.47		160.331	127.026
	120.14	114.85		124.727	127.419
	113.965	119.141		150.514	129.983
	157.345	123.485		172.229	132.865
	142.494	126.501		157.117	137.304
	127.642	131.504		143.901	141.414
	123.566	135.022		116.038	144.601
	123.086	138.254		118.95	145.212
	136.239	141.985		137.529	151.404
	153.716	145.644		154.905	152.916
	141.6	144.638		130.357	154.05
	158.728	145.884		132.853	157.289
	153.575	147.808		180.366	161.704
	145.21	146.991		168.27	166.746
	168.64	147.808		205.229	172.095
	161.535	146.026		170.165	178.733
	144.258	143.729		186.967	186.04
	158.694	144.158		199.23	194.211
	152.65	142.194		201.289	203.197
	112.953	140.126		181.591	209.708
	133.701	139.791		188.484	217.06
	113.071	138.894		223.819	220.868
	123.857	138.179		249.899	227.106
	147.177	136.512		236.581	232.406
	133.202	136.015		249.669	237.702
	126.695	134.848		265.01	242.39
	140.844	136.201		263.847	249.809
	156.98	135.306		254.729	256.894
	152.239	135.013		251.267	261.226
	122.587	134.09		255.857	261.406
	152.235	130.43		268.086	262.879
	137.478	129.134		262.23	266.225
	130.539	127.34		278.033	265.936
	122.071	123.971		280.601	268.703
	109.265	119.375		280.131	274.753
	111.86	113.162		252.238	276.179
	99.596	110.104		255.735	277.982
	116.356	104.534		293.166	278.438
	103.365	99.561		261.252	277.142
	97.054	93.759		299.815	272.684
	97.231	88.265		333.38	269.121
	71.471	84.42		269.803	264.426
	82.835	78.998		279.295	262.942
	79.817	76.273		274.015	259.541
	72.839	72.164		245.384	253.285
	55.112	69.365		220.074	248.018
	50.639	67.044		234.281	243.308
	59.287	64.424		219.107	236.174
	41.376	65.438		232.939	232.842
	64.171	64.4		211.529	230.443
	62.934	60.742		211.837	229.212
	66.973	59.823		192.776	230.81
	66.879	59.456		238.583	235.418
	63.171	59.756		240.635	236.62
	84.663	61.892		226.497	240.562
	69.331	64.999		248.104	244.3
	32.265	65.812		258.016	248.125
	60.9	67.687		266.153	248.51
	50.334	68.532		279.979	252.917
	54.542	71.084		249.904	254.47
	87.06	71.908		270.358	255.766
	81.763	70.851		281.534	257.388
	74.745	71.9		261.253	259.749
	87.298	76.935		216.843	260.994
	77.959	81.462		250.064	260.13
	100.056	82.516		258.765	260.076
	73.887	82.593		257.494	263.055
	70.925	80.005		247.572	263.948
	82.97	80.004		278.805	263.809
	97.72	78.26		274.203	264.409
	119.751	76.232		254.921	270.341
	64.036	75.014		279.27	274.03
	55.534	72.108		288.633	278.2
	53.425	71.149		281.969	279.45
	81.746	71.994		279.728	284.369
	52.079	72.296		269.052	287.886
	60.933	69.437		293.962	291.125
	62.122	64.749		298.014	294.25
	62.275	63.196		312.984	297.536
	61.424	62.058		273.74	298.397
	81.913	62.215		311.521	299.575
	86.892	58.395		324.519	302.035
	60.548	59.194		316.309	304.021
	58.808	59.771		295.555	303.515
	43.853	61.148		321.985	302.585
	40.744	58.701		299.818	298.565
	55.46	56.699		297.295	297.337
	32.086	54.747		311.701	294.393
	62.469	53.233		294.866	288.171
	68.424	53.594		287.395	284.388
	80.022	53.703		285.922	284.115
	30.475	54.725		260.721	283.531
	35.392	55.334		257.774	285.258
	56.532	54.425		273.255	286.206
	67.213	54.561		243.634	286.38
	65.249	53.442		267.12	289.128
	60.218	53.293		292.011	292.604
	57.146	51.892		314.394	296.185
	48.66	53.719		322.272	306.36
	43.637	54.846		309.612	317.836
	33.848	54.501		313.963	324.269
	47.925	52.713		330.595	332.539
	66.494	51.699		332.585	340.059
	61.807	51.536		332.476	346.677
	54.22	51.921		392.996	350.771
	50.044	50.85		406.955	354.98
	52.051	52.484		356.88	359.448
	43.968	54.205		351.148	363.052
	52.069	56.101		364.883	368.598
	58.093	56.124		378.047	367.17
	62.161	57.759		367.612	370.172
	34.727	58.258		376.985	365.834
	64.888	59.44		367.699	360.041
	56.219	62.687		360.811	354.288
	72.577	65.676		402.699	349.921
	66.784	66.873		314.014	340.671
	83.064	67.364		371.506	329.475
	60.705	69.762		336.605	317.983
	65.417	72.918		331.642	306.011
	94.262	75.891		282.092	295.249
	82.83	78.295		294.377	286.62
	67.63	79.143		244.632	277.089
	64.472	79.346		232.505	275.155
	93.336	77.574		218.211	267.247
	75.756	78.016		221.352	262.437
	103.529	78.584		227.795	255.689
	87.481	75.952		248.631	255.78
	83.589	74.796		278.791	258.541
	69.434	73.807		288.876	261.435
	60.021	74.981		268.7	266.99
	66.451	73.625		274.078	273.761
	72.805	73.011		243.915	278.484
	60.043	71.326		283.275	283.06
	67.798	71.709		330.269	285.646
	54.775	71.823		282.262	284.563
	79.74	73.187		304.71	283.05
	75.697	72.676		306.238	282.742
	67.784	74.368		282.75	282.032
	81.617	73.196		287.292	282.948
	92.459	71.08		282.245	279.215
	85.076	69.292		264.711	272.253
	87.168	70.322		269.213	269.267
	53.378	69.482		264.695	263.093
	88.447	69.194		264.849	256.68
	57.56	68.55		255.813	251.762
	32.538	67.134		234.746	248.815
	44.559	64.499		239.762	247.483
	68.164	62.444		243.443	242.859
	68.812	61.06		224.45	234.746
	71.964	63.127		222.877	228.158
	59.411	61.947		218.808	224.268
	63.211	65.487		248.978	219.448
	58.2	72.593		264.928	216.329
	58.359	78.26		204.605	218.065
	69.179	82.319		163.738	217.423
	80.248	86.266		179.05	220.974
	73.109	90.426		214.282	221.695
	103.578	95.42		193.156	230.044
	124.915	99.205		194.202	233.83
	118.23	101.585		262.324	232.192
	120.926	106.251		235.106	234.624
	120.127	109.909		270.604	242.429
	126.05	112.746		232.26	251.861
	124.324	117.562		327.338	256.1
	112.42	118.291		298.201	262.228
	89.139	116.674		243.634	266.083
	119.018	114.507		236.218	266.812
	116.735	111.99		265.203	267.485
	117.128	110.687		301.663	265.08
	135.722	108.579		269.396	266.193
	113.053	106.657		272.819	259.233
	103.887	105.403		244.317	252.975
	90.064	104.273		271.8	250.8
	88.207	103.139		243.852	246.961
	103.185	101.407		239.336	240.373
	98.652	100.854		246.731	231.314
	99.329	100.123		236.855	223.11
	96.121	100.695		216.852	212.96
	74.442	103.43		215.354	205.896
	104.281	105.177		186.315	197.698
	94.218	108.6		179.557	191.737
	109.941	110.148		183.893	188.609
	126.225	112.829		162.75	184.585
	120.488	114.208		140.863	180.094
	139.442	118.728		152.492	175.861
	112.77	122.566		165.225	169.673
	132.7	126.741		166.354	163.022
	123.319	131.645		198.678	160.532
	133.495	132.984		194.419	158.213
	117.266	134.043		178.464	161.296
	154.88	134.016		161.828	166.698
	124.339	133.647		134.915	171.057
	158.548	135.893		99.852	173.8
	157.972	136.86		147.183	172.653
	127.345	138.231		153.75	171.224
	139.997	141.243		202.823	167.392
	120.137	141.285		211.087	168.477
	134.645	140.036		209.158	171.402
	141.966	141.304		200.885	176.8
	145.277	139.735		151.448	183.424
	141.133	138.245		180.104	186.284
	172.655	140.166		144.595	190.173
	117.806	144.129		192.568	189.673
	138.643	148.452		199.856	190.689
	140.831	152.195		205.088	195.136
	138.143	156.345		185.969	197.064
	138.604	159.933		184.362	203.593
	152.315	163.523		204.309	208.881
	191.525	164.474		196.32	213.195
	176.333	168.873		224.293	216.297
	183.308	169.824		266.968	218.472
	195.907	171.853		225.947	219.15
	191.927	172.849		236.335	223.463
	187.808	176.331		248.843	225.469
	185.006	178.503		200.682	226.424
	174.995	177.011		232.888	227.452
	151.017	175.733		228.136	224.922
	167.197	173.307		213.899	220.846
	151.1	170.921		242.041	220.028
	183.866	169.819		210.436	218.24
	180.55	169.557		216.721	215.553
	172.124	170.542		209.687	218.831
	159.722	173.431		191.401	219.059
	151.775	176.549		213.976	217.099
	164.892	179.155		215.318	215.624
	177.596	185.002		213.093	213.325
	184.409	188.457		213.916	212.157
	197.799	191.96		243.293	211.178
	212.553	195.692		235.851	211.332
	191.55	199.443		202.653	213.859
	201.084	202.482		194.729	212.05
	227.108	202.616		212.147	212.161
	228.781	202.508		195.252	212.783
	226.087	201.205		203.994	216.1
	220.644	199.544		211.694	213.932
	208.482	198.684		224.255	215.215
	191.274	197.439		190.463	221.365
	166.634	196.429		216.754	229.305
	176.196	194.051		221.174	232.154
	167.467	189.472		257.041	238.287
	176.214	184.481		215.105	241.112
	201.367	179.104		252.54	242.952
	175.369	174.287		282.603	243.501
	187.96	171.662		297.945	247.801
	196.193	169.819		249.177	248.272
	169.254	167.103		274.984	251.144
	161.197	167.08		240.726	250.746
	150.744	166.457		235.614	251.021
	145.864	163.698		231.388	253.292
	157.143	164.463		246.363	253.024
	142.683	163.577		222.874	251.632
	140.879	161.7		258.51	253.786
	167.171	162.293		251.868	254.332
	168.12	162.435		218.676	253.426
	165.502	165.218		282.076	257.552
	185.313	167.291		279.11	260.768
	176.438	168.489		279.853	261.944
	171.791	173.357		277.178	263.539
	176.968	176.416		282.088	264.895
	163.038	177.744		228.939	265.547
	186.924	178.603		289.259	268.214
	172.815	178.667		273.19	270.701
	172.721	181.514		261.653	269.703
	205.964	183.979		243.611	269.72
	180.637	185.115		276.133	265.292
	184.434	184.772		260.345	261.448
	179.294	183.909		253.347	260.985
	166.33	183.962		314.404	257.412
	222.326	186.966		266.134	252.456
	208.48	188.006		280.08	251.933
	186.56	186.855		219.608	253.303
	172.507	189.94		232.118	253.546
	151.818	191.494		222.927	250.523
	187.617	191.498		242.81	250.332
	211.865	191.072		208.762	240.995
	186.252	186.413		254.854	238.085
	190.995	183.268		261.423	233.547
	220.745	182.14		279.282	235.629
	204.634	180.941		221.05	236.041
	179.344	180.095		250.865	238.396
	160.798	177.312		193.027	239.706
	161.756	174.862		228.294	247.019
	167.598	176.329		221.089	245.995
	171.893	176.475		246.683	245.268
	156.915	173.653		237.465	244.027
	140.827	174.868		253.551	247.549
	151.434	176.494		259.833	247.624
	180.014	180.939		303.837	252.112
	205.329	184.265		241.535	257.088
	192.893	184.867		251.975	265.179
	184.057	187.333		263.145	267.352
	220.432	192.079		266.84	270.42
	200.479	200.741		251.843	274.123
	218.577	205.242		251.362	278.581
	205	207.62		292.991	282.621
	175.422	206.401		326.272	288.386
	203.946	204.35		274.925	293.859
	218.623	202.354		277.354	297.51
	253.427	198.293		301.68	303.797
	209.95	196.745		317.788	313.443
	210.92	196.165		356.366	320.428
	189.486	194.156		316.477	322.36
	166.233	193.905		323.119	323.632
	158.114	191.207		310.606	327.376
	167.631	190.118		348.575	328.193
	180.36	183.941		377.244	332.621
	211.038	183.078		342.164	337.24
	178.876	180.001		318.106	343.074
	172.159	176.108		342.812	350.092
	168.878	174.045		323.59	354.8
	204.46	172.296		287.987	359.417
	173.13	170.204		359.238	360.998
	198.729	167.76		377.839	358.399
	170.923	163.048		432.204	357.456
	138.869	158.562		407.708	351.95
	139.421	156.428		384.323	344.094
	135.369	155.972		370.63	339.623
	140.445	153.872		369.125	341.293
	148.585	151.921		343.469	331.641
	149.779	148.399		329.899	326.124
	120.564	143.291		246.527	314.374
	144.41	140.729		240.689	301.56
	162.949	138.717		265.464	287.748
	177.157	136.273		309.699	279.754
	147.773	133.516		233.761	274.82
	152.944	130.871		306.122	268.662
	104.512	131.338		279.445	263.358
	105.565	132.778		241.125	269.033
	113.268	132.923		204.768	271.065
	103.598	131.032		266.712	272.757
	104.602	132.049		304.978	272.541
	114.203	134.945		263.416	278.537
	155.843	138.249		260.95	275.491
	139.293	144.862		320.305	275.195
	146.292	150.437		267.097	280.251
	138.359	156.402		287.468	285.065
	190.387	165.837		306.884	287.985
	185.416	174.922		311.716	289.75
	195.891	182.885		266.514	295.382
	190.481	183.704		275.604	301.789
	178.051	186.854		306.849	303.703
	190.809	189.748		267.356	312.818
	226.249	188.872		304.667	318.023
	222.71	185.446		327.927	319.747
	217.721	183.557		336.624	318.218
	166.497	180.732		344.242	322.066
	180.24	179.298		345.194	324.014
	183.92	177.92		385.592	323.531
	126.964	172.542		355.134	323.89
	145.85	166.746		329.297	329.712
	160.854	158.809		291.834	332.664
	159.166	151.215		316.544	332.972
	171.846	145.536		300.928	333.475
	160.135	138.255		300.565	333.5
	120.901	132.923		272.027	325.544
	150.899	135.386		380.35	318.673
	119.525	133.731		366.308	313.608
	119.003	133.709		340.615	310.932
	92.672	136.296		350.783	309.626
	85.586	136.778		345.521	310.475
	114.597	135.716		282.173	312.154
	158.981	142.231		265.807	312.114
	124.343	146.019		263.456	308.954
	160.566	152.396		257.046	307.741
	192.793	158.551		299.559	307.005
	178.11	165.242		311.963	306.572
	146.329	170.815		322.392	305.998
	205.598	177.43		271.504	308.983
	200.149	182.527		339.27	310.983
	202.415	190.549		350.543	312.841
	199.03	192.522		331.043	317.938
	179.643	193.325		345.158	317.534
	158.044	195.214		338.065	318.88
	200.587	197.967		320.976	320.946
	225.239	193.564		291.807	328.519
	228.632	190.167		287.612	329.508
	186.22	183.282		323.304	325.52
	203.232	178.828		294.308	326.292
	202.665	176.426		329.455	323.292
	182.122	176.598		349.254	321.017
	148.348	174.126		369.958	322.158
	155.998	165.824		352.124	325.086
	112.905	159.88		298.692	328.957
	141.126	157.398		341.084	328.415
	148.425	152.865		306.161	331.481
	160.271	150.015		308.484	332.632
	168.455	149.065		335.815	331.019
	117.315	152.242		329.865	332.053
	151.359	152.71		337.938	330.042
	153.957	152.583		316.252	333.954
	144.299	148.923		334.166	334.592
	165.613	143.938		344.426	336.779
	169.778	137.98		328.286	340.085
	189.648	130.99		383.398	339.818
	162.085	129.028		325.985	340.018
	111.252	123.318		349.544	341.166
	93.545	117.13		349.376	341.775
	83.619	112.331		334.597	338.33
	82.813	105.709		351.46	336.799
	77.584	98.007		332.338	335.146
	91.809	89.005		332.462	324.836
	77.126	82.659		352.869	316.717
	73.518	79.863		324.17	307.601
	81.915	77.934		289.379	299.897
	79.525	77.772		324.518	293.865
	69.654	77.011		306.797	286.061
	72.612	76.198		249.37	278.992
	79.593	74.653		220.435	272.002
	74.906	74.38		231.048	262.904
	68.465	74.476		249.217	251.368
	81.511	74.434		256.178	243.807
	72.92	74.045		250.007	235.143
	67.018	74.404		240.453	225.638
	71.73	74.02		241.586	222.416
	73.575	72.717		234.599	221.16
	74.769	72.44		174.192	219.878
	81.365	72.42		191.089	218.525
	74.468	71.263		211.888	217.523
	74.325	71.619		183.23	219.44
	67.614	71.581		207.48	222.039
	62.655	71.665		204.107	223.546
	71.307	72.069		214.388	228.91
	68.2	71.25		231.623	237.227
	66.467	70.004		243.158	239.018
	77.551	69.733		274.927	241.981
	66.526	70.401		274.241	244.888
	72.823	70.789		261.173	251.463
	78.828	72.373		304.331	257.218
	64.126	73.059		282.322	264.22
	65.157	75.17		214.363	270.961
	70.955	75.675		250.414	277.966
	83.005	76.009		221.012	282.444
	72.661	76.032		292.96	289.163
	83.238	75.257		278.919	294.736
	80.226	73.754		305.413	297.25
	95.652	71.95		319.255	300.268
	73.033	71.039		334.225	308.409
	81.882	70.462		333.14	315.915
	66.824	68.978		361.59	328.094
	62.754	69.335		333.621	331.679
	59.287	69.106		337.018	335.31
	40.678	67.548		321.553	336.38
	53.314	65.632		320.192	336.054
	63.455	65.074		348.003	333.399
	63.716	64.238		379.333	326.997
	77.301	64.181		339.561	320.728
	80.257	63.773		326.126	315.823
	59.968	63.874		319.33	313.437
	70.747	66.184		315.009	306.578
	65.774	66.815		299.709	302.66
	71.022	66.402		249.918	293.977
	66.078	67.338		280.092	289.25
	57.455	66.178		269.86	286.256
	60.597	64.729		305.99	283.429
	70.703	66.243		232.395	286.706
	61.528	66.262		269.255	293.321
	58.085	65.572		235.123	298.798
	75.877	64.536		317.885	304.91
	62.216	64		300.632	307.931
	61.423	64.995		289.385	312.387
	79.648	65.764		361.92	314.571
	71	65.69		401.013	322.819
	56.805	65.248		370.906	328.757
	57.554	65.866		329.373	330.532
	59.108	64.921		319.373	327.632
	70.392	65.896		327.783	327.14
	70.598	66.872		334.375	326.874
	69.738	65.974		339.618	320.162
	55.781	66.26		346.45	311.753
	66.123	67.445		258.21	303.97
	63.589	67.756		280.174	297.822
	74.891	68.031		294.234	294.389
	74.106	67.242		285.935	288.737
	67.982	66.908		274.664	287.069
	74.713	66.168		291.69	286.685
	72.209	66.143		269.734	288.749
	61.592	65.793		249.452	298.571
	62.684	66.596		274.737	304.138
	60.135	65.367		254.306	304.769
	66.26	64.005		312.695	307.48
	60.119	63.184		334.631	310.762
	55.455	62.034		373.276	307.26
	61.57	62.629		385.901	308.256
	74.037	62.598		352.543	314.613
	58.908	62.919		302.428	318.761
	56.397	63.542		321.185	324.104
	57.311	63.902		317.329	321.02
	59.76	64.13		246.162	318.147
	79.946	63.024		282.686	312.296
	61.196	62.857		332.09	306.307
	66.853	61.092		328.665	302.398
	68.232	61.23		323.759	304.808
	70.946	61.265		272.603	301.581
	63.085	61.951		297.278	299.71
	41.07	61.734		297.223	302.915
	59.398	59.59		308.036	301.221
	51.092	59.037		301.725	298.138
	60.704	58.135		333.765	296.629
	56.852	57.907		279.234	294.509
	66.231	56.255		292.998	296.733
	56.943	56.186		287.835	291.87
	52.071	57.467		260.658	287.199
	54.006	57.522		292.016	284.187
	55.129	58.675		309.044	280.845
	65.261	59.826		296.206	275.881
	49.472	60.27		301.513	275.527
	62.186	60.761		234.054	270.641
	57.728	63.201		236.5	267.126
	60.115	65.313		268.88	266.28
	66.07	67.642		258.287	262.493
	75.679	70.082		269.227	257.063
	62.624	70.164		274.626	256.281
	72.613	72.229		229.481	256.224
	88.66	73.458		242.149	256.928
	79.53	76.065		249.653	252.799
	84.272	76.249		242.784	246.506
	86.86	77.23		238.461	242.183
	66.326	79.106		286.04	237.882
	76.32	81.05		300.772	234.441
	78.159	82.942		243.209	232.487
	91.618	82.229		182.814	230.983
	62.504	83.003		187.069	230.679
	78.827	82.452		202.089	227.146
	100.066	80.616		213.312	225.405
	87.901	80.545		229.896	222.705
	97.207	80.707		204.08	219.617
	79.382	81.596		222.597	222.026
	89.591	82.31		245.698	226.082
	77.113	83.889		196.858	232.806
	62.995	83.956		215.826	242.674
	65.399	83.379		250.945	252.858
	78.428	82.64		260.626	258.71
	89.716	81.288		274.533	269.86
	100.904	81.049		235.54	278.587
	83.029	80.587		274.478	286.944
	79.694	80.727		330.37	298.276
	92.564	80.799		345.703	308.222
	78.298	82.55		305.977	314.002
	79.634	82.127		349.028	320.217
	76.274	80.962		336.048	322.108
	83.585	79.768		354.343	326.946
	78.931	80.19		344.176	327.377
	63.932	80.623		345.122	321.827
	88.156	79.467		326.078	317.134
	72.933	79.321		341.423	313.82
	74.567	79.206		299.116	305.031
	85.388	79.638		298.432	298.337
	88.516	79.448		280.08	286.339
	85.323	78.993		258.223	275.523
	77.538	80.045		284.693	267.294
	76.398	78.971		262.892	259.461
	78.142	78.731		234.777	250.944
	81.883	77.897		249.032	244.142
	81.12	76.764		198.358	238.512
	73.013	75.349		203.577	238.926
	77.608	74.185		238.141	244.181
	74.199	74.009		224.245	248.937
	69.806	73.767		230.701	253.273
	63.727	73.15		210.7	259.428
	70.657	73.298		225.24	260.839
	70.126	72.762		285.465	267.722
	70.185	72.482		326.528	270.801
	75.248	71.505		346.527	272.938
	73.255	71.914		319.254	275.739
	70.125	73.116		314.8	281.072
	83.801	76.267		267.375	285.41
	74.157	77.677		287.833	287.42
	69.365	79.086		243.601	282.373
	64.917	79.603		265.924	274.735
	79.517	81.251		260.655	265.829
	85.431	83.816		300.037	259.899
	104.687	85.78		267.085	254.398
	88.993	85.932		251.375	253.778
	88.435	86.32		219.851	251.027
	76.913	88.925		227.239	249.405
	96.663	90.942		230.748	243.202
	106.601	91.152		242.168	239.702
	95.661	91.656		243.284	233.233
	85.779	92.079		259.311	230.325
	79.199	92.815		252.066	228.803
	103.228	92.303		222.519	228.226
	91.145	94.362		185.286	226.399
	82.243	94.896		215.151	225.762
	91.987	91.566		215.947	221.965
	110.179	89.686		229.274	217.711
	98.562	89.54		231.591	210.525
	81.785	89.469		212.357	202.941
	103.672	87.445		203.484	196.511
	103.603	88.13		222.463	189.369
	63.317	88.706		192.807	179.686
	71.217	87.57		187.983	171.175
	83.888	85.575		165.9	161.763
	78.267	83.046		153.47	153.794
	76.916	82.447		138.935	147.203
	100.053	79.172		92.44	138.897
	89.734	76.018		89.272	130.842
	77.218	75.84		105.298	126.458
	84.238	75.254		106.919	121.766
	65.69	74.148		127.995	118.369
	74.002	73.191		126.679	116.213
	61.1	72.573		95.494	115.401
	62.595	72.249		117.757	120.224
	60.998	73.952		135.811	126.315
	63.604	75.282		126.986	131.515
	69.512	75.567		121.746	132.767
	65.822	77.208		125.443	133.525
	68.883	77.293		128.375	132.258
	95.844	77.623		155.133	135.507
	111.87	78.592		168.455	136.501
	94.511	80.366		172.904	136.6
	87.939	81.531		123.189	136.952
	87.02	81.062		137.85	141.178
	75.111	82.486		110.216	143.355
	65.392	84.079		137.733	145.109
	75.19	83.025		130.67	146.343
	84.055	80.228		137.105	145.14
	78.748	79.009		131.562	144.066
	63.421	78.948		176.686	149.932
	84.332	77.162		153.733	153.214
	89.592	76.697		151.18	160.583
	82.145	79.298		171.173	165.415
	75.515	80.141		152.816	171.271
	78.655	79.926		158.942	177.186
	87.154	79.256		199.454	185.278
	63.799	81.042		180.517	191.557
	69.059	81.197		206.012	197.062
	99.205	80.737		200.544	203.839
	86.155	81.634		206.799	208.818
	81.253	81.6		213.995	213.404
	70.05	83.016		236.76	215.283
	86.627	82.416		258.314	213.751
	86.358	84.069		225.296	211.205
	83.601	85.4		239.29	209.049
	93.812	82.87		235.901	209.144
	75.069	82.101		212.425	209.181
	97.063	82.219		183.368	208.964
	79.356	83.649		179.545	204.834
	85.287	83.8		147.415	199.412
	86.368	83.481		177.987	194.16
	66.317	85.174		201.772	189.185
	76.153	84.504		207.279	182.12
	82.779	85.141		211.185	177.286
	88.646	83.827		183.069	175.286
	88.587	85.198		187.829	175.604
	82.219	84.615		157.02	175.758
	105.611	85.147		174.605	176.153
	85.092	87.311		144.058	173.533
	83.35	88.813		149.59	171.379
	79.985	91.111		157.37	169.371
	97.173	91.13		183.667	168.472
	77.717	90.468		149.417	169.155
	93.282	89.935		183.133	171.93
	94.454	86.345		167.71	172.607
	95.679	86.18		179.273	176.04
	112.65	87.161		185.084	178.189
	88.891	85.633		171.38	178.786
	79.979	83.509		196.704	178.958
	75.286	83.518		193.096	184.746
	58.948	82.3		183.411	186.857
	82.942	83.073		188.69	190.807
	96.109	83.642		177.515	192.441
	60.125	82.506		165.136	190.434
	69.558	81.398		185.91	191.128
	77.834	84.5		224.655	190.849
	77.441	85.995		210.571	186.952
	104.512	88.473		219.062	184.657
	103.065	89.334		200.52	185.442
	97.889	86.747		158.996	183.755
	74.487	88.529		180.392	184.398
	120.302	89.763		193.078	184.796
	94.723	90.397		142.435	180.707
	91.158	90.331		153.577	178.518
	94.141	87.908		198.898	176.837
	62.482	88.381		155.586	174.909
	83.285	88.9		173.497	176.766
	85.6	94.253		191.075	176.035
	86.077	97.965		171.51	175.071
	76.579	103.973		182.111	175.814
	73.019	107.681		197.211	174.501
	109.208	112.088		175.449	174.598
	104.634	119.992		183.136	179.491
	144.086	127.436		170.893	180.241
	168.55	134.603		180.542	185.1
	172.827	141.242		152.101	189.025
	139.36	147.369		136.499	193.377
	151.442	153.924		200.169	196.747
	165.224	155.175		219.19	203.289
	180.062	156.446		183.252	205.66
	178.765	153.061		254.243	207.632
	172.389	149.489		222.535	204.668
	156.229	147.193		238.683	208.487
	158.238	146.619		241.02	211.882
	125.472	145.784		260.491	210.636
	121.15	143.752		213.961	206.61
	100.09	141.417		196.532	204.476
	122.114	139.598		142.003	198.304
	142.981	137.403		201.752	193.189
	131.888	135.801		180.633	186.55
	140.586	134.351		183.972	182.357
	138.811	136.696		166.851	176.663
	149.711	139.934		155.506	173.378
	155.115	141.736		174.014	168.977
	143.859	143.131		156.034	170.174
	135.393	142.344		152.384	165.396
	139.394	142.209		186.504	160.317
	155.958	143.511		186.475	156.811
	163.244	145.886		171.26	155.214
	123.51	147.398		139.311	156.926
	140.253	147.046		157.565	154.88
	132.744	146.276		139.641	154.077
	130.137	146.489		114.608	152.135
	157.519	145.069		138.386	152.062
	169.679	144.941		146.094	151.619
	169.365	142.811		177.766	148.283
	150.538	144.57		147.411	145.799
	133.849	144.56		145.594	142.449
	138.17	146.405		127.137	139.848
	120.93	148.813		185.552	139.221
	154.29	148.413		180.72	137.873
	135.554	146.879		127.892	133.638
	146.381	145.546		107.02	123.501
	140.128	148.409		114.012	121.528
	156.727	150.786		105.828	118.959
	161.435	151.421		106.466	117.654
	152.316	152.31		120.854	111.76
	149.749	149.466		91.044	107.127
	152.036	148.636		45.978	109.285
	187.747	147.971		121.762	110.245
	164.757	146.914		112.197	111.339
	146.425	145.304		110.179	113.32
	132.481	145.788		108.931	114.51
	117.328	145.455		120.491	114.069
	124.764	145.694		155.945	117.992
	137.726	145.753		119.496	129.268
	126.388	141.549		128.24	133.131
	135.799	137.076		131.576	140.194
	167.733	136.092		121.934	146.534
	147.98	135.092		115.121	151.81
	152.863	137.477		142.047	155.467
	152.802	141.193		192.562	151.396
	133.09	143.753		171.983	150.519
	106.607	145.581		204.014	149.777
	133.63	146.552		192.604	149.683
	119.491	146.907		177.511	150.265
	148.333	148.715		168.041	155.259
	173.063	149.498		103.025	154.315
	171.005	151.127		108.084	150.452
	150.158	152.308		118.601	145.33
	148.415	156.717		130.352	139.233
	172.356	157.197		129.506	136.145
	171.476	158.546		180.042	135.953
	163.049	157.302		129.775	133.998
	173.973	153.416		142.344	135.754
	148.453	152.095		105.394	138.291
	163.923	151.24		124.753	138.744
	139.871	148.128		152.457	137.156
	137.027	142.503		175.016	134.892
	132.155	137.868		142.628	128.005
	122.544	133.603		125.85	122.351
	153.83	126.879		141.065	118.875
	139.045	120.221		124.493	120.912
	107.958	112.019		109.709	117.728
	99.24	109.164		100.073	112.171
	111.222	106.532		90.502	103.25
	107.602	105.734		56.274	99.429
	86.562	107.151		97.155	98.889
	61.891	105.716		131.877	96.439
	57.295	106.743		83.366	93.688
	102.766	109.808		80.21	91.498
	102.812	110.025		59.054	90.06
	121.773	110.018		92.956	90.588
	140.968	109.298		118.826	91.73
	135.18	111.219		109.209	89.009
	152.391	115.17		88.74	84.547
	147.799	120.233		81.239	82.553
	102.065	122.648		81.373	81.19
	111.129	123.996		97.364	83.626
	98.237	126.086		71.123	81.455
	111.534	127.149		61.786	76.364
	113.256	128.623		73.865	75.574
	123.121	131.07		57.451	75.518
	134.165	131.812		62.479	76.998
	120.334	135.343		90.722	77.591
	148.934	135.26		64.746	77.65
	154.796	138.372		52.643	78.042
	154.342	141.957		98.937	79.229
	184.194	142.946		88.007	79.681
	157.444	145.049		100.485	80.473
	147.976	148.98		89.083	80.899
	110.045	154.443		98.131	78.791
	138.697	158.255		76.209	78.267
	158.132	161.253		77.228	78.857
	126.114	163.919		79.741	76.455
	150.464	165.962		67.744	76.699
	185.263	169.967		68.01	76.686
	191.363	174.96		63.322	77.227
	198.483	183.461		57.929	79.078
	193.779	189.704		60.316	83.726
	188.994	193.019		67.707	88.849
	210.749	200.462		91.185	94.831
	209.512	204.781		100.319	100.395
	212.882	206.657		96.108	105.544
	220.566	206.767		122.191	115.026
	219.847	206.659		136.633	125.966
	201.236	207.812		143.828	136.107
	222.869	208.211		157.513	148.259
	206.613	206.658		140.076	157.298
	209.643	204.146		134.941	170.543
	192.804	202.479		186.598	182.56
	197.072	200.39		200.147	189.456
	208.767	199.146		192.147	195.333
	194.179	198.466		225.679	200.272
	190.561	195.01		208.692	200.654
	176.859	194.371		272.501	204.196
	191.205	193.055		252.33	208.446
	193.408	194.442		211.849	207.14
	203.678	195.559		213.027	204.587
	192.393	195.037		208.036	204.988
	177.942	192.594		162.484	206.779
	198.313	192.769		186.123	205.457
	192.538	195.943		190.182	199.46
	210.824	197.559		169.626	196.003
	211.599	198.364		166.954	192.578
	201.981	198.608		197.361	188.933
	162.417	201.66		248.967	192.091
	192.839	203.932		191.503	196.836
	218.121	202.975		194.539	198.142
	212.215	204.331		207.394	202.578
	203.87	203.517		167.317	209.727
	206.858	202.656		165.642	215.837
	232.057	202.387		249.096	220.387
	207.49	205.961		224.168	217.234
	185.863	208.574		203.099	218.234
	210.17	208.62		247.849	218.356
	200.239	206.578		262.562	218.917
	200.411	204.921		246.386	225.025
	198.475	204.507		256.504	235.238
	208.887	204.917		207.986	236.509
	226.804	208.066		204.505	236.684
	218.718	212.922		196.115	244.431
	185.672	218.382		214.692	246.756
	182.326	224.965		246.716	248.982
	201.48	228.611		298.415	250.383
	237.383	232.347		265.62	252.864
	248.425	233.243		226.446	253.665
	248.997	233.726		303.808	257.405
	281.149	235.827		278.068	256.294
	285.812	240.821		291.506	254.884
	247.815	246.039		264.601	254.471
	247.045	248.263		288.752	250.461
	220.53	248.216		218.402	251.976
	233.092	247.511		253.119	258.285
	246.021	247.591		181.68	255.116
	250.605	246.837		196.36	253.948
	250.149	245.048		241.342	248.184
	230.401	247.826		246.297	244.981
	236.769	249.434		285.314	238.227
	239.265	254.956		308.458	237.33
	250.029	260.128		262.605	232.168
	271.347	263.806		262.893	234.095
	262.561	267.2		216.573	233.776
	283.929	269.171		222.955	230.612
	267.947	272.204		200.951	225.894
	292.31	273.939		206.742	214.587
	300.326	274.825		186.008	197.737
	293.841	275.813		206.742	188.08
	294.729	275.917		192.203	178.212
	275.772	275.786		200.214	172.807
	269.832	270.397		184.969	165.639
	259.314	266.03		138.324	159.898
	250.787	260.591		89.398	156.895
	262.879	255.645		137.075	154.586
	272.699	250.641		134.608	149.379
	260.847	245.156		146.309	147.612
	213.88	242.577		129.771	149.481
	211.176	239.532		126.309	155.124
	221.601	238.043		167.711	165.645
	236.032	237.24		155.988	179.647
	228.783	234.366		139.05	187.666
	223.431	231.089		169.235	193.632
	242.236	229.148		224.508	199.688
	230.256	229.954		258.332	209.165
	239.959	229.142		275.087	219.222
	240.34	227.286		271.423	222.439
	225.514	226.717		241.328	230.797
	230.104	225.635		212.167	238.387
	235.608	221.897		225.041	242.306
	224.36	216.259		252.973	243.602
	200.618	211.798		257.045	240.483
	197.472	206.299		209.528	235.496
	228.638	200.471		264.646	231.269
	214.723	197.28		237.725	230.558
	174.838	195.518		220.172	226.954
	168.94	192.332		241.357	226.746
	172.265	190.932		217.784	223.007
	168.465	190.777		210.258	215.71
	164.576	193.565		216.467	208.848
	184.034	192.416		232.093	200.134
	207.199	192.063		165.314	191.683
	194.183	196.607		222.334	184.381
	206.159	201.417		204.367	177.201
	198.604	207.141		162.178	170.857
	233.725	211.194		120.321	166.534
	213.694	215.851		151.369	164.529
	210.134	220.537		127.86	158.004
	233.912	222.603		125.248	158.177
	231.472	224.747		148.023	154.381
	246.675	226.633		135.309	150.061
	221.149	229.012		154.064	148.992
	225.119	226.665		190.395	147.387
	244.961	225.845		147.263	143.091
	234.047	225.816		167.572	143.513
	222.063	224.819		172.978	143.028
	230.671	224.118		148.212	142.818
	229.535	224.182		148.279	144.928
	203.217	225.177		99.459	144.713
	203.036	225.192		95.524	140.149
	209.746	224.523		133.347	138.293
	220.955	222.926		118.939	134.767
	222.356	224.448		145.295	127.636
	247.514	226.556		162.735	125.053
	234.076	229.086		151.266	121.504
	225.322	231.155		131.06	122.97
	236.262	234.383		123.136	124.737
	213.281	237.761		121.734	122.405
	241.851	240.841		80.275	121.415
	258.074	243.871		114.641	119.38
	262.432	244.451		102.134	118.052
	230.111	248.879		118.522	117.419
	244.998	255.47		118.501	121.032
	253.663	259.247		103.028	127.529
	260.996	265.947		106.062	130.42
	261.743	268.639		118.849	138.219
	255.052	267.014		145.468	142.7
	291.64	267.601		143.037	149.768
	311.007	266.834		178.03	152.628
	285.368	267.545		207.593	153.711
	300.371	268.996		159.315	157.631
	276.853	270.094		181.667	161.337
	236.952	267.327		172.893	168.771
	270.052	264.569		194.015	171.068
	220.14	260.818		155.707	176.278
	254.246	255.192		132.58	179.055
	272.532	253.84		153.994	177.671
	275.261	250.043		154.233	182.023
	225.781	244.833		215.495	184.215
	219.191	241.925		175.327	184.751
	242.876	237.841		210.768	182.625
	237.877	235.758		214.131	188.337
	267.784	230.386		189.603	196.757
	251.015	220.771		215.888	200.555
	209.125	212.294		210.158	206.955
	199.144	209.058		179.864	205.573
	216.957	204.97		166.376	207.99
	193.065	203.383		229.964	203.228
	184.406	200.504		242.039	199.573
	147.543	196.657		203.361	196.793
	165.059	193.443		237.435	189.919
	183.711	193.713		197.538	185.356
	166.052	197.229		206.746	185.276
	222.244	198.907		148.862	182.21
	200.44	203.443		166.616	173.759
	217.774	206.946		153.462	165.328
	209.236	212.015		126.528	163.777
	212.642	214.011		150.83	156.263
	244.844	211.822		178.827	149.943
	238.77	210.771		126.515	144.353
	252.044	204.64		120.102	141.982
	229.94	201.279		132.439	135.737
	213.437	196.493		183.199	131.597
	191.01	192.704		139.751	127.622
	155.254	190.011		115.385	124.098
	152.384	184.129		134.072	121.511
	142.549	176.135		118.037	123.717
	156.74	168.165		85.434	125.239
	155.554	159.83		99.648	124.072
	159.987	155.633		74.841	119.506
	177.628	155.069		105.026	118.2
	168.376	154.687		145.198	116.197
	134.857	151.678		155.184	113.144
	148.429	149.345		139.893	111.913
	121.59	146.762		117.273	111.777
	158.872	143.59		123.833	112.985
	183.679	140.872		122.777	115.158
	150.28	136.323		89.347	111.771
	113.278	132.382		94.377	107.239
	112.214	133.15		102.04	99.907
	123.161	132.333		83.67	97.96
	114.315	137.273		115.351	98.777
	124.661	137.349		103.083	101.294
	118.482	139.083		61.002	100.614
	117.145	143.041		86.283	107.718
	144.846	153.461		59.864	112.575
	137.809	165.722		114.58	119.057
	185.812	176.148		127.894	123.699
	159.848	185.594		156.558	124.574
	206.223	193.985		113.939	128.686
	201.732	203.145		181.697	136.186
	248.749	211.169		157.516	142.158
	271.603	216.521		186.31	148.956
	258.699	222.092		144.014	155.741
	237.117	222.794		126.725	159.142
	233.744	224.986		156.536	159.782
	237.554	221.983		158.508	163.327
	221.465	218.82		163.916	162.788
	214.422	211.798		148.23	162.304
	210.226	199.895		202.787	161.195
	194.935	190.246		172.112	164.631
	188.351	181.403		164.87	163.974
	167.188	173.569		160.025	164.169
	160.613	163.52		174.697	163.013
	157.453	152.065		151.228	162.068
	116.864	142.921		171.883	162.598
	133.261	134.176		188.693	161.081
	122.159	125.635		118.182	160.635
	131.902	116.558		159.061	160.773
	106.922	111.295		143.485	161.324
	72.553	104.395		151.633	158.925
	95.545	99.424		155.121	159.73
	96.535	98.729		183.061	159.189
	83.91	97.071		166.32	155.54
	70.35	98.774		166.667	159.614
	98.771	102.288		167.178	157.632
	70.906	105.187		143.508	156.757
	92.836	111.433		161.701	156.689
	107.83	117.878		164.847	156.78
	111.709	125.761		141.258	151.463
	144.289	135.187		171.146	148.557
	177.585	145.531		133.289	149.105
	144.613	151.506		132.119	149.51
	153.75	162.368		150.748	152.603
	179.33	172.385		156.295	154.513
	199.009	181.752		113.947	158.617
	206.449	190.333		128.537	164.628
	204.823	198.07		173.79	171.932
	176.446	201.438		172.451	176.197
	212.12	204.777		183.707	179.82
	223.046	209.385		186.533	176.129
	229.612	213.473		218.199	172.837
	223.251	215.789		219.401	173.785
	244.872	212.011		266.095	175.25
	221.369	210.437		188.735	172.742
	188.022	212.174		179.224	171.273
	213.661	212.337		102.757	169.455
	232.472	208.692		113.507	173.413
	229.115	202.398		126.263	172.825
	157.332	195.695		147.589	170.145
	184.367	186.237		141.188	163.001
	199.021	179.135		153.352	164.524
	214.238	175.197		160.075	168.922
	175.663	166.586		237.984	176.244
	147.796	157.975		210.551	182.626
	136.111	149.364		184.572	185.566
	121.918	140.754		173.221	185.692
	129.044	132.143		208.528	188.467
	136.817	123.532		236.407	196.333

## Sheet: Fig. 5e
Fig. 5e
	Model of DDX58 locus - Dynamics of DDX58-Enhancer Distance [nm]
	Mock	Mock (smooth)
	93.091	88.63
	88.207	88.4
	90.878	85.391
	83.731	86.158
	88.99	89.686
	101.392	89.57
	93.341	92.237
	99.495	94.765
	72.97	95.316
	94.146	96.915
	108.301	98.134
	70.184	101.347
	114.351	100.81
	125.959	102.499
	95.37	101.933
	111.663	104.502
	99.576	105.984
	130.759	104.3
	94.409	107.882
	115.31	104.431
	92.129	101.268
	106.368	99.214
	113.416	95.894
	86.407	97.135
	116.749	99.625
	69.49	105.327
	84.841	109.119
	68.658	112.577
	68.511	114.931
	115.711	116.426
	163.124	118.7
	168.534	120.725
	164.608	127.599
	137.084	129.943
	136.965	132.558
	132.854	135.517
	115.971	133.913
	143.071	126.808
	158.857	117.126
	115.305	108.202
	102.664	103.826
	106.968	99.975
	94.861	95.678
	70.765	91.375
	42.666	86.363
	48.596	81.386
	80.192	77.339
	86.911	74.621
	76.983	70.592
	60.038	66.42
	77.91	65.029
	94.154	67.185
	62.702	67.826
	67.327	64.203
	54.598	59.803
	40.618	57.441
	52.686	58.047
	70.693	59.923
	56.926	59.328
	33.094	60.915
	29.707	63.559
	46.283	66.228
	67.913	69.89
	102.295	74.18
	86.427	77.084
	83.326	78.289
	101.7	82.205
	89.291	88.33
	88.228	93.154
	108.459	96.822
	108.442	96.011
	72.598	97.874
	83.994	99.959
	109.34	99.695
	108.994	99.035
	115.597	100.13
	91.745	99.454
	110.645	100.065
	110.431	102.257
	98.27	104.742
	80.708	105.188
	102.467	108.444
	99.673	111.35
	116.387	113.301
	101.093	113.099
	116.303	114.821
	115.129	116.943
	151.328	120.147
	153.374	120.655
	117.102	122.04
	108.03	120.575
	132.816	120.16
	125.855	120.903
	122.354	121.643
	109.074	121.525
	117.68	121.793
	97.339	123.075
	95.702	126.167
	125.96	129.374
	124.751	133.584
	149.784	138.182
	156.867	145.007
	133.762	151.692
	148.22	161.719
	174.516	168.484
	180.583	172.616
	182.128	172.294
	197.799	171.475
	204.585	169.831
	227.683	172.118
	183.653	175.116
	179.682	175.725
	120.564	178.635
	139.134	177.32
	135.494	174.918
	163.489	174.884
	187.198	171.398
	182.437	172.949
	218.406	172.759
	165.031	179.521
	166.576	185.121
	204.144	189.703
	182.366	192.857
	203.814	192.717
	177.216	191.074
	208.468	188.362
	211.935	187.389
	195.055	187.589
	204.497	185.172
	185.373	184.741
	161.085	184.505
	183.149	186.411
	152.376	187.059
	169.178	185.431
	172.725	184.317
	176.765	181.981
	200.748	178.552
	201.994	178.092
	216.888	178.302
	190.765	177.555
	180.578	178.38
	174.133	180.152
	140.786	181.781
	155.113	182.144
	185.878	181.92
	142.669	180.464
	179.893	178.348
	195.769	177.427
	197.933	176.716
	205.475	179.668
	199.077	182.963
	197.959	183.422
	163.261	188.463
	168.609	187.853
	164.888	187.225
	179.166	184.646
	197.946	179.328
	191.844	174.991
	208.202	170.107
	171.968	169.039
	187.593	167.406
	164.418	166.766
	136.329	164.339
	142.699	159.509
	134.464	153.145
	149.38	146.929
	147.379	142.949
	156.569	136.762
	147.621	135.608
	135.155	135.205
	109.103	134.157
	127.405	136.775
	120.228	134.671
	107.158	132.914
	149.411	130.939
	131.089	128.524
	129.075	127.763
	168.502	128.352
	122.024	128.605
	124.54	128.683
	130.891	129.606
	116.233	128.281
	125.258	129.168
	116.769	128.078
	130.69	122.194
	121.237	124.156
	119.155	124.94
	132.186	124.991
	142.63	127.815
	114.906	127.641
	92.009	125.861
	147.523	121.206
	134.739	118.896
	131.55	117.801
	152.943	115.395
	122.996	113.621
	93.631	114.587
	70.171	118.602
	91.211	118.662
	104.911	118.755
	100.916	119.783
	119.572	117.898
	127.456	118.459
	144.205	119.529
	148.304	125.134
	135.949	130.608
	144.908	135.859
	128.442	142.172
	130.292	148.584
	107.544	155.234
	143.028	157.39
	162.373	160.33
	173.183	165.252
	182.977	169.76
	202.932	172.059
	213.905	175.23
	172.231	180.778
	186.532	182.131
	199.928	183.421
	203.515	182.866
	158.323	184.132
	171.526	182.014
	179.657	177.476
	160.627	178
	179.142	177.954
	165.968	175.711
	199.426	172.646
	175.398	173.862
	154.915	174.488
	179.046	175.084
	185.928	175.327
	170.769	173.361
	163.671	173.854
	174.129	173.704
	179.67	173.435
	187.403	175.625
	163.783	178.259
	153.582	180.676
	172.386	183.445
	197.477	183.804
	171.901	183.835
	183.378	184.128
	213.287	184.159
	217.349	186.32
	206.765	188.464
	168.343	188.728
	174.525	187.195
	183.488	190.012
	187.808	190.209
	191.871	187.252
	181.452	184.429
	175.82	181.71
	177.549	182.628
	208.518	182.631
	185.936	181.593
	174.854	180.046
	180.65	176.751
	171.411	175.371
	180.286	175.705
	174.554	175.638
	169.999	172.116
	167.694	170.612
	149.035	171.635
	163.515	171.827
	180.16	171.242
	176.687	172.026
	162.726	172.981
	166.384	168.56
	188.149	164.858
	183.156	164.562
	163.805	164.122
	190.477	162.207
	186.965	160.321
	112.53	159.026
	119.569	157.629
	145.181	153.807
	157.8	149.85
	155.262	146.058
	152.172	140.323
	145.892	134.7
	148.217	134.552
	138.464	134.86
	131.724	134.394
	114.503	132.111
	115.916	129.561
	113.877	129.216
	110.603	128.942
	123.574	128.52
	139.116	128.016
	128.13	128.893
	122.104	130.945
	147.696	133.155
	142.318	134.283
	142.742	137.532
	131.907	139.995
	143.119	140.126
	141.188	141.148
	144.642	144.549
	128.537	145.706
	152.838	146.067
	155.598	145.749
	140.824	148.07
	141.407	147.755
	166.323	146.174
	162.735	145.19
	147.011	145.597
	138.608	141.936
	162.079	139.289
	139.02	139.177
	120.636	137.827
	131.859	134.818
	133.823	130.566
	105.243	127.164
	121.191	126.375
	139.372	124.034
	123.849	124.706
	127.209	127.224
	107.462	129.607
	102.781	130.183
	128.357	133.319
	131.64	135.268
	147.762	133.827
	153.37	132.998
	162.833	131.206
	141.307	133.142
	146.018	133.42
	146.528	131.799
	120.631	128.232
	113.073	124.383
	103.922	121.219
	132.62	116.102
	106.396	113.842
	107.285	111.49
	85.269	108.865
	97.722	108.78
	112.249	108.062
	96.302	107.475
	111.927	104.6
	115.443	102.82
	112.407	102.842
	119.529	105.942
	103.731	107.541
	96.297	106.482
	95.248	107.584
	83.246	104.781
	107.575	104.993
	125.57	105.616
	118.509	104.685
	98.486	105.867
	110.626	107.266
	75.481	106.584
	118.199	107.319
	120.509	107.694
	107.431	106.986
	119.089	107.174
	114.487	108.919
	86.379	110.697
	92.804	113.282
	112.448	113.764
	116.365	114.837
	120.958	117.555
	121.176	118.463
	133.729	118.518
	109.087	118.879
	124.47	121.186
	134.459	123.257
	142.766	126.417
	130.89	129.994
	115.2	131.408
	91.075	132.054
	122.792	135.964
	139.368	140.024
	157.445	141.323
	167.462	140.597
	139.56	143.618
	142.123	147.561
	159.924	153.046
	177.244	157.022
	151.352	157.737
	133.333	156.677
	170.158	152.055
	166.459	149.514
	162.382	148.257
	174.473	146.064
	148.661	140.783
	143.671	139.724
	107.372	139.212
	106.534	137.072
	125.782	137.708
	131.411	138.673
	108.589	136.652
	137.589	136.96
	126.676	137.379
	142.33	142.377
	174.74	145.155
	174.927	148.927
	148.194	153.082
	152.668	160.041
	149.121	166.692
	172.335	171.136
	142.648	176.794

## Sheet: Fig. 5f
Fig. 5f
	Model of DDX58 locus - DDX58-Enhancer Contact Time Distribution [s]
	Mock		SARS-CoV-2
	4		88
	8		33
	17		36
	21		17
	20		32
	18		50
	13		25
	40		61
	11		25
	60		24
	1		2
	12		59
	24		3
	88		27
	46		35
	12		3
	31		19
	15		7
	170		23
	44		15
	100		24
	15		2
	41		1
	86		13
	321		19
	15		4
	11		7
	1		12
	295		4
	33		8
	21		68
	34		4
	12		1
	17		78
	80		73
	11		12
	45		4
	123		7
	18		2
	2		2
	7		36
	117		40
	110		6
	119		5
	52		12
	27		128
	248		21
	10		25
	5		9
	88		58
	8		13
	18		111
	29		71
	21		9
	10		4
	27		1
	64		125
	9		11
	232		14
	130		51
	121		13
	147		2
	5		43
	9		30
	34		44
	148		75
	235		3
	1		14
	1		25
	11		27
	1		4
	10		122
	14		28
	16		6
	1		2
	51		2
	2		29
	2		51
	7		60
	409		1
	18		34
	8		24
	8		72
	1		29
	18		28
	17		26
	8		1
	2		5
	13		11
	35		1
	11		56
	12		15
	3		18
	12		5
	10		1
	20		12
	12		30
	7		15
	16		121
	11		87
	23		12
	10		26
	65		32
	87		20
	72		1
	208		19
	71		7
	173		19
	77		12
	93		9
	14		2
	6		6
	5		34
	30		17
	17		22
	93		121
	70		15
	10		45
	10		1
	2		1
	14		14
	37		15
	20		138
	1		1
	91		5
	143		1
	1		132
	52		40
	5		54
	4		63
	16		25
	4		22
	17		18
	2		1
	12		4
	11		3
	174		6
	34		12
	59		9
	13		33
	26		3
	47		24
	16		13
	40		50
	11		2
	16		33
	20		65
	3		1
	41		19
	7		23
	1		11
	1		33
	13		15
	27		30
	1		51
	5		12
	1		76
	18		71
	19		18
	168		95
	36		12
	112		16
	67		10
	13		130
	15		37
	125		21
	12		13
	144		7
	2		13
	4		18
	48		2
	41		18
	15		143
	24		4
	49		48
	7		88
	2		115
	6		18
	73		3
	11		2
	7		46
	8		11
	1		2
	13		104
	34		12
	42		61
	37		5
	20		1
	3		79
	1		14
	73		78
	1		6
	45		2
	40		14
	28		24
	2		2
	1		3
	14		82
	1		6
	1		66
	33		12
	4		10
	3		17
	4		24
	98		64
	1		13
	9		26
	1		19
	23		1
	9		11
	11		20
	27		11
	51		4
	6		11
	2		10
	15		13
	34		14
	9		78
	72		27
	15		200
	5		59
	2		12
	134		1
	82		6
	5		24
	48		18
	134		19
	40		13
	2		49
	33		23
	1		1
	7		45
	1		7
	1		55
	60		14
	2		57
	68		64
	43		9
	114		3
	31		91
	4		12
	33		1
	206		5
	78		14
	152		95
	66		14
	77		34
	27		3
	22		18
	28		70
	8		12
	44		32
	21		12
	14		7
	96		44
	5		38
	15		16
	68		16
	154		8
	228		15
	24		15
	76		39
	13		3
	84		28
	1		20
	97		146
	5		34
	10		47
	38		20
	77		11
	20		8
	133		194
			39
			32
			12
			19
			11
			3
			29
			96
			23
			1
			7
			1
			6
			8
			1
			11
			13
			15
			4
			6
			12
			9
			6
			3
			9
			9
			40
			3
			71
			29
			24
			8
			1
			22
			12
			20
			8
			7
			8
			27
			9
			18
			12
			2
