# Supplementary material for: Multiscale modelling of chromatin 4D organization in SARS-CoV-2 infected cells
Source: Nat Commun. 2024 May 13;15:4014. doi: 10.1038/s41467-024-48370-6 (PMC11091192; doi:10.1038/s41467-024-48370-6)
Supplement: Supplementary file 11 — Source Data [file 41467_2024_48370_MOESM11_ESM.zip › Source_Data/Fig_2/Source_Data.xlsx]

## Sheet: Fig. 2d
Fig. 2d
	Model Contact Probability (15kb-2.5Mb)
	Mock condition		SARS-CoV-2 infected condition
	0.024732		0.024414
	0.013398		0.012198
	0.009604		0.008172
	0.008018		0.006549
	0.007055		0.005594
	0.006394		0.004971
	0.005846		0.004432
	0.00538		0.003971
	0.005026		0.003623
	0.004722		0.003366
	0.004486		0.003157
	0.004248		0.00296
	0.004059		0.002795
	0.003927		0.00266
	0.003785		0.002547
	0.00363		0.002422
	0.003469		0.002332
	0.003369		0.002232
	0.003241		0.002161
	0.003161		0.00209
	0.003074		0.002038
	0.002968		0.00198
	0.002932		0.001927
	0.002817		0.001867
	0.002754		0.001828
	0.002688		0.001779
	0.002609		0.001752
	0.002538		0.001709
	0.002472		0.001672
	0.002396		0.001631
	0.002377		0.0016
	0.0023		0.001573
	0.002252		0.001553
	0.002185		0.001514
	0.002122		0.001493
	0.002105		0.001453
	0.002037		0.001422
	0.002011		0.001389
	0.001961		0.001369
	0.001947		0.001367
	0.001904		0.001328
	0.001844		0.001331
	0.001794		0.0013
	0.001753		0.001276
	0.00174		0.001267
	0.001716		0.001241
	0.001685		0.001263
	0.001649		0.001248
	0.001596		0.001235
	0.001584		0.001207
	0.001561		0.001175
	0.001516		0.001154
	0.001494		0.001146
	0.001456		0.001136
	0.001404		0.001119
	0.001377		0.001099
	0.001351		0.001052
	0.001341		0.001029
	0.001333		0.00102
	0.001315		0.001006
	0.001296		0.000994
	0.001264		0.000985
	0.001231		0.000966
	0.001198		0.000946
	0.001163		0.000919
	0.001152		0.000905
	0.001128		0.000916
	0.00112		0.000916
	0.001085		0.000918
	0.001058		0.000905
	0.001059		0.000902
	0.001053		0.000885
	0.001051		0.000872
	0.001011		0.000858
	0.000982		0.000835
	0.000955		0.000825
	0.000951		0.000825
	0.000933		0.000807
	0.000923		0.000783
	0.00091		0.000775
	0.000895		0.000785
	0.000896		0.000779
	0.00085		0.000783
	0.00085		0.000783
	0.000835		0.000765
	0.000822		0.000748
	0.00081		0.000723
	0.000797		0.000717
	0.000787		0.000712
	0.000782		0.000715
	0.000757		0.000701
	0.000752		0.000697
	0.000749		0.000682
	0.000735		0.000685
	0.000722		0.000673
	0.00072		0.000672
	0.000689		0.000672
	0.000672		0.000662
	0.000656		0.000662
	0.000636		0.000658
	0.000623		0.000649
	0.000618		0.000635
	0.000605		0.000618
	0.00059		0.000606
	0.000588		0.000599
	0.000577		0.000601
	0.000567		0.000607
	0.000562		0.000601
	0.000548		0.000592
	0.000552		0.000582
	0.000547		0.00058
	0.000544		0.000578
	0.000535		0.000577
	0.000542		0.000575
	0.000533		0.000565
	0.000525		0.000553
	0.000529		0.000551
	0.000532		0.000555
	0.000521		0.000545
	0.000514		0.000538
	0.000503		0.00055
	0.000491		0.000534
	0.000475		0.000525
	0.000459		0.000516
	0.000448		0.000506
	0.000429		0.000498
	0.000427		0.000493
	0.000417		0.000484
	0.000426		0.000491
	0.000423		0.000486
	0.000409		0.00048
	0.00042		0.000478
	0.000409		0.000475
	0.000426		0.000473
	0.000434		0.000462
	0.00042		0.000458
	0.000405		0.000444
	0.000381		0.000432
	0.000371		0.000438
	0.000349		0.00042
	0.000348		0.000408
	0.000344		0.000407
	0.000326		0.000394
	0.000314		0.000399
	0.000308		0.000386
	0.000316		0.00039
	0.000316		0.000385
	0.000317		0.000394
	0.000336		0.000397
	0.000337		0.000378
	0.000325		0.000363
	0.000314		0.000359
	0.000294		0.00036
	0.000292		0.00036
	0.00028		0.000367
	0.000276		0.000366
	0.000253		0.000357
	0.000258		0.000341
	0.000254		0.000331
	0.000258		0.000324
	0.000269		0.000325
	0.000258		0.000335
	0.000259		0.000334
	0.000257		0.000327
	0.000256		0.000326
	0.00026		0.000321
	0.000264		0.00032
	0.000265		0.000316
	0.000265		0.000319
	0.000255		0.000321
	0.000255		0.000322
	0.000241		0.000322
	0.000243		0.00032
	0.000243		0.000313
	0.000245		0.000308
	0.000241		0.000306
	0.000242		0.000314
	0.000236		0.000313
	0.00024		0.000308
	0.000231		0.000313
	0.000221		0.000307
	0.000221		0.000291
	0.000221		0.000291
	0.000222		0.000286
	0.000216		0.000282
	0.000213		0.000285
	0.000223		0.00028
	0.000215		0.00029
	0.00021		0.000285
	0.000207		0.000277
	0.000191		0.000271
	0.000197		0.000273
	0.0002		0.000272
	0.000189		0.000257
	0.000187		0.000263
	0.000193		0.000262
	0.000191		0.000263
	0.000186		0.000262
	0.000182		0.000271
	0.000185		0.000284
	0.000178		0.000289
	0.000178		0.000277
	0.00018		0.000275
	0.000179		0.000263
	0.000177		0.000253
	0.000173		0.000249
	0.000175		0.000253
	0.000169		0.000255
	0.000174		0.000255
	0.000174		0.00025
	0.000169		0.000238
	0.00017		0.000227
	0.000173		0.000229
	0.000172		0.000224
	0.000174		0.000221
	0.000167		0.000216
	0.000168		0.000222
	0.000169		0.000216
	0.000167		0.00022
	0.000167		0.000214
	0.000167		0.000206
	0.000166		0.000202
	0.000164		0.000199
	0.000156		0.000197
	0.000156		0.000193
	0.000152		0.000193
	0.000146		0.000197
	0.000139		0.000202
	0.00014		0.000197
	0.000151		0.000205
	0.000145		0.000201
	0.000139		0.000194
	0.000135		0.000202
	0.000143		0.000198
	0.000138		0.000196
	0.000139		0.000191
	0.000133		0.000185
	0.000135		0.000186
	0.000134		0.000183
	0.000139		0.000187
	0.000145		0.000186
	0.000137		0.000183
	0.000132		0.000184
	0.000126		0.000184
	0.000129		0.000189
	0.000133		0.000189
	0.000131		0.000189
	0.000134		0.000177
	0.000136		0.000176
	0.000134		0.00018
	0.000131		0.000181
	0.000139		0.000186
	0.000138		0.000182
	0.000141		0.00018
	0.000143		0.000178
	0.000137		0.000172
	0.000137		0.000166
	0.000127		0.000169
	0.000126		0.000166
	0.000128		0.000159
	0.00013		0.000163
	0.000132		0.000163
	0.000132		0.000164
	0.000134		0.000164
	0.00013		0.000164
	0.000124		0.000171
	0.000128		0.000169
	0.000137		0.000165
	0.000137		0.000154
	0.000141		0.000153
	0.000141		0.000155
	0.000139		0.00016
	0.000142		0.000167
	0.000136		0.000166
	0.000138		0.000163
	0.000135		0.000162
	0.000138		0.000167
	0.00014		0.000158
	0.000147		0.000169
	0.000141		0.000166
	0.00014		0.000158
	0.000133		0.000153
	0.000124		0.000157
	0.000119		0.000146
	0.000121		0.000152
	0.000111		0.000156
	0.000119		0.000154
	0.000117		0.000155
	0.000115		0.000151
	0.000115		0.000153
	0.000114		0.000145
	0.000119		0.000151
	0.000114		0.000147
	0.000106		0.00015
	0.000109		0.000144
	0.00011		0.000141
	0.000113		0.000144
	0.000124		0.000141
	0.000124		0.000135
	0.000123		0.000135
	0.000123		0.000126
	0.000128		0.000135
	0.000122		0.000136
	0.000122		0.000136
	0.000118		0.000137
	0.000121		0.000131
	0.000117		0.000126
	0.000116		0.000127
	0.000112		0.000133
	0.000118		0.00013
	0.000119		0.00013
	0.000118		0.000131
	0.000121		0.000131
	0.000114		0.000127
	0.000116		0.000129
	0.000113		0.00012
	0.000104		0.000121
	0.000107		0.000122
	0.000111		0.000122
	0.000105		0.000126
	0.000107		0.000131
	0.00011		0.000132
	0.000109		0.000132
	0.000112		0.000132
	0.000107		0.000131
	0.000121		0.000129
	0.000115		0.000123
	0.000115		0.000118
	0.000116		0.000118
	0.000113		0.000116
	0.000107		0.000114
	0.00011		0.000111
	0.000112		0.000103
	0.000111		0.000105
	0.000111		0.00011
	0.000104		0.000105
	0.000104		0.000107
	9.6e-05		0.000107
	9.3e-05		0.000108
	9.9e-05		0.000111
	9.4e-05		0.000114
	8.6e-05		0.00011
	9.1e-05		0.000111
	8.9e-05		0.000108
	9.6e-05		0.000113
	0.000102		0.000114
	0.000113		0.000119
	9.9e-05		0.000115
	9.7e-05		0.000115
	9.3e-05		0.000108
	0.0001		0.000101
	0.000102		0.000101
	9.7e-05		0.000107
	9.6e-05		0.000104
	9.5e-05		0.000107
	9.1e-05		0.000108
	9.1e-05		0.000111
	9.4e-05		0.00011
	9.2e-05		0.000107
	8.7e-05		0.000102
	9.3e-05		0.000104
	8.6e-05		0.000105
	9e-05		0.000106
	8.6e-05		0.000107
	8.8e-05		0.000104
	8.8e-05		0.000105
	9.3e-05		9.7e-05
	9.1e-05		0.000103
	9.5e-05		0.0001
	9.3e-05		0.000108
	8.9e-05		0.000104
	9.3e-05		0.000105
	9.2e-05		0.0001
	9.4e-05		0.000102
	9.3e-05		9.9e-05
	9.2e-05		0.000105
	9.5e-05		0.000108
	8.5e-05		0.000109
	9e-05		0.000114
	8.2e-05		0.000114
	8.3e-05		0.000117
	8.6e-05		0.000119
	8.7e-05		0.00012
	8.8e-05		0.000117
	9.2e-05		0.000117
	9.5e-05		0.000114
	0.000102		0.000108
	9.8e-05		0.000108
	0.000102		0.000108
	9.8e-05		0.000113
	0.000103		0.000111
	9.4e-05		0.000114
	9.1e-05		0.000116
	8.9e-05		0.000112
	8.7e-05		0.000108
	9.1e-05		0.00011
	9.3e-05		0.000111
	9.5e-05		0.00011
	9.4e-05		0.000111
	9.8e-05		0.00011
	0.000102		0.000113
	0.000101		0.000105
	9.6e-05		0.000101
	9.4e-05		0.000102
	9.4e-05		0.000104
	9.4e-05		0.000107
	9.2e-05		0.000111
	9.2e-05		0.000114
	8.6e-05		0.000111
	8.6e-05		0.000114
	8.1e-05		0.000107
	8.4e-05		0.0001
	9.2e-05		0.0001
	8.6e-05		9.6e-05
	8.6e-05		9.1e-05
	9e-05		0.000103
	9.2e-05		0.000103
	9.4e-05		9.9e-05
	9.8e-05		0.000104
	9e-05		0.000101
	8.6e-05		0.000111
	8.9e-05		0.000108
	8.7e-05		0.000111
	8.2e-05		0.000107
	8.4e-05		0.000107
	8.6e-05		0.0001
	8.5e-05		0.000101
	8.7e-05		0.000104
	9.1e-05		0.000104
	9.3e-05		0.000104
	8.7e-05		0.000104
	8.6e-05		9.6e-05
	8.7e-05		9.2e-05
	9e-05		9.5e-05
	9.2e-05		9.1e-05
	8.9e-05		9e-05
	8.5e-05		8.8e-05
	8.1e-05		8.7e-05
	8.4e-05		9e-05
	8.8e-05		8.7e-05
	9.2e-05		8.9e-05
	9.5e-05		8.9e-05
	9.3e-05		8.9e-05
	0.000103		8.7e-05
	9.2e-05		8.9e-05
	9e-05		8.1e-05
	8.7e-05		8e-05
	8.2e-05		8.1e-05
	8.7e-05		7.8e-05
	8.5e-05		8.3e-05
	8.4e-05		8.5e-05
	8.2e-05		9.1e-05
	7.9e-05		9.4e-05
	8.2e-05		9e-05
	8.5e-05		9.3e-05
	8.3e-05		9.3e-05
	7.9e-05		8.9e-05
	8e-05		8.8e-05
	7.9e-05		9.3e-05
	8.1e-05		9.6e-05
	8.8e-05		9.3e-05
	8.9e-05		9.3e-05
	9.2e-05		9.5e-05
	9.2e-05		0.000104
	9.6e-05		0.000107
	9.4e-05		0.000105
	8.9e-05		0.000106
	9.3e-05		0.000104
	8.6e-05		9.9e-05
	8.9e-05		9.8e-05
	8.7e-05		9.4e-05
	8.6e-05		9.6e-05
	9.4e-05		9.7e-05
	9.7e-05		0.000101
	9.3e-05		9.4e-05
	8.8e-05		9.2e-05
	8.9e-05		9.4e-05
	8.7e-05		9.4e-05
	8e-05		9.6e-05
	8.9e-05		9.4e-05
	8.4e-05		9.1e-05
	8.3e-05		8.7e-05
	8e-05		8.1e-05
	8.3e-05		7.8e-05
	7.4e-05		8.4e-05
	7.9e-05		8.9e-05
	8e-05		9.4e-05
	8.2e-05		9.1e-05
	8.4e-05		9.4e-05
	7.7e-05		8.6e-05
	8.3e-05		8.2e-05
	9.1e-05		8.7e-05
	9.4e-05		8.8e-05
	8.7e-05		8.7e-05
	7.8e-05		9e-05
	7.9e-05		9e-05
	7.4e-05		8.5e-05
	7.5e-05		8.5e-05
	7.3e-05		8.3e-05
	7.9e-05		8.3e-05
	8.3e-05		8.5e-05
	8.7e-05		9.2e-05
	8.7e-05		9.8e-05

## Sheet: Fig. 2e
Fig. 2e
	Model Log2FC Contact Probability (smoothed)
	-0.43461
	-0.43666
	-0.4387
	-0.44075
	-0.44279
	-0.44483
	-0.44688
	-0.44892
	-0.45097
	-0.45301
	-0.45505
	-0.4571
	-0.45914
	-0.46118
	-0.46323
	-0.46527
	-0.46732
	-0.46936
	-0.4714
	-0.47345
	-0.47549
	-0.47754
	-0.47958
	-0.48162
	-0.48367
	-0.48571
	-0.49307
	-0.49791
	-0.50036
	-0.50105
	-0.50085
	-0.50082
	-0.50049
	-0.49946
	-0.49776
	-0.49571
	-0.49281
	-0.48947
	-0.4856
	-0.48122
	-0.47685
	-0.47127
	-0.46572
	-0.45881
	-0.45176
	-0.44462
	-0.4379
	-0.43174
	-0.42451
	-0.41747
	-0.41001
	-0.40235
	-0.39519
	-0.38867
	-0.38215
	-0.37498
	-0.36773
	-0.3593
	-0.35112
	-0.34319
	-0.3359
	-0.32861
	-0.32145
	-0.31383
	-0.30623
	-0.29839
	-0.29034
	-0.28377
	-0.27667
	-0.2697
	-0.26266
	-0.25421
	-0.24644
	-0.23831
	-0.23009
	-0.22127
	-0.21249
	-0.20416
	-0.19589
	-0.18835
	-0.18079
	-0.17249
	-0.16354
	-0.15384
	-0.14482
	-0.13556
	-0.12632
	-0.11713
	-0.10858
	-0.10027
	-0.09216
	-0.08421
	-0.07712
	-0.07019
	-0.0642
	-0.05721
	-0.05026
	-0.04255
	-0.03394
	-0.02588
	-0.0171
	-0.00885
	-0.00067
	0.00743
	0.01606
	0.02513
	0.0325
	0.04065
	0.04589
	0.05003
	0.05499
	0.06024
	0.06699
	0.0747
	0.08277
	0.08978
	0.09677
	0.10432
	0.11376
	0.1221
	0.13004
	0.13759
	0.14446
	0.14958
	0.15262
	0.15477
	0.15746
	0.1624
	0.16772
	0.17462
	0.18208
	0.19064
	0.19664
	0.20227
	0.20648
	0.21042
	0.21611
	0.22162
	0.2263
	0.23145
	0.2358
	0.23974
	0.24359
	0.24761
	0.25297
	0.25829
	0.26391
	0.2693
	0.27362
	0.27679
	0.28021
	0.28342
	0.28729
	0.29018
	0.29476
	0.30006
	0.30329
	0.3075
	0.31054
	0.31518
	0.32156
	0.32546
	0.33136
	0.33642
	0.33988
	0.34451
	0.34925
	0.35316
	0.35641
	0.35929
	0.36158
	0.3647
	0.36882
	0.37388
	0.38123
	0.39154
	0.40083
	0.40892
	0.41405
	0.41822
	0.42082
	0.42335
	0.42529
	0.42826
	0.43108
	0.43441
	0.43715
	0.43774
	0.43808
	0.43802
	0.43846
	0.44034
	0.44192
	0.44474
	0.44657
	0.44589
	0.44484
	0.44223
	0.44102
	0.43981
	0.44004
	0.44167
	0.44477
	0.44647
	0.44809
	0.44874
	0.4489
	0.45244
	0.45379
	0.45645
	0.45791
	0.45913
	0.46167
	0.46198
	0.46183
	0.46075
	0.45898
	0.45916
	0.4611
	0.46317
	0.46353
	0.46528
	0.46404
	0.46155
	0.45865
	0.45576
	0.4505
	0.44597
	0.44095
	0.43637
	0.43282
	0.428
	0.42557
	0.42174
	0.41706
	0.41328
	0.40948
	0.40756
	0.40529
	0.40444
	0.40684
	0.40734
	0.4047
	0.40104
	0.39562
	0.3913
	0.38927
	0.3884
	0.38848
	0.38668
	0.38592
	0.38458
	0.3795
	0.37292
	0.36778
	0.36254
	0.3573
	0.35442
	0.34905
	0.34627
	0.34593
	0.34422
	0.3428
	0.34168
	0.34098
	0.33935
	0.33896
	0.33805
	0.33843
	0.3357
	0.33181
	0.32865
	0.32197
	0.31672
	0.31211
	0.30449
	0.2969
	0.29159
	0.28685
	0.28429
	0.28026
	0.27596
	0.27297
	0.26967
	0.26468
	0.26106
	0.25737
	0.25372
	0.25056
	0.2478
	0.24285
	0.23786
	0.23376
	0.23129
	0.23316
	0.23653
	0.23904
	0.24052
	0.24052
	0.24045
	0.23769
	0.23456
	0.22985
	0.22713
	0.22376
	0.22078
	0.21741
	0.21106
	0.20297
	0.19671
	0.19054
	0.18178
	0.17753
	0.17361
	0.16924
	0.16673
	0.16674
	0.16563
	0.1638
	0.15854
	0.15358
	0.14818
	0.14571
	0.14663
	0.14845
	0.14611
	0.1452
	0.14638
	0.14555
	0.14594
	0.14628
	0.14977
	0.15196
	0.15378
	0.15362
	0.15394
	0.15701
	0.15888
	0.16251
	0.16441
	0.16639
	0.16607
	0.1654
	0.16321
	0.16472
	0.16393
	0.16153
	0.15858
	0.15566
	0.15285
	0.15107
	0.15268
	0.15759
	0.16345
	0.17206
	0.18114
	0.18863
	0.19766
	0.20818
	0.21646
	0.22188
	0.22326
	0.22531
	0.22367
	0.22376
	0.22249
	0.22216
	0.2221
	0.22301
	0.22389
	0.22452
	0.22653
	0.22912
	0.2295
	0.22803
	0.22657
	0.22741
	0.229
	0.22852
	0.22917
	0.22923
	0.2298
	0.23022
	0.23288
	0.23652
	0.23977
	0.24166
	0.2385
	0.23683
	0.23248
	0.23134
	0.22965
	0.22986
	0.22798
	0.22979
	0.23281
	0.23392
	0.23757
	0.2428
	0.24739
	0.24995
	0.2512
	0.25258
	0.2492
	0.24592
	0.24198
	0.23549
	0.22798
	0.2203
	0.21193
	0.20537
	0.20144
	0.20192
	0.20116
	0.19941
	0.19414
	0.19015
	0.1837
	0.17207
	0.16466
	0.15541
	0.14778
	0.14236
	0.13535
	0.12982
	0.12704
	0.12701
	0.13091
	0.1322
	0.13263
	0.13311
	0.13318
	0.13038
	0.12892
	0.12649
	0.12018
	0.11367
	0.10967
	0.11079
	0.11068
	0.11221
	0.11313
	0.11313
	0.11572
	0.11668
	0.11554
	0.11145
	0.10685
	0.10098
	0.09365
	0.08802
	0.08495
	0.0821
	0.08234
	0.08036
	0.07951
	0.07541
	0.07277
	0.06958
	0.07166
	0.07526
	0.07949
	0.08135
	0.0824
	0.08309
	0.08308
	0.08299
	0.08285
	0.08398
	0.09276
	0.09761
	0.10455
	0.11079
	0.11515
	0.11936
	0.12084
	0.12198
	0.12247
	0.12135
	0.12198
	0.12178
	0.11921
	0.11848
	0.11829
	0.11074
	0.10293
	0.09912
	0.0952
	0.09112
	0.0851
	0.07623
	0.06637
	0.05128
	0.03928
	0.02831
	0.02173
	0.01363
	0.00549
	-0.00158
	-0.00687
	-0.01055
	-0.01286
	-0.01601
