# Supplementary material for: Multiscale modelling of chromatin 4D organization in SARS-CoV-2 infected cells
Source: Nat Commun. 2024 May 13;15:4014. doi: 10.1038/s41467-024-48370-6 (PMC11091192; doi:10.1038/s41467-024-48370-6)
Supplement: Supplementary file 11 — Source Data [file 41467_2024_48370_MOESM11_ESM.zip › Source_Data/Fig_3/Model_Contact_Map_DDX58_Locus_Mock_Condition.txt]

0.073075 0.026224 0.007347 0.004085 0.002524 0.004667 0.003562 0.002012 0.002355 0.002978 0.002861 0.002627 0.002698 0.002651 0.001677 0.001300 0.001147 0.000974 0.000798 0.000970 0.000659 0.000621 0.000663 0.000526 0.000597 0.000613 0.000440 0.000413 0.000353 0.000369 0.000438 0.000637 0.000603 0.000496 0.000208 0.000323 0.000290 0.000308 0.000298 0.000393 0.000526 0.000361 0.000244 0.000302 0.000373 0.000599 0.000300 0.000468 0.000208 0.000407 0.000520 0.000891 0.001050 0.000619 0.000546 0.000407 0.000173 0.000024 0.000083 0.000107 0.000077 0.000020 0.000129 0.000040 0.000077 0.000272 0.000083 0.000123 0.000149 0.000087 0.000026 0.000014 0.000073 0.000133 0.000028 0.000139 0.000127 0.000036 0.000081 0.000004
0.026224 0.075552 0.032351 0.009514 0.007357 0.014310 0.008429 0.004365 0.003802 0.005310 0.004478 0.005589 0.007558 0.006246 0.004397 0.002151 0.002476 0.001675 0.001970 0.001363 0.001486 0.001131 0.000976 0.000946 0.001353 0.001562 0.001163 0.000808 0.000655 0.000800 0.000679 0.000474 0.000708 0.001149 0.000736 0.000583 0.000563 0.000534 0.000478 0.000367 0.000907 0.000526 0.000607 0.000603 0.000881 0.000857 0.001520 0.001597 0.000976 0.001313 0.001018 0.001212 0.001234 0.001254 0.001077 0.000635 0.000530 0.000099 0.000188 0.000216 0.000236 0.000077 0.000081 0.000260 0.000115 0.000200 0.000149 0.000183 0.000175 0.000046 0.000175 0.000095 0.000093 0.000095 0.000038 0.000012 0.000063 0.000050 0.000149 0.000040
0.007347 0.032351 0.077421 0.030940 0.011524 0.018442 0.009589 0.005022 0.004496 0.005958 0.005220 0.005431 0.009105 0.006720 0.004478 0.002208 0.001512 0.001552 0.001409 0.001728 0.001022 0.001058 0.000966 0.000675 0.000921 0.000946 0.000647 0.000810 0.000667 0.000827 0.000554 0.000486 0.000526 0.000409 0.000619 0.000560 0.000409 0.000250 0.000226 0.000407 0.000490 0.000425 0.000349 0.000482 0.000819 0.000671 0.001020 0.000958 0.000563 0.000887 0.000869 0.000927 0.001446 0.001510 0.001030 0.000687 0.000421 0.000157 0.000250 0.000206 0.000254 0.000105 0.000109 0.000313 0.000252 0.000246 0.000139 0.000177 0.000129 0.000206 0.000284 0.000137 0.000127 0.000125 0.000099 0.000117 0.000240 0.000067 0.000107 0.000214
0.004085 0.009514 0.030940 0.074532 0.029550 0.011621 0.005347 0.003179 0.003206 0.003688 0.003183 0.003173 0.004111 0.003730 0.001942 0.001554 0.001099 0.001214 0.001038 0.001097 0.001046 0.000712 0.001002 0.000897 0.000929 0.000641 0.000563 0.000490 0.000718 0.000663 0.000581 0.000321 0.000506 0.000554 0.000343 0.000371 0.000464 0.000375 0.000452 0.000500 0.000329 0.000333 0.000284 0.000321 0.000579 0.000403 0.000770 0.000619 0.000270 0.000593 0.000421 0.000498 0.000613 0.000649 0.000345 0.000556 0.000312 0.000133 0.000250 0.000252 0.000107 0.000129 0.000077 0.000177 0.000187 0.000079 0.000109 0.000177 0.000069 0.000288 0.000234 0.000115 0.000212 0.000093 0.000105 0.000040 0.000151 0.000063 0.000137 0.000089
0.002524 0.007357 0.011524 0.029550 0.075571 0.031933 0.010208 0.004925 0.004819 0.004817 0.004764 0.005484 0.006623 0.006050 0.004028 0.001889 0.002518 0.002448 0.002321 0.001788 0.002062 0.001889 0.001429 0.001433 0.001972 0.001548 0.001389 0.001323 0.001026 0.001050 0.001099 0.000554 0.000881 0.001105 0.000798 0.001056 0.000615 0.001020 0.000841 0.000925 0.001321 0.000827 0.000772 0.001024 0.000990 0.000956 0.000823 0.000829 0.000833 0.001008 0.000823 0.000673 0.001081 0.000548 0.000627 0.000665 0.000155 0.000030 0.000109 0.000310 0.000163 0.000167 0.000069 0.000095 0.000312 0.000050 0.000139 0.000165 0.000058 0.000194 0.000304 0.000192 0.000397 0.000067 0.000004 0.000087 0.000060 0.000034 0.000012 0.000024
0.004667 0.014310 0.018442 0.011621 0.031933 0.077786 0.042337 0.013331 0.010097 0.010597 0.010077 0.012367 0.018577 0.011849 0.006629 0.002714 0.002677 0.002905 0.002250 0.002208 0.001460 0.001740 0.001823 0.001431 0.001276 0.001615 0.001907 0.001403 0.000968 0.000998 0.000974 0.000651 0.000498 0.000948 0.000895 0.000869 0.000778 0.000841 0.000881 0.001085 0.000990 0.000827 0.001036 0.001123 0.001099 0.000835 0.001063 0.000750 0.000877 0.000915 0.001109 0.001085 0.001288 0.001143 0.000849 0.000815 0.000290 0.000129 0.000264 0.000306 0.000296 0.000216 0.000121 0.000206 0.000194 0.000141 0.000141 0.000181 0.000200 0.000095 0.000228 0.000034 0.000181 0.000091 0.000079 0.000103 0.000202 0.000091 0.000032 0.000081
0.003562 0.008429 0.009589 0.005347 0.010208 0.042337 0.075282 0.034395 0.010978 0.008927 0.007482 0.008970 0.011966 0.008220 0.005306 0.002520 0.002433 0.002145 0.001744 0.001514 0.001415 0.001238 0.001306 0.000925 0.000992 0.001474 0.001665 0.001232 0.000893 0.001020 0.000855 0.000738 0.000730 0.000740 0.000724 0.001004 0.000871 0.000744 0.000704 0.001004 0.001103 0.000548 0.000804 0.001077 0.001500 0.001288 0.001077 0.000817 0.000829 0.000956 0.000855 0.001188 0.001175 0.000825 0.001187 0.001024 0.000373 0.000151 0.000121 0.000456 0.000405 0.000310 0.000185 0.000153 0.000264 0.000196 0.000206 0.000157 0.000266 0.000083 0.000099 0.000012 0.000163 0.000062 0.000129 0.000091 0.000131 0.000163 0.000048 0.000034
0.002012 0.004365 0.005022 0.003179 0.004925 0.013331 0.034395 0.075492 0.028063 0.009065 0.005534 0.005675 0.007516 0.006325 0.004367 0.001867 0.002093 0.002569 0.001603 0.001978 0.001679 0.001375 0.001385 0.001147 0.000960 0.001302 0.001460 0.000970 0.000772 0.000619 0.000901 0.000919 0.001040 0.000649 0.000573 0.000510 0.000732 0.000806 0.000694 0.000762 0.000829 0.000744 0.000891 0.000996 0.000950 0.000992 0.000669 0.001016 0.000466 0.000778 0.000748 0.000790 0.001101 0.001381 0.000859 0.000538 0.000202 0.000087 0.000179 0.000308 0.000153 0.000194 0.000163 0.000119 0.000147 0.000081 0.000105 0.000119 0.000067 0.000058 0.000192 0.000073 0.000071 0.000153 0.000220 0.000024 0.000012 0.000089 0.000133 0.000036
0.002355 0.003802 0.004496 0.003206 0.004819 0.010097 0.010978 0.028063 0.074433 0.032194 0.007794 0.006718 0.007522 0.006044 0.003270 0.001756 0.002480 0.002675 0.002296 0.001379 0.001296 0.001353 0.001008 0.001629 0.001117 0.001196 0.001325 0.001222 0.000849 0.000911 0.000762 0.000970 0.001536 0.001171 0.000613 0.000679 0.000573 0.000813 0.000917 0.001065 0.001109 0.000925 0.001196 0.001192 0.000827 0.000607 0.000815 0.000744 0.000514 0.000657 0.000595 0.000714 0.001175 0.001214 0.000863 0.000482 0.000256 0.000052 0.000173 0.000071 0.000157 0.000040 0.000121 0.000290 0.000190 0.000135 0.000050 0.000026 0.000026 0.000143 0.000105 0.000085 0.000129 0.000044 0.000099 0.000024 0.000004 0.000161 0.000238 0.000093
0.002978 0.005310 0.005958 0.003688 0.004817 0.010597 0.008927 0.009065 0.032194 0.074139 0.029054 0.010657 0.009903 0.007976 0.004819 0.002440 0.002141 0.002308 0.001700 0.001847 0.001409 0.001351 0.001373 0.001744 0.001516 0.002050 0.001792 0.001798 0.000980 0.001371 0.000827 0.001133 0.001155 0.001310 0.000792 0.000794 0.001006 0.000679 0.000960 0.001105 0.001004 0.000998 0.000881 0.000903 0.000849 0.001012 0.001127 0.000690 0.001024 0.000937 0.000990 0.001171 0.001726 0.001706 0.001339 0.000865 0.000500 0.000179 0.000181 0.000173 0.000375 0.000131 0.000127 0.000256 0.000155 0.000171 0.000149 0.000113 0.000141 0.000103 0.000304 0.000194 0.000224 0.000290 0.000190 0.000280 0.000085 0.000325 0.000220 0.000139
0.002861 0.004478 0.005220 0.003183 0.004764 0.010077 0.007482 0.005534 0.007794 0.029054 0.076008 0.035833 0.014524 0.008236 0.006127 0.004425 0.004062 0.003804 0.003058 0.002740 0.001698 0.001954 0.001504 0.001714 0.001903 0.002919 0.002484 0.001536 0.001482 0.001468 0.001609 0.001129 0.001198 0.001536 0.001544 0.001167 0.001317 0.001131 0.001081 0.001260 0.001204 0.001105 0.000800 0.001183 0.001895 0.001675 0.001466 0.001500 0.001421 0.001401 0.001438 0.001563 0.001698 0.001369 0.001639 0.001240 0.000754 0.000210 0.000157 0.000262 0.000462 0.000216 0.000329 0.000300 0.000187 0.000206 0.000256 0.000442 0.000343 0.000169 0.000125 0.000179 0.000339 0.000260 0.000185 0.000258 0.000278 0.000218 0.000256 0.000079
0.002627 0.005589 0.005431 0.003173 0.005484 0.012367 0.008970 0.005675 0.006718 0.010657 0.035833 0.075917 0.038300 0.015782 0.010300 0.006413 0.005740 0.005248 0.003498 0.003673 0.002581 0.002222 0.002240 0.002383 0.002462 0.003302 0.002817 0.002448 0.002014 0.002056 0.001835 0.002044 0.001494 0.001960 0.002062 0.001639 0.001800 0.001720 0.002153 0.002181 0.001802 0.001784 0.001262 0.001962 0.002778 0.003379 0.002577 0.003054 0.001827 0.002002 0.003075 0.002665 0.002869 0.002821 0.003274 0.002556 0.001264 0.000502 0.000282 0.000806 0.000565 0.000159 0.000296 0.000540 0.000790 0.000512 0.000312 0.000595 0.000276 0.000339 0.000345 0.000288 0.000802 0.000544 0.000405 0.000556 0.000312 0.000462 0.000476 0.000206
0.002698 0.007558 0.009105 0.004111 0.006623 0.018577 0.011966 0.007516 0.007522 0.009903 0.014524 0.038300 0.077730 0.039639 0.016343 0.008821 0.007788 0.005254 0.004016 0.003079 0.002851 0.002004 0.002113 0.002692 0.003167 0.004679 0.003835 0.003089 0.001345 0.002421 0.001687 0.001895 0.002063 0.002117 0.002063 0.001956 0.002109 0.001607 0.002079 0.002931 0.002450 0.002159 0.001583 0.002268 0.003859 0.004179 0.004010 0.002942 0.002562 0.002482 0.003764 0.003738 0.004679 0.003466 0.004095 0.004218 0.002448 0.000827 0.000599 0.001385 0.001008 0.000742 0.000694 0.000712 0.000591 0.000560 0.000480 0.000575 0.000448 0.000607 0.000720 0.000716 0.000841 0.000738 0.000468 0.000421 0.000294 0.000556 0.000677 0.000456
0.002651 0.006246 0.006720 0.003730 0.006050 0.011849 0.008220 0.006325 0.006044 0.007976 0.008236 0.015782 0.039639 0.077024 0.038550 0.016044 0.011175 0.006083 0.004923 0.004653 0.003923 0.002903 0.002976 0.003278 0.004609 0.007563 0.005280 0.003925 0.001758 0.001738 0.001661 0.002054 0.002327 0.002988 0.002944 0.002147 0.002020 0.001621 0.002121 0.002397 0.002206 0.001990 0.002276 0.002702 0.005159 0.006258 0.005242 0.004224 0.003365 0.003438 0.004938 0.005308 0.005365 0.005419 0.006806 0.005472 0.003371 0.000915 0.000679 0.001571 0.000911 0.000804 0.000831 0.000482 0.000540 0.000681 0.000649 0.000431 0.000361 0.000714 0.000817 0.000859 0.000750 0.000687 0.000796 0.000736 0.000510 0.000621 0.000563 0.000373
0.001677 0.004397 0.004478 0.001942 0.004028 0.006629 0.005306 0.004367 0.003270 0.004819 0.006127 0.010300 0.016343 0.038550 0.077790 0.034355 0.013758 0.006056 0.004081 0.004476 0.002962 0.002643 0.002349 0.003351 0.004065 0.007740 0.005312 0.003550 0.002659 0.002522 0.002591 0.002464 0.002276 0.003008 0.002792 0.002190 0.002675 0.002470 0.002381 0.003577 0.002740 0.002782 0.002141 0.002681 0.008474 0.010030 0.009597 0.006679 0.005966 0.006563 0.008899 0.010442 0.008276 0.007085 0.011530 0.008927 0.004615 0.001716 0.001313 0.001458 0.001123 0.000647 0.000831 0.000663 0.000734 0.000603 0.000510 0.000661 0.000607 0.000885 0.000835 0.000857 0.001117 0.000982 0.000692 0.000633 0.000687 0.001004 0.001044 0.000442
0.001300 0.002151 0.002208 0.001554 0.001889 0.002714 0.002520 0.001867 0.001756 0.002440 0.004425 0.006413 0.008821 0.016044 0.034355 0.078726 0.041645 0.009026 0.005869 0.006006 0.003710 0.002700 0.003730 0.005391 0.005210 0.011994 0.012633 0.004768 0.003931 0.004333 0.002603 0.004167 0.003696 0.004865 0.004466 0.003478 0.003988 0.003093 0.003585 0.005250 0.004286 0.003627 0.003377 0.004117 0.020512 0.038560 0.020706 0.008649 0.008083 0.011645 0.017744 0.022627 0.012736 0.011843 0.027687 0.021474 0.009069 0.001704 0.001177 0.001302 0.001143 0.000685 0.000488 0.000567 0.001067 0.000720 0.000512 0.000635 0.000593 0.000502 0.000258 0.000567 0.001073 0.000571 0.000278 0.000605 0.000484 0.000391 0.000893 0.000357
0.001147 0.002476 0.001512 0.001099 0.002518 0.002677 0.002433 0.002093 0.002480 0.002141 0.004062 0.005740 0.007788 0.011175 0.013758 0.041645 0.076714 0.030804 0.012879 0.008718 0.008133 0.005944 0.007087 0.008635 0.009450 0.013808 0.012808 0.007647 0.005788 0.005758 0.004659 0.005492 0.005222 0.007075 0.006980 0.005137 0.005996 0.004774 0.005040 0.006278 0.005603 0.005845 0.004556 0.006853 0.015151 0.020651 0.012956 0.007129 0.006177 0.007036 0.009121 0.011248 0.007740 0.008409 0.013030 0.010395 0.005069 0.000996 0.000998 0.001827 0.001206 0.000534 0.000702 0.000540 0.000694 0.000528 0.000621 0.000286 0.000393 0.000500 0.000615 0.000972 0.000885 0.000470 0.000385 0.000750 0.000756 0.000462 0.000623 0.000419
0.000974 0.001675 0.001552 0.001214 0.002448 0.002905 0.002145 0.002569 0.002675 0.002308 0.003804 0.005248 0.005254 0.006083 0.006056 0.009026 0.030804 0.077171 0.038018 0.013329 0.013651 0.010837 0.009931 0.012276 0.012843 0.009982 0.010708 0.010802 0.008627 0.007462 0.007254 0.007044 0.007069 0.007692 0.007778 0.005948 0.006484 0.006357 0.005669 0.005752 0.005286 0.006992 0.005946 0.007006 0.007706 0.007679 0.005831 0.004421 0.003526 0.003224 0.003486 0.003577 0.002437 0.003161 0.004133 0.003274 0.002188 0.000859 0.000766 0.001442 0.001153 0.000688 0.000438 0.000488 0.000532 0.000246 0.000524 0.000613 0.000446 0.000569 0.000468 0.000379 0.000460 0.000256 0.000478 0.000877 0.000649 0.000633 0.000647 0.000423
0.000798 0.001970 0.001409 0.001038 0.002321 0.002250 0.001744 0.001603 0.002296 0.001700 0.003058 0.003498 0.004016 0.004923 0.004081 0.005869 0.012879 0.038018 0.076385 0.040095 0.022534 0.015371 0.013692 0.018877 0.016218 0.010137 0.011079 0.011728 0.009901 0.010097 0.007589 0.007038 0.007280 0.008931 0.009492 0.007133 0.007284 0.007272 0.007081 0.006756 0.005437 0.006591 0.006595 0.007206 0.007605 0.006714 0.004427 0.004268 0.002746 0.002157 0.002075 0.001952 0.001238 0.001863 0.002782 0.002516 0.001776 0.000730 0.000466 0.000929 0.000675 0.000506 0.000520 0.000385 0.000395 0.000212 0.000470 0.000492 0.000300 0.000234 0.000266 0.000258 0.000218 0.000214 0.000433 0.000383 0.000587 0.000448 0.000250 0.000210
0.000970 0.001363 0.001728 0.001097 0.001788 0.002208 0.001514 0.001978 0.001379 0.001847 0.002740 0.003673 0.003079 0.004653 0.004476 0.006006 0.008718 0.013329 0.040095 0.079183 0.033575 0.014085 0.011208 0.012464 0.009375 0.007371 0.006429 0.006966 0.006250 0.006427 0.005641 0.004823 0.005060 0.006528 0.006720 0.004611 0.005161 0.006216 0.004877 0.004726 0.003772 0.005252 0.005383 0.004776 0.006067 0.006381 0.003813 0.003181 0.002438 0.002099 0.002508 0.002506 0.001663 0.002196 0.003720 0.002361 0.001518 0.000562 0.000367 0.000619 0.000399 0.000298 0.000359 0.000480 0.000292 0.000107 0.000383 0.000476 0.000290 0.000375 0.000190 0.000188 0.000387 0.000288 0.000294 0.000399 0.000248 0.000353 0.000228 0.000107
0.000659 0.001486 0.001022 0.001046 0.002062 0.001460 0.001415 0.001679 0.001296 0.001409 0.001698 0.002581 0.002851 0.003923 0.002962 0.003710 0.008133 0.013651 0.022534 0.033575 0.078655 0.039220 0.017671 0.017597 0.014111 0.007891 0.009357 0.010665 0.009780 0.009286 0.007014 0.007089 0.007885 0.008149 0.008087 0.006103 0.007607 0.008913 0.007224 0.004808 0.005063 0.006780 0.006756 0.007794 0.006077 0.005099 0.003250 0.003627 0.002288 0.001911 0.001593 0.001552 0.000869 0.001778 0.002440 0.002069 0.001097 0.000355 0.000476 0.000647 0.000343 0.000183 0.000119 0.000262 0.000323 0.000129 0.000339 0.000325 0.000188 0.000075 0.000123 0.000240 0.000232 0.000429 0.000232 0.000266 0.000129 0.000290 0.000232 0.000183
0.000621 0.001131 0.001058 0.000712 0.001889 0.001740 0.001238 0.001375 0.001353 0.001351 0.001954 0.002222 0.002004 0.002903 0.002643 0.002700 0.005944 0.010837 0.015371 0.014085 0.039220 0.078052 0.041583 0.020540 0.012734 0.007381 0.007899 0.009942 0.009246 0.007782 0.006647 0.007218 0.006466 0.006496 0.007204 0.005486 0.005510 0.006734 0.004812 0.004198 0.004167 0.006280 0.007403 0.006752 0.004819 0.004982 0.002395 0.003405 0.001937 0.001929 0.001784 0.001744 0.001188 0.001224 0.001627 0.001609 0.001036 0.000597 0.000454 0.000563 0.000296 0.000250 0.000185 0.000401 0.000347 0.000190 0.000254 0.000548 0.000240 0.000105 0.000099 0.000190 0.000224 0.000155 0.000109 0.000194 0.000282 0.000421 0.000190 0.000208
0.000663 0.000976 0.000966 0.001002 0.001429 0.001823 0.001306 0.001385 0.001008 0.001373 0.001504 0.002240 0.002113 0.002976 0.002349 0.003730 0.007087 0.009931 0.013692 0.011208 0.017671 0.041583 0.078583 0.037478 0.015750 0.008859 0.008486 0.009782 0.009526 0.008415 0.006500 0.007091 0.006855 0.007026 0.007310 0.005008 0.005502 0.005913 0.005141 0.004135 0.004641 0.005988 0.006355 0.006813 0.006587 0.005935 0.003083 0.002984 0.002762 0.002528 0.001371 0.001335 0.001101 0.001722 0.001952 0.001508 0.001506 0.000544 0.000554 0.000667 0.000282 0.000361 0.000437 0.000462 0.000692 0.000415 0.000317 0.000482 0.000329 0.000319 0.000278 0.000185 0.000244 0.000323 0.000187 0.000438 0.000183 0.000452 0.000369 0.000300
0.000526 0.000946 0.000675 0.000897 0.001433 0.001431 0.000925 0.001147 0.001629 0.001744 0.001714 0.002383 0.002692 0.003278 0.003351 0.005391 0.008635 0.012276 0.018877 0.012464 0.017597 0.020540 0.037478 0.080202 0.037058 0.016234 0.012077 0.014091 0.012087 0.011185 0.009099 0.009367 0.008349 0.009234 0.009988 0.007085 0.007458 0.009530 0.009690 0.006605 0.005355 0.008179 0.008345 0.009984 0.008873 0.007893 0.004157 0.004175 0.002538 0.002240 0.001968 0.001760 0.001159 0.001700 0.002331 0.002298 0.001740 0.000310 0.000444 0.000591 0.000361 0.000190 0.000206 0.000165 0.000278 0.000206 0.000298 0.000548 0.000401 0.000514 0.000442 0.000401 0.000510 0.000433 0.000272 0.000524 0.000454 0.000357 0.000171 0.000060
0.000597 0.001353 0.000921 0.000929 0.001972 0.001276 0.000992 0.000960 0.001117 0.001516 0.001903 0.002462 0.003167 0.004609 0.004065 0.005210 0.009450 0.012843 0.016218 0.009375 0.014111 0.012734 0.015750 0.037058 0.082377 0.034563 0.016706 0.014923 0.011446 0.011825 0.008948 0.008484 0.008992 0.010093 0.010254 0.006333 0.007679 0.009177 0.007970 0.007294 0.007147 0.008685 0.008113 0.009575 0.008984 0.009335 0.005500 0.004550 0.003506 0.002516 0.002587 0.002139 0.000994 0.001919 0.003093 0.003375 0.002014 0.000494 0.000552 0.000623 0.000284 0.000302 0.000181 0.000272 0.000246 0.000345 0.000502 0.000288 0.000127 0.000500 0.000613 0.000700 0.000319 0.000173 0.000248 0.000387 0.000399 0.000292 0.000220 0.000153
0.000613 0.001562 0.000946 0.000641 0.001548 0.001615 0.001474 0.001302 0.001196 0.002050 0.002919 0.003302 0.004679 0.007563 0.007740 0.011994 0.013808 0.009982 0.010137 0.007371 0.007891 0.007381 0.008859 0.016234 0.034563 0.076079 0.037510 0.013032 0.008883 0.008810 0.006696 0.005879 0.006290 0.007845 0.007119 0.004444 0.005341 0.004661 0.005766 0.006502 0.005230 0.005421 0.005948 0.007012 0.011484 0.012982 0.008216 0.006837 0.004960 0.004198 0.004552 0.005119 0.002927 0.004669 0.007347 0.005861 0.003349 0.000655 0.000760 0.001022 0.000514 0.000250 0.000278 0.000343 0.000629 0.000607 0.000692 0.000385 0.000238 0.000554 0.000722 0.000683 0.000474 0.000310 0.000504 0.000433 0.000452 0.000290 0.000357 0.000194
0.000440 0.001163 0.000647 0.000563 0.001389 0.001907 0.001665 0.001460 0.001325 0.001792 0.002484 0.002817 0.003835 0.005280 0.005312 0.012633 0.012808 0.010708 0.011079 0.006429 0.009357 0.007899 0.008486 0.012077 0.016706 0.037510 0.076655 0.033421 0.011869 0.009974 0.006758 0.006466 0.006139 0.008129 0.007915 0.005873 0.005885 0.006579 0.006871 0.007782 0.007044 0.007647 0.006554 0.007688 0.010296 0.011988 0.006607 0.005802 0.004661 0.003849 0.004139 0.003881 0.002536 0.003355 0.006089 0.004887 0.003101 0.000567 0.000512 0.000718 0.000647 0.000438 0.000367 0.000258 0.000250 0.000310 0.000450 0.000365 0.000270 0.000355 0.000373 0.000282 0.000369 0.000337 0.000437 0.000288 0.000433 0.000448 0.000312 0.000155
0.000413 0.000808 0.000810 0.000490 0.001323 0.001403 0.001232 0.000970 0.001222 0.001798 0.001536 0.002448 0.003089 0.003925 0.003550 0.004768 0.007647 0.010802 0.011728 0.006966 0.010665 0.009942 0.009782 0.014091 0.014923 0.013032 0.033421 0.076687 0.038778 0.015514 0.009681 0.009474 0.009649 0.010510 0.010720 0.007667 0.008464 0.010109 0.008131 0.007512 0.007317 0.009526 0.008002 0.007790 0.008579 0.007438 0.004397 0.004732 0.003657 0.002512 0.002540 0.001933 0.001323 0.001933 0.003020 0.002266 0.001976 0.000720 0.000746 0.000875 0.000609 0.000347 0.000258 0.000312 0.000244 0.000268 0.000359 0.000365 0.000220 0.000373 0.000389 0.000369 0.000611 0.000597 0.000571 0.000437 0.000379 0.000357 0.000435 0.000421
0.000353 0.000655 0.000667 0.000718 0.001026 0.000968 0.000893 0.000772 0.000849 0.000980 0.001482 0.002014 0.001345 0.001758 0.002659 0.003931 0.005788 0.008627 0.009901 0.006250 0.009780 0.009246 0.009526 0.012087 0.011446 0.008883 0.011869 0.038778 0.076091 0.036716 0.014056 0.011798 0.010258 0.010032 0.009794 0.007284 0.007562 0.009675 0.007552 0.007518 0.007627 0.008796 0.006879 0.006883 0.007103 0.006060 0.004512 0.004696 0.003544 0.002389 0.002167 0.001677 0.001679 0.002175 0.002851 0.002300 0.001266 0.000702 0.000643 0.000925 0.000764 0.000427 0.000304 0.000349 0.000214 0.000234 0.000407 0.000649 0.000204 0.000627 0.000528 0.000579 0.000978 0.000587 0.000766 0.000415 0.000363 0.000554 0.000383 0.000395
0.000369 0.000800 0.000827 0.000663 0.001050 0.000998 0.001020 0.000619 0.000911 0.001371 0.001468 0.002056 0.002421 0.001738 0.002522 0.004333 0.005758 0.007462 0.010097 0.006427 0.009286 0.007782 0.008415 0.011185 0.011825 0.008810 0.009974 0.015514 0.036716 0.078190 0.035079 0.017264 0.012613 0.011815 0.011258 0.008121 0.008260 0.009560 0.007996 0.006837 0.008069 0.009313 0.008601 0.008044 0.007218 0.006609 0.004329 0.004272 0.002859 0.001784 0.002433 0.002135 0.001857 0.001647 0.003123 0.002494 0.001419 0.000804 0.000446 0.000655 0.000980 0.000502 0.000187 0.000359 0.000315 0.000236 0.000200 0.000304 0.000139 0.000220 0.000200 0.000403 0.000308 0.000583 0.000435 0.000351 0.000175 0.000272 0.000349 0.000365
0.000438 0.000679 0.000554 0.000581 0.001099 0.000974 0.000855 0.000901 0.000762 0.000827 0.001609 0.001835 0.001687 0.001661 0.002591 0.002603 0.004659 0.007254 0.007589 0.005641 0.007014 0.006647 0.006500 0.009099 0.008948 0.006696 0.006758 0.009681 0.014056 0.035079 0.077540 0.042748 0.017169 0.011363 0.008369 0.006690 0.007470 0.007831 0.008095 0.005762 0.005813 0.007726 0.008683 0.007986 0.005335 0.005129 0.003200 0.003353 0.002712 0.001998 0.001905 0.001573 0.001425 0.001383 0.002617 0.002228 0.001502 0.000704 0.000325 0.000310 0.000317 0.000210 0.000155 0.000264 0.000437 0.000369 0.000254 0.000329 0.000093 0.000278 0.000286 0.000282 0.000242 0.000395 0.000262 0.000304 0.000238 0.000312 0.000218 0.000266
0.000637 0.000474 0.000486 0.000321 0.000554 0.000651 0.000738 0.000919 0.000970 0.001133 0.001129 0.002044 0.001895 0.002054 0.002464 0.004167 0.005492 0.007044 0.007038 0.004823 0.007089 0.007218 0.007091 0.009367 0.008484 0.005879 0.006466 0.009474 0.011798 0.017264 0.042748 0.078099 0.036817 0.015710 0.011452 0.008804 0.008677 0.009232 0.007837 0.005462 0.005875 0.006504 0.006331 0.006216 0.005367 0.005778 0.003627 0.004260 0.002601 0.001827 0.001806 0.001599 0.001506 0.001538 0.002766 0.002266 0.001583 0.000321 0.000276 0.000440 0.000310 0.000242 0.000123 0.000175 0.000183 0.000147 0.000417 0.000405 0.000272 0.000393 0.000306 0.000163 0.000290 0.000248 0.000240 0.000220 0.000264 0.000264 0.000129 0.000210
0.000603 0.000708 0.000526 0.000506 0.000881 0.000498 0.000730 0.001040 0.001536 0.001155 0.001198 0.001494 0.002063 0.002327 0.002276 0.003696 0.005222 0.007069 0.007280 0.005060 0.007885 0.006466 0.006855 0.008349 0.008992 0.006290 0.006139 0.009649 0.010258 0.012613 0.017169 0.036817 0.078992 0.036437 0.015764 0.011585 0.011044 0.009915 0.007796 0.006361 0.006389 0.007153 0.006302 0.006500 0.005831 0.006389 0.004069 0.004597 0.001935 0.001885 0.001284 0.001151 0.001071 0.001169 0.002494 0.002089 0.001323 0.000554 0.000502 0.000552 0.000569 0.000550 0.000401 0.000401 0.000103 0.000353 0.000286 0.000425 0.000079 0.000524 0.000361 0.000161 0.000331 0.000278 0.000282 0.000276 0.000258 0.000111 0.000200 0.000159
0.000496 0.001149 0.000409 0.000554 0.001105 0.000948 0.000740 0.000649 0.001171 0.001310 0.001536 0.001960 0.002117 0.002988 0.003008 0.004865 0.007075 0.007692 0.008931 0.006528 0.008149 0.006496 0.007026 0.009234 0.010093 0.007845 0.008129 0.010510 0.010032 0.011815 0.011363 0.015710 0.036437 0.076548 0.040137 0.014308 0.013534 0.011562 0.009865 0.007226 0.006192 0.007264 0.007188 0.007913 0.007992 0.007728 0.005155 0.004948 0.003696 0.002651 0.002746 0.002611 0.002228 0.002097 0.003827 0.003198 0.001730 0.000702 0.000438 0.000558 0.000524 0.000456 0.000409 0.000383 0.000540 0.000335 0.000417 0.000421 0.000147 0.000437 0.000690 0.000567 0.000611 0.000554 0.000409 0.000377 0.000480 0.000468 0.000367 0.000192
0.000208 0.000736 0.000619 0.000343 0.000798 0.000895 0.000724 0.000573 0.000613 0.000792 0.001544 0.002062 0.002063 0.002944 0.002792 0.004466 0.006980 0.007778 0.009492 0.006720 0.008087 0.007204 0.007310 0.009988 0.010254 0.007119 0.007915 0.010720 0.009794 0.011258 0.008369 0.011452 0.015764 0.040137 0.077698 0.036395 0.020040 0.014687 0.011653 0.007927 0.007385 0.008514 0.009085 0.009101 0.008659 0.008296 0.004472 0.004722 0.002847 0.002651 0.002704 0.002034 0.001744 0.002216 0.003232 0.002496 0.001887 0.000722 0.000565 0.000601 0.000498 0.000661 0.000280 0.000375 0.000343 0.000169 0.000151 0.000413 0.000230 0.000288 0.000345 0.000347 0.000468 0.000504 0.000331 0.000423 0.000321 0.000423 0.000260 0.000206
0.000323 0.000583 0.000560 0.000371 0.001056 0.000869 0.001004 0.000510 0.000679 0.000794 0.001167 0.001639 0.001956 0.002147 0.002190 0.003478 0.005137 0.005948 0.007133 0.004611 0.006103 0.005486 0.005008 0.007085 0.006333 0.004444 0.005873 0.007667 0.007284 0.008121 0.006690 0.008804 0.011585 0.014308 0.036395 0.079472 0.039111 0.016647 0.010367 0.008452 0.007000 0.007587 0.006806 0.007861 0.006905 0.005657 0.003643 0.004109 0.002792 0.002591 0.002548 0.001762 0.001839 0.001812 0.002901 0.002359 0.001833 0.000548 0.000448 0.000748 0.000593 0.000413 0.000337 0.000369 0.000512 0.000383 0.000274 0.000595 0.000306 0.000347 0.000365 0.000433 0.000363 0.000232 0.000183 0.000192 0.000369 0.000306 0.000226 0.000341
0.000290 0.000563 0.000409 0.000464 0.000615 0.000778 0.000871 0.000732 0.000573 0.001006 0.001317 0.001800 0.002109 0.002020 0.002675 0.003988 0.005996 0.006484 0.007284 0.005161 0.007607 0.005510 0.005502 0.007458 0.007679 0.005341 0.005885 0.008464 0.007562 0.008260 0.007470 0.008677 0.011044 0.013534 0.020040 0.039111 0.079452 0.036510 0.014631 0.010032 0.008460 0.008558 0.007409 0.008875 0.007252 0.005460 0.004760 0.005067 0.003492 0.002891 0.003387 0.002312 0.001974 0.002272 0.003306 0.003028 0.002026 0.000562 0.000458 0.000659 0.000522 0.000274 0.000302 0.000230 0.000377 0.000230 0.000240 0.000460 0.000274 0.000308 0.000173 0.000567 0.000613 0.000319 0.000155 0.000319 0.000504 0.000454 0.000204 0.000448
0.000308 0.000534 0.000250 0.000375 0.001020 0.000841 0.000744 0.000806 0.000813 0.000679 0.001131 0.001720 0.001607 0.001621 0.002470 0.003093 0.004774 0.006357 0.007272 0.006216 0.008913 0.006734 0.005913 0.009530 0.009177 0.004661 0.006579 0.010109 0.009675 0.009560 0.007831 0.009232 0.009915 0.011562 0.014687 0.016647 0.036510 0.079397 0.039667 0.013784 0.010081 0.011669 0.009913 0.010300 0.007292 0.005411 0.003500 0.004514 0.002835 0.002232 0.002190 0.001538 0.001401 0.001849 0.002181 0.002175 0.001849 0.000581 0.000341 0.000802 0.000490 0.000242 0.000242 0.000244 0.000369 0.000310 0.000339 0.000321 0.000325 0.000427 0.000490 0.000474 0.000806 0.000534 0.000538 0.000244 0.000579 0.000643 0.000355 0.000260
0.000298 0.000478 0.000226 0.000452 0.000841 0.000881 0.000704 0.000694 0.000917 0.000960 0.001081 0.002153 0.002079 0.002121 0.002381 0.003585 0.005040 0.005669 0.007081 0.004877 0.007224 0.004812 0.005141 0.009690 0.007970 0.005766 0.006871 0.008131 0.007552 0.007996 0.008095 0.007837 0.007796 0.009865 0.011653 0.010367 0.014631 0.039667 0.076468 0.038236 0.014649 0.013488 0.009897 0.009641 0.007345 0.005663 0.004091 0.003923 0.002940 0.002625 0.002393 0.001798 0.001486 0.002137 0.002663 0.003111 0.001742 0.000687 0.000573 0.001133 0.000770 0.000300 0.000286 0.000198 0.000462 0.000278 0.000329 0.000377 0.000192 0.000365 0.000288 0.000403 0.000415 0.000242 0.000313 0.000218 0.000252 0.000490 0.000315 0.000085
0.000393 0.000367 0.000407 0.000500 0.000925 0.001085 0.001004 0.000762 0.001065 0.001105 0.001260 0.002181 0.002931 0.002397 0.003577 0.005250 0.006278 0.005752 0.006756 0.004726 0.004808 0.004198 0.004135 0.006605 0.007294 0.006502 0.007782 0.007512 0.007518 0.006837 0.005762 0.005462 0.006361 0.007226 0.007927 0.008452 0.010032 0.013784 0.038236 0.075333 0.037387 0.016641 0.009740 0.008454 0.008885 0.007141 0.005778 0.004605 0.003720 0.002927 0.003851 0.002996 0.002685 0.002794 0.005119 0.004766 0.002853 0.000933 0.000887 0.001091 0.000978 0.000633 0.000369 0.000405 0.000524 0.000288 0.000482 0.000401 0.000329 0.000472 0.000399 0.000437 0.000506 0.000341 0.000294 0.000304 0.000325 0.000605 0.000651 0.000250
0.000526 0.000907 0.000490 0.000329 0.001321 0.000990 0.001103 0.000829 0.001109 0.001004 0.001204 0.001802 0.002450 0.002206 0.002740 0.004286 0.005603 0.005286 0.005437 0.003772 0.005063 0.004167 0.004641 0.005355 0.007147 0.005230 0.007044 0.007317 0.007627 0.008069 0.005813 0.005875 0.006389 0.006192 0.007385 0.007000 0.008460 0.010081 0.014649 0.037387 0.079437 0.035409 0.014956 0.011774 0.009264 0.006278 0.004657 0.004175 0.002871 0.002607 0.002962 0.002300 0.002169 0.003155 0.004083 0.003740 0.002413 0.000738 0.000815 0.001240 0.001143 0.000921 0.000591 0.000411 0.000480 0.000508 0.000494 0.000288 0.000323 0.000433 0.000361 0.000403 0.000510 0.000335 0.000163 0.000450 0.000194 0.000734 0.000603 0.000236
0.000361 0.000526 0.000425 0.000333 0.000827 0.000827 0.000548 0.000744 0.000925 0.000998 0.001105 0.001784 0.002159 0.001990 0.002782 0.003627 0.005845 0.006992 0.006591 0.005252 0.006780 0.006280 0.005988 0.008179 0.008685 0.005421 0.007647 0.009526 0.008796 0.009313 0.007726 0.006504 0.007153 0.007264 0.008514 0.007587 0.008558 0.011669 0.013488 0.016641 0.035409 0.077984 0.040099 0.018984 0.011510 0.007857 0.003925 0.005010 0.003385 0.002556 0.002946 0.001746 0.001706 0.002482 0.003534 0.003165 0.001964 0.000651 0.000675 0.001240 0.001030 0.000688 0.000619 0.000347 0.000308 0.000599 0.000639 0.000171 0.000121 0.000188 0.000425 0.000468 0.000550 0.000387 0.000204 0.000206 0.000308 0.000415 0.000373 0.000214
0.000244 0.000607 0.000349 0.000284 0.000772 0.001036 0.000804 0.000891 0.001196 0.000881 0.000800 0.001262 0.001583 0.002276 0.002141 0.003377 0.004556 0.005946 0.006595 0.005383 0.006756 0.007403 0.006355 0.008345 0.008113 0.005948 0.006554 0.008002 0.006879 0.008601 0.008683 0.006331 0.006302 0.007188 0.009085 0.006806 0.007409 0.009913 0.009897 0.009740 0.014956 0.040099 0.077575 0.040665 0.012724 0.007115 0.004073 0.004683 0.003216 0.002863 0.002315 0.001990 0.001683 0.002722 0.003925 0.002976 0.002113 0.000734 0.000940 0.000829 0.000661 0.000333 0.000613 0.000647 0.000474 0.000268 0.000268 0.000246 0.000181 0.000192 0.000363 0.000423 0.000815 0.000653 0.000133 0.000310 0.000327 0.000313 0.000187 0.000147
0.000302 0.000603 0.000482 0.000321 0.001024 0.001123 0.001077 0.000996 0.001192 0.000903 0.001183 0.001962 0.002268 0.002702 0.002681 0.004117 0.006853 0.007006 0.007206 0.004776 0.007794 0.006752 0.006813 0.009984 0.009575 0.007012 0.007688 0.007790 0.006883 0.008044 0.007986 0.006216 0.006500 0.007913 0.009101 0.007861 0.008875 0.010300 0.009641 0.008454 0.011774 0.018984 0.040665 0.077440 0.029762 0.008244 0.005692 0.006476 0.004244 0.003248 0.003097 0.002704 0.002766 0.003274 0.003639 0.003966 0.002778 0.000651 0.000806 0.000960 0.000825 0.000369 0.000506 0.000645 0.000573 0.000528 0.000415 0.000419 0.000258 0.000417 0.000502 0.000552 0.000488 0.000462 0.000218 0.000417 0.000518 0.000627 0.000413 0.000248
0.000373 0.000881 0.000819 0.000579 0.000990 0.001099 0.001500 0.000950 0.000827 0.000849 0.001895 0.002778 0.003859 0.005159 0.008474 0.020512 0.015151 0.007706 0.007605 0.006067 0.006077 0.004819 0.006587 0.008873 0.008984 0.011484 0.010296 0.008579 0.007103 0.007218 0.005335 0.005367 0.005831 0.007992 0.008659 0.006905 0.007252 0.007292 0.007345 0.008885 0.009264 0.011510 0.012724 0.029762 0.075571 0.038589 0.016554 0.010940 0.008175 0.007694 0.011417 0.011089 0.007776 0.008488 0.014601 0.011774 0.006391 0.001603 0.001782 0.001562 0.001355 0.000631 0.000869 0.000732 0.001014 0.000619 0.000726 0.000589 0.000532 0.000659 0.000766 0.000790 0.000881 0.000772 0.000494 0.000558 0.000611 0.000639 0.001010 0.000284
0.000599 0.000857 0.000671 0.000403 0.000956 0.000835 0.001288 0.000992 0.000607 0.001012 0.001675 0.003379 0.004179 0.006258 0.010030 0.038560 0.020651 0.007679 0.006714 0.006381 0.005099 0.004982 0.005935 0.007893 0.009335 0.012982 0.011988 0.007438 0.006060 0.006609 0.005129 0.005778 0.006389 0.007728 0.008296 0.005657 0.005460 0.005411 0.005663 0.007141 0.006278 0.007857 0.007115 0.008244 0.038589 0.079500 0.030321 0.011790 0.009806 0.010778 0.016550 0.019687 0.010345 0.011964 0.026290 0.021817 0.009671 0.002163 0.001387 0.001407 0.001486 0.000889 0.000466 0.000724 0.000923 0.001141 0.000702 0.000812 0.000639 0.000698 0.000448 0.000645 0.000623 0.000528 0.000581 0.000885 0.000456 0.000544 0.000665 0.000577
0.000300 0.001520 0.001020 0.000770 0.000823 0.001063 0.001077 0.000669 0.000815 0.001127 0.001466 0.002577 0.004010 0.005242 0.009597 0.020706 0.012956 0.005831 0.004427 0.003813 0.003250 0.002395 0.003083 0.004157 0.005500 0.008216 0.006607 0.004397 0.004512 0.004329 0.003200 0.003627 0.004069 0.005155 0.004472 0.003643 0.004760 0.003500 0.004091 0.005778 0.004657 0.003925 0.004073 0.005692 0.016554 0.030321 0.072179 0.041085 0.016244 0.012919 0.016591 0.019764 0.013321 0.014359 0.025895 0.023046 0.012038 0.002339 0.002296 0.002819 0.002222 0.001308 0.001060 0.000772 0.000988 0.001395 0.001113 0.001141 0.001038 0.000617 0.000609 0.001000 0.001619 0.000641 0.000756 0.000986 0.000935 0.000740 0.001058 0.000901
0.000468 0.001597 0.000958 0.000619 0.000829 0.000750 0.000817 0.001016 0.000744 0.000690 0.001500 0.003054 0.002942 0.004224 0.006679 0.008649 0.007129 0.004421 0.004268 0.003181 0.003627 0.003405 0.002984 0.004175 0.004550 0.006837 0.005802 0.004732 0.004696 0.004272 0.003353 0.004260 0.004597 0.004948 0.004722 0.004109 0.005067 0.004514 0.003923 0.004605 0.004175 0.005010 0.004683 0.006476 0.010940 0.011790 0.041085 0.075937 0.034567 0.012891 0.010849 0.010268 0.007978 0.008077 0.012758 0.013185 0.007843 0.002651 0.001770 0.002694 0.002014 0.001266 0.001353 0.000986 0.001107 0.001681 0.001016 0.000897 0.000736 0.001085 0.000627 0.001093 0.001694 0.000950 0.000952 0.001319 0.001149 0.000948 0.001167 0.000823
0.000208 0.000976 0.000563 0.000270 0.000833 0.000877 0.000829 0.000466 0.000514 0.001024 0.001421 0.001827 0.002562 0.003365 0.005966 0.008083 0.006177 0.003526 0.002746 0.002438 0.002288 0.001937 0.002762 0.002538 0.003506 0.004960 0.004661 0.003657 0.003544 0.002859 0.002712 0.002601 0.001935 0.003696 0.002847 0.002792 0.003492 0.002835 0.002940 0.003720 0.002871 0.003385 0.003216 0.004244 0.008175 0.009806 0.016244 0.034567 0.077679 0.036032 0.014946 0.012464 0.008976 0.008879 0.012171 0.012468 0.007802 0.002022 0.001353 0.002577 0.002169 0.001012 0.000909 0.000758 0.000714 0.001440 0.001371 0.000843 0.000734 0.000875 0.000734 0.000794 0.000929 0.000833 0.001280 0.001573 0.001050 0.000802 0.000806 0.000518
0.000407 0.001313 0.000887 0.000593 0.001008 0.000915 0.000956 0.000778 0.000657 0.000937 0.001401 0.002002 0.002482 0.003438 0.006563 0.011645 0.007036 0.003224 0.002157 0.002099 0.001911 0.001929 0.002528 0.002240 0.002516 0.004198 0.003849 0.002512 0.002389 0.001784 0.001998 0.001827 0.001885 0.002651 0.002651 0.002591 0.002891 0.002232 0.002625 0.002927 0.002607 0.002556 0.002863 0.003248 0.007694 0.010778 0.012919 0.012891 0.036032 0.077909 0.038692 0.016147 0.010125 0.008887 0.012853 0.012968 0.008119 0.002327 0.001538 0.002222 0.002006 0.001258 0.001131 0.001494 0.001393 0.001292 0.000925 0.000923 0.000962 0.000966 0.001048 0.000881 0.001083 0.000724 0.001317 0.001044 0.000946 0.000972 0.001105 0.001040
0.000520 0.001018 0.000869 0.000421 0.000823 0.001109 0.000855 0.000748 0.000595 0.000990 0.001438 0.003075 0.003764 0.004938 0.008899 0.017744 0.009121 0.003486 0.002075 0.002508 0.001593 0.001784 0.001371 0.001968 0.002587 0.004552 0.004139 0.002540 0.002167 0.002433 0.001905 0.001806 0.001284 0.002746 0.002704 0.002548 0.003387 0.002190 0.002393 0.003851 0.002962 0.002946 0.002315 0.003097 0.011417 0.016550 0.016591 0.010849 0.014946 0.038692 0.079187 0.041776 0.014756 0.012748 0.019490 0.019879 0.011474 0.003663 0.003065 0.003639 0.002766 0.001919 0.001829 0.002145 0.002268 0.002179 0.001427 0.001593 0.001319 0.001244 0.001313 0.001282 0.001581 0.001563 0.001399 0.001438 0.001718 0.001371 0.001804 0.001248
0.000891 0.001212 0.000927 0.000498 0.000673 0.001085 0.001188 0.000790 0.000714 0.001171 0.001563 0.002665 0.003738 0.005308 0.010442 0.022627 0.011248 0.003577 0.001952 0.002506 0.001552 0.001744 0.001335 0.001760 0.002139 0.005119 0.003881 0.001933 0.001677 0.002135 0.001573 0.001599 0.001151 0.002611 0.002034 0.001762 0.002312 0.001538 0.001798 0.002996 0.002300 0.001746 0.001990 0.002704 0.011089 0.019687 0.019764 0.010268 0.012464 0.016147 0.041776 0.077329 0.038817 0.017637 0.025756 0.025109 0.013292 0.003901 0.003379 0.003944 0.002669 0.001913 0.001710 0.002026 0.002802 0.002605 0.001500 0.001522 0.001558 0.001611 0.001188 0.001224 0.001909 0.001278 0.001611 0.001734 0.001290 0.001399 0.001748 0.001135
0.001050 0.001234 0.001446 0.000613 0.001081 0.001288 0.001175 0.001101 0.001175 0.001726 0.001698 0.002869 0.004679 0.005365 0.008276 0.012736 0.007740 0.002437 0.001238 0.001663 0.000869 0.001188 0.001101 0.001159 0.000994 0.002927 0.002536 0.001323 0.001679 0.001857 0.001425 0.001506 0.001071 0.002228 0.001744 0.001839 0.001974 0.001401 0.001486 0.002685 0.002169 0.001706 0.001683 0.002766 0.007776 0.010345 0.013321 0.007978 0.008976 0.010125 0.014756 0.038817 0.079413 0.038032 0.019224 0.015974 0.009389 0.002956 0.002637 0.003181 0.002149 0.001476 0.001429 0.001615 0.001857 0.001812 0.000756 0.001103 0.001210 0.001427 0.001244 0.001230 0.001913 0.001137 0.001040 0.001063 0.001123 0.001389 0.001204 0.000823
0.000619 0.001254 0.001510 0.000649 0.000548 0.001143 0.000825 0.001381 0.001214 0.001706 0.001369 0.002821 0.003466 0.005419 0.007085 0.011843 0.008409 0.003161 0.001863 0.002196 0.001778 0.001224 0.001722 0.001700 0.001919 0.004669 0.003355 0.001933 0.002175 0.001647 0.001383 0.001538 0.001169 0.002097 0.002216 0.001812 0.002272 0.001849 0.002137 0.002794 0.003155 0.002482 0.002722 0.003274 0.008488 0.011964 0.014359 0.008077 0.008879 0.008887 0.012748 0.017637 0.038032 0.080603 0.035347 0.016091 0.009188 0.003313 0.002603 0.003746 0.002538 0.001639 0.001591 0.000903 0.001387 0.001556 0.001139 0.001050 0.000982 0.001218 0.001103 0.001220 0.002181 0.001647 0.001438 0.001357 0.001151 0.001655 0.001954 0.001214
0.000546 0.001077 0.001030 0.000345 0.000627 0.000849 0.001187 0.000859 0.000863 0.001339 0.001639 0.003274 0.004095 0.006806 0.011530 0.027687 0.013030 0.004133 0.002782 0.003720 0.002440 0.001627 0.001952 0.002331 0.003093 0.007347 0.006089 0.003020 0.002851 0.003123 0.002617 0.002766 0.002494 0.003827 0.003232 0.002901 0.003306 0.002181 0.002663 0.005119 0.004083 0.003534 0.003925 0.003639 0.014601 0.026290 0.025895 0.012758 0.012171 0.012853 0.019490 0.025756 0.019224 0.035347 0.081433 0.041935 0.014774 0.004119 0.003341 0.004268 0.003250 0.001897 0.001208 0.001502 0.002357 0.002196 0.001490 0.001179 0.001895 0.001415 0.001452 0.001409 0.002710 0.001355 0.001450 0.001687 0.001371 0.001399 0.001851 0.000952
0.000407 0.000635 0.000687 0.000556 0.000665 0.000815 0.001024 0.000538 0.000482 0.000865 0.001240 0.002556 0.004218 0.005472 0.008927 0.021474 0.010395 0.003274 0.002516 0.002361 0.002069 0.001609 0.001508 0.002298 0.003375 0.005861 0.004887 0.002266 0.002300 0.002494 0.002228 0.002266 0.002089 0.003198 0.002496 0.002359 0.003028 0.002175 0.003111 0.004766 0.003740 0.003165 0.002976 0.003966 0.011774 0.021817 0.023046 0.013185 0.012468 0.012968 0.019879 0.025109 0.015974 0.016091 0.041935 0.074845 0.036784 0.009625 0.007232 0.007863 0.006268 0.004502 0.003149 0.002804 0.004220 0.004313 0.002651 0.002409 0.003327 0.003651 0.002742 0.004089 0.004938 0.003117 0.003722 0.003157 0.002774 0.002448 0.003163 0.002877
0.000173 0.000530 0.000421 0.000312 0.000155 0.000290 0.000373 0.000202 0.000256 0.000500 0.000754 0.001264 0.002448 0.003371 0.004615 0.009069 0.005069 0.002188 0.001776 0.001518 0.001097 0.001036 0.001506 0.001740 0.002014 0.003349 0.003101 0.001976 0.001266 0.001419 0.001502 0.001583 0.001323 0.001730 0.001887 0.001833 0.002026 0.001849 0.001742 0.002853 0.002413 0.001964 0.002113 0.002778 0.006391 0.009671 0.012038 0.007843 0.007802 0.008119 0.011474 0.013292 0.009389 0.009188 0.014774 0.036784 0.075813 0.031151 0.016036 0.014159 0.010250 0.009083 0.006766 0.005665 0.006524 0.007256 0.005506 0.005091 0.006260 0.007002 0.005915 0.007438 0.007450 0.005149 0.005974 0.006065 0.005893 0.004933 0.005915 0.006931
0.000024 0.000099 0.000157 0.000133 0.000030 0.000129 0.000151 0.000087 0.000052 0.000179 0.000210 0.000502 0.000827 0.000915 0.001716 0.001704 0.000996 0.000859 0.000730 0.000562 0.000355 0.000597 0.000544 0.000310 0.000494 0.000655 0.000567 0.000720 0.000702 0.000804 0.000704 0.000321 0.000554 0.000702 0.000722 0.000548 0.000562 0.000581 0.000687 0.000933 0.000738 0.000651 0.000734 0.000651 0.001603 0.002163 0.002339 0.002651 0.002022 0.002327 0.003663 0.003901 0.002956 0.003313 0.004119 0.009625 0.031151 0.073925 0.043611 0.018948 0.016889 0.017530 0.012252 0.010401 0.011639 0.012639 0.011054 0.008101 0.012161 0.014417 0.011863 0.015151 0.012034 0.010157 0.011599 0.010873 0.011264 0.008982 0.012760 0.017605
0.000083 0.000188 0.000250 0.000250 0.000109 0.000264 0.000121 0.000179 0.000173 0.000181 0.000157 0.000282 0.000599 0.000679 0.001313 0.001177 0.000998 0.000766 0.000466 0.000367 0.000476 0.000454 0.000554 0.000444 0.000552 0.000760 0.000512 0.000746 0.000643 0.000446 0.000325 0.000276 0.000502 0.000438 0.000565 0.000448 0.000458 0.000341 0.000573 0.000887 0.000815 0.000675 0.000940 0.000806 0.001782 0.001387 0.002296 0.001770 0.001353 0.001538 0.003065 0.003379 0.002637 0.002603 0.003341 0.007232 0.016036 0.043611 0.073909 0.039188 0.020105 0.020163 0.014438 0.011470 0.011567 0.013403 0.012198 0.009256 0.013506 0.014726 0.012645 0.017093 0.012317 0.010895 0.012363 0.010692 0.011208 0.007706 0.014381 0.021379
0.000107 0.000216 0.000206 0.000252 0.000310 0.000306 0.000456 0.000308 0.000071 0.000173 0.000262 0.000806 0.001385 0.001571 0.001458 0.001302 0.001827 0.001442 0.000929 0.000619 0.000647 0.000563 0.000667 0.000591 0.000623 0.001022 0.000718 0.000875 0.000925 0.000655 0.000310 0.000440 0.000552 0.000558 0.000601 0.000748 0.000659 0.000802 0.001133 0.001091 0.001240 0.001240 0.000829 0.000960 0.001562 0.001407 0.002819 0.002694 0.002577 0.002222 0.003639 0.003944 0.003181 0.003746 0.004268 0.007863 0.014159 0.018948 0.039188 0.077738 0.037109 0.017667 0.013363 0.009337 0.008446 0.009343 0.007599 0.007044 0.008403 0.009980 0.007768 0.010954 0.008974 0.007750 0.007855 0.006750 0.006798 0.005603 0.008393 0.011696
0.000077 0.000236 0.000254 0.000107 0.000163 0.000296 0.000405 0.000153 0.000157 0.000375 0.000462 0.000565 0.001008 0.000911 0.001123 0.001143 0.001206 0.001153 0.000675 0.000399 0.000343 0.000296 0.000282 0.000361 0.000284 0.000514 0.000647 0.000609 0.000764 0.000980 0.000317 0.000310 0.000569 0.000524 0.000498 0.000593 0.000522 0.000490 0.000770 0.000978 0.001143 0.001030 0.000661 0.000825 0.001355 0.001486 0.002222 0.002014 0.002169 0.002006 0.002766 0.002669 0.002149 0.002538 0.003250 0.006268 0.010250 0.016889 0.020105 0.037109 0.079266 0.041673 0.016899 0.011671 0.010611 0.010810 0.009835 0.007538 0.010300 0.010885 0.008651 0.011988 0.009270 0.007746 0.008655 0.007661 0.007284 0.006014 0.008585 0.013141
0.000020 0.000077 0.000105 0.000129 0.000167 0.000216 0.000310 0.000194 0.000040 0.000131 0.000216 0.000159 0.000742 0.000804 0.000647 0.000685 0.000534 0.000688 0.000506 0.000298 0.000183 0.000250 0.000361 0.000190 0.000302 0.000250 0.000438 0.000347 0.000427 0.000502 0.000210 0.000242 0.000550 0.000456 0.000661 0.000413 0.000274 0.000242 0.000300 0.000633 0.000921 0.000688 0.000333 0.000369 0.000631 0.000889 0.001308 0.001266 0.001012 0.001258 0.001919 0.001913 0.001476 0.001639 0.001897 0.004502 0.009083 0.017530 0.020163 0.017667 0.041673 0.079290 0.035571 0.017272 0.013730 0.015135 0.012653 0.009067 0.013353 0.013363 0.010942 0.014502 0.010756 0.010073 0.010468 0.009804 0.010474 0.006998 0.011623 0.015010
0.000129 0.000081 0.000109 0.000077 0.000069 0.000121 0.000185 0.000163 0.000121 0.000127 0.000329 0.000296 0.000694 0.000831 0.000831 0.000488 0.000702 0.000438 0.000520 0.000359 0.000119 0.000185 0.000437 0.000206 0.000181 0.000278 0.000367 0.000258 0.000304 0.000187 0.000155 0.000123 0.000401 0.000409 0.000280 0.000337 0.000302 0.000242 0.000286 0.000369 0.000591 0.000619 0.000613 0.000506 0.000869 0.000466 0.001060 0.001353 0.000909 0.001131 0.001829 0.001710 0.001429 0.001591 0.001208 0.003149 0.006766 0.012252 0.014438 0.013363 0.016899 0.035571 0.075063 0.044000 0.017204 0.012603 0.010052 0.007847 0.009433 0.009685 0.007609 0.010363 0.008280 0.007966 0.008546 0.008000 0.008173 0.005802 0.008688 0.011103
0.000040 0.000260 0.000313 0.000177 0.000095 0.000206 0.000153 0.000119 0.000290 0.000256 0.000300 0.000540 0.000712 0.000482 0.000663 0.000567 0.000540 0.000488 0.000385 0.000480 0.000262 0.000401 0.000462 0.000165 0.000272 0.000343 0.000258 0.000312 0.000349 0.000359 0.000264 0.000175 0.000401 0.000383 0.000375 0.000369 0.000230 0.000244 0.000198 0.000405 0.000411 0.000347 0.000647 0.000645 0.000732 0.000724 0.000772 0.000986 0.000758 0.001494 0.002145 0.002026 0.001615 0.000903 0.001502 0.002804 0.005665 0.010401 0.011470 0.009337 0.011671 0.017272 0.044000 0.076067 0.035004 0.015919 0.009994 0.007812 0.009581 0.008843 0.007282 0.010268 0.008028 0.007260 0.007331 0.006720 0.006236 0.004877 0.006808 0.009974
0.000077 0.000115 0.000252 0.000187 0.000312 0.000194 0.000264 0.000147 0.000190 0.000155 0.000187 0.000790 0.000591 0.000540 0.000734 0.001067 0.000694 0.000532 0.000395 0.000292 0.000323 0.000347 0.000692 0.000278 0.000246 0.000629 0.000250 0.000244 0.000214 0.000315 0.000437 0.000183 0.000103 0.000540 0.000343 0.000512 0.000377 0.000369 0.000462 0.000524 0.000480 0.000308 0.000474 0.000573 0.001014 0.000923 0.000988 0.001107 0.000714 0.001393 0.002268 0.002802 0.001857 0.001387 0.002357 0.004220 0.006524 0.011639 0.011567 0.008446 0.010611 0.013730 0.017204 0.035004 0.079583 0.040119 0.014966 0.008780 0.010597 0.009859 0.008258 0.011034 0.008556 0.007671 0.007006 0.006099 0.006438 0.005800 0.009611 0.012077
0.000272 0.000200 0.000246 0.000079 0.000050 0.000141 0.000196 0.000081 0.000135 0.000171 0.000206 0.000512 0.000560 0.000681 0.000603 0.000720 0.000528 0.000246 0.000212 0.000107 0.000129 0.000190 0.000415 0.000206 0.000345 0.000607 0.000310 0.000268 0.000234 0.000236 0.000369 0.000147 0.000353 0.000335 0.000169 0.000383 0.000230 0.000310 0.000278 0.000288 0.000508 0.000599 0.000268 0.000528 0.000619 0.001141 0.001395 0.001681 0.001440 0.001292 0.002179 0.002605 0.001812 0.001556 0.002196 0.004313 0.007256 0.012639 0.013403 0.009343 0.010810 0.015135 0.012603 0.015919 0.040119 0.080393 0.037839 0.015085 0.014996 0.013022 0.009516 0.014264 0.010079 0.009073 0.008843 0.008208 0.008427 0.006145 0.010266 0.013540
0.000083 0.000149 0.000139 0.000109 0.000139 0.000141 0.000206 0.000105 0.000050 0.000149 0.000256 0.000312 0.000480 0.000649 0.000510 0.000512 0.000621 0.000524 0.000470 0.000383 0.000339 0.000254 0.000317 0.000298 0.000502 0.000692 0.000450 0.000359 0.000407 0.000200 0.000254 0.000417 0.000286 0.000417 0.000151 0.000274 0.000240 0.000339 0.000329 0.000482 0.000494 0.000639 0.000268 0.000415 0.000726 0.000702 0.001113 0.001016 0.001371 0.000925 0.001427 0.001500 0.000756 0.001139 0.001490 0.002651 0.005506 0.011054 0.012198 0.007599 0.009835 0.012653 0.010052 0.009994 0.014966 0.037839 0.079913 0.037058 0.018865 0.013010 0.009472 0.014095 0.010194 0.008631 0.008808 0.008687 0.008480 0.005849 0.009770 0.013331
0.000123 0.000183 0.000177 0.000177 0.000165 0.000181 0.000157 0.000119 0.000026 0.000113 0.000442 0.000595 0.000575 0.000431 0.000661 0.000635 0.000286 0.000613 0.000492 0.000476 0.000325 0.000548 0.000482 0.000548 0.000288 0.000385 0.000365 0.000365 0.000649 0.000304 0.000329 0.000405 0.000425 0.000421 0.000413 0.000595 0.000460 0.000321 0.000377 0.000401 0.000288 0.000171 0.000246 0.000419 0.000589 0.000812 0.001141 0.000897 0.000843 0.000923 0.001593 0.001522 0.001103 0.001050 0.001179 0.002409 0.005091 0.008101 0.009256 0.007044 0.007538 0.009067 0.007847 0.007812 0.008780 0.015085 0.037058 0.077325 0.038929 0.014095 0.009153 0.011839 0.008109 0.007738 0.006966 0.007216 0.007998 0.004990 0.007895 0.011048
0.000149 0.000175 0.000129 0.000069 0.000058 0.000200 0.000266 0.000067 0.000026 0.000141 0.000343 0.000276 0.000448 0.000361 0.000607 0.000593 0.000393 0.000446 0.000300 0.000290 0.000188 0.000240 0.000329 0.000401 0.000127 0.000238 0.000270 0.000220 0.000204 0.000139 0.000093 0.000272 0.000079 0.000147 0.000230 0.000306 0.000274 0.000325 0.000192 0.000329 0.000323 0.000121 0.000181 0.000258 0.000532 0.000639 0.001038 0.000736 0.000734 0.000962 0.001319 0.001558 0.001210 0.000982 0.001895 0.003327 0.006260 0.012161 0.013506 0.008403 0.010300 0.013353 0.009433 0.009581 0.010597 0.014996 0.018865 0.038929 0.077444 0.035770 0.015460 0.017603 0.011159 0.009796 0.010355 0.010528 0.009867 0.007018 0.010562 0.016004
0.000087 0.000046 0.000206 0.000288 0.000194 0.000095 0.000083 0.000058 0.000143 0.000103 0.000169 0.000339 0.000607 0.000714 0.000885 0.000502 0.000500 0.000569 0.000234 0.000375 0.000075 0.000105 0.000319 0.000514 0.000500 0.000554 0.000355 0.000373 0.000627 0.000220 0.000278 0.000393 0.000524 0.000437 0.000288 0.000347 0.000308 0.000427 0.000365 0.000472 0.000433 0.000188 0.000192 0.000417 0.000659 0.000698 0.000617 0.001085 0.000875 0.000966 0.001244 0.001611 0.001427 0.001218 0.001415 0.003651 0.007002 0.014417 0.014726 0.009980 0.010885 0.013363 0.009685 0.008843 0.009859 0.013022 0.013010 0.014095 0.035770 0.075750 0.045524 0.024845 0.013891 0.010982 0.011782 0.010462 0.010427 0.007752 0.011240 0.016871
0.000026 0.000175 0.000284 0.000234 0.000304 0.000228 0.000099 0.000192 0.000105 0.000304 0.000125 0.000345 0.000720 0.000817 0.000835 0.000258 0.000615 0.000468 0.000266 0.000190 0.000123 0.000099 0.000278 0.000442 0.000613 0.000722 0.000373 0.000389 0.000528 0.000200 0.000286 0.000306 0.000361 0.000690 0.000345 0.000365 0.000173 0.000490 0.000288 0.000399 0.000361 0.000425 0.000363 0.000502 0.000766 0.000448 0.000609 0.000627 0.000734 0.001048 0.001313 0.001188 0.001244 0.001103 0.001452 0.002742 0.005915 0.011863 0.012645 0.007768 0.008651 0.010942 0.007609 0.007282 0.008258 0.009516 0.009472 0.009153 0.015460 0.045524 0.077702 0.035746 0.013724 0.011500 0.010192 0.009230 0.009351 0.006821 0.009520 0.013397
0.000014 0.000095 0.000137 0.000115 0.000192 0.000034 0.000012 0.000073 0.000085 0.000194 0.000179 0.000288 0.000716 0.000859 0.000857 0.000567 0.000972 0.000379 0.000258 0.000188 0.000240 0.000190 0.000185 0.000401 0.000700 0.000683 0.000282 0.000369 0.000579 0.000403 0.000282 0.000163 0.000161 0.000567 0.000347 0.000433 0.000567 0.000474 0.000403 0.000437 0.000403 0.000468 0.000423 0.000552 0.000790 0.000645 0.001000 0.001093 0.000794 0.000881 0.001282 0.001224 0.001230 0.001220 0.001409 0.004089 0.007438 0.015151 0.017093 0.010954 0.011988 0.014502 0.010363 0.010268 0.011034 0.014264 0.014095 0.011839 0.017603 0.024845 0.035746 0.078560 0.039567 0.021625 0.017179 0.013232 0.012651 0.008766 0.012708 0.019548
0.000073 0.000093 0.000127 0.000212 0.000397 0.000181 0.000163 0.000071 0.000129 0.000224 0.000339 0.000802 0.000841 0.000750 0.001117 0.001073 0.000885 0.000460 0.000218 0.000387 0.000232 0.000224 0.000244 0.000510 0.000319 0.000474 0.000369 0.000611 0.000978 0.000308 0.000242 0.000290 0.000331 0.000611 0.000468 0.000363 0.000613 0.000806 0.000415 0.000506 0.000510 0.000550 0.000815 0.000488 0.000881 0.000623 0.001619 0.001694 0.000929 0.001083 0.001581 0.001909 0.001913 0.002181 0.002710 0.004938 0.007450 0.012034 0.012317 0.008974 0.009270 0.010756 0.008280 0.008028 0.008556 0.010079 0.010194 0.008109 0.011159 0.013891 0.013724 0.039567 0.080222 0.040030 0.017806 0.012246 0.011395 0.008480 0.010567 0.014069
0.000133 0.000095 0.000125 0.000093 0.000067 0.000091 0.000062 0.000153 0.000044 0.000290 0.000260 0.000544 0.000738 0.000687 0.000982 0.000571 0.000470 0.000256 0.000214 0.000288 0.000429 0.000155 0.000323 0.000433 0.000173 0.000310 0.000337 0.000597 0.000587 0.000583 0.000395 0.000248 0.000278 0.000554 0.000504 0.000232 0.000319 0.000534 0.000242 0.000341 0.000335 0.000387 0.000653 0.000462 0.000772 0.000528 0.000641 0.000950 0.000833 0.000724 0.001563 0.001278 0.001137 0.001647 0.001355 0.003117 0.005149 0.010157 0.010895 0.007750 0.007746 0.010073 0.007966 0.007260 0.007671 0.009073 0.008631 0.007738 0.009796 0.010982 0.011500 0.021625 0.040030 0.078956 0.043087 0.014597 0.011065 0.007859 0.010623 0.014204
0.000028 0.000038 0.000099 0.000105 0.000004 0.000079 0.000129 0.000220 0.000099 0.000190 0.000185 0.000405 0.000468 0.000796 0.000692 0.000278 0.000385 0.000478 0.000433 0.000294 0.000232 0.000109 0.000187 0.000272 0.000248 0.000504 0.000437 0.000571 0.000766 0.000435 0.000262 0.000240 0.000282 0.000409 0.000331 0.000183 0.000155 0.000538 0.000313 0.000294 0.000163 0.000204 0.000133 0.000218 0.000494 0.000581 0.000756 0.000952 0.001280 0.001317 0.001399 0.001611 0.001040 0.001438 0.001450 0.003722 0.005974 0.011599 0.012363 0.007855 0.008655 0.010468 0.008546 0.007331 0.007006 0.008843 0.008808 0.006966 0.010355 0.011782 0.010192 0.017179 0.017806 0.043087 0.077464 0.041286 0.018609 0.009589 0.013726 0.016891
0.000139 0.000012 0.000117 0.000040 0.000087 0.000103 0.000091 0.000024 0.000024 0.000280 0.000258 0.000556 0.000421 0.000736 0.000633 0.000605 0.000750 0.000877 0.000383 0.000399 0.000266 0.000194 0.000438 0.000524 0.000387 0.000433 0.000288 0.000437 0.000415 0.000351 0.000304 0.000220 0.000276 0.000377 0.000423 0.000192 0.000319 0.000244 0.000218 0.000304 0.000450 0.000206 0.000310 0.000417 0.000558 0.000885 0.000986 0.001319 0.001573 0.001044 0.001438 0.001734 0.001063 0.001357 0.001687 0.003157 0.006065 0.010873 0.010692 0.006750 0.007661 0.009804 0.008000 0.006720 0.006099 0.008208 0.008687 0.007216 0.010528 0.010462 0.009230 0.013232 0.012246 0.014597 0.041286 0.080139 0.037901 0.013224 0.014964 0.016516
0.000127 0.000063 0.000240 0.000151 0.000060 0.000202 0.000131 0.000012 0.000004 0.000085 0.000278 0.000312 0.000294 0.000510 0.000687 0.000484 0.000756 0.000649 0.000587 0.000248 0.000129 0.000282 0.000183 0.000454 0.000399 0.000452 0.000433 0.000379 0.000363 0.000175 0.000238 0.000264 0.000258 0.000480 0.000321 0.000369 0.000504 0.000579 0.000252 0.000325 0.000194 0.000308 0.000327 0.000518 0.000611 0.000456 0.000935 0.001149 0.001050 0.000946 0.001718 0.001290 0.001123 0.001151 0.001371 0.002774 0.005893 0.011264 0.011208 0.006798 0.007284 0.010474 0.008173 0.006236 0.006438 0.008427 0.008480 0.007998 0.009867 0.010427 0.009351 0.012651 0.011395 0.011065 0.018609 0.037901 0.078520 0.035867 0.020079 0.019083
0.000036 0.000050 0.000067 0.000063 0.000034 0.000091 0.000163 0.000089 0.000161 0.000325 0.000218 0.000462 0.000556 0.000621 0.001004 0.000391 0.000462 0.000633 0.000448 0.000353 0.000290 0.000421 0.000452 0.000357 0.000292 0.000290 0.000448 0.000357 0.000554 0.000272 0.000312 0.000264 0.000111 0.000468 0.000423 0.000306 0.000454 0.000643 0.000490 0.000605 0.000734 0.000415 0.000313 0.000627 0.000639 0.000544 0.000740 0.000948 0.000802 0.000972 0.001371 0.001399 0.001389 0.001655 0.001399 0.002448 0.004933 0.008982 0.007706 0.005603 0.006014 0.006998 0.005802 0.004877 0.005800 0.006145 0.005849 0.004990 0.007018 0.007752 0.006821 0.008766 0.008480 0.007859 0.009589 0.013224 0.035867 0.077560 0.040105 0.016897
0.000081 0.000149 0.000107 0.000137 0.000012 0.000032 0.000048 0.000133 0.000238 0.000220 0.000256 0.000476 0.000677 0.000563 0.001044 0.000893 0.000623 0.000647 0.000250 0.000228 0.000232 0.000190 0.000369 0.000171 0.000220 0.000357 0.000312 0.000435 0.000383 0.000349 0.000218 0.000129 0.000200 0.000367 0.000260 0.000226 0.000204 0.000355 0.000315 0.000651 0.000603 0.000373 0.000187 0.000413 0.001010 0.000665 0.001058 0.001167 0.000806 0.001105 0.001804 0.001748 0.001204 0.001954 0.001851 0.003163 0.005915 0.012760 0.014381 0.008393 0.008585 0.011623 0.008688 0.006808 0.009611 0.010266 0.009770 0.007895 0.010562 0.011240 0.009520 0.012708 0.010567 0.010623 0.013726 0.014964 0.020079 0.040105 0.076817 0.038758
0.000004 0.000040 0.000214 0.000089 0.000024 0.000081 0.000034 0.000036 0.000093 0.000139 0.000079 0.000206 0.000456 0.000373 0.000442 0.000357 0.000419 0.000423 0.000210 0.000107 0.000183 0.000208 0.000300 0.000060 0.000153 0.000194 0.000155 0.000421 0.000395 0.000365 0.000266 0.000210 0.000159 0.000192 0.000206 0.000341 0.000448 0.000260 0.000085 0.000250 0.000236 0.000214 0.000147 0.000248 0.000284 0.000577 0.000901 0.000823 0.000518 0.001040 0.001248 0.001135 0.000823 0.001214 0.000952 0.002877 0.006931 0.017605 0.021379 0.011696 0.013141 0.015010 0.011103 0.009974 0.012077 0.013540 0.013331 0.011048 0.016004 0.016871 0.013397 0.019548 0.014069 0.014204 0.016891 0.016516 0.019083 0.016897 0.038758 0.077615
