# Supplementary material for: Multiscale modelling of chromatin 4D organization in SARS-CoV-2 infected cells
Source: Nat Commun. 2024 May 13;15:4014. doi: 10.1038/s41467-024-48370-6 (PMC11091192; doi:10.1038/s41467-024-48370-6)
Supplement: Supplementary file 11 — Source Data [file 41467_2024_48370_MOESM11_ESM.zip › Source_Data/Fig_3/Model_Contact_Map_DDX58_Locus_SARS-CoV-2_Condition.txt]

0.073795 0.027283 0.007450 0.004270 0.002889 0.002749 0.001896 0.001645 0.001159 0.001758 0.001404 0.001783 0.001642 0.001904 0.001766 0.002139 0.001607 0.001710 0.001299 0.001276 0.001282 0.000888 0.001056 0.001228 0.000918 0.001303 0.000999 0.000872 0.000620 0.000704 0.000920 0.000497 0.000214 0.000446 0.000767 0.000612 0.000685 0.000549 0.000574 0.000459 0.000276 0.000463 0.000584 0.000314 0.000442 0.000612 0.000777 0.001043 0.000706 0.000995 0.000584 0.000300 0.000520 0.000752 0.000629 0.000681 0.000756 0.000765 0.000166 0.000251 0.000237 0.000490 0.000484 0.000408 0.000187 0.000186 0.000199 0.000270 0.000411 0.000262 0.000067 0.000188 0.000099 0.000054 0.000086 0.000161 0.000184 0.000138 0.000197 0.000111
0.027283 0.073779 0.027442 0.006897 0.003719 0.003522 0.002686 0.002415 0.001783 0.001825 0.001626 0.001837 0.002080 0.001963 0.001446 0.001454 0.001479 0.002206 0.001360 0.001584 0.001448 0.001247 0.001159 0.001224 0.001138 0.001096 0.000673 0.000756 0.000775 0.000578 0.000480 0.000492 0.000450 0.000409 0.000783 0.000643 0.000564 0.000427 0.000455 0.000920 0.000704 0.000790 0.000666 0.000465 0.000811 0.000882 0.000959 0.000777 0.000924 0.000758 0.000819 0.000442 0.000467 0.000595 0.000474 0.000712 0.000545 0.000415 0.000335 0.000147 0.000268 0.000448 0.000446 0.000601 0.000201 0.000260 0.000337 0.000235 0.000364 0.000331 0.000180 0.000325 0.000107 0.000184 0.000094 0.000111 0.000113 0.000117 0.000346 0.000063
0.007450 0.027442 0.074633 0.030652 0.008916 0.005916 0.003871 0.002407 0.002105 0.002468 0.002834 0.003055 0.002975 0.002868 0.002623 0.002568 0.002200 0.003069 0.002210 0.002340 0.001820 0.001934 0.001408 0.002072 0.001684 0.001584 0.001077 0.001006 0.001027 0.001045 0.000846 0.000507 0.000505 0.000872 0.001003 0.000807 0.000591 0.000603 0.000966 0.001131 0.000918 0.000696 0.000907 0.000855 0.001282 0.001033 0.001288 0.000905 0.000953 0.000987 0.001035 0.001045 0.000746 0.001087 0.001645 0.001190 0.000658 0.000587 0.000547 0.000417 0.000191 0.000526 0.000599 0.000392 0.000254 0.000333 0.000371 0.000329 0.000362 0.000601 0.000394 0.000354 0.000499 0.000342 0.000254 0.000186 0.000379 0.000538 0.000398 0.000191
0.004270 0.006897 0.030652 0.074901 0.032216 0.009834 0.005801 0.004234 0.002813 0.002902 0.003522 0.003913 0.002878 0.003306 0.003740 0.003088 0.002493 0.002615 0.002535 0.002179 0.001864 0.001994 0.001795 0.002020 0.001789 0.002095 0.001180 0.001200 0.001401 0.001416 0.001012 0.001092 0.000553 0.000840 0.000664 0.000509 0.000836 0.000635 0.000796 0.001288 0.000909 0.000696 0.000849 0.001179 0.000909 0.000920 0.000905 0.000742 0.001027 0.001261 0.001280 0.001469 0.001089 0.001402 0.001477 0.001668 0.001054 0.001114 0.001022 0.000647 0.000507 0.000576 0.000507 0.000346 0.000228 0.000448 0.000675 0.000415 0.000216 0.000574 0.000767 0.000805 0.000802 0.000486 0.000434 0.000616 0.000339 0.000662 0.000327 0.000300
0.002889 0.003719 0.008916 0.032216 0.075758 0.033685 0.010546 0.005761 0.003409 0.003006 0.004219 0.005537 0.004263 0.003595 0.004366 0.003492 0.002753 0.003411 0.003258 0.002491 0.002547 0.002834 0.002472 0.002966 0.002562 0.002066 0.001779 0.001730 0.001406 0.001381 0.001234 0.001037 0.001202 0.001146 0.000983 0.000878 0.000679 0.000633 0.000938 0.001094 0.000805 0.000484 0.000865 0.001184 0.001138 0.001272 0.001293 0.000871 0.001489 0.001881 0.001303 0.001047 0.001588 0.001885 0.001686 0.001779 0.001515 0.000863 0.000848 0.000591 0.000511 0.000555 0.000769 0.000547 0.000429 0.000739 0.000549 0.000434 0.000314 0.000624 0.000733 0.000658 0.001232 0.000507 0.000342 0.000597 0.000354 0.000658 0.000536 0.000520
0.002749 0.003522 0.005916 0.009834 0.033685 0.076814 0.032357 0.008765 0.005746 0.005527 0.006408 0.006601 0.004351 0.004885 0.005828 0.004624 0.003350 0.003371 0.003897 0.003408 0.003375 0.002610 0.002688 0.003111 0.003189 0.001999 0.001640 0.001274 0.001288 0.001410 0.001406 0.001148 0.001251 0.001389 0.000953 0.001299 0.000717 0.001037 0.001081 0.001135 0.000658 0.001026 0.001311 0.001056 0.001058 0.001303 0.001282 0.001207 0.001464 0.001569 0.001492 0.001159 0.001062 0.002005 0.001655 0.001900 0.001510 0.000943 0.000811 0.000913 0.000832 0.000582 0.000871 0.000681 0.000849 0.000779 0.000784 0.000691 0.000675 0.000821 0.000576 0.000335 0.000723 0.000637 0.000570 0.000639 0.000618 0.000928 0.000735 0.000541
0.001896 0.002686 0.003871 0.005801 0.010546 0.032357 0.076320 0.030924 0.008755 0.006323 0.006813 0.007322 0.004290 0.004104 0.004209 0.003532 0.003050 0.002726 0.003149 0.003004 0.002244 0.002474 0.002036 0.001751 0.001988 0.001860 0.001793 0.001647 0.001737 0.001508 0.001131 0.000941 0.000863 0.000949 0.001311 0.001064 0.000781 0.001012 0.001246 0.001312 0.000555 0.000716 0.000842 0.001133 0.001035 0.001136 0.001112 0.001339 0.001198 0.001355 0.001687 0.001617 0.001305 0.001481 0.001772 0.001961 0.001565 0.001026 0.000855 0.000830 0.000683 0.000758 0.000499 0.000675 0.000916 0.000966 0.000651 0.000742 0.000469 0.000658 0.000763 0.000557 0.000702 0.000434 0.000413 0.000520 0.000960 0.000733 0.000656 0.000507
0.001645 0.002415 0.002407 0.004234 0.005761 0.008765 0.030924 0.075777 0.029087 0.007335 0.005504 0.004334 0.003258 0.003153 0.003178 0.002078 0.001718 0.001261 0.001640 0.001645 0.001578 0.001569 0.001230 0.001414 0.001278 0.000982 0.001089 0.001165 0.001510 0.000872 0.001081 0.000811 0.000513 0.000522 0.000628 0.000754 0.000566 0.000861 0.000509 0.000754 0.000662 0.000419 0.000396 0.000515 0.000848 0.000700 0.000631 0.001106 0.000920 0.000838 0.000712 0.000991 0.000890 0.001207 0.001207 0.001276 0.000742 0.001054 0.000721 0.000268 0.000517 0.000434 0.000369 0.000276 0.000408 0.000402 0.000421 0.000515 0.000333 0.000607 0.000570 0.000654 0.000633 0.000287 0.000325 0.000476 0.000379 0.000274 0.000258 0.000388
0.001159 0.001783 0.002105 0.002813 0.003409 0.005746 0.008755 0.029087 0.074656 0.028288 0.007609 0.005361 0.004307 0.003078 0.002983 0.002332 0.001689 0.001559 0.001326 0.001360 0.001161 0.001630 0.001584 0.001102 0.001663 0.001261 0.001081 0.000997 0.001136 0.000781 0.000959 0.000752 0.000607 0.000773 0.000696 0.000794 0.000578 0.000603 0.000310 0.000522 0.000616 0.000467 0.000478 0.000532 0.001230 0.001364 0.000777 0.000704 0.001106 0.001006 0.000836 0.001150 0.000995 0.001479 0.000997 0.000976 0.000706 0.000968 0.000779 0.000557 0.000538 0.000685 0.000488 0.000388 0.000432 0.000289 0.000408 0.000356 0.000566 0.000863 0.000522 0.000333 0.000528 0.000295 0.000541 0.000486 0.000658 0.000643 0.000348 0.000247
0.001758 0.001825 0.002468 0.002902 0.003006 0.005527 0.006323 0.007335 0.028288 0.074633 0.029793 0.010177 0.006517 0.005059 0.004582 0.002562 0.001929 0.002026 0.002135 0.002250 0.002210 0.001883 0.001697 0.001764 0.001842 0.001358 0.001469 0.001452 0.001158 0.000934 0.001460 0.001232 0.001159 0.001582 0.000790 0.001081 0.000710 0.000677 0.000721 0.000773 0.000704 0.000714 0.000683 0.000949 0.001376 0.001791 0.001058 0.001188 0.001967 0.001527 0.001519 0.001448 0.001284 0.001823 0.001674 0.001636 0.001464 0.001148 0.000752 0.000474 0.000469 0.000815 0.000695 0.000595 0.000582 0.000895 0.000848 0.000494 0.000532 0.000662 0.000869 0.000631 0.000612 0.000385 0.000423 0.000354 0.000547 0.000452 0.000371 0.000461
0.001404 0.001626 0.002834 0.003522 0.004219 0.006408 0.006813 0.005504 0.007609 0.029793 0.075834 0.034850 0.010253 0.007565 0.007108 0.005290 0.003404 0.002933 0.003769 0.003008 0.002918 0.002543 0.002168 0.002141 0.002841 0.002757 0.002654 0.002152 0.001997 0.001967 0.001563 0.002074 0.001716 0.001622 0.001542 0.001431 0.001041 0.000964 0.001188 0.001146 0.001334 0.001414 0.000993 0.001140 0.001846 0.001785 0.001523 0.001540 0.001930 0.001818 0.002669 0.001996 0.002715 0.002508 0.002472 0.003360 0.003268 0.002323 0.001033 0.001173 0.001251 0.001376 0.001456 0.001146 0.000960 0.001115 0.000840 0.000507 0.000790 0.000934 0.000985 0.000851 0.000511 0.000360 0.000666 0.000536 0.000932 0.001259 0.000893 0.000480
0.001783 0.001837 0.003055 0.003913 0.005537 0.006601 0.007322 0.004334 0.005361 0.010177 0.034850 0.076110 0.033687 0.012543 0.010569 0.006859 0.005336 0.005200 0.005062 0.004247 0.003886 0.003576 0.002929 0.003668 0.003796 0.003853 0.003629 0.003054 0.002629 0.002839 0.002491 0.001911 0.001835 0.002206 0.001599 0.001682 0.001533 0.001678 0.001490 0.001598 0.001357 0.001401 0.001785 0.002133 0.002594 0.002415 0.002591 0.001894 0.002183 0.001948 0.002828 0.002195 0.002654 0.003649 0.003915 0.004974 0.005187 0.003765 0.002005 0.001973 0.001661 0.001665 0.001668 0.001890 0.001745 0.001439 0.000532 0.000717 0.000880 0.001272 0.001450 0.001226 0.001186 0.000920 0.000918 0.000890 0.001039 0.001299 0.001171 0.000727
0.001642 0.002080 0.002975 0.002878 0.004263 0.004351 0.004290 0.003258 0.004307 0.006517 0.010253 0.033687 0.075723 0.034580 0.011998 0.005654 0.005011 0.004366 0.003897 0.003760 0.003643 0.003534 0.003258 0.003134 0.002931 0.002879 0.002723 0.002459 0.002508 0.001705 0.002062 0.001688 0.001751 0.001573 0.001131 0.001064 0.001326 0.001703 0.001605 0.001337 0.001534 0.001753 0.001659 0.002254 0.002489 0.002625 0.002313 0.002168 0.002011 0.001894 0.002202 0.002219 0.002535 0.003369 0.002912 0.003547 0.004402 0.002694 0.001921 0.001976 0.001557 0.001456 0.001224 0.001443 0.001236 0.001182 0.000668 0.000777 0.000901 0.001012 0.001280 0.000804 0.000786 0.000855 0.000895 0.000601 0.000672 0.001362 0.000828 0.000628
0.001904 0.001963 0.002868 0.003306 0.003595 0.004885 0.004104 0.003153 0.003078 0.005059 0.007565 0.012543 0.034580 0.075054 0.034238 0.011459 0.007678 0.006011 0.005208 0.005428 0.004540 0.004016 0.003503 0.004255 0.004534 0.005325 0.004521 0.003214 0.002156 0.001680 0.002225 0.001469 0.001963 0.002489 0.001821 0.001349 0.001257 0.001043 0.001515 0.001630 0.001655 0.001567 0.001925 0.002992 0.003518 0.004613 0.003540 0.003314 0.002925 0.002795 0.003825 0.003781 0.004247 0.005181 0.004810 0.004588 0.004452 0.003455 0.002736 0.002728 0.001645 0.001643 0.001659 0.001450 0.001687 0.001339 0.001253 0.001152 0.001184 0.001343 0.002074 0.001607 0.001274 0.001320 0.001188 0.001125 0.001259 0.001798 0.001712 0.000838
0.001766 0.001446 0.002623 0.003740 0.004366 0.005828 0.004209 0.003178 0.002983 0.004582 0.007108 0.010569 0.011998 0.034238 0.075673 0.032047 0.013894 0.009953 0.006670 0.006836 0.005112 0.005415 0.005290 0.005985 0.005378 0.007244 0.006739 0.004458 0.003199 0.003138 0.002742 0.002778 0.002382 0.003421 0.002512 0.002139 0.001865 0.002131 0.002805 0.002730 0.002602 0.002323 0.002834 0.004077 0.005734 0.005971 0.004672 0.003913 0.004236 0.004353 0.005652 0.005732 0.006373 0.006861 0.007953 0.007135 0.006582 0.003966 0.002614 0.002504 0.001909 0.001577 0.001487 0.001821 0.001994 0.002256 0.001087 0.000936 0.001138 0.001496 0.001739 0.001140 0.001663 0.001337 0.001490 0.001875 0.001800 0.001705 0.001841 0.000871
0.002139 0.001454 0.002568 0.003088 0.003492 0.004624 0.003532 0.002078 0.002332 0.002562 0.005290 0.006859 0.005654 0.011459 0.032047 0.075819 0.039147 0.013554 0.008640 0.010035 0.006794 0.005506 0.006708 0.007596 0.007247 0.009939 0.013599 0.006972 0.004777 0.005064 0.004898 0.004722 0.003769 0.004628 0.003714 0.003413 0.002975 0.002809 0.004203 0.004102 0.004330 0.003161 0.004599 0.005654 0.008045 0.012314 0.005795 0.005363 0.005723 0.006939 0.008967 0.006717 0.007816 0.009957 0.015321 0.012174 0.008332 0.004014 0.002822 0.002702 0.002506 0.001062 0.001138 0.001842 0.001835 0.001959 0.001016 0.001179 0.001159 0.001450 0.001676 0.001314 0.001596 0.001200 0.001041 0.000756 0.001268 0.001286 0.001628 0.000666
0.001607 0.001479 0.002200 0.002493 0.002753 0.003350 0.003050 0.001718 0.001689 0.001929 0.003404 0.005336 0.005011 0.007678 0.013894 0.039147 0.077610 0.034772 0.013112 0.012057 0.009098 0.006320 0.006723 0.007732 0.008520 0.009848 0.012867 0.007496 0.005154 0.005137 0.005945 0.004391 0.004115 0.005064 0.003915 0.003237 0.002527 0.003021 0.004611 0.003809 0.004288 0.003675 0.005103 0.005696 0.009467 0.012331 0.007102 0.006386 0.006486 0.007490 0.008466 0.006432 0.008051 0.011009 0.016158 0.012492 0.007307 0.003549 0.002636 0.002941 0.002931 0.001789 0.001131 0.001508 0.001705 0.001443 0.001085 0.001031 0.001087 0.001410 0.001666 0.001789 0.002143 0.001550 0.001427 0.000760 0.001888 0.001242 0.002317 0.001035
0.001710 0.002206 0.003069 0.002615 0.003411 0.003371 0.002726 0.001261 0.001559 0.002026 0.002933 0.005200 0.004366 0.006011 0.009953 0.013554 0.034772 0.077296 0.035533 0.015285 0.010460 0.007915 0.007142 0.006865 0.007540 0.007318 0.007701 0.006044 0.004674 0.004902 0.006044 0.003987 0.004303 0.005644 0.003916 0.003367 0.002883 0.003191 0.004666 0.004391 0.003982 0.003559 0.003691 0.004923 0.006406 0.007368 0.005694 0.004896 0.004923 0.005051 0.006176 0.005862 0.005941 0.007605 0.010967 0.009314 0.005260 0.003268 0.002828 0.002954 0.002468 0.001710 0.001345 0.001571 0.001733 0.001412 0.000926 0.001511 0.001601 0.001519 0.001691 0.002170 0.001908 0.001150 0.001094 0.001087 0.001510 0.001665 0.002172 0.001272
0.001299 0.001360 0.002210 0.002535 0.003258 0.003897 0.003149 0.001640 0.001326 0.002135 0.003769 0.005062 0.003897 0.005208 0.006670 0.008640 0.013112 0.035533 0.076844 0.034753 0.013492 0.009696 0.007802 0.008131 0.006859 0.006235 0.008573 0.006899 0.005040 0.005330 0.005872 0.004190 0.004423 0.004944 0.004050 0.003972 0.004219 0.004339 0.003968 0.004418 0.003859 0.003436 0.004280 0.004517 0.005281 0.004741 0.004175 0.003742 0.003306 0.003515 0.004613 0.003748 0.003960 0.006075 0.008011 0.006249 0.003649 0.002395 0.002141 0.002782 0.002361 0.001414 0.001335 0.001309 0.001567 0.001322 0.001127 0.001247 0.001360 0.001588 0.001703 0.001982 0.001642 0.001446 0.001437 0.001577 0.001791 0.001860 0.001996 0.001278
0.001276 0.001584 0.002340 0.002179 0.002491 0.003408 0.003004 0.001645 0.001360 0.002250 0.003008 0.004247 0.003760 0.005428 0.006836 0.010035 0.012057 0.015285 0.034753 0.076615 0.034290 0.011223 0.008612 0.008032 0.008156 0.007171 0.008305 0.005989 0.005147 0.005036 0.004251 0.004066 0.004345 0.003775 0.003496 0.002969 0.003383 0.002857 0.003727 0.004026 0.004460 0.004561 0.004142 0.003888 0.004839 0.004930 0.003549 0.003358 0.004148 0.004314 0.004567 0.004146 0.004004 0.005093 0.007219 0.006373 0.003555 0.002126 0.001925 0.002426 0.002386 0.001433 0.001267 0.001339 0.001244 0.001043 0.000930 0.000796 0.000960 0.001177 0.001571 0.001079 0.001215 0.001345 0.001219 0.001330 0.001555 0.001393 0.001345 0.000689
0.001282 0.001448 0.001820 0.001864 0.002547 0.003375 0.002244 0.001578 0.001161 0.002210 0.002918 0.003886 0.003643 0.004540 0.005112 0.006794 0.009098 0.010460 0.013492 0.034290 0.076676 0.034684 0.014357 0.011483 0.009138 0.007632 0.008263 0.006010 0.005795 0.006254 0.004756 0.003729 0.003968 0.004582 0.004203 0.003147 0.003065 0.002904 0.003027 0.004446 0.004408 0.003253 0.003471 0.003670 0.004552 0.004314 0.003614 0.002367 0.003719 0.003924 0.004425 0.002648 0.003364 0.004043 0.005388 0.004952 0.002684 0.002108 0.001980 0.002307 0.002131 0.001433 0.001226 0.001529 0.001362 0.001358 0.000959 0.001079 0.000999 0.001674 0.001864 0.000945 0.001133 0.001445 0.001525 0.001276 0.001362 0.001247 0.001603 0.000809
0.000888 0.001247 0.001934 0.001994 0.002834 0.002610 0.002474 0.001569 0.001630 0.001883 0.002543 0.003576 0.003534 0.004016 0.005415 0.005506 0.006320 0.007915 0.009696 0.011223 0.034684 0.076986 0.038009 0.013722 0.009557 0.006679 0.006597 0.005097 0.004988 0.004716 0.004720 0.004309 0.003348 0.003836 0.003390 0.003094 0.002822 0.003457 0.003612 0.003742 0.003034 0.003528 0.003438 0.003953 0.003980 0.004366 0.003478 0.002711 0.003055 0.003050 0.003765 0.003017 0.003367 0.003153 0.004006 0.004645 0.002615 0.001617 0.001492 0.001680 0.001311 0.001156 0.000716 0.000934 0.001140 0.000924 0.000729 0.000886 0.000517 0.001052 0.001226 0.000890 0.000874 0.001121 0.000788 0.000918 0.001221 0.001121 0.001433 0.000719
0.001056 0.001159 0.001408 0.001795 0.002472 0.002688 0.002036 0.001230 0.001584 0.001697 0.002168 0.002929 0.003258 0.003503 0.005290 0.006708 0.006723 0.007142 0.007802 0.008612 0.014357 0.038009 0.075631 0.034117 0.012320 0.009260 0.009128 0.006205 0.005313 0.006008 0.005376 0.005348 0.004383 0.004125 0.004414 0.003306 0.003375 0.004001 0.004592 0.004381 0.004200 0.003899 0.003572 0.004381 0.004735 0.004257 0.004599 0.003633 0.004125 0.003972 0.004114 0.003658 0.003658 0.003765 0.004534 0.004460 0.002996 0.001552 0.001242 0.001774 0.001615 0.001339 0.001299 0.001135 0.001219 0.001180 0.000913 0.000880 0.000895 0.001217 0.001016 0.000987 0.001146 0.000786 0.000926 0.001110 0.001379 0.000974 0.001508 0.000651
0.001228 0.001224 0.002072 0.002020 0.002966 0.003111 0.001751 0.001414 0.001102 0.001764 0.002141 0.003668 0.003134 0.004255 0.005985 0.007596 0.007732 0.006865 0.008131 0.008032 0.011483 0.013722 0.034117 0.076454 0.036494 0.015044 0.011805 0.007565 0.006448 0.006922 0.005868 0.005198 0.005183 0.005172 0.005173 0.004735 0.004217 0.004768 0.005074 0.004429 0.003976 0.003564 0.004821 0.004952 0.005589 0.006157 0.004607 0.004014 0.004955 0.004927 0.005881 0.004996 0.004659 0.004542 0.006262 0.005692 0.003957 0.002091 0.001630 0.002072 0.002204 0.001712 0.001693 0.001735 0.001121 0.001293 0.000794 0.000911 0.000612 0.001112 0.001666 0.001686 0.001439 0.001272 0.001188 0.001117 0.001345 0.001018 0.001686 0.000748
0.000918 0.001138 0.001684 0.001789 0.002562 0.003189 0.001988 0.001278 0.001663 0.001842 0.002841 0.003796 0.002931 0.004534 0.005378 0.007247 0.008520 0.007540 0.006859 0.008156 0.009138 0.009557 0.012320 0.036494 0.078264 0.036532 0.013806 0.006949 0.006209 0.006262 0.005547 0.005265 0.005447 0.005457 0.004621 0.003189 0.002680 0.003147 0.004374 0.004466 0.003901 0.003838 0.004653 0.005680 0.006128 0.005566 0.004770 0.003042 0.003828 0.005089 0.006078 0.005311 0.004758 0.004395 0.006478 0.005623 0.003691 0.001909 0.001085 0.001504 0.002256 0.001900 0.001332 0.001779 0.001709 0.001249 0.000752 0.000959 0.000681 0.000924 0.001343 0.001439 0.001439 0.001431 0.000805 0.001102 0.001154 0.001324 0.001479 0.000524
0.001303 0.001096 0.001584 0.002095 0.002066 0.001999 0.001860 0.000982 0.001261 0.001358 0.002757 0.003853 0.002879 0.005325 0.007244 0.009939 0.009848 0.007318 0.006235 0.007171 0.007632 0.006679 0.009260 0.015044 0.036532 0.077273 0.034219 0.011908 0.008459 0.008914 0.008196 0.005468 0.005430 0.005154 0.005118 0.003760 0.003245 0.004588 0.004513 0.004862 0.004217 0.004265 0.004661 0.006023 0.006335 0.006109 0.005946 0.003991 0.004684 0.005307 0.006440 0.005614 0.005137 0.005824 0.007753 0.006972 0.004498 0.002767 0.001705 0.002468 0.002671 0.001328 0.001657 0.001456 0.001450 0.001404 0.001372 0.000974 0.001006 0.001163 0.001092 0.001383 0.001159 0.001324 0.001223 0.001429 0.001161 0.001502 0.001385 0.000626
0.000999 0.000673 0.001077 0.001180 0.001779 0.001640 0.001793 0.001089 0.001081 0.001469 0.002654 0.003629 0.002723 0.004521 0.006739 0.013599 0.012867 0.007701 0.008573 0.008305 0.008263 0.006597 0.009128 0.011805 0.013806 0.034219 0.075295 0.033562 0.012614 0.011028 0.010687 0.007481 0.006256 0.006955 0.005740 0.005093 0.005074 0.004955 0.005491 0.005835 0.004921 0.004854 0.005749 0.006871 0.006647 0.006298 0.005644 0.004033 0.004764 0.005336 0.008076 0.005139 0.006346 0.006055 0.009666 0.008378 0.004984 0.002388 0.002191 0.002820 0.002325 0.001267 0.001102 0.001395 0.001418 0.001158 0.000802 0.000702 0.000943 0.001135 0.001014 0.000966 0.000970 0.000880 0.000733 0.000924 0.001159 0.001573 0.001504 0.000758
0.000872 0.000756 0.001006 0.001200 0.001730 0.001274 0.001647 0.001165 0.000997 0.001452 0.002152 0.003054 0.002459 0.003214 0.004458 0.006972 0.007496 0.006044 0.006899 0.005989 0.006010 0.005097 0.006205 0.007565 0.006949 0.011908 0.033562 0.077162 0.037033 0.016144 0.011983 0.009059 0.006884 0.006959 0.006176 0.006191 0.004823 0.005635 0.005074 0.005857 0.005367 0.005279 0.005122 0.005726 0.005489 0.005114 0.004265 0.002933 0.003880 0.004152 0.005520 0.004663 0.004732 0.005210 0.006603 0.005768 0.003587 0.002147 0.002137 0.001542 0.001282 0.001397 0.001175 0.001475 0.000934 0.000800 0.001047 0.000777 0.000899 0.001062 0.001240 0.001462 0.001083 0.001024 0.000838 0.000936 0.001293 0.001182 0.001586 0.000878
0.000620 0.000775 0.001027 0.001401 0.001406 0.001288 0.001737 0.001510 0.001136 0.001158 0.001997 0.002629 0.002508 0.002156 0.003199 0.004777 0.005154 0.004674 0.005040 0.005147 0.005795 0.004988 0.005313 0.006448 0.006209 0.008459 0.012614 0.037033 0.077296 0.037136 0.014084 0.008797 0.007328 0.007774 0.006119 0.004971 0.004217 0.005240 0.004504 0.005309 0.005313 0.004737 0.004027 0.004841 0.005028 0.004747 0.003742 0.002927 0.003220 0.003840 0.003721 0.003620 0.004249 0.005013 0.005286 0.005051 0.002906 0.001879 0.001358 0.001617 0.001997 0.001749 0.001640 0.001997 0.001322 0.000817 0.000893 0.001092 0.001251 0.001041 0.001092 0.001073 0.001251 0.001527 0.000939 0.000756 0.001253 0.001102 0.001844 0.000978
0.000704 0.000578 0.001045 0.001416 0.001381 0.001410 0.001508 0.000872 0.000781 0.000934 0.001967 0.002839 0.001705 0.001680 0.003138 0.005064 0.005137 0.004902 0.005330 0.005036 0.006254 0.004716 0.006008 0.006922 0.006262 0.008914 0.011028 0.016144 0.037136 0.076806 0.036126 0.014556 0.009861 0.009469 0.008388 0.006182 0.004917 0.005780 0.006859 0.007056 0.005309 0.004783 0.004161 0.004598 0.005283 0.004379 0.003224 0.002570 0.003562 0.003989 0.003652 0.003605 0.004649 0.004462 0.005568 0.004747 0.003174 0.001645 0.001513 0.002403 0.002141 0.001506 0.001150 0.001215 0.000943 0.001309 0.001077 0.001152 0.001171 0.001267 0.001215 0.001496 0.001452 0.001144 0.000842 0.000880 0.001048 0.001196 0.001599 0.000976
0.000920 0.000480 0.000846 0.001012 0.001234 0.001406 0.001131 0.001081 0.000959 0.001460 0.001563 0.002491 0.002062 0.002225 0.002742 0.004898 0.005945 0.006044 0.005872 0.004251 0.004756 0.004720 0.005376 0.005868 0.005547 0.008196 0.010687 0.011983 0.014084 0.036126 0.076278 0.035009 0.014504 0.012727 0.010311 0.006949 0.005459 0.006459 0.006134 0.007056 0.006354 0.004812 0.004414 0.004906 0.005261 0.004787 0.004232 0.003610 0.003739 0.003396 0.004024 0.004534 0.004636 0.004798 0.005514 0.004754 0.003230 0.001741 0.001890 0.002491 0.001904 0.001100 0.001200 0.001223 0.001223 0.000936 0.001104 0.001018 0.001263 0.001125 0.001010 0.001297 0.001314 0.001219 0.001085 0.001035 0.001161 0.001511 0.001705 0.001156
0.000497 0.000492 0.000507 0.001092 0.001037 0.001148 0.000941 0.000811 0.000752 0.001232 0.002074 0.001911 0.001688 0.001469 0.002778 0.004722 0.004391 0.003987 0.004190 0.004066 0.003729 0.004309 0.005348 0.005198 0.005265 0.005468 0.007481 0.009059 0.008797 0.014556 0.035009 0.076094 0.037188 0.015341 0.010347 0.007911 0.006287 0.005514 0.005305 0.006023 0.004628 0.004263 0.003760 0.004806 0.004588 0.004502 0.004165 0.004079 0.004259 0.003853 0.003721 0.003323 0.003714 0.003306 0.003794 0.004094 0.002879 0.001140 0.001135 0.001255 0.001280 0.000844 0.000802 0.000681 0.000811 0.001031 0.000941 0.001125 0.000953 0.001119 0.001075 0.001351 0.001299 0.001192 0.000997 0.001003 0.000916 0.001125 0.001496 0.001043
0.000214 0.000450 0.000505 0.000553 0.001202 0.001251 0.000863 0.000513 0.000607 0.001159 0.001716 0.001835 0.001751 0.001963 0.002382 0.003769 0.004115 0.004303 0.004423 0.004345 0.003968 0.003348 0.004383 0.005183 0.005447 0.005430 0.006256 0.006884 0.007328 0.009861 0.014504 0.037188 0.077870 0.037276 0.014506 0.009367 0.007320 0.006729 0.005989 0.005085 0.004800 0.004112 0.004179 0.005508 0.004598 0.004066 0.003817 0.004079 0.004349 0.003360 0.003394 0.003082 0.003901 0.003848 0.003337 0.003306 0.002217 0.000851 0.000673 0.001056 0.000964 0.000589 0.000710 0.000876 0.000526 0.000832 0.000549 0.000836 0.000982 0.001096 0.001102 0.001498 0.001024 0.001353 0.000802 0.001138 0.001020 0.000907 0.001121 0.000932
0.000446 0.000409 0.000872 0.000840 0.001146 0.001389 0.000949 0.000522 0.000773 0.001582 0.001622 0.002206 0.001573 0.002489 0.003421 0.004628 0.005064 0.005644 0.004944 0.003775 0.004582 0.003836 0.004125 0.005172 0.005457 0.005154 0.006955 0.006959 0.007774 0.009469 0.012727 0.015341 0.037276 0.077671 0.036679 0.014457 0.008698 0.008964 0.007768 0.007014 0.005558 0.004448 0.005279 0.005767 0.005267 0.004873 0.004462 0.004244 0.004416 0.004573 0.004743 0.003398 0.004274 0.005195 0.004892 0.004257 0.003182 0.001288 0.000955 0.001519 0.001659 0.001008 0.000987 0.000909 0.001054 0.000905 0.000857 0.000838 0.001173 0.001094 0.000962 0.001117 0.001257 0.001446 0.001165 0.001136 0.000750 0.000817 0.000882 0.000549
0.000767 0.000783 0.001003 0.000664 0.000983 0.000953 0.001311 0.000628 0.000696 0.000790 0.001542 0.001599 0.001131 0.001821 0.002512 0.003714 0.003915 0.003916 0.004050 0.003496 0.004203 0.003390 0.004414 0.005173 0.004621 0.005118 0.005740 0.006176 0.006119 0.008388 0.010311 0.010347 0.014506 0.036679 0.079091 0.035635 0.013221 0.009497 0.008003 0.008047 0.006880 0.005424 0.006082 0.005405 0.004418 0.003890 0.003578 0.003599 0.003310 0.003174 0.003731 0.003553 0.003911 0.004123 0.004749 0.003771 0.001988 0.001267 0.001163 0.001154 0.001464 0.001027 0.001114 0.001196 0.001106 0.001106 0.000576 0.000811 0.000911 0.001014 0.000924 0.001070 0.001295 0.001288 0.001024 0.001100 0.000920 0.000832 0.001054 0.000455
0.000612 0.000643 0.000807 0.000509 0.000878 0.001299 0.001064 0.000754 0.000794 0.001081 0.001431 0.001682 0.001064 0.001349 0.002139 0.003413 0.003237 0.003367 0.003972 0.002969 0.003147 0.003094 0.003306 0.004735 0.003189 0.003760 0.005093 0.006191 0.004971 0.006182 0.006949 0.007911 0.009367 0.014457 0.035635 0.077518 0.036432 0.014361 0.009233 0.009277 0.006452 0.005728 0.005770 0.005043 0.004364 0.003157 0.003331 0.003836 0.003040 0.002596 0.002837 0.002971 0.003308 0.003094 0.003367 0.002700 0.001934 0.000783 0.000844 0.001274 0.000769 0.001108 0.000846 0.000689 0.000683 0.000618 0.000626 0.000540 0.000492 0.000520 0.000918 0.000534 0.000398 0.000555 0.000507 0.000836 0.000876 0.000570 0.000733 0.000276
0.000685 0.000564 0.000591 0.000836 0.000679 0.000717 0.000781 0.000566 0.000578 0.000710 0.001041 0.001533 0.001326 0.001257 0.001865 0.002975 0.002527 0.002883 0.004219 0.003383 0.003065 0.002822 0.003375 0.004217 0.002680 0.003245 0.005074 0.004823 0.004217 0.004917 0.005459 0.006287 0.007320 0.008698 0.013221 0.036432 0.077610 0.033482 0.012509 0.009585 0.006452 0.005826 0.006371 0.004865 0.004802 0.003339 0.003572 0.003492 0.002711 0.002437 0.002518 0.002225 0.002594 0.002990 0.003855 0.002755 0.001668 0.001173 0.000869 0.000878 0.000769 0.000863 0.000704 0.000890 0.000415 0.000438 0.000566 0.000513 0.000339 0.000511 0.000828 0.000557 0.000520 0.000505 0.000348 0.000540 0.000342 0.000377 0.000507 0.000561
0.000549 0.000427 0.000603 0.000635 0.000633 0.001037 0.001012 0.000861 0.000603 0.000677 0.000964 0.001678 0.001703 0.001043 0.002131 0.002809 0.003021 0.003191 0.004339 0.002857 0.002904 0.003457 0.004001 0.004768 0.003147 0.004588 0.004955 0.005635 0.005240 0.005780 0.006459 0.005514 0.006729 0.008964 0.009497 0.014361 0.033482 0.078103 0.034737 0.015021 0.008436 0.007712 0.007318 0.005948 0.005541 0.004833 0.003882 0.003325 0.002989 0.003264 0.003038 0.003276 0.003103 0.003298 0.003285 0.003013 0.001816 0.001070 0.001131 0.001393 0.001129 0.000920 0.001012 0.001058 0.000771 0.000622 0.000643 0.000626 0.000591 0.000484 0.000664 0.000274 0.000415 0.000543 0.000455 0.000624 0.000585 0.000643 0.000924 0.000978
0.000574 0.000455 0.000966 0.000796 0.000938 0.001081 0.001246 0.000509 0.000310 0.000721 0.001188 0.001490 0.001605 0.001515 0.002805 0.004203 0.004611 0.004666 0.003968 0.003727 0.003027 0.003612 0.004592 0.005074 0.004374 0.004513 0.005491 0.005074 0.004504 0.006859 0.006134 0.005305 0.005989 0.007768 0.008003 0.009233 0.012509 0.034737 0.076577 0.037018 0.013687 0.009559 0.008172 0.007816 0.006176 0.006128 0.005547 0.004374 0.004540 0.003999 0.004502 0.004506 0.004680 0.003773 0.004379 0.004226 0.003025 0.001397 0.001202 0.001215 0.001456 0.000809 0.001014 0.001047 0.001179 0.000693 0.000928 0.000578 0.000767 0.000838 0.000714 0.000651 0.000497 0.000566 0.000561 0.000591 0.000783 0.001092 0.001154 0.000809
0.000459 0.000920 0.001131 0.001288 0.001094 0.001135 0.001312 0.000754 0.000522 0.000773 0.001146 0.001598 0.001337 0.001630 0.002730 0.004102 0.003809 0.004391 0.004418 0.004026 0.004446 0.003742 0.004381 0.004429 0.004466 0.004862 0.005835 0.005857 0.005309 0.007056 0.007056 0.006023 0.005085 0.007014 0.008047 0.009277 0.009585 0.015021 0.037018 0.078050 0.037496 0.014902 0.011702 0.009019 0.007253 0.005210 0.004984 0.004106 0.003846 0.003365 0.004611 0.004640 0.004270 0.003739 0.004707 0.004433 0.002797 0.001213 0.001240 0.001443 0.001446 0.000662 0.000957 0.001110 0.001108 0.001161 0.000702 0.000978 0.000744 0.001035 0.000937 0.000761 0.000742 0.000773 0.000740 0.000564 0.000572 0.001050 0.001020 0.000562
0.000276 0.000704 0.000918 0.000909 0.000805 0.000658 0.000555 0.000662 0.000616 0.000704 0.001334 0.001357 0.001534 0.001655 0.002602 0.004330 0.004288 0.003982 0.003859 0.004460 0.004408 0.003034 0.004200 0.003976 0.003901 0.004217 0.004921 0.005367 0.005313 0.005309 0.006354 0.004628 0.004800 0.005558 0.006880 0.006452 0.006452 0.008436 0.013687 0.037496 0.078172 0.036626 0.014428 0.009436 0.007473 0.006293 0.005290 0.004569 0.004324 0.003892 0.005072 0.003993 0.004837 0.004617 0.004854 0.004144 0.002342 0.001393 0.001360 0.001217 0.001427 0.001066 0.001320 0.001368 0.001293 0.001385 0.001219 0.001487 0.000886 0.001026 0.001362 0.000871 0.000532 0.000978 0.000922 0.000928 0.000832 0.001291 0.000895 0.000631
0.000463 0.000790 0.000696 0.000696 0.000484 0.001026 0.000716 0.000419 0.000467 0.000714 0.001414 0.001401 0.001753 0.001567 0.002323 0.003161 0.003675 0.003559 0.003436 0.004561 0.003253 0.003528 0.003899 0.003564 0.003838 0.004265 0.004854 0.005279 0.004737 0.004783 0.004812 0.004263 0.004112 0.004448 0.005424 0.005728 0.005826 0.007712 0.009559 0.014902 0.036626 0.076955 0.034607 0.013517 0.008782 0.007355 0.006283 0.004031 0.003511 0.003893 0.004862 0.004261 0.004351 0.003938 0.004569 0.004161 0.002598 0.001636 0.001219 0.001062 0.001102 0.000955 0.000916 0.001179 0.000853 0.001014 0.000802 0.000830 0.001089 0.000685 0.001091 0.000985 0.000601 0.000819 0.000836 0.000943 0.000953 0.001031 0.001290 0.000547
0.000584 0.000666 0.000907 0.000849 0.000865 0.001311 0.000842 0.000396 0.000478 0.000683 0.000993 0.001785 0.001659 0.001925 0.002834 0.004599 0.005103 0.003691 0.004280 0.004142 0.003471 0.003438 0.003572 0.004821 0.004653 0.004661 0.005749 0.005122 0.004027 0.004161 0.004414 0.003760 0.004179 0.005279 0.006082 0.005770 0.006371 0.007318 0.008172 0.011702 0.014428 0.034607 0.078302 0.037322 0.013705 0.008424 0.006325 0.004676 0.004492 0.004003 0.004577 0.004643 0.004561 0.004544 0.004770 0.004031 0.002799 0.001787 0.001349 0.001372 0.001284 0.000765 0.000991 0.000955 0.000899 0.000878 0.000899 0.001014 0.001274 0.001092 0.000936 0.000704 0.000668 0.000957 0.000874 0.001223 0.001182 0.001039 0.001423 0.000679
0.000314 0.000465 0.000855 0.001179 0.001184 0.001056 0.001133 0.000515 0.000532 0.000949 0.001140 0.002133 0.002254 0.002992 0.004077 0.005654 0.005696 0.004923 0.004517 0.003888 0.003670 0.003953 0.004381 0.004952 0.005680 0.006023 0.006871 0.005726 0.004841 0.004598 0.004906 0.004806 0.005508 0.005767 0.005405 0.005043 0.004865 0.005948 0.007816 0.009019 0.009436 0.013517 0.037322 0.077108 0.034967 0.012574 0.008424 0.006006 0.005675 0.006063 0.007133 0.005694 0.005793 0.005966 0.006540 0.006425 0.003641 0.002256 0.001144 0.001381 0.001441 0.001106 0.001175 0.001083 0.000849 0.000710 0.000717 0.000725 0.000725 0.001202 0.001284 0.001018 0.000628 0.000735 0.000809 0.001081 0.001454 0.000706 0.001251 0.000582
0.000442 0.000811 0.001282 0.000909 0.001138 0.001058 0.001035 0.000848 0.001230 0.001376 0.001846 0.002594 0.002489 0.003518 0.005734 0.008045 0.009467 0.006406 0.005281 0.004839 0.004552 0.003980 0.004735 0.005589 0.006128 0.006335 0.006647 0.005489 0.005028 0.005283 0.005261 0.004588 0.004598 0.005267 0.004418 0.004364 0.004802 0.005541 0.006176 0.007253 0.007473 0.008782 0.013705 0.034967 0.075677 0.038177 0.011929 0.007483 0.006943 0.006448 0.008128 0.007443 0.008229 0.007347 0.007454 0.007104 0.003907 0.002342 0.001550 0.001521 0.001944 0.001469 0.001026 0.001314 0.001599 0.001234 0.000849 0.000584 0.000781 0.000796 0.001358 0.001297 0.000809 0.001402 0.000869 0.001297 0.001257 0.000915 0.000871 0.000616
0.000612 0.000882 0.001033 0.000920 0.001272 0.001303 0.001136 0.000700 0.001364 0.001791 0.001785 0.002415 0.002625 0.004613 0.005971 0.012314 0.012331 0.007368 0.004741 0.004930 0.004314 0.004366 0.004257 0.006157 0.005566 0.006109 0.006298 0.005114 0.004747 0.004379 0.004787 0.004502 0.004066 0.004873 0.003890 0.003157 0.003339 0.004833 0.006128 0.005210 0.006293 0.007355 0.008424 0.012574 0.038177 0.077013 0.032923 0.012752 0.009518 0.008837 0.009538 0.007293 0.008552 0.008120 0.009936 0.007710 0.004821 0.002897 0.001720 0.001890 0.002105 0.001594 0.000888 0.000947 0.001431 0.001343 0.001217 0.000920 0.000892 0.001050 0.001322 0.001158 0.001401 0.001710 0.001068 0.001251 0.001674 0.001397 0.001255 0.000652
0.000777 0.000959 0.001288 0.000905 0.001293 0.001282 0.001112 0.000631 0.000777 0.001058 0.001523 0.002591 0.002313 0.003540 0.004672 0.005795 0.007102 0.005694 0.004175 0.003549 0.003614 0.003478 0.004599 0.004607 0.004770 0.005946 0.005644 0.004265 0.003742 0.003224 0.004232 0.004165 0.003817 0.004462 0.003578 0.003331 0.003572 0.003882 0.005547 0.004984 0.005290 0.006283 0.006325 0.008424 0.011929 0.032923 0.077082 0.036446 0.014141 0.010418 0.009871 0.008587 0.009013 0.008992 0.009614 0.007798 0.004190 0.001992 0.001552 0.001628 0.001835 0.001969 0.000874 0.000941 0.001676 0.001439 0.001588 0.001131 0.001196 0.001127 0.001207 0.000882 0.001412 0.001244 0.001196 0.001291 0.001544 0.001806 0.001529 0.000825
0.001043 0.000777 0.000905 0.000742 0.000871 0.001207 0.001339 0.001106 0.000704 0.001188 0.001540 0.001894 0.002168 0.003314 0.003913 0.005363 0.006386 0.004896 0.003742 0.003358 0.002367 0.002711 0.003633 0.004014 0.003042 0.003991 0.004033 0.002933 0.002927 0.002570 0.003610 0.004079 0.004079 0.004244 0.003599 0.003836 0.003492 0.003325 0.004374 0.004106 0.004569 0.004031 0.004676 0.006006 0.007483 0.012752 0.036446 0.077862 0.035665 0.013177 0.010793 0.008468 0.008095 0.007818 0.007829 0.007312 0.003561 0.001896 0.001544 0.001366 0.001268 0.001089 0.001033 0.000945 0.001366 0.001322 0.001123 0.001014 0.001238 0.001003 0.001008 0.000970 0.001263 0.000970 0.000882 0.001215 0.001314 0.001399 0.001311 0.000499
0.000706 0.000924 0.000953 0.001027 0.001489 0.001464 0.001198 0.000920 0.001106 0.001967 0.001930 0.002183 0.002011 0.002925 0.004236 0.005723 0.006486 0.004923 0.003306 0.004148 0.003719 0.003055 0.004125 0.004955 0.003828 0.004684 0.004764 0.003880 0.003220 0.003562 0.003739 0.004259 0.004349 0.004416 0.003310 0.003040 0.002711 0.002989 0.004540 0.003846 0.004324 0.003511 0.004492 0.005675 0.006943 0.009518 0.014141 0.035665 0.077483 0.033593 0.013259 0.009939 0.009295 0.007739 0.008279 0.007066 0.004089 0.002897 0.001280 0.001381 0.001150 0.001531 0.001091 0.001450 0.001758 0.001636 0.001135 0.000970 0.001142 0.001129 0.000719 0.000945 0.001068 0.000884 0.000825 0.000823 0.001070 0.001527 0.001332 0.000350
0.000995 0.000758 0.000987 0.001261 0.001881 0.001569 0.001355 0.000838 0.001006 0.001527 0.001818 0.001948 0.001894 0.002795 0.004353 0.006939 0.007490 0.005051 0.003515 0.004314 0.003924 0.003050 0.003972 0.004927 0.005089 0.005307 0.005336 0.004152 0.003840 0.003989 0.003396 0.003853 0.003360 0.004573 0.003174 0.002596 0.002437 0.003264 0.003999 0.003365 0.003892 0.003893 0.004003 0.006063 0.006448 0.008837 0.010418 0.013177 0.033593 0.076787 0.034676 0.011709 0.009983 0.008638 0.008591 0.007410 0.003670 0.003249 0.001435 0.001580 0.001297 0.000957 0.000983 0.001318 0.001102 0.001395 0.001268 0.001203 0.000832 0.001018 0.001154 0.001496 0.001401 0.000857 0.000851 0.000995 0.001179 0.001638 0.001158 0.000620
0.000584 0.000819 0.001035 0.001280 0.001303 0.001492 0.001687 0.000712 0.000836 0.001519 0.002669 0.002828 0.002202 0.003825 0.005652 0.008967 0.008466 0.006176 0.004613 0.004567 0.004425 0.003765 0.004114 0.005881 0.006078 0.006440 0.008076 0.005520 0.003721 0.003652 0.004024 0.003721 0.003394 0.004743 0.003731 0.002837 0.002518 0.003038 0.004502 0.004611 0.005072 0.004862 0.004577 0.007133 0.008128 0.009538 0.009871 0.010793 0.013259 0.034676 0.076152 0.033752 0.015023 0.011344 0.011300 0.009411 0.005200 0.003584 0.002212 0.001885 0.001707 0.001378 0.001267 0.001291 0.001467 0.001393 0.001114 0.001590 0.001194 0.000915 0.001209 0.001418 0.001687 0.000983 0.001131 0.001091 0.001320 0.001263 0.001609 0.000945
0.000300 0.000442 0.001045 0.001469 0.001047 0.001159 0.001617 0.000991 0.001150 0.001448 0.001996 0.002195 0.002219 0.003781 0.005732 0.006717 0.006432 0.005862 0.003748 0.004146 0.002648 0.003017 0.003658 0.004996 0.005311 0.005614 0.005139 0.004663 0.003620 0.003605 0.004534 0.003323 0.003082 0.003398 0.003553 0.002971 0.002225 0.003276 0.004506 0.004640 0.003993 0.004261 0.004643 0.005694 0.007443 0.007293 0.008587 0.008468 0.009939 0.011709 0.033752 0.076603 0.033775 0.013272 0.011099 0.007923 0.005319 0.003955 0.002768 0.002759 0.001906 0.001622 0.001611 0.002074 0.001684 0.001314 0.001452 0.001259 0.001314 0.001557 0.001179 0.001228 0.001353 0.001651 0.001339 0.001422 0.001900 0.002273 0.002267 0.001647
0.000520 0.000467 0.000746 0.001089 0.001588 0.001062 0.001305 0.000890 0.000995 0.001284 0.002715 0.002654 0.002535 0.004247 0.006373 0.007816 0.008051 0.005941 0.003960 0.004004 0.003364 0.003367 0.003658 0.004659 0.004758 0.005137 0.006346 0.004732 0.004249 0.004649 0.004636 0.003714 0.003901 0.004274 0.003911 0.003308 0.002594 0.003103 0.004680 0.004270 0.004837 0.004351 0.004561 0.005793 0.008229 0.008552 0.009013 0.008095 0.009295 0.009983 0.015023 0.033775 0.076125 0.035216 0.016483 0.009871 0.006029 0.004226 0.003197 0.003649 0.002533 0.002258 0.001674 0.002034 0.002055 0.001548 0.001756 0.001062 0.001334 0.001555 0.001659 0.001640 0.001649 0.001974 0.001751 0.001460 0.002415 0.002545 0.002487 0.001536
0.000752 0.000595 0.001087 0.001402 0.001885 0.002005 0.001481 0.001207 0.001479 0.001823 0.002508 0.003649 0.003369 0.005181 0.006861 0.009957 0.011009 0.007605 0.006075 0.005093 0.004043 0.003153 0.003765 0.004542 0.004395 0.005824 0.006055 0.005210 0.005013 0.004462 0.004798 0.003306 0.003848 0.005195 0.004123 0.003094 0.002990 0.003298 0.003773 0.003739 0.004617 0.003938 0.004544 0.005966 0.007347 0.008120 0.008992 0.007818 0.007739 0.008638 0.011344 0.013272 0.035216 0.075704 0.038774 0.013754 0.007678 0.004982 0.003681 0.003455 0.002210 0.002267 0.002061 0.002317 0.002018 0.001699 0.001351 0.001337 0.000899 0.001529 0.001479 0.001332 0.001423 0.001821 0.001955 0.001389 0.002459 0.002250 0.002263 0.000989
0.000629 0.000474 0.001645 0.001477 0.001686 0.001655 0.001772 0.001207 0.000997 0.001674 0.002472 0.003915 0.002912 0.004810 0.007953 0.015321 0.016158 0.010967 0.008011 0.007219 0.005388 0.004006 0.004534 0.006262 0.006478 0.007753 0.009666 0.006603 0.005286 0.005568 0.005514 0.003794 0.003337 0.004892 0.004749 0.003367 0.003855 0.003285 0.004379 0.004707 0.004854 0.004569 0.004770 0.006540 0.007454 0.009936 0.009614 0.007829 0.008279 0.008591 0.011300 0.011099 0.016483 0.038774 0.076519 0.030044 0.009719 0.005200 0.003566 0.003656 0.002981 0.002608 0.001917 0.001950 0.002196 0.001879 0.001152 0.001282 0.001423 0.001680 0.001886 0.001515 0.001504 0.002139 0.001806 0.001613 0.002659 0.001978 0.002049 0.001121
0.000681 0.000712 0.001190 0.001668 0.001779 0.001900 0.001961 0.001276 0.000976 0.001636 0.003360 0.004974 0.003547 0.004588 0.007135 0.012174 0.012492 0.009314 0.006249 0.006373 0.004952 0.004645 0.004460 0.005692 0.005623 0.006972 0.008378 0.005768 0.005051 0.004747 0.004754 0.004094 0.003306 0.004257 0.003771 0.002700 0.002755 0.003013 0.004226 0.004433 0.004144 0.004161 0.004031 0.006425 0.007104 0.007710 0.007798 0.007312 0.007066 0.007410 0.009411 0.007923 0.009871 0.013754 0.030044 0.074338 0.033059 0.009830 0.007573 0.007037 0.006243 0.004630 0.003323 0.003562 0.003846 0.003505 0.002671 0.003071 0.002652 0.002881 0.003388 0.003432 0.002910 0.003385 0.003266 0.002399 0.004010 0.004238 0.004379 0.002311
0.000756 0.000545 0.000658 0.001054 0.001515 0.001510 0.001565 0.000742 0.000706 0.001464 0.003268 0.005187 0.004402 0.004452 0.006582 0.008332 0.007307 0.005260 0.003649 0.003555 0.002684 0.002615 0.002996 0.003957 0.003691 0.004498 0.004984 0.003587 0.002906 0.003174 0.003230 0.002879 0.002217 0.003182 0.001988 0.001934 0.001668 0.001816 0.003025 0.002797 0.002342 0.002598 0.002799 0.003641 0.003907 0.004821 0.004190 0.003561 0.004089 0.003670 0.005200 0.005319 0.006029 0.007678 0.009719 0.033059 0.076247 0.032120 0.012457 0.010967 0.009304 0.005985 0.005434 0.005765 0.006136 0.005420 0.004898 0.004705 0.004904 0.004743 0.005562 0.006170 0.007087 0.006761 0.005478 0.004366 0.005577 0.006587 0.006482 0.005843
0.000765 0.000415 0.000587 0.001114 0.000863 0.000943 0.001026 0.001054 0.000968 0.001148 0.002323 0.003765 0.002694 0.003455 0.003966 0.004014 0.003549 0.003268 0.002395 0.002126 0.002108 0.001617 0.001552 0.002091 0.001909 0.002767 0.002388 0.002147 0.001879 0.001645 0.001741 0.001140 0.000851 0.001288 0.001267 0.000783 0.001173 0.001070 0.001397 0.001213 0.001393 0.001636 0.001787 0.002256 0.002342 0.002897 0.001992 0.001896 0.002897 0.003249 0.003584 0.003955 0.004226 0.004982 0.005200 0.009830 0.032120 0.075562 0.035372 0.015450 0.011945 0.007854 0.006105 0.007399 0.008030 0.006708 0.005906 0.005407 0.005466 0.006291 0.007014 0.006595 0.007913 0.008250 0.006553 0.006411 0.007986 0.008395 0.008129 0.006809
0.000166 0.000335 0.000547 0.001022 0.000848 0.000811 0.000855 0.000721 0.000779 0.000752 0.001033 0.002005 0.001921 0.002736 0.002614 0.002822 0.002636 0.002828 0.002141 0.001925 0.001980 0.001492 0.001242 0.001630 0.001085 0.001705 0.002191 0.002137 0.001358 0.001513 0.001890 0.001135 0.000673 0.000955 0.001163 0.000844 0.000869 0.001131 0.001202 0.001240 0.001360 0.001219 0.001349 0.001144 0.001550 0.001720 0.001552 0.001544 0.001280 0.001435 0.002212 0.002768 0.003197 0.003681 0.003566 0.007573 0.012457 0.035372 0.077082 0.037860 0.016655 0.010917 0.008770 0.009314 0.009784 0.010312 0.007008 0.007674 0.007923 0.007370 0.007739 0.008105 0.009318 0.009733 0.008464 0.006719 0.007494 0.008608 0.009413 0.008221
0.000251 0.000147 0.000417 0.000647 0.000591 0.000913 0.000830 0.000268 0.000557 0.000474 0.001173 0.001973 0.001976 0.002728 0.002504 0.002702 0.002941 0.002954 0.002782 0.002426 0.002307 0.001680 0.001774 0.002072 0.001504 0.002468 0.002820 0.001542 0.001617 0.002403 0.002491 0.001255 0.001056 0.001519 0.001154 0.001274 0.000878 0.001393 0.001215 0.001443 0.001217 0.001062 0.001372 0.001381 0.001521 0.001890 0.001628 0.001366 0.001381 0.001580 0.001885 0.002759 0.003649 0.003455 0.003656 0.007037 0.010967 0.015450 0.037860 0.077503 0.037345 0.013395 0.009951 0.011279 0.009876 0.010605 0.008478 0.008166 0.007793 0.007800 0.008315 0.007665 0.008503 0.009107 0.007291 0.005728 0.007797 0.007883 0.008841 0.007712
0.000237 0.000268 0.000191 0.000507 0.000511 0.000832 0.000683 0.000517 0.000538 0.000469 0.001251 0.001661 0.001557 0.001645 0.001909 0.002506 0.002931 0.002468 0.002361 0.002386 0.002131 0.001311 0.001615 0.002204 0.002256 0.002671 0.002325 0.001282 0.001997 0.002141 0.001904 0.001280 0.000964 0.001659 0.001464 0.000769 0.000769 0.001129 0.001456 0.001446 0.001427 0.001102 0.001284 0.001441 0.001944 0.002105 0.001835 0.001268 0.001150 0.001297 0.001707 0.001906 0.002533 0.002210 0.002981 0.006243 0.009304 0.011945 0.016655 0.037345 0.077556 0.036693 0.015312 0.014191 0.012182 0.011422 0.007146 0.007240 0.008120 0.007875 0.007986 0.007722 0.007969 0.008774 0.007603 0.005805 0.008279 0.008418 0.008908 0.008585
0.000490 0.000448 0.000526 0.000576 0.000555 0.000582 0.000758 0.000434 0.000685 0.000815 0.001376 0.001665 0.001456 0.001643 0.001577 0.001062 0.001789 0.001710 0.001414 0.001433 0.001433 0.001156 0.001339 0.001712 0.001900 0.001328 0.001267 0.001397 0.001749 0.001506 0.001100 0.000844 0.000589 0.001008 0.001027 0.001108 0.000863 0.000920 0.000809 0.000662 0.001066 0.000955 0.000765 0.001106 0.001469 0.001594 0.001969 0.001089 0.001531 0.000957 0.001378 0.001622 0.002258 0.002267 0.002608 0.004630 0.005985 0.007854 0.010917 0.013395 0.036693 0.077732 0.037808 0.016511 0.011181 0.008453 0.006193 0.006149 0.005977 0.005845 0.007320 0.006352 0.005547 0.005344 0.006226 0.004684 0.005723 0.005568 0.006761 0.006256
0.000484 0.000446 0.000599 0.000507 0.000769 0.000871 0.000499 0.000369 0.000488 0.000695 0.001456 0.001668 0.001224 0.001659 0.001487 0.001138 0.001131 0.001345 0.001335 0.001267 0.001226 0.000716 0.001299 0.001693 0.001332 0.001657 0.001102 0.001175 0.001640 0.001150 0.001200 0.000802 0.000710 0.000987 0.001114 0.000846 0.000704 0.001012 0.001014 0.000957 0.001320 0.000916 0.000991 0.001175 0.001026 0.000888 0.000874 0.001033 0.001091 0.000983 0.001267 0.001611 0.001674 0.002061 0.001917 0.003323 0.005434 0.006105 0.008770 0.009951 0.015312 0.037808 0.076286 0.036557 0.015134 0.010026 0.007251 0.006739 0.006507 0.006335 0.007112 0.005724 0.005723 0.006335 0.005359 0.004963 0.004445 0.005736 0.006469 0.006033
0.000408 0.000601 0.000392 0.000346 0.000547 0.000681 0.000675 0.000276 0.000388 0.000595 0.001146 0.001890 0.001443 0.001450 0.001821 0.001842 0.001508 0.001571 0.001309 0.001339 0.001529 0.000934 0.001135 0.001735 0.001779 0.001456 0.001395 0.001475 0.001997 0.001215 0.001223 0.000681 0.000876 0.000909 0.001196 0.000689 0.000890 0.001058 0.001047 0.001110 0.001368 0.001179 0.000955 0.001083 0.001314 0.000947 0.000941 0.000945 0.001450 0.001318 0.001291 0.002074 0.002034 0.002317 0.001950 0.003562 0.005765 0.007399 0.009314 0.011279 0.014191 0.016511 0.036557 0.079083 0.036700 0.013848 0.008242 0.007257 0.007238 0.007978 0.009400 0.007284 0.006268 0.007167 0.006283 0.005878 0.006890 0.006781 0.008181 0.007429
0.000187 0.000201 0.000254 0.000228 0.000429 0.000849 0.000916 0.000408 0.000432 0.000582 0.000960 0.001745 0.001236 0.001687 0.001994 0.001835 0.001705 0.001733 0.001567 0.001244 0.001362 0.001140 0.001219 0.001121 0.001709 0.001450 0.001418 0.000934 0.001322 0.000943 0.001223 0.000811 0.000526 0.001054 0.001106 0.000683 0.000415 0.000771 0.001179 0.001108 0.001293 0.000853 0.000899 0.000849 0.001599 0.001431 0.001676 0.001366 0.001758 0.001102 0.001467 0.001684 0.002055 0.002018 0.002196 0.003846 0.006136 0.008030 0.009784 0.009876 0.012182 0.011181 0.015134 0.036700 0.078899 0.039006 0.013659 0.010888 0.009147 0.009253 0.009239 0.007693 0.007265 0.008830 0.007754 0.006771 0.007577 0.007062 0.008376 0.008935
0.000186 0.000260 0.000333 0.000448 0.000739 0.000779 0.000966 0.000402 0.000289 0.000895 0.001115 0.001439 0.001182 0.001339 0.002256 0.001959 0.001443 0.001412 0.001322 0.001043 0.001358 0.000924 0.001180 0.001293 0.001249 0.001404 0.001158 0.000800 0.000817 0.001309 0.000936 0.001031 0.000832 0.000905 0.001106 0.000618 0.000438 0.000622 0.000693 0.001161 0.001385 0.001014 0.000878 0.000710 0.001234 0.001343 0.001439 0.001322 0.001636 0.001395 0.001393 0.001314 0.001548 0.001699 0.001879 0.003505 0.005420 0.006708 0.010312 0.010605 0.011422 0.008453 0.010026 0.013848 0.039006 0.078689 0.034236 0.015607 0.012170 0.011064 0.009098 0.008518 0.008946 0.009182 0.006995 0.006398 0.007150 0.006337 0.007892 0.007140
0.000199 0.000337 0.000371 0.000675 0.000549 0.000784 0.000651 0.000421 0.000408 0.000848 0.000840 0.000532 0.000668 0.001253 0.001087 0.001016 0.001085 0.000926 0.001127 0.000930 0.000959 0.000729 0.000913 0.000794 0.000752 0.001372 0.000802 0.001047 0.000893 0.001077 0.001104 0.000941 0.000549 0.000857 0.000576 0.000626 0.000566 0.000643 0.000928 0.000702 0.001219 0.000802 0.000899 0.000717 0.000849 0.001217 0.001588 0.001123 0.001135 0.001268 0.001114 0.001452 0.001756 0.001351 0.001152 0.002671 0.004898 0.005906 0.007008 0.008478 0.007146 0.006193 0.007251 0.008242 0.013659 0.034236 0.077916 0.038043 0.014302 0.010489 0.007437 0.007976 0.006834 0.007554 0.006166 0.005384 0.005770 0.005487 0.006425 0.006524
0.000270 0.000235 0.000329 0.000415 0.000434 0.000691 0.000742 0.000515 0.000356 0.000494 0.000507 0.000717 0.000777 0.001152 0.000936 0.001179 0.001031 0.001511 0.001247 0.000796 0.001079 0.000886 0.000880 0.000911 0.000959 0.000974 0.000702 0.000777 0.001092 0.001152 0.001018 0.001125 0.000836 0.000838 0.000811 0.000540 0.000513 0.000626 0.000578 0.000978 0.001487 0.000830 0.001014 0.000725 0.000584 0.000920 0.001131 0.001014 0.000970 0.001203 0.001590 0.001259 0.001062 0.001337 0.001282 0.003071 0.004705 0.005407 0.007674 0.008166 0.007240 0.006149 0.006739 0.007257 0.010888 0.015607 0.038043 0.078543 0.034741 0.015207 0.008374 0.008851 0.007091 0.007538 0.007020 0.005206 0.005768 0.006201 0.006825 0.006566
0.000411 0.000364 0.000362 0.000216 0.000314 0.000675 0.000469 0.000333 0.000566 0.000532 0.000790 0.000880 0.000901 0.001184 0.001138 0.001159 0.001087 0.001601 0.001360 0.000960 0.000999 0.000517 0.000895 0.000612 0.000681 0.001006 0.000943 0.000899 0.001251 0.001171 0.001263 0.000953 0.000982 0.001173 0.000911 0.000492 0.000339 0.000591 0.000767 0.000744 0.000886 0.001089 0.001274 0.000725 0.000781 0.000892 0.001196 0.001238 0.001142 0.000832 0.001194 0.001314 0.001334 0.000899 0.001423 0.002652 0.004904 0.005466 0.007923 0.007793 0.008120 0.005977 0.006507 0.007238 0.009147 0.012170 0.014302 0.034741 0.078233 0.037355 0.014143 0.010582 0.009452 0.009719 0.008985 0.007108 0.007056 0.007701 0.008129 0.007477
0.000262 0.000331 0.000601 0.000574 0.000624 0.000821 0.000658 0.000607 0.000863 0.000662 0.000934 0.001272 0.001012 0.001343 0.001496 0.001450 0.001410 0.001519 0.001588 0.001177 0.001674 0.001052 0.001217 0.001112 0.000924 0.001163 0.001135 0.001062 0.001041 0.001267 0.001125 0.001119 0.001096 0.001094 0.001014 0.000520 0.000511 0.000484 0.000838 0.001035 0.001026 0.000685 0.001092 0.001202 0.000796 0.001050 0.001127 0.001003 0.001129 0.001018 0.000915 0.001557 0.001555 0.001529 0.001680 0.002881 0.004743 0.006291 0.007370 0.007800 0.007875 0.005845 0.006335 0.007978 0.009253 0.011064 0.010489 0.015207 0.037355 0.076932 0.037077 0.014516 0.011692 0.010657 0.008702 0.007427 0.007073 0.007234 0.007908 0.007062
0.000067 0.000180 0.000394 0.000767 0.000733 0.000576 0.000763 0.000570 0.000522 0.000869 0.000985 0.001450 0.001280 0.002074 0.001739 0.001676 0.001666 0.001691 0.001703 0.001571 0.001864 0.001226 0.001016 0.001666 0.001343 0.001092 0.001014 0.001240 0.001092 0.001215 0.001010 0.001075 0.001102 0.000962 0.000924 0.000918 0.000828 0.000664 0.000714 0.000937 0.001362 0.001091 0.000936 0.001284 0.001358 0.001322 0.001207 0.001008 0.000719 0.001154 0.001209 0.001179 0.001659 0.001479 0.001886 0.003388 0.005562 0.007014 0.007739 0.008315 0.007986 0.007320 0.007112 0.009400 0.009239 0.009098 0.007437 0.008374 0.014143 0.037077 0.077265 0.039075 0.016645 0.012105 0.010842 0.008053 0.008526 0.008327 0.009308 0.006999
0.000188 0.000325 0.000354 0.000805 0.000658 0.000335 0.000557 0.000654 0.000333 0.000631 0.000851 0.001226 0.000804 0.001607 0.001140 0.001314 0.001789 0.002170 0.001982 0.001079 0.000945 0.000890 0.000987 0.001686 0.001439 0.001383 0.000966 0.001462 0.001073 0.001496 0.001297 0.001351 0.001498 0.001117 0.001070 0.000534 0.000557 0.000274 0.000651 0.000761 0.000871 0.000985 0.000704 0.001018 0.001297 0.001158 0.000882 0.000970 0.000945 0.001496 0.001418 0.001228 0.001640 0.001332 0.001515 0.003432 0.006170 0.006595 0.008105 0.007665 0.007722 0.006352 0.005724 0.007284 0.007693 0.008518 0.007976 0.008851 0.010582 0.014516 0.039075 0.077415 0.038151 0.015302 0.011543 0.009069 0.007569 0.007913 0.009191 0.008439
0.000099 0.000107 0.000499 0.000802 0.001232 0.000723 0.000702 0.000633 0.000528 0.000612 0.000511 0.001186 0.000786 0.001274 0.001663 0.001596 0.002143 0.001908 0.001642 0.001215 0.001133 0.000874 0.001146 0.001439 0.001439 0.001159 0.000970 0.001083 0.001251 0.001452 0.001314 0.001299 0.001024 0.001257 0.001295 0.000398 0.000520 0.000415 0.000497 0.000742 0.000532 0.000601 0.000668 0.000628 0.000809 0.001401 0.001412 0.001263 0.001068 0.001401 0.001687 0.001353 0.001649 0.001423 0.001504 0.002910 0.007087 0.007913 0.009318 0.008503 0.007969 0.005547 0.005723 0.006268 0.007265 0.008946 0.006834 0.007091 0.009452 0.011692 0.016645 0.038151 0.077878 0.038504 0.015561 0.009926 0.008462 0.009601 0.009572 0.008493
0.000054 0.000184 0.000342 0.000486 0.000507 0.000637 0.000434 0.000287 0.000295 0.000385 0.000360 0.000920 0.000855 0.001320 0.001337 0.001200 0.001550 0.001150 0.001446 0.001345 0.001445 0.001121 0.000786 0.001272 0.001431 0.001324 0.000880 0.001024 0.001527 0.001144 0.001219 0.001192 0.001353 0.001446 0.001288 0.000555 0.000505 0.000543 0.000566 0.000773 0.000978 0.000819 0.000957 0.000735 0.001402 0.001710 0.001244 0.000970 0.000884 0.000857 0.000983 0.001651 0.001974 0.001821 0.002139 0.003385 0.006761 0.008250 0.009733 0.009107 0.008774 0.005344 0.006335 0.007167 0.008830 0.009182 0.007554 0.007538 0.009719 0.010657 0.012105 0.015302 0.038504 0.078995 0.037138 0.014064 0.009737 0.009616 0.011273 0.010284
0.000086 0.000094 0.000254 0.000434 0.000342 0.000570 0.000413 0.000325 0.000541 0.000423 0.000666 0.000918 0.000895 0.001188 0.001490 0.001041 0.001427 0.001094 0.001437 0.001219 0.001525 0.000788 0.000926 0.001188 0.000805 0.001223 0.000733 0.000838 0.000939 0.000842 0.001085 0.000997 0.000802 0.001165 0.001024 0.000507 0.000348 0.000455 0.000561 0.000740 0.000922 0.000836 0.000874 0.000809 0.000869 0.001068 0.001196 0.000882 0.000825 0.000851 0.001131 0.001339 0.001751 0.001955 0.001806 0.003266 0.005478 0.006553 0.008464 0.007291 0.007603 0.006226 0.005359 0.006283 0.007754 0.006995 0.006166 0.007020 0.008985 0.008702 0.010842 0.011543 0.015561 0.037138 0.078670 0.036117 0.014830 0.011315 0.010888 0.010276
0.000161 0.000111 0.000186 0.000616 0.000597 0.000639 0.000520 0.000476 0.000486 0.000354 0.000536 0.000890 0.000601 0.001125 0.001875 0.000756 0.000760 0.001087 0.001577 0.001330 0.001276 0.000918 0.001110 0.001117 0.001102 0.001429 0.000924 0.000936 0.000756 0.000880 0.001035 0.001003 0.001138 0.001136 0.001100 0.000836 0.000540 0.000624 0.000591 0.000564 0.000928 0.000943 0.001223 0.001081 0.001297 0.001251 0.001291 0.001215 0.000823 0.000995 0.001091 0.001422 0.001460 0.001389 0.001613 0.002399 0.004366 0.006411 0.006719 0.005728 0.005805 0.004684 0.004963 0.005878 0.006771 0.006398 0.005384 0.005206 0.007108 0.007427 0.008053 0.009069 0.009926 0.014064 0.036117 0.077767 0.038242 0.013659 0.010588 0.008552
0.000184 0.000113 0.000379 0.000339 0.000354 0.000618 0.000960 0.000379 0.000658 0.000547 0.000932 0.001039 0.000672 0.001259 0.001800 0.001268 0.001888 0.001510 0.001791 0.001555 0.001362 0.001221 0.001379 0.001345 0.001154 0.001161 0.001159 0.001293 0.001253 0.001048 0.001161 0.000916 0.001020 0.000750 0.000920 0.000876 0.000342 0.000585 0.000783 0.000572 0.000832 0.000953 0.001182 0.001454 0.001257 0.001674 0.001544 0.001314 0.001070 0.001179 0.001320 0.001900 0.002415 0.002459 0.002659 0.004010 0.005577 0.007986 0.007494 0.007797 0.008279 0.005723 0.004445 0.006890 0.007577 0.007150 0.005770 0.005768 0.007056 0.007073 0.008526 0.007569 0.008462 0.009737 0.014830 0.038242 0.077131 0.035596 0.016284 0.010048
0.000138 0.000117 0.000538 0.000662 0.000658 0.000928 0.000733 0.000274 0.000643 0.000452 0.001259 0.001299 0.001362 0.001798 0.001705 0.001286 0.001242 0.001665 0.001860 0.001393 0.001247 0.001121 0.000974 0.001018 0.001324 0.001502 0.001573 0.001182 0.001102 0.001196 0.001511 0.001125 0.000907 0.000817 0.000832 0.000570 0.000377 0.000643 0.001092 0.001050 0.001291 0.001031 0.001039 0.000706 0.000915 0.001397 0.001806 0.001399 0.001527 0.001638 0.001263 0.002273 0.002545 0.002250 0.001978 0.004238 0.006587 0.008395 0.008608 0.007883 0.008418 0.005568 0.005736 0.006781 0.007062 0.006337 0.005487 0.006201 0.007701 0.007234 0.008327 0.007913 0.009601 0.009616 0.011315 0.013659 0.035596 0.077878 0.037521 0.013793
0.000197 0.000346 0.000398 0.000327 0.000536 0.000735 0.000656 0.000258 0.000348 0.000371 0.000893 0.001171 0.000828 0.001712 0.001841 0.001628 0.002317 0.002172 0.001996 0.001345 0.001603 0.001433 0.001508 0.001686 0.001479 0.001385 0.001504 0.001586 0.001844 0.001599 0.001705 0.001496 0.001121 0.000882 0.001054 0.000733 0.000507 0.000924 0.001154 0.001020 0.000895 0.001290 0.001423 0.001251 0.000871 0.001255 0.001529 0.001311 0.001332 0.001158 0.001609 0.002267 0.002487 0.002263 0.002049 0.004379 0.006482 0.008129 0.009413 0.008841 0.008908 0.006761 0.006469 0.008181 0.008376 0.007892 0.006425 0.006825 0.008129 0.007908 0.009308 0.009191 0.009572 0.011273 0.010888 0.010588 0.016284 0.037521 0.077510 0.034563
0.000111 0.000063 0.000191 0.000300 0.000520 0.000541 0.000507 0.000388 0.000247 0.000461 0.000480 0.000727 0.000628 0.000838 0.000871 0.000666 0.001035 0.001272 0.001278 0.000689 0.000809 0.000719 0.000651 0.000748 0.000524 0.000626 0.000758 0.000878 0.000978 0.000976 0.001156 0.001043 0.000932 0.000549 0.000455 0.000276 0.000561 0.000978 0.000809 0.000562 0.000631 0.000547 0.000679 0.000582 0.000616 0.000652 0.000825 0.000499 0.000350 0.000620 0.000945 0.001647 0.001536 0.000989 0.001121 0.002311 0.005843 0.006809 0.008221 0.007712 0.008585 0.006256 0.006033 0.007429 0.008935 0.007140 0.006524 0.006566 0.007477 0.007062 0.006999 0.008439 0.008493 0.010284 0.010276 0.008552 0.010048 0.013793 0.034563 0.076255
