# Supplementary material for: Multiscale modelling of chromatin 4D organization in SARS-CoV-2 infected cells
Source: Nat Commun. 2024 May 13;15:4014. doi: 10.1038/s41467-024-48370-6 (PMC11091192; doi:10.1038/s41467-024-48370-6)
Supplement: Supplementary file 11 — Source Data [file 41467_2024_48370_MOESM11_ESM.zip › Source_Data/Fig_4/Source_Data.xlsx]

## Sheet: Fig. 4b
Fig, 4b
	Model of DDX58 locus - DDX58-Enhancer Distance Distribution [nm]
	Mock		SARS-CoV-2
	252.864		206.492
	73.793		113.23
	187.123		295.026
	194.073		256.371
	215.632		296.439
	171.264		268.544
	258.239		339.965
	193.685		130.5
	212.947		85.356
	179.366		71.012
	214.805		164.087
	276.083		110.161
	256.264		104.348
	140.997		111.991
	131.404		126.897
	220.063		164.143
	258.736		226.635
	282.096		198.419
	308.839		234.806
	194.717		175.178
	167.887		295.66
	154.114		138.736
	64.052		254.654
	98.913		352.866
	137.831		294.731
	185.794		201.397
	66.871		199.099
	93.889		248.718
	39.322		217.341
	77.332		203.677
	146.421		101.666
	100.052		269.564
	62.948		243.256
	160.479		115.458
	147.005		136.547
	176.229		250.623
	113.956		249.991
	108.886		194.45
	137.587		297.482
	143.236		195.15
	99.17		242.542
	256.643		333.839
	178.001		166.678
	208.02		224.302
	211.245		266.905
	262.502		175.109
	359.893		90.103
	233.394		112.602
	279.505		227.193
	231.071		156.554
	233.451		198.278
	254.175		175.8
	261.531		241.725
	249.25		173.146
	266.724		146.627
	327.307		70.025
	288.959		153.828
	181.287		89.187
	167.432		63.433
	176.41		139.275
	124.547		170.248
	253.453		92.003
	107.989		163.463
	76.536		124.555
	110.122		168.843
	118.976		162.621
	157.917		226.769
	172.997		227.074
	72.159		201.514
	103.369		135.846
	148.842		147.548
	165.85		84.723
	163.794		216.47
	119.138		214.522
	143.274		207.34
	35.311		221.695
	153.088		279.243
	97.936		138.6
	93.545		160.598
	81.945		141.308
	203.014		236.914
	149.251		254.892
	180.816		135.036
	185.872		160.927
	108.466		220.464
	142.532		74.43
	92.857		241.369
	144.289		127.58
	127.319		250.142
	56.905		139.057
	122.926		176.809
	86.658		128.31
	217.803		64.5
	184.912		146.064
	162.994		120.995
	192.472		141.042
	169.163		241.533
	82.131		291.719
	91.978		136.47
	136.645		178.566
	142.692		248.399
	106.92		214.152
	101.655		163.412
	90.625		224.448
	150.692		183.962
	122.122		170.872
	182.049		180.298
	177.581		256.223
	168.613		266.331
	116.744		149.033
	179.229		179.569
	58.383		242.471
	217.989		267.546
	241.559		172.832
	222.344		59.374
	182.745		143.121
	198.177		187.652
	234.297		246.58
	153.006		287.263
	235.615		272.163
	161.639		347.053
	211.729		238.38
	116.11		221.508
	177.818		357.894
	236.708		116.557
	192.622		222.756
	178.77		151.193
	210.119		149.067
	254.141		132.915
	163.064		123.385
	173.801		39.561
	66.923		203.814
	60.207		82.93
	134.38		225.257
	117.462		210.975
	154.309		191.547
	171.784		231.639
	118.794		133.817
	153.058		218.999
	227.112		180.658
	200.212		108.084
	266.049		243.677
	116.76		124.452
	149.628		244.434
	242.064		158.914
	243.132		194.319
	203.216		227.148
	146.783		251.816
	115.582		208.111
	116.255		228.196
	126.588		194.72
	115.53		191.734
	82.674		166.568
	150.491		218.971
	193.6		285.446
	132.946		144.934
	187.55		278.824
	174.092		154.298
	216.829		115.613
	251.592		105.88
	150.024		152.06
	190.944		209.359
	287.633		109.213
	173.182		289.165
	240.769		172.884
	227.313		269.396
	141.987		206.894
	208.613		84.117
	289.023		61.498
	209.409		131.206
	230.443		180.36
	157.87		140.463
	189.57		234.723
	122.475		234.799
	147.219		117.922
	106.148		280.786
	146.247		140.256
	179.251		191.609
	194.012		112.872
	226.111		219.843
	230.397		110.47
	87.099		185.987
	179.044		145.925
	197.405		218.745
	189.587		285.033
	206.94		190.562
	196.186		160.334
	215.058		98.536
	135.472		243.012
	107.269		218
	168.442		229.569
	233.841		118.173
	249.919		132.368
	180.855		49.646
	284.064		92.716
	86.716		90.424
	65.124		160.47
	172.822		123.935
	201.314		124.522
	276.629		125.459
	206.756		286.619
	126.321		253.361
	116.632		155.58
	207.117		213.966
	66.505		331.774
	139.744		239.346
	44.723		124.486
	139.158		86.902
	46.214		95.407
	91.843		119.499
	81.307		73.7
	110.865		108.739
	101.184		202.427
	138.418		166.354
	155.699		284.697
	190.648		213.718
	137.768		246.391
	143.695		254.585
	194.314		260.639
	144.003		350.04
	155.123		209.816
	200.863		171.889
	150.598		223.665
	94.725		264.591
	119.368		193.733
	114.907		163.957
	126.907		204.933
	144.561		113.568
	161.407		187.319
	178.399		120.784
	192.338		97.771
	161.29		64.87
	162.465		89.032
	174.129		127.252
	271.996		194.62
	365.305		167.009
	275.697		218.705
	291.684		174.644
	292.341		242.417
	300.756		305.182
	90.709		193.07
	179.37		248.19
	245.633		291.466
	237.253		225.169
	295.132		134.983
	204.493		257.063
	239.92		182.559
	138.042		268.415
	190.137		197.396
	184.102		232.276
	194.649		232.481
	115.584		208.704
	138.564		356.646
	133.605		267.293
	56.138		243.056
	109.751		271.492
	208.069		308.44
	104.386		244.006
	158.6		254.751
	245.476		159.604
	144.236		83.632
	180.283		183.155
	80.951		177.059
	138.306		172.763
	123.167		317.222
	120.464		297.082
	145.967		256.912
	187.18		265.372
	239.884		349.402
	125.939		316.994
	111.99		267.249
	256.58		304.442
	227.334		260.163
	166.152		118.362
	172.285		99.968
	82.693		75.905
	234.995		172.092
	197.144		236.19
	153.289		129.195
	232.704		52.646
	172.079		200.776
	60.708		186.383
	126.212		268.358
	214.299		237.914
	153.49		273.751
	133.298		293.325
	114.067		268.426
	215.609		199.297
	105.846		269.229
	185.406		275.194
	203.028		168.32
	129.554		202.271
	135.497		106.549
	133.815		261.515
	149.807		252.155
	181.02		193.686
	154.175		286.126
	139.742		247.175
	142.646		209.873
	209.058		214.778
	151.786		218.8
	98.573		187.37
	170.873		131.133
	165.334		187.432
	213.82		137.813
	133.139		79.465
	164.808		66.133
	165.033		109.681
	206.86		207.856
	109.487		137.391
	141.18		186.208
	88.933		226.6
	152.887		336.863
	153.811		331.197
	88.768		353.335
	65.9		471.425
	138.13		392.266
	203.754		389.232
	224.666		327.669
	147.725		329.669
	182.465		266.354
	130.148		265.999
	68.951		395.456
	127.7		173.604
	91.617		189.02
	90.904		252.169
	139.187		184.069
	105.671		177.935
	110.497		153.345
	148.603		161.502
	110.378		209.246
	74.891		226.016
	170.779		225.312
	88.509		238.588
	48.759		205.075
	71.76		225.855
	124.385		174.061
	142.715		115.71
	61.854		52.446
	100.782		195.088
	180.219		203.725
	230.818		295.532
	223.928		200.751
	181.493		340.166
	115.034		153.417
	128.851		332.784
	110.314		292.543
	58.734		162.896
	131.814		251.24
	81.928		232.416
	105.347		231.504
	89.603		236.358
	129.978		382.387
	131.917		302.781
	145.316		325.164
	76.051		238.203
	91.755		175.675
	132.327		215.491
	105.766		117.519
	187.055		159.19
	212.04		186.518
	111.187		248.667
	123.975		141.478
	157.089		85.93
	153.348		99.316
	133.07		140.474
	149.704		292.026
	132.103		247.137
	146.762		294.949
	147.496		321.653
	163.731		240.187
	94.917		162.869
	58.56		192.168
	151.743		166.674
	132.067		248.475
	89.345		192.404
	150.749		172.233
	95.646		123.048
	121.304		277.571
	99.522		203.491
	95.502		324.065
	124.954		305.262
	96.996		198.046
	158.283		126.155
	141.204		251.248
	100.145		97.214
	99.951		133.632
	110.598		188.793
	161.072		266.201
	80.498		265.303
	131.615		318.787
	113.211		244.981
	125.306		428.222
	228.342		278.221
	132.796		220.809
	195.723		254.735
	147.448		235.903
	141.375		183.741
	139.079		96.488
	128.716		161.125
	262.35		357.862
	291.611		333.537
	262.787		185.068
	207.274		147.638
	185.151		258.105
	195.171		226.66
	74.671		289.382
	108.586		346.148
	112.75		281.089
	75.927		130.391
	132.258		216.639
	118.785		236.884
	62.807		331.91
	118.586		380.934
	87.138		235.999
	113.463		353.729
	155.482		260.029
	125.706		287.103
	50.408		278.292
	105.74		214.272
	103.549		347.084
	86.056		255.574
	56.295		237.12
	78.104		171.997
	161.779		162.312
	135.482		171.751
	144.779		221.316
	146.099		115.34
	145.164		282.014
	130.981		218.704
	153.221		196.704
	232.615		210.05
	137.372		117.396
	335.546		58.642
	317.761		188.414
	213.341		203.67
	139.073		105.188
	253.3		227.428
	207.18		194.539
	175.843		252.398
	160.597		205.262
	152.937		253.236
	185.042		92.936
	271.618		161.221
	254.069		226.982
	146.591		164.098
	148.031		336.172
	137.659		320.907
	182.486		219.751
	205.732		171.973
	226.859		188.364
	92.398		169.763
	176.55		220.774
	120.368		205.674
	167.529		107.698
	171.721		168.808
	172.32		169.618
	81.658		284.674
	97.514		235.69
	62.84		305.57
	113.663		201.129
	101.537		153.612
	98.898		129.029
	129.346		222.721
	272.023		246.618
	210.081		229.62
	153.883		222.654
	131.43		247.974
	137.432		208.134
	190.625		169.109
	154.863		75.459
	145.726		88.443
	151.826		157.261
	132.682		101.022
	176.187		129.68
	72.876		224.091
	100.22		166.49
	130.013		194.379
	148.627		240.084
	167.168		188.591
	141.443		101.54
	112.651		277.599
	141.339		246.229
	86.444		288.904
	66.553		320.432
	121.813		170.201
	136.246		179.693
	135.313		240.514
	106.502		383.947
	116.527		365.185
	61.279		279.289
	130.233		357.838
	89.742		293.685
	140.356		249.682
	136.804		139.821
	165.521		143.724
	126.459		189.788
	83.876		92.227
	142.096		65.255
	84.551		58.469
	168.229		201.582
	226.97		123.092
	165.946		194.775
	158.002		190.484
	163.836		357.756
	217.812		385.072
	122.824		296.089
	135.296		407.655
	152.268		231.273
	107.698		285.888
	149.574		244.038
	128.556		304.117
	210.174		309.022
	213.108		270.923
	227.399		392.532
	126.395		393.508
	189.841		218.902
	193.563		300.818
	195.003		408.667
	76.981		177.322
	174.943		126.373
	50.004		259.333
	58.978		282.012
	96.725		315.066
	143.782		272.52
	142.51		336.273
	139.562		273.727
	89.687		344.044
	234.042		186.222
	283.488		200.089
	194.118		257.777
	223.502		175.498
	153.216		199.627
	163.522		99.457
	153.731		152.008
	219.844		177.4
	114.646		276.84
	106.999		200.621
	131.001		122.54
	105.849		248.293
	124.927		257.565
	78.172		166.811
	61.837		222.447
	54.366		96.646
	130.578		99.223
	89.003		197.405
	89.206		196.119
	124.153		163.355
	68.333		261.378
	95.878		230.426
	100.733		246.72
	159.777		265.422
	79.291		291.762
	140.855		161.715
	115.58		173.238
	110.58		193.44
	43.148		166.242
	83.831		189.61
	155.718		299.402
	208.257		275.868
	151.91		311.073
	77.655		287.944
	106.308		264.203
	142.594		198.687
	96.145		278.893
	122.499		127.078
	204.248		179.638
	213.801		306.933
	50.535		266.225
	242.331		163.604
	194.569		178.977
	157.034		194.61
	223.088		105.813
	177.813		149.514
	118.977		321.067
	253.757		234.708
	226.762		268.736
	197.404		156.54
	197.151		239.959
	138.409		85.693
	136.749		88.391
	162.476		186.499
	173.418		252.886
	143.658		114.52
	123.561		141.684
	109.288		114.253
	237.169		135.058
	130.564		229.773
	103.465		141.454
	85.198		232.119
	68.509		107.616
	203.459		208.533
	149.697		108.249
	138.144		150.404
	96.475		88.067
	119.338		225.251
	101.654		295.876
	148.443		249.67
	147.76		149.749
	201.132		186.416
	196.892		221.893
	172.236		278.694
	93.622		220.978
	96.267		160.858
	100.568		248.778
	123.096		204.175
	124.292		331.813
	89.723		291.463
	153.544		153.96
	140.988		167.16
	173.746		275.709
	241.737		290.092
	121.714		181.91
	209.972		179.601
	180.813		120.839
	177.384		208.605
	128.535		140.659
	89.162		197.205
	107.691		206.781
	168.447		150.843
	179.858		157.448
	253.225		163.434
	312.46		209.864
	276.662		174.036
	202.63		146.707
	193.006		180.219
	173.2		167.268
	274.529		241.788
	336.206		287.102
	251.661		209.311
	323.712		292.453
	295.514		290.353
	218.759		230.548
	205.66		208.295
	207.27		250.604
	178.569		195.055
	132.676		104.966
	145.948		173.441
	103.753		134.97
	129.189		209.34
	274.347		231.183
	188.449		151.212
	199.562		254.566
	82.502		197.795
	114.23		230.711
	142.022		161.66
	127.343		172.424
	188.13		132.904
	111.491		226.837
	140.727		149.753
	142.023		173.949
	136.494		238.663
	260.986		278.121
	169.511		180.912
	240.34		248.408
	268.752		259.486
	145.361		189.038
	219.805		219.486
	155.351		304.383
	156.153		293.363
	180.063		328.793
	134.721		68.549
	127.084		152.225
	170.18		254.319
	193.891		186.38
	289.3		171.277
	180.842		275.058
	267.594		169.749
	186.638		139.232
	252.319		139.762
	159.093		160.232
	125.645		231.686
	172.547		291.257
	123.491		222.987
	83.447		105.975
	163.437		107.024
	198.129		102.001
	245.843		63.165
	245.385		121.437
	249.959		93.297
	208.263		125.985
	340.35		166.573
	239.087		211.607
	298.974		182.909
	161.855		272.124
	113.269		202.56
	236.991		200.393
	78.348		214.471
	219.435		294.336
	260.835		273.45
	116.508		223.282
	179.811		152.14
	109.696		186.327
	139.731		187.008
	225.929		165.186
	282.984		177.942
	250.888		132.007
	180.176		172.272
	107.215		265.573
	155.727		111.936
	191.754		224.858
	221.933		209.183
	154.819		208.17
	121.338		278.16
	56.639		202.016
	114.963		280.43
	132.849		172.457
	151.754		140.62
	119.499		141.396
	66.433		263.062
	116.905		145.725
	127		164.918
	117.231		151.507
	156.209		143.159
	153.845		141.614
	240.159		102.255
	176.954		183.139
	178.095		124.393
	123.279		180.036
	136.581		176.648
	174.239		146.254
	160.985		91.501
	147.688		151.217
	165.249		90.998
	222.04		164.31
	209.785		194.903
	177.478		69.746
	233.987		88.957
	258.517		146.363
	118.581		90.774
	192.833		191.715
	240.185		168.97
	146.635		138.759
	141.178		125.562
	266.185		103.519
	313.318		156.224
	141.304		286.851
	92.723		207.13
	66.653		259.379
	145.113		330.461
	60.883		174.503
	111.207		139.538
	105.962		108.346
	163.533		115.627
	146.319		167.854
	157.842		136.874
	104.174		240.836
	70.657		211.46
	123.374		221.92
	87.385		229.872
	49.756		165.877
	61.572		216.511
	124.643		154.555
	138.563		162.528
	136.41		140.057
	230.733		148.986
	201.973		106.639
	179.773		154.6
	190.566		139.231
	172.857		116.968
	128.47		139.808
	160.808		241.612
	291.878		145.532
	262.067		183.344
	196.65		125.677
	95.673		55.464
	206.332		171.066
	190.493		135.291
	269.84		171.897
	230.739		131.576
	271.551		35.302
	161.379		105.173
	193.104		206.734
	240.152		220.775
	264.951		160.188
	211.39		150.742
	238.129		86.606
	322.551		233.144
	217.91		222.855
	203.89		240.367
	133.623		254.723
	223.515		257.948
	73.666		146.457
	130.152		139.751
	227.057		253.107
	44.262		209.868
	98.708		247.39
	185.391		174.332
	157.443		97.13
	143.198		169.5
	187.562		112.003
	254.882		211.451
	205.319		175.359
	99.518		160.466
	117.267		198.165
	154.72		190.693
	139.335		142.437
	143.713		218.641
	144.205		94.528
	90.916		199.575
	181.874		313.824
	116.684		148.991
	206.626		338.121
	129.606		297.198
	187.666		122.281
	113.85		215.092
	98.44		216.317
	131.799		252.218
	236.841		73.242
	170.689		89.559
	205.825		144.619
	185.545		74.696
	78.161		108.482
	151.077		193.61
	106.902		274.365
	130.496		165.211
	147.103		157.729
	160.898		192.531
	190.507		288.829
	254.424		237.825
	233.6		215.195
	207.312		163.147
	196.743		303.55
	172.644		230.355
	156.285		269.875
	192.683		364.459
	215.166		325.097
	205.856		358.076
	160.338		216.431
	93.09		314.428
	113.133		172.432
	183.198		242.461
	130.908		259.545
	155.086		339.835
	188.299		210.794
	113.636		85.395
	110.461		252.268
	168.994		198.152
	153.21		167.301
	220.484		264.181
	165.661		304.683
	162.084		142.584
	217.359		206.707
	126.968		201.1
	192.698		120.351
	155.733		227.234
	218.885		194.173
	254.716		183.121
	138.821		312.303
	127.682		180.201
	90.301		198.517
	200.705		260.011
	203.714		240.104
	192.071		183.716
	173.345		112.745
	227.407		215.498
	177.061		99.939
	156.735		175.325
	139.019		284.493
	169.347		278.082
	135.635		264.626
	158.882		267.794
	109.375		339.712
	154.974		257.55
	264.959		232.155
	241.23		304.525
	228.108		462.846
	173.652		344.565
	185.36		375.757
	177.824		455.416
	114.592		308.352
	127.942		163.065
	173.105		185.752
	134.937		196.768
	177.979		268.464
	144.693		291.675
	133.396		283.996
	149.367		275.787
	190.85		191.924
	168.616		138.157
	165.608		174.586
	176.941		208.794
	168.564		256.636
	211.135		166.828
	199.089		84.753
	176.407		96.2
	164.206		187.394
	80.606		260.355
	175.42		342.809
	52.388		298.02
	87.476		338.076
	155.993		206.517
	215.605		187.669
	276.433		212.749
	293.829		191.963
	160.251		124.434
	208.439		125.114
	138.522		186.417
	129.359		101.154
	109.371		266.305
	107.098		88.427
	130.77		253.355
	154.67		253.046
	58.696		348.011
	280.267		231.744
	160.994		255.527
	170.958		244.63
	116.384		179.886
	124.982		199.277
	222.361		211.004
	114.555		338.913
	138.708		295.991
	130.075		224.025
	136.113		87.072
	64.736		48.996
	104.685		114.592
	114.28		124.431
	171.808		230.071
	176.195		203.267
	192.183		227.982
	240.772		282.707
	150.194		316.648
	146.607		362.03
	175.089		181.79
	194.751		213.315
	79.793		149.504
	120.452		146.773
	142.149		184.832
	61.412		311.233
	112.357		105.706
	151.756		88.184
	130.471		145.694
	125.756		125.886
	142.011		124.903
	153.131		119.403
	195.472		179.388
	156.684		84.353
	111.974		165.009
	122.935		154.607
	204.108		176.301
	180.909		99.81
	185.5		173.898
	147.618		127.422
	53.243		280.066
	201.619		245.5
	125.922		107.42
	113.378		45.908
	115.854		62.051
	125.386		110.248
	137.433		176.446
	172.154		180.689
	101.235		201.719
	115.059		162.533
	190.391		304.472
	152.446		259.202
	181.018		221.023
	265.339		179.552
	249.246		217.049
	213.65		189.39
	196.733		202.357
	128.355		236.512
	114.102		167.168
	193.612		270.02
	126.527		265.846
	163.023		113.724
	185.778		257.443
	213.557		212.345
	184.77		125.941
	124.004		280.624
	178.913		218.498
	135.333		247.536
	164.577		206.047
	117.513		325.137
	188.098		245.547
	208.407		255.233
	177.536		144.17
	149.798		222.724
	137.762		270.93
	158.372		186.111
	139.768		292.001
	133.756		201.037
	121.178		162.684
	173.755		220.877
	114.914		245.233
	133.283		308.325
	125.609		234.051
	268.501		156.555
	275.761		96.814
	149.641		148.586
	226.968		186.15
	181.031		212.429
	211.912		295.999
	237.359		210.178
	201.159		186.818
	234.541		109.6
	301.262		139.735
	286.651		177.487
	195.653		155.887
	193.144		166.565
	156.89		99.271
	109.398		139.168
	193.637		148.18
	141.261		96.7
	201.383		164.312
	92.24		222.318
	222.76		128.214
	203.441		123.121
	140.357		268.465
	187.341		271.06
	114.528		241.226
	125.252		213.762
	123.73		348.46
	169.464		242.098
	99.548		266.153
	240.146		244.322
	91.075		154.355
	222.443		269.568
	206.62		278.173
	176.257		192.474
	284.648		108.788
	266.126		274.119
	295.115		182.296
	221.116		116.989
	163.579		234.514
	223.487		211.162
	161.105		164.212
	248.265		147.43
	155.008		112.171
	142.132		85.857
	135.604		122.396
	192.1		112.516
	178.444		101.462
	215.724		53.069
	258.114		182.318
	287.952		179.806
	234.513		178.035
	215.397		115.928
	183.196		127.816
	119.349		96.532
	250.567		139.646
	283.167		195.676
	120.476		236.223
	115.764		158.977
	124.837		147.906
	161.779		79.77
	166.552		70.878
	121.709		61.252
	101.138		99.937
	111.628		118.177
	136.273		159.548
	84.381		202.209
	85.121		181.744
	93.419		223.043
	73.996		284.666
	168.699		271.578
	98.988		304.597
	161.33		236.048
	92.744		111.66
	148.248		133.545
	169.889		162.067
	144.982		210.541
	85.168		233.785
	91.525		378.551
	78.15		154.601
	108.397		147.56
	77.194		167.468
	169.695		240.505
	182.781		148.533
	180.689		223.647
	122.673		176.281
	152.657		236.997
	115.593		98.302
	179.772		270.701
	63.598		151.638
	61.278		205.528
	121.841		223.516
	223.733		154.194
	212.229		239.616
	143.599		158.001
	196.184		49.744
	164.894		94.507
	139.749		204.871
	87.055		130.332
	155.181		164.869
	160.509		203.506
	123.137		165.986
	199.813		129.048
	200.11		153.43
	198.092		229.7
	149.725		230.591
	168.785		112.47
	180.829		333.258
	249.45		260.761
	201.508		377.103
	225.511		421.489
	249.601		335.012
	218.985		227.83
	222.132		232.666
	234.74		151.294
	204.841		157.18
	274.159		120.49
	182.406		78.263
	124.518		174.618
	167.617		124.19
	188.986		191.836
	249.389		174.346
	79.847		177.04
	106.305		157.498
	150.494		197.819
	121.23		149.525
	219.215		82.406
	202.578		136.197
	193.39		150.553
	159.142		142.186
	166.105		149.141
	218.375		184.094
	192.503		139.774
	224.554		164.325
	227.572		212.223
	194.769		267.925
	253.281		247.582
	209.785		129.026
	318.61		175.404
	173.686		230.024
	235.214		94.002
	154.112		76.8
	201.183		130.559
	192.029		210.674
	206.256		131.666
	207.451		157.599
	166.527		116.273
	205.396		135.516
	252.772		134.803
	68.646		130.504
	126.894		107.138
	155.965		230.842
	247.482		294.644
	186.144		124.574
	215.9		174.657
	118.638		133.28
	104.33		207.144
	103.325		141.271
	182.945		274.735
	121.62		206.41
	126.851		177.279
	176.414		317.524
	234.652		132.894
	212.471		284.831
	164.336		247.294
	113.123		273.903
	200.675		342.978
	77.331		151.797
	122.653		199.393
	153.55		140.332
	135.507		167.715
	102.538		67.339
	82.194		69.583
	95.084		244.961
	133.613		227.616
	175.373		222.213
	224.447		205.455
	253.665		298.262
	117.405		196.836
	258.171		128.096
	196.992		160.038
	219.602		141.87
	203.557		166.547
	176.897		302.428
	356.664		174.897
	181.898		122.84
	195.83		130.661
	152.189		146.799
	179.83		199.193
	182.188		111.892
	105.553		183.761
	178.781		207.981
	126.447		190.276
	142.75		152.118
	235.419		35.457
	129.413		44.251
	157.517		72.332
	123.79		144.764
	178.896		174.836
	141.569		183.849
	122.095		236.923
	132.648		105.921
	123.146		138.055
	153.503		180.936
	166.441		212.308
	193.275		206.054
	113.687		76.654
	105.528		71.307
	107.627		50.803
	207.663		140.907
	251.463		165.781
	151.87		90.985
	124.666		191.087
	89.533		187.026
	127.339		122.597
	141.689		106.847
	193.206		230.616
	220.378		174.088
	265.96		206.892
	227.985		220.094
	206.709		279.943
	244.817		286.92
	229.16		151.057
	242.634		226.948
	209.707		223.279
	152.632		321.275
	219.626		213.292
	125.654		269.657
	164.367		202.285
	94.381		283.648
	91.056		297.359
	126.634		166.862
	104.387		124.867
	118.227		309.958
	84.567		294.246
	115.358		141.914
	140.773		134.123
	201.039		284.492
	173.837		339.245
	160.337		253.391
	87.369		158.056
	98.428		167.898
	143.348		224.802
	129.819		269.277
	143.302		205.545
	107.748		192.004
	200.621		208.273
	208.267		190.254
	141.651		78.431
	154.968		159.9
	104.786		243.713
	295.858		246.981
	242.079		248.41
	210.969		310.243
	275.98		323.93
	296.923		344.604
	189.942		252.389
	234.327		225.287
	152.643		253.283
	266.383		234.116
	266.373		78.686
	119.375		161.761
	161.802		211.842
	108.577		247.147
	131.615		245.056
	157.667		123.945
	115.047		89.215
	196.188		216.602
	79.772		235.4
	227.196		203.912
	146.562		204.001
	41.927		209.633
	64.744		230.964
	122.908		178.842
	96.801		211.413
	114.968		247.251
	155.112		219.549
	67.737		271.953
	144.982		182.555
	162.381		176.171
	142.979		287.808
	189.813		236.934
	71.64		294.879
	155.577		313.882
	63.592		364.872
	97.549		210.016
	131.808		307.433
	91.827		157.407
	209.331		210.457
	142.979		263.361
	193.544		207.134
	172.874		368.642
	192.712		167.325
	136.108		271.849
	109.911		345.416
	160.889		273.526
	190.355		194.757
	186.113		293.495
	114.8		265.313
	125.815		343.05
	124.697		301.172
	103.307		370.744
	78.887		310.371
	67.763		121.411
	59.566		180.62
	109.223		173.245
	123.023		230.799
	143.407		273.612
	106.399		243.902
	111.48		316.899
	194.949		207.219
	154.707		270.427
	225		249.768
	169.652		296.498
	142.335		216.738
	179.256		186.37
	170.238		208.953
	262.371		474.129
	91.734		296.327
	180.548		325.405
	209.269		141.989
	149.492		167.385
	126.531		109.149
	87.58		90.553
	92.786		113.942
	152.528		209.324
	216.497		187.077
	193.899		134.503
	98.103		266.74
	130.498		233
	80.667		299.899
	94.82		202.501
	128.754		204.236
	142.121		175.882
	135.695		243.396
	116.372		83.47
	165.43		134.76
	134.253		48.215
	147.67		183.154
	121.885		193.163
	117.363		162.406
	99.105		113.506
	74.535		117.703
	78.528		134.162
	99.643		195.528
	163.696		146.068
	105.356		151.035
	132.308		50.877
	113.123		192.499
	126.072		91.261
	153.185		171.562
	160.805		49.187
	95.779		183.434
	63.495		83.955
	50.681		201.534
	70.233		141.859
	59.297		171.451
	83.098		193.627
	208.167		174.552
	107.428		133.25
	130.789		158.118
	119.688		168.695
	177.637		145.487
	207.547		330.414
	214.875		297.084
	166.105		279.876
	195.652		274.428
	83.895		257.321
	146.727		50.572
	164.311		183.755
	140.687		93.086
	154.95		74.926
	133.833		72.71
	107.294		120.744
	225.283		114.199
	191.391		169.936
	93.293		119.704
	74.218		104.378
	83.972		249.186
	131.524		160.526
	34.215		154.346
	127.291		117.761
	234.745		65.779
	134.19		255.626
	133.195		273.762
	164.701		218.128
	132.628		117.474
	176.461		151.982
	150.869		248.625
	284.273		270.572
	251.287		260.099
	116.12		96.104
	222.56		83.306
	67.453		238.028
	172.5		117.137
	131.61		137.999
	112.027		292.407
	165.231		224.315
	185.31		198.503
	185.742		245.063
	118.527		65.435
	292.745		114.794
	313.704		148.297
	354.773		187.526
	260.626		180.382
	115.128		210.09
	173.794		259.918
	148.251		231.613
	192.993		186.368
	184.758		128.567
	189.615		214.293
	161.751		209.833
	101.093		234.194
	194.333		336.399
	185.795		322.148
	204.455		174.464
	72.261		253.558
	185.89		258.639
	152.852		276.771
	186.051		238.648
	180.066		258.831
	160.414		266.868
	123.5		202.779
	215.081		164.686
	150.679		201.963
	185.326		291.159
	97.179		115.642
	106.263		328.228
	140.415		256.05
	171.437		168.701
	144.174		285.486
	183.022		117.665
	131.305		310.334
	172.782		338.455
	161.22		185.627
	195.937		344.729
	276.968		278.252
	193.376		268.761
	198.928		244.546
	211.942		311.582
	207.643		267.468
	167.951		393.502
	146.903		374.316
	117.926		224.18
	205.803		235.023
	110.801		137.436
	166.064		301.425
	203.29		165.945
	104.436		133.068
	163.022		208.788
	258.559		329.299
	237.11		279.158
	217.916		248.689
	219.975		278.18
	188.924		178.698
	252.642		375.652
	139.445		202.83
	135.516		232.845
	220.797		176.487
	255.498		257.808
	177.037		223.188
	236.221		94.352
	231.628		247.347
	175.362		237.952
	196.647		132.124
	254.872		64.104
	278.081		176.282
	238.592		165.261
	119.354		179.153
	247.951		139.298
	208.262		153.338
	184.096		153.933
	201.125		233.869
	196.861		131.007
	235.193		119.386
	78.931		145.713
	139.723		235.14
	217.498		303.17
	241.135		256.75
	264.496		237.305
	234.472		278.996
	98.159		242.186
	160.049		187.985
	173.653		123.618
	233.069		154.794
	148.7		218.076
	168.184		273.684
	108.436		309.814
	157.056		257.43
	190.1		375.658
	196.033		146.142
	156.44		292.485
	128.992		228.754
	178.867		141.035
	119.335		90.516
	90.814		120.673
	111.585		164.069
	141.542		109.585
	178.828		225.245
	188.5		297.46
	108.15		79.683
	131.495		177.263
	86.603		159.108
	167.598		211.295
	167.852		246.885
	211.324		180.526
	211.224		143.215
	223.419		131.095
	158.011		195.579
	157.099		168.858
	171.249		131.073
	144.068		267.758
	252.956		209.188
	248.749		233.37
	315.64		194.569
	185.998		153.174
	274.007		74.106
	224.903		128.337
	193.328		92.303
	211.652		37.017
	135.523		149.485
	75.678		267.877
	104.023		244.495
	104.259		138.733
	105.985		239.04
	93.67		147.783
	153.451		333.394
	73.721		322.543
	166.017		160.158
	132.177		141.514
	93.755		200.041
	196.223		86.111
	143.894		125.341
	131.852		87.568
	95.193		111.664
	172.365		158.605
	140.428		227.862
	194.662		248.526
	129.693		297.382
	145.959		164.815
	133.46		262.007
	110.534		254.772
	231.625		251.57
	207.25		153.968
	217.726		143.368
	370.112		233.846
	242.961		223.991
	171.512		212.216
	171.68		209.28
	157.273		271.06
	186.864		149.574
	162.332		159.385
	99.092		140.832
	162.061		279.655
	154.337		270.373
	120.36		195.244
	138.92		145.997
	109.695		152.421
	150.33		140.547
	165.685		273.481
	103.259		234.243
	101.536		314.574
	70.025		252.918
	103.687		275.662
	179.044		350.998
	56.023		361.932
	97.073		281.144
	95.283		210.609
	98.99		331.006
	126.13		191.618
	64.71		301.933
	75.661		284.315
	153.402		346.362
	119.619		311.082
	103.035		329.72
	97.425		243.542
	138.523		134.285
	174.827		162.449
	191.344		233.9
	125.826		239.187
	118.213		202.232
	208.793		149.048
	207.051		344.158
	228.629		257.575
	151.79		271.765
	167.598		148.711
	220.559		224.136
	93.013		230.468
	186.361		264.749
	139.921		319.748
	86.305		331.984
	166.953		350.477
	182.207		268.484
	111.472		249.514
	276.608		145.288
	205.808		277.181
	182.503		340.122
	158.228		241.109
	241.339		206.775
	202.151		160.808
	214.657		188.318
	142.628		166.139
	130.666		304.476
	191.248		316.596
	151.764		277.527
	104.816		309.351
	157.338		193.139
	145.788		100.848
	104.557		161.879
	93.424		199.422
	109.719		302.053
	152.391		284.818
	118.596		242.346
	151.623		385.722
	259.443		358.366
	210.646		345.116
	128.323		145.498
	137.136		169.096
	141.314		167.937
	179.289		143.721
	144.355		231.104
	131.527		303.882
	153.891		215.695
	211.619		105.116
	182.198		236.02
	229.803		96.726
	210.57		183.54
	81.433		157.18
	87.731		133.128
	104.98		233.605
	78.472		304.996
	64.255		275.036
	89.572		319.726
	109.127		290.295
	96.128		357.22
	96.434		212.788
	104.789		162.299
	118.397		228.797
	94.964		133.014
	73.693		179.511
	102.104		81.386
	108.352		102.136
	217.38		221.348
	116.621		141.11
	53.776		313.817
	85.198		156.129
	140.346		123.529
	61.197		237.397
	105.088		156.785
	94.901		148.148
	47.995		144.308
	111.976		161.092
	72.048		195.262
	84.694		227.914
	80.573		146.546
	211.649		163.684
	134.424		292.904
	150.707		267.903
	116.416		296.717
	103.048		328.333
	88.989		200.524
	97.429		225.231
	146.66		316.22
	141.804		257.444
	111.505		147.9
	80.913		325.955
	53.039		106.28
	105.055		211.427
	59.672		236.706
	120.124		281.061
	169.967		150.425
	188.39		200.802
	176.887		138.355
	183.32		191.181
	246.394		80.016
	102.208		153.864
	57.492		206.075
	121.338		256.829
	179.663		163.906
	138.845		184.025
	108.261		266.59
	77.887		127.225
	63.345		77.057
	191.614		203.89
	183.802		200.604
	119.298		231.59
	58.401		150.839
	173.042		127.712
	212.547		221.971
	202.353		204.332
	158.44		285.406
	147.381		236.074
	192.498		207.794
	150.529		278.781
	133.596		222.731
	118.523		313.231
	184.219		132.72
	237.424		121.142
	143.675		272.644
	263.689		111.638
	88.306		85.339
	87.675		133.314
	143.365		105.821
	142.637		115.794
	130.755		114.994
	183.402		131.967
	137.684		215.991
	225.479		207.589
	259.848		230.524
	274.775		164.61
	159.591		146.715
	207.194		76.706
	220.367		73.672
	217.228		185.45
	136.801		146.366
	235.593		292.864
	305.189		228.911
	221.473		146.123
	204.085		161.132
	249.437		153.361
	142.042		49.423
	168.337		131.915
	104.244		77.15
	115.547		384.827
	114.286		259.06
	97.864		373.285
	202.988		328.526
	143.66		224.465
	213.614		316.581
	240.726		298.398
	190.947		97.303
	191.169		139.12
	123.686		220.528
	85.032		241.212
	130.235		154.285
	116.704		286.264
	212.123		218.484
	169.234		293.571
	234.549		214.679
	140.497		75.405
	128.203		242.456
	194.785		201.306
	183.997		217.456
	158.646		246.591
	131.021		321.564
	139.902		182.434
	216.293		231.859
	167.404		177.376
	195.354		66.202
	175.105		96.215
	187.13		234.618
	132.449		214.633
	146.035		310.682
	149.094		256.579
	145.863		112.801
	115.725		195.745
	146.942		214.1
	124.497		316.969
	158.849		157.094
	83.639		164.216
	150.575		139.595
	151.355		155.288
	243.632		275.479
	219.51		251.977
	237.381		332.604
	272.156		222.734
	283.008		196.31
	253.557		125.24
	271.349		138.006
	190.962		190.199
	118.325		329.92
	174.898		261.534
	227.657		258.209
	102.571		289.21
	159.243		153.573
	138.462		173.353
	182.197		78.632
	354.388		210.177
	195.093		76.913
	224.507		144.274
	138.798		160.931
	147.38		147.079
	69.791		87.303
	201.816		128.598
	151.808		204.205
	108.655		224.529
	54.717		115.337
	111.066		103.437
	169.936		115.209
	122.79		200.494
	198.719		192.264
	144.251		178.498
	217.09		166.995
	96.058		132.121
	125.486		143.128
	176.648		83.342
	114.823		121.673
	143.463		186.034
	183.735		181.67
	154.843		232.403
	146.645		194.031
	127.288		179.584
	167.557		260.068
	267.359		106.367
	296.262		109.262
	172.561		216.934
	115.714		258.591
	200.225		283.085
	127.989		181.891
	134.819		232.864
	165.658		266.051
	116.32		360.226
	198.85		207.424
	77.21		317.581
	131.898		117.606
	167.743		257.852
	137.219		295.369
	221.991		267.907
	65.992		268.182
	98.841		248.58
	86.884		207.275
	170.109		223.859
	188.317		247.65
	179.701		158.799
	268.231		81.257
	255.661		190.421
	174.18		238.049
	243.706		213.66
	298.171		306.131
	100.995		137.616
	149.704		293.898
	130.549		185.589
	206.88		192.6
	211.943		128.221
	225.882		138.53
	254.184		124.568
	166.587		132.599
	106.829		87.648
	199.709		172.356
	240.818		267.293
	292.466		121.872
	322.254		211.673
	218.612		165.187
	120.376		154.795
	190.167		217.439
	55.056		86.607
	193.469		251.261
	152.28		244.946
	139.069		205.415
	69.757		104.212
	168.368		247.757
	227.415		371.839
	164.788		333.062
	237.52		192.777
	259.254		151.457
	265.85		157.271
	260.317		203.689
	298.928		185.294
	177.021		234.51
	175.711		354.846
	207.598		209.7
	263.593		99.103
	265.923		186.272
	208.444		144.596
	132.59		252.143
	142.332		141.698
	158.567		195.693
	182.049		147.315
	97.434		198.194
	137.815		196.671
	155.769		295.514
	142.111		234.018
	92.662		208.28
	121.199		198.365
	179.453		174.49
	144.428		200.729
	114.74		134.651
	217.145		214.286
	230.011		108.909
	157.372		307.878
	139.592		288.219
	148.344		211.375
	219.083		268.088
	183.429		160.039
	64.706		91.079
	167.952		207.989
	155.134		210.145
	138.108		203.685
	140.877		210.631
	158.103		212.895
	154.658		213.025
	222.363		117.19
	217.086		239.887
	259.835		246.368
	288.774		82.873
	280.167		200.16
	286.331		154.441
	134.457		147.355
	130.707		270.698
	87.598		286.283
	177.641		259.408
	76.94		273.301
	63.94		228.729
	114.571		160.151
	186.494		281.041
	168.559		284.565
	143.119		151.666
	257.296		206.668
	188.355		153.107
	292.79		193.426
	161.524		90.043
	242.894		184.049
	142.87		164.967
	142.493		105.583
	190.832		101.345
	192.641		159.839
	240.97		201.699
	148.385		145.039
	129.992		68.16
	111.44		94.791
	106.445		237.045
	154.442		248.61
	92.004		168.928
	105.603		207.267
	101.428		241.503
	96.785		136.146
	132.965		152.218
	133.54		163.345
	84.753		194.985
	136.382		133.627
	230.786		207.546
	196.653		185.723
	175.988		84.792
	153.816		104.891
	70.706		110.135
	134.174		94.459
	130.131		93.635
	196.89		191.162
	116.341		150.623
	159.9		81.55
	175.444		96.718
	188.75		155.799
	182.504		190.597
	168.657		157.661
	189.413		66.226
	151.584		148.577
	102.053		168.223
	90.757		259.493
	110.293		172.259
	90.928		143.035
	142.388		163.528
	219.427		277.576
	132.828		294.57
	56.504		109.748
	81.115		102.198
	83.056		88.817
	104.109		199.687
	140.796		157.372
	160.309		154.368
	143.719		110.671
	145.593		232.08
	122.972		63.469
	62.594		162.578
	93.382		66.068
	122.079		167.431
	140.557		161.996
	107.46		70.75
	73.695		113.304
	138.143		153.67
	193.32		105.16
	67.376		72.747
	150.318		81.324
	75.565		298.153
	75.595		200.22
	178.862		279.831
	146.437		176.339
	178.677		261.647
	159.332		153.869
	91.859		255.979
	123.611		181.297
	111.317		209.04
	40.74		246.554
	134.155		205.942
	89.934		291.415
	157.509		292.921
	94.366		298.974
	87.57		285.61
	127.577		249.149
	132.545		186.134
	106.404		177.068
	91.626		156.146
	96.323		257.483
	156.751		280.997
	199.03		296.599
	211.432		281.625
	198.915		361.624
	159.01		350.898
	258.129		351.155
	65.168		343.661
	184.088		381.513
	139.737		315.455
	235.827		171.437
	144.61		309.43
	55.426		319.486
	255.002		323.113
	168.861		291.814
	99.071		404.738
	167.441		331.292
	52.191		217.939
	102.249		351.879
	108.039		318.826
	60.405		300.543
	144.406		255.65
[truncated: 4,003 more rows]

## Sheet: Fig. 4c
Fig. 4c
	Model of DDX58 locus - Volume Distribution [micron3]					Model of DDX58 locus - Anisotropy Distribution
	Mock		SARS-CoV-2			Mock		SARS-CoV-2
	0.007		0.00928			0.233		0.3
	0.00672		0.01065			0.355		0.33
	0.00716		0.01078			0.426		0.322
	0.00704		0.0093			0.202		0.257
	0.00789		0.00971			0.207		0.359
	0.00721		0.00856			0.309		0.282
	0.00699		0.00785			0.22		0.247
	0.00734		0.00819			0.144		0.144
	0.00668		0.00767			0.309		0.179
	0.0074		0.00804			0.275		0.152
	0.0078		0.00695			0.267		0.276
	0.00593		0.00774			0.235		0.222
	0.00707		0.00751			0.342		0.162
	0.00667		0.00767			0.422		0.14
	0.00682		0.00967			0.149		0.08
	0.00612		0.00938			0.345		0.205
	0.00666		0.00843			0.292		0.382
	0.00717		0.00902			0.335		0.182
	0.00782		0.01114			0.384		0.315
	0.00663		0.00925			0.32		0.246
	0.00762		0.00768			0.174		0.279
	0.00602		0.00759			0.21		0.227
	0.00697		0.0109			0.203		0.296
	0.00623		0.00885			0.115		0.347
	0.00574		0.00897			0.05		0.325
	0.00611		0.00719			0.308		0.169
	0.00768		0.00801			0.046		0.237
	0.00726		0.00987			0.314		0.216
	0.00866		0.00753			0.23		0.158
	0.00716		0.00772			0.135		0.167
	0.00732		0.0094			0.329		0.297
	0.00666		0.00856			0.287		0.24
	0.00604		0.00636			0.297		0.242
	0.00739		0.00744			0.246		0.198
	0.00782		0.00872			0.342		0.249
	0.00779		0.00761			0.299		0.366
	0.00785		0.00721			0.164		0.267
	0.00815		0.00877			0.211		0.109
	0.00798		0.00731			0.241		0.096
	0.00698		0.00743			0.226		0.174
	0.00766		0.00707			0.253		0.163
	0.00826		0.00811			0.109		0.128
	0.00675		0.00765			0.161		0.14
	0.00791		0.00891			0.095		0.054
	0.00828		0.00717			0.234		0.167
	0.0085		0.00795			0.195		0.119
	0.00733		0.00834			0.26		0.128
	0.00704		0.0077			0.228		0.08
	0.00858		0.00889			0.278		0.097
	0.00751		0.00737			0.079		0.232
	0.00668		0.01011			0.186		0.239
	0.0067		0.00734			0.204		0.229
	0.00633		0.00943			0.25		0.414
	0.00696		0.01011			0.162		0.327
	0.00755		0.01334			0.26		0.339
	0.00646		0.00641			0.201		0.136
	0.00635		0.00707			0.186		0.239
	0.00721		0.00694			0.327		0.17
	0.00835		0.00692			0.147		0.196
	0.00839		0.00749			0.178		0.225
	0.00775		0.0075			0.075		0.235
	0.00867		0.00781			0.229		0.162
	0.00922		0.00826			0.317		0.246
	0.00969		0.00776			0.212		0.138
	0.00688		0.00667			0.187		0.081
	0.00724		0.00751			0.26		0.105
	0.00843		0.00752			0.183		0.081
	0.00809		0.00772			0.215		0.172
	0.00966		0.00705			0.296		0.116
	0.00812		0.00642			0.337		0.124
	0.00729		0.00746			0.27		0.168
	0.00712		0.00713			0.129		0.071
	0.00646		0.00805			0.276		0.186
	0.00697		0.00756			0.327		0.106
	0.00705		0.00753			0.217		0.088
	0.00709		0.00707			0.224		0.06
	0.00964		0.00874			0.238		0.165
	0.00773		0.00769			0.399		0.36
	0.00748		0.00688			0.258		0.21
	0.00921		0.007			0.346		0.209
	0.00693		0.00711			0.175		0.057
	0.00607		0.00777			0.287		0.149
	0.00713		0.00703			0.215		0.24
	0.00746		0.00807			0.208		0.222
	0.00589		0.00738			0.188		0.259
	0.00628		0.00734			0.233		0.213
	0.00665		0.00737			0.152		0.021
	0.0072		0.00722			0.297		0.124
	0.00586		0.00734			0.189		0.093
	0.00595		0.0079			0.14		0.151
	0.00692		0.00823			0.199		0.117
	0.00593		0.00785			0.176		0.162
	0.00655		0.00821			0.162		0.189
	0.00708		0.00765			0.121		0.37
	0.00726		0.00856			0.321		0.334
	0.00841		0.00925			0.326		0.371
	0.00861		0.0078			0.422		0.266
	0.0086		0.00764			0.383		0.234
	0.0096		0.00812			0.365		0.289
	0.00797		0.0073			0.359		0.398
	0.00756		0.00721			0.238		0.249
	0.00978		0.00728			0.28		0.191
	0.00839		0.00877			0.182		0.196
	0.00753		0.00968			0.14		0.069
	0.00895		0.00881			0.318		0.209
	0.00944		0.00928			0.22		0.257
	0.00867		0.00867			0.212		0.159
	0.00834		0.01201			0.357		0.235
	0.00696		0.01117			0.183		0.213
	0.00806		0.01101			0.168		0.334
	0.00724		0.0094			0.26		0.18
	0.00789		0.00732			0.253		0.194
	0.0073		0.00902			0.244		0.137
	0.00742		0.00701			0.315		0.188
	0.00741		0.00818			0.409		0.064
	0.01059		0.00707			0.374		0.129
	0.00835		0.00636			0.503		0.157
	0.01005		0.00733			0.615		0.076
	0.00931		0.00714			0.552		0.141
	0.01137		0.00853			0.472		0.218
	0.01081		0.00825			0.58		0.066
	0.01264		0.0094			0.573		0.24
	0.009		0.00822			0.42		0.173
	0.00782		0.00896			0.372		0.177
	0.00779		0.00871			0.213		0.234
	0.00719		0.00902			0.183		0.291
	0.00778		0.00944			0.182		0.323
	0.0068		0.00991			0.258		0.303
	0.00698		0.01297			0.227		0.279
	0.00653		0.01015			0.299		0.384
	0.00743		0.00797			0.253		0.182
	0.00659		0.00875			0.264		0.119
	0.0076		0.00829			0.29		0.094
	0.00688		0.0096			0.281		0.185
	0.00693		0.00754			0.328		0.16
	0.00682		0.00895			0.282		0.2
	0.00677		0.00829			0.219		0.201
	0.00608		0.00895			0.136		0.309
	0.0065		0.00942			0.28		0.378
	0.00827		0.00947			0.22		0.263
	0.00636		0.0086			0.294		0.303
	0.00576		0.00971			0.355		0.077
	0.00618		0.00811			0.293		0.199
	0.00696		0.00762			0.431		0.159
	0.00673		0.00722			0.382		0.117
	0.00668		0.0076			0.19		0.155
	0.00742		0.00704			0.277		0.17
	0.00867		0.00652			0.406		0.241
	0.00853		0.00712			0.313		0.204
	0.00854		0.00804			0.279		0.407
	0.00696		0.00699			0.267		0.22
	0.00794		0.00714			0.302		0.242
	0.0084		0.00785			0.294		0.132
	0.00924		0.00641			0.185		0.096
	0.01221		0.00727			0.209		0.177
	0.01026		0.00896			0.332		0.052
	0.01042		0.00767			0.291		0.149
	0.00867		0.00672			0.326		0.083
	0.00969		0.00669			0.275		0.092
	0.00957		0.00757			0.317		0.192
	0.00925		0.00688			0.282		0.072
	0.008		0.00697			0.308		0.15
	0.00657		0.00696			0.302		0.347
	0.00724		0.00796			0.387		0.397
	0.00687		0.0086			0.401		0.269
	0.0071		0.00799			0.386		0.13
	0.00739		0.00756			0.322		0.187
	0.00719		0.00608			0.156		0.181
	0.0063		0.00728			0.335		0.382
	0.00657		0.0077			0.269		0.377
	0.00633		0.00721			0.344		0.292
	0.00677		0.0078			0.348		0.448
	0.00687		0.00757			0.301		0.265
	0.00711		0.00758			0.244		0.309
	0.00699		0.00699			0.255		0.192
	0.00821		0.00637			0.226		0.137
	0.00766		0.00824			0.076		0.168
	0.00578		0.00696			0.247		0.181
	0.00762		0.00688			0.177		0.35
	0.0079		0.00732			0.214		0.273
	0.00758		0.00781			0.27		0.328
	0.00604		0.00657			0.179		0.233
	0.00663		0.00718			0.078		0.222
	0.00749		0.00829			0.355		0.282
	0.00623		0.00814			0.201		0.271
	0.00633		0.0072			0.256		0.23
	0.00676		0.00758			0.2		0.257
	0.00755		0.00795			0.336		0.386
	0.00683		0.00911			0.035		0.245
	0.00692		0.00892			0.169		0.287
	0.00738		0.00833			0.123		0.194
	0.00787		0.00739			0.226		0.381
	0.00738		0.01018			0.19		0.289
	0.00622		0.00744			0.208		0.358
	0.0074		0.00707			0.228		0.332
	0.00998		0.00691			0.363		0.188
	0.00788		0.00794			0.429		0.302
	0.00676		0.00689			0.253		0.191
	0.00942		0.00748			0.518		0.19
	0.00861		0.01042			0.509		0.367
	0.00776		0.00735			0.167		0.15
	0.00883		0.00716			0.344		0.2
	0.00842		0.00717			0.365		0.099
	0.00772		0.00659			0.406		0.15
	0.00734		0.00744			0.351		0.239
	0.00593		0.00719			0.271		0.231
	0.00789		0.00756			0.435		0.3
	0.00672		0.00827			0.34		0.262
	0.007		0.00658			0.312		0.147
	0.00707		0.0065			0.192		0.267
	0.00619		0.00677			0.211		0.168
	0.00656		0.00816			0.32		0.064
	0.00815		0.00805			0.321		0.183
	0.00705		0.00732			0.218		0.154
	0.00694		0.00701			0.211		0.313
	0.00852		0.00863			0.334		0.161
	0.0085		0.00734			0.299		0.255
	0.00776		0.00684			0.34		0.215
	0.00637		0.00728			0.384		0.265
	0.007		0.00676			0.276		0.262
	0.00768		0.00748			0.157		0.255
	0.00764		0.00685			0.267		0.205
	0.00791		0.00678			0.257		0.107
	0.00923		0.00665			0.303		0.094
	0.0095		0.00677			0.268		0.161
	0.00815		0.00975			0.358		0.127
	0.00645		0.00805			0.181		0.07
	0.0074		0.00772			0.338		0.153
	0.00753		0.00764			0.257		0.177
	0.00753		0.00856			0.172		0.132
	0.00715		0.0067			0.242		0.206
	0.00862		0.00808			0.137		0.28
	0.00755		0.00828			0.142		0.341
	0.00604		0.00839			0.221		0.252
	0.00681		0.00782			0.241		0.207
	0.00714		0.00742			0.25		0.235
	0.00736		0.0069			0.321		0.103
	0.00818		0.00732			0.384		0.15
	0.00702		0.007			0.376		0.233
	0.00713		0.00746			0.421		0.133
	0.0076		0.00756			0.172		0.152
	0.00736		0.00689			0.152		0.091
	0.00783		0.00665			0.255		0.179
	0.00642		0.00737			0.108		0.167
	0.00638		0.00743			0.094		0.265
	0.0073		0.0071			0.179		0.089
	0.00604		0.00902			0.167		0.217
	0.00674		0.00745			0.108		0.208
	0.00882		0.00713			0.381		0.206
	0.00956		0.00611			0.335		0.073
	0.0082		0.00654			0.288		0.068
	0.00752		0.00763			0.274		0.102
	0.00663		0.00637			0.083		0.168
	0.00675		0.00781			0.119		0.086
	0.00619		0.0078			0.122		0.187
	0.0067		0.00795			0.196		0.131
	0.00731		0.00733			0.214		0.122
	0.00898		0.00771			0.195		0.147
	0.00841		0.00819			0.27		0.293
	0.00893		0.00618			0.332		0.206
	0.00977		0.00644			0.343		0.244
	0.00996		0.0098			0.38		0.338
	0.00854		0.00701			0.187		0.264
	0.00797		0.00711			0.153		0.215
	0.00888		0.00705			0.235		0.125
	0.00848		0.00721			0.318		0.257
	0.00721		0.00835			0.187		0.149
	0.00676		0.00604			0.161		0.195
	0.00716		0.00765			0.071		0.175
	0.00684		0.00892			0.125		0.266
	0.00733		0.00763			0.104		0.154
	0.00653		0.00735			0.121		0.337
	0.00735		0.00737			0.109		0.286
	0.00661		0.00693			0.133		0.248
	0.00682		0.00681			0.11		0.218
	0.00681		0.00709			0.111		0.088
	0.00645		0.00613			0.23		0.174
	0.00762		0.00668			0.17		0.225
	0.00687		0.00782			0.262		0.174
	0.00817		0.00692			0.191		0.109
	0.00652		0.00734			0.216		0.305
	0.00761		0.00692			0.306		0.216
	0.00764		0.00779			0.303		0.252
	0.00904		0.00641			0.23		0.178
	0.00834		0.00721			0.183		0.187
	0.00798		0.00883			0.363		0.306
	0.00718		0.00835			0.224		0.135
	0.00741		0.00894			0.178		0.2
	0.00812		0.00672			0.099		0.196
	0.00804		0.00636			0.286		0.273
	0.00672		0.00707			0.386		0.146
	0.00747		0.00778			0.361		0.075
	0.00761		0.00797			0.31		0.268
	0.00922		0.00876			0.291		0.123
	0.0072		0.00815			0.245		0.161
	0.0067		0.00737			0.232		0.179
	0.00657		0.00889			0.164		0.036
	0.0078		0.00836			0.282		0.129
	0.00744		0.00723			0.226		0.145
	0.00636		0.00653			0.2		0.286
	0.00722		0.00882			0.131		0.155
	0.00731		0.00668			0.241		0.096
	0.00804		0.00724			0.175		0.234
	0.00755		0.00744			0.325		0.273
	0.0071		0.00842			0.31		0.257
	0.00758		0.00949			0.157		0.18
	0.00745		0.0076			0.333		0.257
	0.00664		0.00739			0.173		0.188
	0.00662		0.00842			0.137		0.341
	0.00674		0.00807			0.274		0.322
	0.00799		0.00734			0.249		0.282
	0.00763		0.00772			0.176		0.129
	0.00872		0.00694			0.163		0.054
	0.00743		0.00853			0.165		0.204
	0.00995		0.00675			0.216		0.21
	0.00745		0.00665			0.236		0.248
	0.00695		0.00788			0.116		0.245
	0.00832		0.00796			0.229		0.312
	0.00698		0.00756			0.277		0.255
	0.00616		0.00745			0.268		0.198
	0.00661		0.00723			0.315		0.078
	0.0067		0.00804			0.109		0.256
	0.0063		0.00748			0.283		0.278
	0.00665		0.00625			0.382		0.092
	0.00732		0.00642			0.268		0.116
	0.00713		0.0072			0.211		0.103
	0.00676		0.00811			0.15		0.266
	0.00847		0.00722			0.104		0.22
	0.00706		0.00662			0.167		0.329
	0.00679		0.00642			0.161		0.162
	0.00625		0.00703			0.205		0.208
	0.00711		0.00762			0.213		0.201
	0.00792		0.00983			0.163		0.19
	0.00675		0.00789			0.191		0.185
	0.0076		0.00793			0.167		0.204
	0.00772		0.00709			0.064		0.338
	0.00722		0.00687			0.141		0.087
	0.00757		0.00848			0.281		0.08
	0.00682		0.00696			0.317		0.061
	0.00702		0.00723			0.263		0.142
	0.0075		0.00697			0.249		0.202
	0.00826		0.00695			0.193		0.147
	0.00827		0.00818			0.246		0.064
	0.0082		0.00795			0.259		0.188
	0.00751		0.00747			0.227		0.168
	0.00755		0.00771			0.23		0.164
	0.00804		0.00658			0.284		0.213
	0.00644		0.00662			0.226		0.367
	0.00817		0.0067			0.277		0.222
	0.00613		0.00772			0.094		0.242
	0.00691		0.00753			0.353		0.206
	0.00653		0.00709			0.336		0.144
	0.00692		0.00856			0.36		0.161
	0.00678		0.00712			0.36		0.168
	0.00589		0.00951			0.138		0.283
	0.007		0.01029			0.109		0.255
	0.00897		0.00718			0.199		0.187
	0.00656		0.00734			0.319		0.155
	0.00599		0.00698			0.222		0.228
	0.00706		0.00749			0.092		0.242
	0.00646		0.00767			0.386		0.201
	0.00624		0.00753			0.216		0.272
	0.0067		0.00706			0.326		0.152
	0.00668		0.00788			0.29		0.08
	0.00638		0.00744			0.253		0.163
	0.00715		0.00811			0.251		0.146
	0.0066		0.01078			0.239		0.183
	0.00678		0.00822			0.234		0.078
	0.00603		0.00789			0.23		0.194
	0.00615		0.00709			0.253		0.225
	0.00677		0.00747			0.306		0.185
	0.00719		0.00716			0.19		0.14
	0.00656		0.00971			0.221		0.194
	0.00739		0.00843			0.278		0.08
	0.00848		0.0084			0.317		0.123
	0.00761		0.00884			0.281		0.16
	0.00724		0.0086			0.169		0.199
	0.00769		0.00795			0.086		0.157
	0.00738		0.00821			0.337		0.246
	0.00622		0.0067			0.437		0.208
	0.00913		0.00767			0.176		0.148
	0.00737		0.00827			0.268		0.144
	0.00781		0.00664			0.274		0.243
	0.00737		0.00975			0.392		0.176
	0.00654		0.00997			0.325		0.121
	0.00675		0.00745			0.283		0.262
	0.00718		0.00691			0.316		0.269
	0.00614		0.00701			0.167		0.121
	0.00688		0.00712			0.234		0.187
	0.00673		0.00682			0.147		0.091
	0.00698		0.00793			0.241		0.126
	0.00678		0.00758			0.218		0.175
	0.00715		0.00666			0.172		0.216
	0.00654		0.00778			0.329		0.279
	0.00687		0.00791			0.224		0.336
	0.00718		0.00764			0.193		0.248
	0.00649		0.0068			0.22		0.198
	0.00789		0.00813			0.234		0.123
	0.00646		0.00722			0.227		0.105
	0.00713		0.00822			0.253		0.229
	0.00776		0.0086			0.133		0.293
	0.00829		0.00876			0.039		0.301
	0.00643		0.00879			0.241		0.313
	0.00679		0.00881			0.228		0.27
	0.00747		0.00714			0.289		0.291
	0.00674		0.00678			0.329		0.216
	0.00582		0.00694			0.255		0.19
	0.00776		0.00772			0.312		0.161
	0.00941		0.00799			0.2		0.138
	0.01037		0.00723			0.426		0.177
	0.01003		0.00779			0.299		0.176
	0.0093		0.0073			0.309		0.144
	0.00652		0.00771			0.207		0.216
	0.0075		0.0066			0.173		0.139
	0.00907		0.00802			0.24		0.205
	0.0077		0.00831			0.372		0.267
	0.00718		0.00722			0.315		0.181
	0.00727		0.00676			0.3		0.181
	0.0065		0.00642			0.236		0.164
	0.00633		0.00844			0.324		0.235
	0.00665		0.00754			0.33		0.363
	0.00724		0.00736			0.34		0.241
	0.00773		0.00847			0.271		0.252
	0.00711		0.00754			0.397		0.279
	0.00613		0.00653			0.141		0.227
	0.00676		0.00644			0.341		0.298
	0.00654		0.0071			0.381		0.161
	0.00615		0.00698			0.229		0.349
	0.00673		0.00735			0.264		0.212
	0.00673		0.00756			0.252		0.245
	0.00658		0.00674			0.151		0.354
	0.00794		0.00748			0.238		0.344
	0.0067		0.00712			0.267		0.224
	0.00686		0.00683			0.299		0.228
	0.00705		0.00785			0.393		0.352
	0.0065		0.00646			0.377		0.327
	0.00699		0.00713			0.418		0.333
	0.00757		0.00723			0.3		0.283
	0.00788		0.00716			0.32		0.197
	0.00768		0.0086			0.643		0.192
	0.01027		0.0078			0.509		0.126
	0.00697		0.00686			0.352		0.201
	0.00608		0.00631			0.279		0.256
	0.00631		0.00799			0.271		0.144
	0.00732		0.00862			0.35		0.124
	0.00733		0.00949			0.373		0.202
	0.0068		0.00738			0.456		0.197
	0.00779		0.00635			0.503		0.303
	0.00756		0.00662			0.528		0.285
	0.00641		0.0079			0.467		0.324
	0.00728		0.00653			0.355		0.363
	0.00675		0.0067			0.33		0.212
	0.0069		0.00791			0.136		0.26
	0.007		0.00912			0.097		0.212
	0.00718		0.0075			0.279		0.26
	0.00697		0.0066			0.259		0.179
	0.00701		0.00671			0.22		0.346
	0.00641		0.00809			0.305		0.238
	0.008		0.00714			0.223		0.243
	0.00782		0.00722			0.211		0.223
	0.00981		0.00709			0.208		0.179
	0.00844		0.00707			0.332		0.176
	0.00681		0.00723			0.35		0.187
	0.00742		0.00744			0.303		0.2
	0.0065		0.00765			0.433		0.218
	0.00926		0.00716			0.358		0.226
	0.00748		0.00697			0.329		0.086
	0.00747		0.00684			0.422		0.137
	0.00771		0.00749			0.269		0.047
	0.007		0.00633			0.34		0.222
	0.00837		0.00698			0.356		0.408
	0.00735		0.00656			0.327		0.169
	0.00812		0.00698			0.426		0.19
	0.00873		0.00773			0.267		0.192
	0.00788		0.00693			0.303		0.169
	0.00902		0.0071			0.23		0.196
	0.00746		0.00766			0.468		0.29
	0.00663		0.00816			0.399		0.246
	0.00828		0.00719			0.355		0.227
	0.00921		0.0072			0.242		0.194
	0.00992		0.00767			0.233		0.13
	0.00705		0.00654			0.173		0.171
	0.00701		0.00721			0.221		0.183
	0.0065		0.00726			0.196		0.245
	0.00683		0.00738			0.267		0.142
	0.00686		0.00767			0.403		0.246
	0.00633		0.00813			0.253		0.215
	0.00681		0.00869			0.334		0.268
	0.00715		0.00774			0.132		0.259
	0.00825		0.00755			0.129		0.272
	0.00845		0.00762			0.189		0.293
	0.01086		0.00922			0.296		0.287
	0.00969		0.0107			0.25		0.157
	0.00973		0.00932			0.26		0.123
	0.00807		0.00776			0.256		0.123
	0.00757		0.00803			0.217		0.176
	0.00896		0.00733			0.182		0.172
	0.00802		0.00662			0.261		0.372
	0.00838		0.00749			0.376		0.189
	0.00655		0.00706			0.348		0.227
	0.00728		0.00683			0.36		0.175
	0.00757		0.00647			0.235		0.124
	0.00879		0.00727			0.309		0.167
	0.00764		0.00814			0.217		0.229
	0.00791		0.00709			0.071		0.248
	0.00691		0.00824			0.218		0.159
	0.00708		0.0073			0.284		0.025
	0.00632		0.00754			0.264		0.124
	0.00802		0.00802			0.407		0.327
	0.00826		0.01018			0.26		0.218
	0.00667		0.00859			0.339		0.289
	0.00742		0.0094			0.217		0.172
	0.00796		0.00986			0.298		0.26
	0.00721		0.00786			0.344		0.284
	0.0058		0.00723			0.318		0.209
	0.00687		0.00731			0.349		0.255
	0.0063		0.00794			0.33		0.162
	0.00784		0.0093			0.482		0.108
	0.00695		0.00744			0.414		0.217
	0.00712		0.00828			0.384		0.229
	0.00646		0.00831			0.302		0.177
	0.00632		0.01025			0.205		0.267
	0.00662		0.00844			0.193		0.489
	0.00625		0.00912			0.273		0.378
	0.00691		0.00915			0.27		0.318
	0.00673		0.00983			0.323		0.354
	0.00747		0.00953			0.495		0.335
	0.00613		0.00846			0.294		0.37
	0.00671		0.00887			0.33		0.416
	0.00736		0.01082			0.372		0.498
	0.00623		0.0079			0.297		0.388
	0.00669		0.00682			0.428		0.413
	0.00673		0.00727			0.469		0.151
	0.00678		0.00779			0.404		0.235
	0.00694		0.00775			0.267		0.157
	0.0067		0.00787			0.23		0.057
	0.00615		0.01121			0.237		0.409
	0.00713		0.01142			0.289		0.366
	0.00886		0.00888			0.203		0.227
	0.00816		0.00786			0.089		0.342
	0.00739		0.00862			0.19		0.457
	0.00745		0.00962			0.329		0.313
	0.00717		0.00964			0.208		0.169
	0.0074		0.00776			0.209		0.224
	0.00614		0.00958			0.096		0.339
	0.0055		0.01025			0.195		0.243
	0.00681		0.01019			0.311		0.277
	0.00654		0.00961			0.266		0.106
	0.00679		0.00727			0.117		0.138
	0.0069		0.00749			0.166		0.268
	0.00784		0.00713			0.148		0.082
	0.00783		0.00811			0.172		0.187
	0.00737		0.00749			0.193		0.276
	0.00801		0.00876			0.239		0.286
	0.00724		0.00765			0.273		0.209
	0.00717		0.0084			0.396		0.137
	0.00839		0.00912			0.217		0.053
	0.00805		0.00835			0.198		0.262
	0.00865		0.00804			0.289		0.268
	0.00843		0.00697			0.159		0.186
	0.00626		0.00754			0.316		0.123
	0.00579		0.00769			0.212		0.089
	0.00759		0.00741			0.267		0.14
	0.00844		0.00786			0.263		0.079
	0.00704		0.0082			0.115		0.12
	0.00811		0.00778			0.191		0.156
	0.0088		0.00675			0.316		0.254
	0.00956		0.00879			0.236		0.203
	0.00761		0.00863			0.321		0.141
	0.00764		0.00878			0.244		0.263
	0.00697		0.00829			0.291		0.088
	0.00551		0.00659			0.252		0.129
	0.00638		0.00749			0.275		0.234
	0.00683		0.00693			0.18		0.167
	0.00727		0.00744			0.194		0.194
	0.0062		0.00779			0.216		0.217
	0.00655		0.00762			0.189		0.043
	0.00679		0.00815			0.257		0.157
	0.00783		0.00723			0.299		0.107
	0.00677		0.00873			0.213		0.185
	0.00751		0.00755			0.337		0.243
	0.00678		0.00665			0.286		0.147
	0.00688		0.00759			0.328		0.334
	0.00678		0.00725			0.261		0.162
	0.00825		0.00717			0.353		0.197
	0.0073		0.00753			0.295		0.061
	0.00594		0.00775			0.2		0.248
	0.00738		0.00635			0.184		0.212
	0.00748		0.00718			0.174		0.229
	0.00744		0.00731			0.181		0.205
	0.00805		0.00721			0.176		0.19
	0.00688		0.00621			0.179		0.162
	0.00651		0.00814			0.173		0.159
	0.00635		0.00768			0.132		0.162
	0.00741		0.00734			0.165		0.149
	0.00774		0.00927			0.158		0.115
	0.00835		0.00859			0.064		0.117
	0.00628		0.00941			0.282		0.11
	0.00788		0.00654			0.391		0.269
	0.0072		0.00716			0.434		0.271
	0.00671		0.00723			0.26		0.162
	0.00662		0.00754			0.299		0.119
	0.00771		0.00728			0.428		0.122
	0.007		0.00968			0.449		0.187
	0.00664		0.00987			0.333		0.191
	0.00731		0.00987			0.349		0.324
	0.0066		0.00994			0.26		0.124
	0.00767		0.00907			0.413		0.2
	0.00764		0.00975			0.418		0.212
	0.00648		0.0078			0.217		0.183
	0.00626		0.00932			0.231		0.19
	0.00639		0.0088			0.068		0.22
	0.00685		0.00765			0.267		0.217
	0.00674		0.00875			0.237		0.349
	0.00711		0.00776			0.285		0.144
	0.00604		0.00718			0.309		0.023
	0.00737		0.00847			0.272		0.206
	0.00605		0.00724			0.214		0.226
	0.00613		0.00683			0.255		0.238
	0.00676		0.00891			0.297		0.237
	0.00633		0.00986			0.292		0.273
	0.00637		0.00671			0.194		0.428
	0.00695		0.00703			0.237		0.457
	0.00696		0.00761			0.259		0.281
	0.00649		0.00913			0.165		0.203
	0.00606		0.00729			0.264		0.184
	0.00686		0.00883			0.274		0.275
	0.00731		0.00722			0.158		0.271
	0.00744		0.00767			0.121		0.315
	0.00654		0.00801			0.039		0.195
	0.00701		0.00915			0.274		0.153
	0.0071		0.0087			0.23		0.153
	0.0067		0.00809			0.208		0.091
	0.00641		0.00771			0.262		0.108
	0.00645		0.00705			0.29		0.17
	0.0079		0.0077			0.297		0.366
	0.00731		0.00764			0.381		0.199
	0.00739		0.00683			0.385		0.239
	0.00749		0.00668			0.457		0.297
	0.00648		0.00787			0.379		0.09
	0.00674		0.00628			0.443		0.076
	0.00708		0.00618			0.502		0.133
	0.00757		0.00723			0.47		0.137
	0.00679		0.00828			0.56		0.046
	0.00672		0.00834			0.527		0.364
	0.00747		0.00746			0.392		0.323
	0.00701		0.00758			0.301		0.292
	0.007		0.00636			0.228		0.343
	0.00688		0.00752			0.103		0.327
	0.00616		0.00914			0.303		0.324
	0.00705		0.00636			0.363		0.285
	0.00769		0.00624			0.358		0.316
	0.00589		0.00731			0.195		0.259
	0.00678		0.00649			0.244		0.154
	0.00586		0.00757			0.251		0.093
	0.00699		0.0084			0.219		0.076
	0.00599		0.00796			0.291		0.11
	0.00694		0.00732			0.342		0.125
	0.00619		0.00827			0.361		0.067
	0.00668		0.00868			0.444		0.079
	0.00656		0.00702			0.323		0.195
	0.00771		0.0072			0.294		0.146
	0.00774		0.00789			0.452		0.244
	0.00789		0.0085			0.349		0.234
	0.00648		0.00912			0.146		0.155
	0.00672		0.00858			0.163		0.302
	0.0065		0.00801			0.082		0.28
	0.00661		0.00701			0.109		0.169
	0.00657		0.00766			0.222		0.148
	0.00707		0.00728			0.151		0.112
	0.00683		0.00764			0.137		0.203
	0.00716		0.00777			0.296		0.177
	0.00629		0.00743			0.207		0.187
	0.00853		0.00801			0.218		0.173
	0.00698		0.00747			0.183		0.198
	0.00685		0.00799			0.159		0.161
	0.00733		0.00775			0.325		0.166
	0.00794		0.00693			0.353		0.15
	0.00664		0.00865			0.219		0.269
	0.0078		0.00828			0.141		0.239
	0.00687		0.00944			0.075		0.232
	0.00825		0.00762			0.226		0.225
	0.00696		0.00938			0.236		0.08
	0.00648		0.00913			0.221		0.139
	0.00696		0.00741			0.265		0.255
	0.00964		0.00813			0.42		0.195
	0.00736		0.00916			0.393		0.055
	0.0074		0.00819			0.313		0.173
	0.00636		0.00802			0.284		0.035
	0.00812		0.00628			0.25		0.155
	0.00723		0.00691			0.304		0.132
	0.00582		0.00679			0.252		0.137
	0.00635		0.0076			0.4		0.137
	0.00645		0.00775			0.496		0.176
	0.00666		0.00587			0.355		0.218
	0.00617		0.00722			0.218		0.203
	0.00619		0.00732			0.282		0.466
	0.00688		0.00651			0.282		0.174
	0.00703		0.00712			0.21		0.239
	0.00619		0.00943			0.349		0.343
	0.00662		0.00761			0.222		0.244
	0.00785		0.00923			0.211		0.226
	0.00801		0.00883			0.258		0.306
	0.00721		0.00806			0.151		0.198
	0.00624		0.00777			0.148		0.295
	0.00742		0.00798			0.263		0.185
	0.00647		0.00693			0.221		0.156
	0.00724		0.00808			0.245		0.329
	0.00772		0.00943			0.086		0.337
	0.00662		0.00949			0.102		0.399
	0.00716		0.00912			0.227		0.415
	0.00762		0.00804			0.195		0.267
	0.0076		0.00698			0.203		0.179
	0.00634		0.00756			0.328		0.199
	0.00715		0.00631			0.073		0.082
	0.00875		0.00697			0.139		0.158
	0.00652		0.00803			0.174		0.182
	0.00674		0.00733			0.207		0.151
	0.00701		0.00956			0.205		0.187
	0.00756		0.00795			0.265		0.219
	0.00608		0.00983			0.309		0.174
	0.00631		0.00692			0.297		0.197
	0.00613		0.00749			0.277		0.237
	0.00689		0.00738			0.337		0.257
	0.00608		0.00736			0.27		0.182
	0.00776		0.00775			0.207		0.362
	0.00648		0.00803			0.291		0.26
	0.00703		0.00777			0.264		0.357
	0.00759		0.00948			0.202		0.308
	0.00729		0.00803			0.216		0.331
	0.00726		0.00856			0.226		0.425
	0.0067		0.00795			0.25		0.463
	0.00787		0.00744			0.235		0.323
	0.00704		0.00714			0.267		0.312
	0.00584		0.00744			0.281		0.281
	0.00707		0.00705			0.26		0.19
	0.0073		0.00809			0.294		0.147
	0.0065		0.00766			0.327		0.15
	0.00704		0.00705			0.336		0.185
	0.00699		0.00884			0.295		0.089
	0.00722		0.00803			0.194		0.127
	0.00684		0.00868			0.242		0.231
	0.00673		0.00724			0.323		0.1
	0.00702		0.00648			0.25		0.035
	0.00791		0.00897			0.163		0.259
	0.00866		0.00696			0.223		0.066
	0.00883		0.0072			0.245		0.142
	0.00764		0.00694			0.302		0.109
	0.00642		0.0064			0.302		0.121
	0.00912		0.00666			0.332		0.141
	0.00786		0.0065			0.268		0.124
	0.00892		0.00739			0.288		0.196
	0.01224		0.00749			0.235		0.135
	0.0076		0.00896			0.187		0.083
	0.00801		0.0084			0.318		0.096
	0.00884		0.0079			0.421		0.188
	0.00962		0.00684			0.472		0.203
	0.00676		0.00668			0.255		0.188
	0.00664		0.00646			0.214		0.205
	0.00948		0.00704			0.391		0.209
	0.00947		0.00743			0.27		0.23
	0.00671		0.00707			0.249		0.225
	0.00797		0.00668			0.242		0.093
	0.00663		0.00716			0.116		0.356
	0.00664		0.00813			0.155		0.313
	0.0058		0.00717			0.15		0.172
	0.00616		0.00868			0.179		0.236
	0.00592		0.00656			0.245		0.16
	0.00624		0.00696			0.16		0.167
	0.00657		0.00714			0.198		0.16
	0.00667		0.00735			0.229		0.237
	0.00764		0.00752			0.293		0.168
	0.00659		0.00641			0.3		0.102
	0.00755		0.00675			0.26		0.177
	0.00845		0.00765			0.247		0.093
	0.00896		0.00802			0.2		0.124
	0.00656		0.00678			0.256		0.169
	0.00747		0.00726			0.299		0.156
	0.00689		0.00757			0.258		0.215
	0.0065		0.00835			0.207		0.15
	0.00766		0.00669			0.261		0.173
	0.00682		0.00739			0.246		0.18
	0.00639		0.0071			0.272		0.087
	0.0082		0.00608			0.251		0.077
	0.00615		0.00744			0.332		0.3
	0.00752		0.0075			0.309		0.163
	0.00738		0.00694			0.357		0.062
	0.0063		0.00734			0.173		0.22
	0.00702		0.00668			0.217		0.262
	0.00723		0.00702			0.107		0.077
	0.00624		0.00734			0.087		0.136
	0.00668		0.00782			0.238		0.071
	0.00694		0.00645			0.463		0.108
	0.00711		0.00683			0.347		0.139
	0.00821		0.00778			0.279		0.25
	0.00922		0.00714			0.246		0.198
	0.00778		0.00682			0.351		0.205
	0.00681		0.00808			0.441		0.095
	0.0072		0.00725			0.271		0.111
	0.00722		0.00687			0.219		0.165
	0.00702		0.00826			0.175		0.112
	0.00698		0.00696			0.239		0.12
	0.00611		0.00865			0.277		0.074
	0.00659		0.00687			0.216		0.206
	0.00617		0.00745			0.246		0.149
	0.00697		0.00717			0.223		0.184
	0.00672		0.00779			0.21		0.054
	0.00635		0.00609			0.14		0.137
	0.00726		0.00651			0.339		0.189
	0.00891		0.00743			0.291		0.186
	0.00716		0.00885			0.288		0.106
	0.00601		0.00974			0.352		0.19
	0.00705		0.00777			0.213		0.342
	0.00648		0.00741			0.328		0.206
	0.00914		0.0078			0.455		0.132
	0.00987		0.00671			0.436		0.361
	0.00826		0.00638			0.337		0.238
	0.00811		0.0071			0.201		0.261
	0.0075		0.00768			0.194		0.314
	0.00606		0.00658			0.275		0.268
	0.00877		0.00743			0.235		0.248
	0.00727		0.00728			0.492		0.15
	0.00686		0.00709			0.411		0.169
	0.00663		0.00655			0.419		0.072
	0.00652		0.00657			0.441		0.141
	0.0085		0.00806			0.345		0.198
	0.0081		0.00942			0.395		0.336
	0.00737		0.00758			0.213		0.325
	0.00942		0.0085			0.288		0.242
	0.00645		0.00853			0.273		0.398
	0.00651		0.00853			0.338		0.463
	0.00654		0.00758			0.209		0.526
	0.00694		0.00854			0.238		0.259
	0.00954		0.00905			0.253		0.18
	0.00806		0.00651			0.165		0.148
	0.00698		0.00797			0.072		0.163
	0.00646		0.00787			0.348		0.286
	0.00808		0.00755			0.266		0.223
	0.00647		0.00627			0.246		0.254
	0.00704		0.00759			0.295		0.138
	0.00779		0.00699			0.502		0.131
	0.00761		0.00754			0.266		0.289
	0.0095		0.00694			0.327		0.114
	0.00965		0.00749			0.38		0.154
	0.00996		0.00677			0.436		0.167
	0.01029		0.00609			0.414		0.286
	0.00795		0.00638			0.325		0.23
	0.00737		0.00662			0.213		0.202
	0.00667		0.00694			0.158		0.307
	0.0077		0.00649			0.209		0.206
	0.00704		0.0068			0.274		0.23
	0.00759		0.00672			0.332		0.177
	0.00722		0.00688			0.439		0.14
	0.0071		0.00723			0.271		0.234
	0.00736		0.00662			0.144		0.239
	0.01185		0.00699			0.246		0.372
	0.00833		0.00729			0.238		0.185
	0.00867		0.00741			0.354		0.186
	0.00772		0.00782			0.284		0.067
	0.00807		0.00863			0.221		0.197
	0.00653		0.00826			0.338		0.219
	0.00845		0.00664			0.291		0.178
	0.00926		0.00663			0.245		0.182
	0.00801		0.00734			0.209		0.182
	0.00754		0.00739			0.375		0.091
	0.00594		0.00743			0.224		0.246
	0.00726		0.00798			0.295		0.123
	0.00639		0.00705			0.24		0.086
	0.00829		0.0073			0.056		0.104
	0.00867		0.00742			0.125		0.198
	0.00777		0.00801			0.258		0.34
	0.00762		0.00686			0.183		0.287
	0.00866		0.00659			0.278		0.187
	0.0081		0.00672			0.111		0.129
	0.00753		0.00619			0.169		0.127
	0.00721		0.00786			0.127		0.114
	0.00679		0.00744			0.376		0.133
	0.00632		0.00719			0.285		0.205
	0.00613		0.00855			0.147		0.233
	0.00606		0.00681			0.169		0.194
	0.00624		0.00664			0.144		0.26
	0.00726		0.00615			0.168		0.191
	0.00708		0.00745			0.307		0.247
	0.00651		0.00669			0.221		0.171
	0.00625		0.00659			0.183		0.183
	0.00813		0.00723			0.262		0.244
	0.00663		0.00654			0.308		0.188
	0.00751		0.00732			0.285		0.151
	0.00698		0.00622			0.416		0.1
	0.00853		0.00713			0.234		0.277
	0.00855		0.00688			0.286		0.179
	0.00667		0.00692			0.229		0.181
	0.00767		0.0077			0.192		0.082
	0.00695		0.0078			0.189		0.231
	0.00717		0.00711			0.328		0.144
	0.00672		0.00681			0.174		0.112
	0.00689		0.00707			0.167		0.228
	0.00746		0.00752			0.224		0.276
	0.00651		0.00714			0.142		0.153
	0.00774		0.00775			0.097		0.246
	0.00703		0.00734			0.265		0.112
	0.00663		0.00739			0.256		0.207
	0.00674		0.0086			0.276		0.1
	0.00671		0.00963			0.305		0.302
	0.00652		0.00784			0.246		0.331
	0.00722		0.00811			0.345		0.14
	0.00642		0.00706			0.362		0.227
	0.00722		0.00666			0.289		0.194
	0.00705		0.00722			0.261		0.295
	0.00555		0.00725			0.254		0.164
	0.00774		0.00733			0.18		0.114
	0.0072		0.00685			0.146		0.03
	0.00621		0.00677			0.411		0.171
	0.00641		0.0071			0.451		0.173
	0.0071		0.00701			0.438		0.173
	0.00714		0.00753			0.346		0.288
	0.00674		0.007			0.335		0.308
	0.0072		0.00834			0.235		0.28
	0.00693		0.00721			0.396		0.3
	0.00681		0.00824			0.354		0.167
	0.00828		0.00765			0.383		0.332
	0.00703		0.00701			0.472		0.163
	0.00663		0.00716			0.342		0.181
	0.00712		0.00757			0.266		0.17
	0.00631		0.00752			0.299		0.196
	0.00643		0.00715			0.185		0.101
	0.00698		0.0069			0.253		0.176
	0.00695		0.00633			0.16		0.332
	0.00722		0.00707			0.255		0.159
	0.00763		0.00673			0.214		0.13
	0.00711		0.00739			0.294		0.06
	0.00829		0.00664			0.243		0.093
	0.00803		0.00759			0.35		0.081
	0.00787		0.00714			0.323		0.35
	0.00647		0.00749			0.343		0.292
	0.00677		0.00684			0.299		0.201
	0.00693		0.00667			0.294		0.137
	0.0092		0.00733			0.313		0.283
	0.00756		0.0088			0.153		0.262
	0.0069		0.00788			0.18		0.17
	0.00687		0.00772			0.38		0.116
	0.00676		0.00742			0.397		0.201
	0.00796		0.00803			0.168		0.199
	0.00809		0.00739			0.335		0.21
	0.0091		0.00658			0.274		0.196
	0.00773		0.00685			0.334		0.158
	0.00651		0.00773			0.373		0.294
	0.00639		0.00717			0.357		0.095
	0.00655		0.00664			0.397		0.147
	0.00773		0.0062			0.354		0.236
	0.00716		0.00702			0.234		0.155
	0.00788		0.00758			0.258		0.169
	0.00724		0.007			0.292		0.244
	0.00743		0.00681			0.262		0.256
	0.00684		0.00687			0.122		0.227
	0.00728		0.00636			0.13		0.142
	0.00612		0.00672			0.24		0.196
	0.00745		0.00708			0.182		0.207
	0.0073		0.0064			0.171		0.185
	0.00817		0.00701			0.235		0.045
	0.00726		0.00722			0.182		0.117
	0.00703		0.00613			0.238		0.172
	0.00772		0.00613			0.141		0.099
	0.00614		0.00678			0.284		0.247
	0.00721		0.00665			0.174		0.225
	0.00739		0.0072			0.219		0.046
	0.00644		0.00743			0.169		0.277
	0.00658		0.00782			0.14		0.238
	0.00738		0.00661			0.116		0.274
	0.00634		0.00814			0.199		0.198
	0.00765		0.0084			0.361		0.26
	0.00746		0.00937			0.212		0.253
	0.00697		0.00762			0.161		0.338
	0.00652		0.00731			0.249		0.409
	0.00668		0.00719			0.348		0.173
	0.00769		0.00675			0.39		0.227
	0.00714		0.00737			0.429		0.237
	0.00675		0.00725			0.329		0.169
	0.00697		0.00856			0.352		0.171
	0.00781		0.00842			0.232		0.139
	0.00679		0.00764			0.268		0.195
	0.0078		0.00946			0.337		0.216
	0.00933		0.00804			0.134		0.184
	0.00816		0.00681			0.207		0.152
	0.00633		0.00841			0.26		0.09
	0.0083		0.00727			0.278		0.088
	0.00687		0.00857			0.178		0.131
	0.01042		0.00887			0.272		0.1
	0.00783		0.00917			0.382		0.112
	0.01093		0.0084			0.443		0.238
	0.01048		0.00825			0.298		0.186
	0.00991		0.00902			0.308		0.172
	0.00987		0.00746			0.301		0.078
	0.0094		0.00765			0.252		0.168
	0.00928		0.0084			0.276		0.188
	0.00853		0.00726			0.366		0.245
	0.01		0.00731			0.287		0.174
	0.00779		0.00767			0.304		0.23
	0.00643		0.00753			0.244		0.145
	0.00763		0.00673			0.486		0.115
	0.00986		0.00711			0.37		0.161
	0.00765		0.00763			0.35		0.25
	0.00697		0.00888			0.316		0.083
	0.0066		0.00729			0.43		0.095
	0.00836		0.00672			0.218		0.168
	0.00704		0.00674			0.146		0.146
	0.00601		0.00722			0.241		0.071
	0.00636		0.00708			0.302		0.279
	0.00696		0.00654			0.304		0.187
	0.00699		0.0069			0.329		0.183
	0.00896		0.00731			0.362		0.247
	0.00763		0.00675			0.396		0.301
	0.00694		0.00705			0.272		0.326
	0.00632		0.00999			0.257		0.134
	0.00872		0.0089			0.323		0.361
	0.00968		0.00842			0.342		0.156
	0.00733		0.00743			0.287		0.198
	0.0077		0.00989			0.444		0.211
	0.00691		0.00966			0.23		0.119
	0.00691		0.00903			0.301		0.274
	0.00669		0.00795			0.285		0.234
	0.00668		0.00625			0.109		0.186
	0.00737		0.00677			0.256		0.169
	0.00839		0.01098			0.282		0.31
	0.00747		0.00784			0.235		0.271
	0.00672		0.00762			0.134		0.057
	0.0066		0.00694			0.297		0.133
	0.00815		0.00804			0.261		0.269
	0.00726		0.00817			0.371		0.178
	0.00798		0.00785			0.385		0.183
	0.00854		0.00756			0.229		0.185
	0.00618		0.00793			0.135		0.082
	0.00712		0.01176			0.074		0.048
	0.00693		0.00953			0.197		0.131
	0.00643		0.00815			0.175		0.238
	0.00692		0.00816			0.214		0.279
	0.00642		0.00893			0.18		0.258
	0.00612		0.01219			0.15		0.389
	0.00654		0.01036			0.157		0.572
	0.00792		0.01005			0.369		0.415
	0.00632		0.00773			0.276		0.088
	0.00625		0.0074			0.284		0.234
	0.00769		0.00712			0.251		0.227
	0.00713		0.00865			0.261		0.218
	0.00746		0.01019			0.314		0.245
	0.00704		0.00767			0.293		0.261
	0.00593		0.00809			0.199		0.201
	0.00656		0.00706			0.248		0.169
	0.00711		0.00708			0.29		0.13
	0.00857		0.00634			0.25		0.061
	0.00697		0.00702			0.224		0.206
	0.00577		0.00803			0.396		0.131
	0.00685		0.00648			0.146		0.222
	0.00713		0.00705			0.101		0.195
	0.00625		0.00682			0.187		0.225
	0.00724		0.00769			0.23		0.173
	0.00759		0.00734			0.117		0.106
	0.00639		0.00717			0.347		0.138
	0.00764		0.00872			0.372		0.261
	0.00843		0.00829			0.316		0.206
	0.00766		0.00712			0.319		0.163
	0.00681		0.00732			0.185		0.073
	0.00593		0.00665			0.24		0.197
	0.00699		0.00667			0.333		0.187
	0.00678		0.00692			0.355		0.049
	0.00804		0.00875			0.307		0.095
	0.00647		0.00796			0.419		0.197
	0.00678		0.00818			0.369		0.09
	0.0082		0.00757			0.357		0.081
	0.00645		0.00779			0.347		0.143
	0.00901		0.00686			0.382		0.277
	0.00727		0.00762			0.423		0.111
	0.00738		0.00679			0.335		0.094
	0.00694		0.0087			0.349		0.251
	0.00659		0.00807			0.156		0.197
	0.00799		0.00867			0.093		0.384
	0.0079		0.00933			0.166		0.552
	0.00648		0.00739			0.098		0.155
	0.00973		0.00711			0.271		0.135
	0.00822		0.00811			0.307		0.303
	0.00798		0.00881			0.247		0.099
	0.00774		0.00753			0.274		0.218
	0.00628		0.00669			0.324		0.158
	0.00746		0.00999			0.297		0.331
	0.0078		0.01028			0.355		0.233
	0.00682		0.00757			0.306		0.194
	0.00723		0.00846			0.326		0.128
	0.00666		0.00858			0.511		0.183
	0.00661		0.008			0.405		0.082
	0.00651		0.00816			0.398		0.179
	0.00749		0.00749			0.262		0.065
	0.00735		0.00653			0.246		0.109
	0.00802		0.00772			0.189		0.171
	0.00733		0.00772			0.206		0.115
	0.00794		0.00815			0.268		0.145
	0.00977		0.00837			0.418		0.157
	0.00923		0.00877			0.309		0.201
	0.00769		0.00785			0.148		0.185
	0.00817		0.00863			0.22		0.278
	0.00833		0.00718			0.166		0.252
	0.00783		0.0083			0.275		0.149
	0.00848		0.00926			0.424		0.364
	0.00784		0.00805			0.221		0.254
	0.00789		0.0079			0.254		0.228
	0.00901		0.00898			0.33		0.254
	0.00913		0.00968			0.463		0.202
	0.0095		0.00944			0.54		0.175
	0.00652		0.0077			0.394		0.195
	0.00721		0.00782			0.356		0.372
	0.00738		0.00785			0.457		0.261
	0.00751		0.00972			0.391		0.266
	0.00805		0.00685			0.438		0.307
	0.00708		0.00814			0.489		0.232
	0.0064		0.00786			0.453		0.358
	0.00692		0.01041			0.463		0.462
	0.00681		0.01099			0.494		0.357
	0.0065		0.01181			0.463		0.492
	0.00697		0.00837			0.347		0.549
	0.00664		0.01039			0.372		0.359
	0.00597		0.00875			0.436		0.432
	0.00743		0.00908			0.204		0.377
	0.00804		0.00704			0.158		0.395
	0.00794		0.00925			0.39		0.373
	0.00724		0.00682			0.461		0.122
	0.00774		0.00674			0.447		0.26
	0.00817		0.00768			0.591		0.396
	0.00674		0.00624			0.439		0.258
	0.00607		0.00713			0.361		0.247
	0.00634		0.00713			0.349		0.185
	0.0062		0.00812			0.42		0.327
	0.0067		0.00905			0.59		0.362
	0.00624		0.00755			0.557		0.266
	0.00874		0.00868			0.522		0.271
	0.00686		0.0076			0.48		0.268
	0.0072		0.00808			0.36		0.387
	0.00676		0.00836			0.458		0.206
	0.00825		0.00844			0.374		0.17
	0.00689		0.00682			0.355		0.217
	0.00776		0.00823			0.368		0.144
	0.00733		0.00821			0.336		0.167
	0.00658		0.00847			0.266		0.243
	0.00716		0.00866			0.385		0.184
	0.00755		0.00726			0.522		0.17
	0.00811		0.00648			0.467		0.149
	0.00742		0.00811			0.496		0.203
	0.00786		0.00809			0.435		0.164
	0.008		0.00773			0.161		0.115
	0.0079		0.00894			0.32		0.262
	0.00641		0.0089			0.272		0.256
	0.00655		0.00854			0.307		0.284
	0.00649		0.00859			0.193		0.194
	0.00659		0.00678			0.255		0.292
	0.0073		0.00656			0.392		0.304
	0.00968		0.00758			0.295		0.384
	0.00825		0.00821			0.111		0.215
	0.00679		0.0084			0.181		0.21
	0.00649		0.00786			0.378		0.185
	0.00654		0.00838			0.311		0.107
	0.00671		0.00912			0.34		0.119
	0.00711		0.00751			0.319		0.138
	0.00721		0.00832			0.408		0.445
	0.00758		0.00777			0.396		0.43
	0.00724		0.00838			0.229		0.365
	0.00839		0.00959			0.24		0.375
	0.00696		0.01043			0.255		0.462
	0.00734		0.01272			0.17		0.49
	0.00775		0.00894			0.358		0.392
	0.00622		0.0085			0.426		0.284
	0.00676		0.00846			0.407		0.34
	0.0066		0.00973			0.377		0.342
	0.00636		0.01029			0.349		0.406
	0.00849		0.00994			0.271		0.48
	0.00712		0.00982			0.288		0.521
	0.00647		0.00984			0.364		0.447
	0.00743		0.00976			0.263		0.465
	0.00679		0.01073			0.262		0.32
	0.00713		0.0106			0.319		0.508
	0.00672		0.01185			0.312		0.266
	0.0072		0.01011			0.325		0.221
	0.00752		0.007			0.106		0.214
	0.00645		0.00731			0.173		0.263
	0.00622		0.00692			0.189		0.163
	0.00694		0.00731			0.268		0.185
	0.00642		0.00719			0.251		0.201
	0.00776		0.0077			0.315		0.235
	0.00696		0.00795			0.182		0.205
	0.00661		0.00646			0.27		0.201
	0.00733		0.00712			0.32		0.07
	0.0086		0.00712			0.336		0.076
	0.00681		0.00751			0.292		0.141
	0.00658		0.0064			0.198		0.217
	0.00616		0.00664			0.257		0.162
	0.00644		0.00795			0.197		0.121
	0.00803		0.00643			0.109		0.034
	0.00646		0.0065			0.142		0.121
	0.00708		0.00739			0.22		0.092
	0.00684		0.00659			0.187		0.144
	0.00726		0.00773			0.293		0.127
	0.00826		0.00709			0.287		0.082
	0.00731		0.00787			0.343		0.156
	0.00612		0.00714			0.082		0.205
	0.00653		0.00774			0.162		0.536
	0.00631		0.00789			0.228		0.267
	0.00796		0.00839			0.322		0.316
	0.00738		0.00743			0.281		0.387
	0.00679		0.01021			0.356		0.343
	0.00609		0.00881			0.281		0.253
	0.00696		0.0089			0.22		0.267
	0.00686		0.00904			0.195		0.226
	0.00807		0.00769			0.228		0.166
	0.0069		0.00878			0.233		0.239
	0.00744		0.00825			0.24		0.194
	0.00803		0.00958			0.282		0.205
	0.00741		0.00862			0.186		0.259
	0.00707		0.01135			0.344		0.285
	0.00636		0.01023			0.268		0.28
	0.00705		0.01218			0.19		0.239
	0.00656		0.01077			0.273		0.285
	0.00613		0.01064			0.283		0.27
	0.00675		0.00764			0.301		0.183
	0.00739		0.00831			0.264		0.245
	0.00752		0.00712			0.248		0.372
	0.00703		0.00867			0.301		0.34
	0.00714		0.009			0.271		0.339
	0.00659		0.00726			0.2		0.249
	0.00779		0.00824			0.219		0.255
	0.01033		0.00834			0.079		0.234
	0.00714		0.00839			0.126		0.187
	0.00649		0.01212			0.213		0.195
	0.00661		0.01166			0.192		0.384
	0.00627		0.01029			0.202		0.5
	0.00691		0.00856			0.22		0.304
	0.0065		0.00846			0.373		0.208
	0.00632		0.00781			0.19		0.199
	0.00952		0.00709			0.094		0.154
	0.00773		0.00737			0.047		0.151
	0.00879		0.0071			0.073		0.267
	0.00708		0.00745			0.063		0.149
	0.00865		0.00871			0.154		0.227
	0.00945		0.00819			0.231		0.189
	0.00791		0.00703			0.34		0.151
	0.00655		0.00726			0.261		0.219
	0.00671		0.00873			0.314		0.136
	0.00652		0.00787			0.369		0.258
	0.0072		0.00829			0.306		0.086
	0.00697		0.00898			0.153		0.107
	0.00619		0.00933			0.216		0.137
	0.00775		0.01111			0.24		0.135
	0.00634		0.00759			0.218		0.129
	0.00791		0.00656			0.285		0.146
	0.00721		0.00784			0.194		0.228
	0.00845		0.0076			0.073		0.146
	0.00774		0.00735			0.308		0.067
	0.00881		0.00686			0.242		0.097
	0.00775		0.00766			0.234		0.286
	0.00957		0.00615			0.282		0.14
	0.00812		0.00674			0.381		0.241
	0.00792		0.00849			0.376		0.406
	0.00672		0.00743			0.321		0.252
	0.00677		0.00975			0.381		0.306
	0.00746		0.00885			0.474		0.281
	0.00761		0.00746			0.447		0.234
	0.00744		0.00671			0.363		0.24
	0.00736		0.00737			0.467		0.248
	0.00838		0.00723			0.473		0.201
	0.00906		0.00864			0.449		0.144
	0.00717		0.00765			0.498		0.209
	0.00641		0.00742			0.456		0.02
	0.00792		0.00732			0.474		0.139
	0.00776		0.00772			0.326		0.223
	0.00714		0.00777			0.41		0.269
	0.00624		0.00771			0.27		0.332
	0.0081		0.00766			0.446		0.295
	0.00742		0.00824			0.388		0.281
	0.00704		0.00774			0.207		0.187
	0.00718		0.00722			0.217		0.218
	0.00876		0.00737			0.36		0.108
	0.00723		0.00731			0.469		0.127
	0.00598		0.00871			0.544		0.117
	0.00792		0.00667			0.355		0.208
	0.00764		0.0073			0.509		0.151
	0.0079		0.00735			0.393		0.199
	0.00741		0.00705			0.379		0.147
	0.00675		0.00679			0.457		0.223
	0.00671		0.00714			0.496		0.029
	0.00889		0.00769			0.528		0.208
	0.00737		0.00721			0.254		0.24
	0.00731		0.00708			0.407		0.2
	0.00654		0.00606			0.53		0.18
	0.00817		0.00817			0.535		0.264
	0.00718		0.00687			0.491		0.234
	0.00782		0.00761			0.433		0.223
	0.0074		0.00761			0.45		0.225
	0.00724		0.0074			0.413		0.255
	0.00666		0.0088			0.39		0.178
	0.00627		0.00716			0.385		0.292
	0.00707		0.00861			0.458		0.248
	0.00792		0.00737			0.384		0.078
	0.00562		0.00739			0.311		0.191
	0.0068		0.00833			0.216		0.179
	0.0072		0.00647			0.176		0.178
	0.00592		0.00757			0.183		0.136
	0.00719		0.00635			0.18		0.149
	0.00737		0.00703			0.25		0.05
	0.00802		0.01094			0.181		0.162
	0.00575		0.00915			0.233		0.211
	0.00614		0.00921			0.17		0.246
	0.00644		0.00927			0.185		0.336
	0.00661		0.0102			0.107		0.291
	0.00598		0.00776			0.204		0.403
	0.00628		0.00864			0.192		0.454
	0.00655		0.0077			0.182		0.341
	0.00901		0.00848			0.22		0.381
	0.00688		0.00787			0.276		0.327
	0.00768		0.00779			0.362		0.375
	0.00908		0.00876			0.336		0.299
	0.00754		0.00847			0.447		0.188
	0.0079		0.00836			0.338		0.276
	0.00696		0.00815			0.206		0.487
	0.00793		0.0088			0.157		0.357
	0.00781		0.00811			0.222		0.295
	0.00687		0.00803			0.312		0.367
	0.00652		0.00721			0.257		0.364
	0.00898		0.00841			0.25		0.257
	0.00743		0.00809			0.241		0.295
	0.0068		0.00718			0.29		0.352
	0.00728		0.00816			0.369		0.243
	0.00639		0.00856			0.273		0.33
	0.00721		0.00856			0.17		0.302
	0.00682		0.00725			0.098		0.271
	0.00599		0.01042			0.119		0.506
	0.00661		0.01032			0.274		0.31
	0.00666		0.00738			0.223		0.256
	0.00621		0.00741			0.227		0.219
	0.00587		0.00634			0.188		0.194
	0.00647		0.00789			0.216		0.214
	0.00667		0.00819			0.372		0.178
	0.00578		0.00698			0.32		0.187
	0.00775		0.00845			0.317		0.126
	0.00675		0.0066			0.25		0.265
	0.00633		0.00679			0.142		0.333
	0.00757		0.00606			0.052		0.292
	0.00795		0.0068			0.192		0.325
	0.00779		0.00748			0.158		0.275
	0.00745		0.00726			0.281		0.119
	0.00753		0.00916			0.291		0.222
	0.00763		0.00744			0.207		0.151
	0.007		0.00785			0.235		0.213
	0.00659		0.00802			0.155		0.094
	0.00615		0.00834			0.277		0.114
	0.00584		0.00824			0.24		0.2
	0.00664		0.00763			0.412		0.21
	0.00804		0.00792			0.465		0.368
	0.00786		0.00714			0.53		0.187
	0.00733		0.00684			0.448		0.154
	0.00726		0.00666			0.567		0.367
	0.00713		0.00709			0.477		0.287
	0.00616		0.00773			0.281		0.288
	0.00687		0.00905			0.366		0.319
	0.00892		0.00602			0.39		0.219
	0.0076		0.00666			0.274		0.263
	0.00749		0.00815			0.139		0.21
	0.0068		0.00774			0.182		0.155
	0.00667		0.00737			0.259		0.086
	0.00649		0.0072			0.188		0.315
	0.00661		0.00798			0.216		0.177
	0.00796		0.0071			0.273		0.179
	0.00652		0.00777			0.264		0.206
	0.00668		0.00758			0.271		0.213
	0.0074		0.00752			0.451		0.17
	0.00687		0.00773			0.41		0.026
	0.00756		0.00777			0.422		0.186
	0.00698		0.00827			0.216		0.085
	0.00694		0.00714			0.233		0.178
	0.00676		0.00817			0.107		0.207
	0.00727		0.00627			0.144		0.232
	0.00793		0.00746			0.177		0.261
	0.00708		0.00747			0.189		0.213
	0.00673		0.00745			0.136		0.219
	0.00646		0.00674			0.193		0.176
	0.00678		0.00667			0.325		0.178
	0.00658		0.00723			0.443		0.142
	0.007		0.00734			0.216		0.228
	0.00723		0.00715			0.245		0.189
	0.00742		0.00891			0.411		0.179
	0.00586		0.00789			0.228		0.154
	0.00715		0.00697			0.24		0.068
	0.00736		0.0077			0.342		0.181
	0.00731		0.00766			0.229		0.181
	0.00671		0.00909			0.221		0.227
	0.00749		0.00909			0.313		0.382
	0.00765		0.00836			0.112		0.163
	0.00766		0.00676			0.222		0.15
	0.00775		0.00724			0.165		0.128
	0.00672		0.00689			0.286		0.107
	0.00823		0.00676			0.162		0.084
	0.00731		0.00705			0.062		0.099
	0.00691		0.0071			0.155		0.051
	0.00673		0.0094			0.331		0.165
	0.00629		0.00782			0.307		0.191
	0.00677		0.00988			0.11		0.418
	0.00775		0.00868			0.124		0.294
	0.00653		0.00717			0.116		0.238
	0.00749		0.00787			0.105		0.259
	0.00678		0.00727			0.054		0.193
	0.00769		0.00654			0.084		0.092
	0.0057		0.00886			0.088		0.335
	0.00664		0.00928			0.235		0.259
	0.00806		0.00802			0.23		0.237
	0.00771		0.00743			0.25		0.236
	0.00714		0.00894			0.109		0.301
	0.00791		0.00659			0.379		0.192
	0.00741		0.00737			0.202		0.134
	0.00672		0.00775			0.16		0.16
	0.00686		0.00706			0.207		0.171
	0.00666		0.00701			0.099		0.214
	0.007		0.00858			0.101		0.364
	0.00628		0.00742			0.081		0.249
	0.00616		0.00865			0.153		0.085
	0.00628		0.00699			0.262		0.15
	0.00602		0.00821			0.28		0.201
	0.00752		0.00803			0.201		0.252
	0.00683		0.00818			0.149		0.305
	0.00703		0.00653			0.114		0.374
	0.00735		0.00687			0.14		0.285
	0.00639		0.00829			0.222		0.207
	0.0065		0.00687			0.287		0.217
	0.00678		0.00852			0.255		0.228
	0.00757		0.00801			0.299		0.189
	0.00687		0.00723			0.32		0.074
	0.00768		0.00627			0.314		0.218
	0.00875		0.00647			0.201		0.079
	0.0072		0.00719			0.238		0.066
	0.0079		0.00706			0.253		0.077
	0.00713		0.00856			0.26		0.18
	0.00808		0.00737			0.145		0.154
	0.00744		0.00648			0.182		0.2
	0.00681		0.00814			0.218		0.107
	0.00791		0.00768			0.293		0.154
	0.00765		0.00775			0.32		0.207
	0.00799		0.00814			0.166		0.15
	0.00884		0.00707			0.299		0.133
	0.00876		0.00867			0.264		0.174
	0.00932		0.00738			0.267		0.21
	0.00825		0.00845			0.336		0.191
	0.00767		0.00921			0.344		0.289
	0.00863		0.00719			0.338		0.139
	0.00801		0.00814			0.347		0.136
	0.00689		0.00826			0.394		0.163
	0.00723		0.0073			0.446		0.238
	0.00624		0.00873			0.464		0.171
	0.00691		0.00666			0.447		0.167
	0.00766		0.00713			0.411		0.129
	0.00787		0.00637			0.265		0.238
	0.00842		0.00792			0.284		0.175
	0.00802		0.00673			0.382		0.165
	0.00821		0.00771			0.289		0.102
	0.00721		0.00841			0.294		0.286
	0.00694		0.00739			0.355		0.323
	0.00627		0.00839			0.357		0.344
	0.00711		0.00702			0.376		0.184
	0.00656		0.00774			0.272		0.128
	0.00664		0.0079			0.504		0.193
	0.00761		0.00913			0.343		0.125
	0.00751		0.00694			0.362		0.256
	0.00713		0.00813			0.283		0.22
	0.00728		0.00736			0.297		0.177
	0.00737		0.00743			0.286		0.171
	0.00776		0.00727			0.374		0.183
	0.00856		0.01129			0.371		0.224
	0.00616		0.0077			0.451		0.269
	0.00645		0.00754			0.382		0.299
	0.00692		0.00721			0.304		0.34
	0.0063		0.00833			0.27		0.199
	0.00657		0.00724			0.234		0.198
	0.00763		0.00645			0.051		0.25
	0.00776		0.00757			0.289		0.184
	0.00715		0.00824			0.271		0.18
	0.00684		0.00845			0.23		0.285
	0.00643		0.00654			0.315		0.256
	0.00812		0.00772			0.277		0.193
	0.0067		0.00798			0.246		0.378
	0.00725		0.0094			0.116		0.283
	0.00704		0.00994			0.136		0.27
	0.0073		0.00806			0.321		0.111
	0.00641		0.00776			0.387		0.087
	0.00682		0.0074			0.369		0.056
	0.00746		0.00841			0.35		0.162
	0.00677		0.00798			0.285		0.169
	0.00579		0.00877			0.319		0.169
	0.00632		0.0068			0.401		0.103
	0.00793		0.00857			0.387		0.219
	0.00717		0.00854			0.085		0.254
	0.00777		0.00903			0.166		0.247
	0.00693		0.00875			0.228		0.328
	0.00618		0.0092			0.253		0.243
	0.00662		0.00797			0.226		0.147
	0.0075		0.00687			0.267		0.334
	0.00724		0.0095			0.317		0.432
	0.00677		0.00809			0.286		0.478
	0.00744		0.00726			0.389		0.322
	0.00724		0.00803			0.372		0.304
	0.00621		0.00796			0.275		0.201
	0.00625		0.00843			0.414		0.221
	0.00683		0.00677			0.366		0.157
	0.00672		0.00787			0.295		0.062
	0.00727		0.00713			0.415		0.276
	0.00751		0.00793			0.333		0.395
	0.00616		0.00775			0.347		0.42
	0.00662		0.00787			0.41		0.306
	0.00707		0.00773			0.336		0.227
	0.00696		0.0099			0.344		0.177
	0.00766		0.01005			0.357		0.237
	0.00821		0.00907			0.378		0.245
	0.00901		0.00877			0.324		0.227
	0.00753		0.0094			0.398		0.373
	0.00833		0.01166			0.623		0.315
	0.00808		0.01022			0.489		0.284
	0.00697		0.00934			0.231		0.347
	0.0073		0.01041			0.274		0.466
	0.00677		0.00649			0.247		0.123
	0.0067		0.00765			0.261		0.137
	0.00886		0.00748			0.145		0.131
	0.00786		0.00651			0.271		0.28
	0.00656		0.00955			0.495		0.441
	0.00722		0.00863			0.326		0.333
	0.00744		0.00702			0.24		0.331
	0.00625		0.00726			0.23		0.25
	0.00762		0.00752			0.217		0.283
	0.00781		0.00778			0.371		0.293
	0.00929		0.0073			0.311		0.145
	0.00835		0.00717			0.337		0.478
	0.00697		0.00645			0.182		0.296
	0.0079		0.00624			0.157		0.229
	0.00782		0.00688			0.241		0.171
	0.00655		0.00727			0.145		0.268
	0.0071		0.00798			0.163		0.325
	0.00726		0.00778			0.189		0.299
	0.00626		0.00798			0.191		0.409
	0.0074		0.00726			0.137		0.406
	0.00837		0.00802			0.4		0.333
	0.00713		0.00698			0.453		0.233
	0.00801		0.0079			0.307		0.261
	0.00839		0.00824			0.385		0.359
	0.00709		0.00715			0.225		0.36
	0.00683		0.0074			0.288		0.335
	0.0067		0.0079			0.228		0.297
	0.00735		0.00695			0.207		0.121
	0.0059		0.00704			0.243		0.142
	0.00666		0.00731			0.209		0.25
	0.00689		0.00793			0.252		0.141
	0.00735		0.00676			0.184		0.182
	0.00708		0.00706			0.214		0.157
	0.00633		0.0078			0.172		0.272
	0.00751		0.00881			0.128		0.354
	0.0065		0.00785			0.215		0.462
	0.0076		0.00914			0.262		0.187
	0.00696		0.00627			0.223		0.129
	0.00684		0.00636			0.151		0.1
	0.00649		0.00816			0.252		0.115
	0.00593		0.00707			0.238		0.175
	0.00729		0.00709			0.383		0.2
	0.00755		0.00659			0.138		0.265
	0.00698		0.00699			0.166		0.162
	0.00722		0.00755			0.252		0.334
	0.00625		0.00673			0.287		0.305
	0.00617		0.00656			0.349		0.305
	0.0061		0.0087			0.249		0.402
	0.00657		0.01062			0.254		0.195
	0.007		0.00941			0.378		0.145
	0.00671		0.00857			0.252		0.062
	0.00708		0.00771			0.229		0.12
	0.00655		0.00755			0.287		0.176
	0.0068		0.00733			0.151		0.174
	0.00627		0.00716			0.171		0.121
	0.00706		0.0069			0.159		0.207
	0.00634		0.00728			0.214		0.297
	0.00667		0.00746			0.257		0.321
	0.0059		0.00755			0.365		0.354
	0.00634		0.00827			0.264		0.204
	0.00709		0.0069			0.177		0.18
	0.00663		0.008			0.203		0.209
	0.00638		0.00699			0.43		0.214
	0.00696		0.00675			0.241		0.231
	0.00563		0.0076			0.16		0.325
	0.00702		0.00723			0.267		0.243
	0.00611		0.00825			0.255		0.218
	0.00716		0.01085			0.413		0.363
	0.00647		0.01097			0.392		0.336
	0.00682		0.01073			0.38		0.315
	0.00658		0.01218			0.368		0.295
	0.00622		0.01017			0.402		0.177
	0.00692		0.00871			0.332		0.272
	0.00685		0.00779			0.236		0.336
	0.00725		0.00663			0.362		0.109
	0.00833		0.00799			0.287		0.23
	0.00768		0.00784			0.298		0.25
	0.00743		0.00695			0.183		0.168
	0.008		0.00688			0.066		0.126
	0.00928		0.00753			0.151		0.279
	0.00832		0.00755			0.302		0.327
	0.00838		0.00798			0.297		0.181
	0.00902		0.00661			0.195		0.143
	0.00931		0.00763			0.164		0.109
	0.01009		0.00727			0.26		0.022
	0.00717		0.00766			0.318		0.127
	0.00768		0.00733			0.231		0.074
	0.00652		0.00818			0.256		0.148
	0.00813		0.00869			0.304		0.072
	0.00655		0.00754			0.179		0.109
	0.00738		0.00787			0.394		0.262
	0.00769		0.00704			0.409		0.152
	0.00702		0.00752			0.433		0.132
	0.00683		0.00875			0.488		0.133
	0.00704		0.00713			0.424		0.293
	0.00726		0.00665			0.521		0.227
	0.00651		0.00711			0.459		0.178
	0.00647		0.00749			0.382		0.378
	0.00696		0.00637			0.336		0.268
	0.00748		0.00676			0.144		0.249
	0.00732		0.00687			0.157		0.228
	0.00679		0.0065			0.176		0.174
	0.00796		0.00751			0.193		0.162
	0.00701		0.0059			0.261		0.133
	0.00683		0.00757			0.332		0.14
	0.00731		0.00711			0.302		0.1
	0.00732		0.00741			0.373		0.254
	0.0066		0.00723			0.344		0.078
	0.00701		0.00641			0.337		0.147
	0.00718		0.00674			0.321		0.093
	0.00733		0.00678			0.21		0.074
	0.00649		0.008			0.329		0.168
	0.00699		0.008			0.329		0.142
	0.00744		0.00752			0.187		0.107
	0.00759		0.00639			0.25		0.239
	0.00642		0.00744			0.357		0.175
	0.00826		0.00944			0.303		0.206
	0.01017		0.0074			0.446		0.391
	0.00821		0.00656			0.545		0.205
	0.00807		0.00714			0.614		0.195
	0.00789		0.0075			0.389		0.155
	0.0069		0.01037			0.452		0.232
	0.00668		0.01154			0.433		0.162
	0.00738		0.00794			0.237		0.235
	0.01031		0.00926			0.246		0.108
	0.00765		0.00758			0.27		0.175
	0.00726		0.0082			0.232		0.247
	0.00616		0.00846			0.359		0.23
	0.0072		0.00673			0.446		0.083
	0.00709		0.00702			0.263		0.151
	0.00706		0.00771			0.256		0.143
	0.00677		0.0074			0.295		0.126
	0.00757		0.00915			0.305		0.141
	0.00757		0.00692			0.192		0.114
	0.00846		0.0082			0.315		0.215
	0.00909		0.00795			0.386		0.429
	0.00795		0.00984			0.382		0.361
	0.00751		0.00611			0.388		0.124
	0.00649		0.00721			0.397		0.172
	0.00823		0.00784			0.483		0.169
	0.00663		0.00836			0.349		0.224
	0.00597		0.00856			0.248		0.244
	0.00618		0.00842			0.394		0.19
	0.00677		0.00858			0.401		0.3
	0.00795		0.00673			0.475		0.237
	0.00696		0.00804			0.474		0.229
	0.00819		0.00745			0.321		0.306
	0.0095		0.00667			0.483		0.282
	0.00697		0.00736			0.358		0.196
	0.00662		0.0086			0.467		0.257
	0.0059		0.00657			0.405		0.099
	0.00738		0.00725			0.389		0.09
	0.00771		0.0067			0.262		0.158
	0.00719		0.00836			0.271		0.226
	0.00731		0.00792			0.265		0.129
	0.00796		0.00669			0.286		0.118
	0.0071		0.00678			0.181		0.312
	0.0071		0.00687			0.153		0.297
	0.00812		0.00668			0.293		0.181
	0.00751		0.00829			0.268		0.312
	0.00742		0.00789			0.202		0.29
	0.00684		0.00746			0.237		0.193
	0.00857		0.009			0.195		0.275
	0.00615		0.0081			0.189		0.248
	0.00612		0.00937			0.218		0.242
	0.0087		0.00781			0.247		0.311
	0.00722		0.00683			0.166		0.366
	0.00664		0.00997			0.206		0.44
	0.00745		0.01076			0.201		0.231
	0.00722		0.00923			0.194		0.228
	0.00694		0.00888			0.334		0.173
	0.00732		0.00772			0.212		0.079
	0.00635		0.00847			0.438		0.241
	0.00709		0.00768			0.307		0.181
	0.00664		0.0069			0.399		0.116
	0.00658		0.00684			0.335		0.178
	0.00834		0.00747			0.184		0.086
	0.00664		0.0065			0.33		0.086
	0.00748		0.0084			0.235		0.189
	0.00683		0.00686			0.223		0.209
	0.00635		0.00727			0.21		0.313
	0.00698		0.00767			0.157		0.137
	0.00644		0.0074			0.196		0.122
	0.0073		0.00686			0.234		0.208
	0.00718		0.00733			0.374		0.189
	0.00754		0.00687			0.273		0.154
	0.00653		0.00753			0.259		0.168
	0.00671		0.00638			0.254		0.158
	0.00671		0.00795			0.324		0.19
	0.00737		0.00749			0.338		0.095
	0.00833		0.00727			0.278		0.168
	0.0085		0.00773			0.154		0.172
	0.00704		0.00671			0.263		0.105
	0.00712		0.0075			0.504		0.206
	0.00755		0.00679			0.521		0.167
	0.00679		0.00731			0.394		0.3
	0.00765		0.0079			0.357		0.175
	0.00738		0.00692			0.369		0.161
	0.00765		0.00777			0.259		0.16
	0.00711		0.00732			0.168		0.285
	0.00717		0.00819			0.206		0.264
	0.00694		0.00896			0.391		0.131
	0.00735		0.00825			0.473		0.185
	0.00607		0.00885			0.473		0.18
	0.00882		0.00732			0.476		0.242
	0.0085		0.00813			0.502		0.142
	0.00735		0.00893			0.327		0.199
	0.00683		0.00781			0.252		0.109
	0.00685		0.00699			0.384		0.185
	0.00775		0.00674			0.23		0.146
	0.00697		0.00705			0.283		0.109
	0.00658		0.00666			0.261		0.153
	0.00694		0.00719			0.189		0.124
	0.00704		0.00782			0.355		0.131
	0.00665		0.00678			0.264		0.272
	0.00674		0.00791			0.144		0.186
	0.00629		0.00839			0.063		0.195
	0.00654		0.00793			0.074		0.208
	0.00638		0.00747			0.152		0.312
	0.00701		0.00785			0.325		0.282
	0.00703		0.00712			0.397		0.272
	0.00737		0.00744			0.362		0.322
	0.00692		0.00645			0.262		0.358
	0.00737		0.00613			0.199		0.222
	0.00684		0.00627			0.189		0.217
	0.00693		0.00645			0.288		0.171
	0.00762		0.00722			0.169		0.132
	0.00751		0.00717			0.253		0.12
	0.00718		0.00735			0.279		0.115
	0.00702		0.00619			0.22		0.062
	0.00666		0.0066			0.174		0.081
	0.00747		0.00588			0.322		0.299
	0.00892		0.00712			0.279		0.417
	0.00672		0.00794			0.277		0.395
	0.00661		0.00782			0.187		0.361
	0.00778		0.00855			0.303		0.279
	0.00691		0.00856			0.317		0.329
	0.00629		0.00895			0.173		0.318
	0.00699		0.00633			0.136		0.213
	0.00808		0.00716			0.391		0.279
	0.00757		0.00868			0.333		0.293
	0.00817		0.00688			0.369		0.267
	0.0071		0.00844			0.175		0.282
	0.00762		0.00705			0.289		0.219
	0.00613		0.00721			0.199		0.203
	0.00635		0.00756			0.269		0.324
	0.0074		0.00703			0.259		0.162
	0.007		0.00698			0.21		0.168
	0.00978		0.00663			0.255		0.116
	0.00793		0.00677			0.336		0.238
	0.00581		0.00685			0.195		0.182
	0.00721		0.00714			0.201		0.204
	0.0074		0.00866			0.35		0.177
	0.00707		0.00827			0.488		0.148
	0.00597		0.00995			0.371		0.167
	0.00667		0.00796			0.259		0.11
	0.00726		0.0075			0.262		0.092
	0.0068		0.00756			0.172		0.157
	0.00648		0.00647			0.149		0.227
	0.00738		0.00785			0.186		0.161
	0.00698		0.00709			0.283		0.26
	0.0071		0.00635			0.311		0.113
	0.00838		0.00728			0.367		0.127
	0.00725		0.007			0.324		0.169
	0.00694		0.00724			0.283		0.119
	0.00775		0.00691			0.173		0.324
	0.00764		0.00688			0.15		0.218
	0.00697		0.00763			0.291		0.211
	0.00742		0.00903			0.135		0.102
	0.00631		0.00742			0.174		0.232
	0.00664		0.0082			0.303		0.071
	0.00662		0.008			0.354		0.152
	0.00658		0.00865			0.3		0.243
	0.00662		0.00873			0.341		0.161
	0.00702		0.00794			0.304		0.191
	0.00589		0.00988			0.148		0.448
	0.00615		0.00856			0.161		0.257
	0.00721		0.00631			0.4		0.14
	0.00647		0.00665			0.377		0.17
	0.00713		0.00886			0.314		0.155
	0.00661		0.00674			0.498		0.114
	0.00653		0.00859			0.584		0.322
	0.00765		0.00821			0.436		0.399
	0.00706		0.00727			0.39		0.13
	0.00688		0.0074			0.4		0.293
	0.00694		0.00666			0.315		0.244
	0.00712		0.00703			0.251		0.247
	0.00713		0.00767			0.402		0.372
	0.00708		0.00783			0.305		0.299
	0.00772		0.00762			0.24		0.259
	0.00682		0.00664			0.349		0.251
	0.00856		0.00639			0.229		0.243
	0.0078		0.00652			0.222		0.285
	0.00715		0.00703			0.283		0.167
	0.00638		0.00782			0.221		0.155
	0.00704		0.00738			0.272		0.11
	0.00637		0.00814			0.193		0.152
	0.0067		0.00983			0.233		0.176
	0.00699		0.009			0.297		0.111
	0.00743		0.00784			0.197		0.121
	0.00939		0.00793			0.294		0.179
	0.00662		0.00643			0.204		0.244
	0.0083		0.00655			0.321		0.274
	0.0079		0.00622			0.257		0.196
	0.00805		0.00701			0.391		0.276
	0.00657		0.00709			0.383		0.38
	0.00722		0.00772			0.342		0.185
	0.00829		0.00744			0.385		0.226
	0.0073		0.00707			0.42		0.222
	0.00925		0.00689			0.347		0.219
	0.00931		0.00787			0.309		0.12
	0.00745		0.0084			0.329		0.248
	0.00771		0.00709			0.341		0.114
	0.00743		0.00674			0.364		0.21
	0.00712		0.00853			0.37		0.261
	0.00782		0.0073			0.274		0.294
	0.00929		0.00664			0.286		0.262
	0.00927		0.00668			0.22		0.239
	0.00712		0.00673			0.135		0.259
	0.00707		0.00771			0.256		0.17
	0.00726		0.00702			0.233		0.199
	0.00789		0.00818			0.274		0.168
	0.00735		0.00874			0.34		0.192
	0.00722		0.00646			0.099		0.224
	0.00783		0.00594			0.243		0.292
	0.00779		0.00659			0.219		0.133
	0.00703		0.00616			0.24		0.174
	0.00743		0.00773			0.239		0.168
	0.0073		0.00805			0.17		0.18
	0.00656		0.00872			0.23		0.133
	0.0068		0.00645			0.191		0.152
	0.00649		0.00708			0.233		0.157
	0.00751		0.00792			0.093		0.181
	0.00844		0.00797			0.198		0.317
	0.00857		0.00815			0.171		0.355
	0.00885		0.00772			0.24		0.513
	0.00709		0.00649			0.26		0.293
	0.00728		0.00753			0.231		0.154
	0.00733		0.00629			0.374		0.213
	0.00718		0.00674			0.397		0.156
	0.00657		0.00731			0.266		0.129
	0.00917		0.00791			0.086		0.15
	0.00778		0.00789			0.216		0.423
	0.00641		0.00679			0.324		0.245
	0.00713		0.00766			0.232		0.391
	0.00707		0.00689			0.164		0.305
	0.00675		0.00771			0.234		0.334
	0.00761		0.0065			0.189		0.159
	0.00711		0.00693			0.18		0.113
	0.00697		0.00752			0.212		0.102
	0.00781		0.00859			0.31		0.064
	0.00658		0.00679			0.451		0.069
	0.00738		0.00768			0.573		0.19
	0.00753		0.0076			0.492		0.164
	0.00743		0.00757			0.372		0.215
	0.00718		0.00776			0.412		0.233
	0.00727		0.00682			0.349		0.268
	0.00759		0.00636			0.312		0.252
	0.00715		0.00808			0.209		0.107
	0.00724		0.00786			0.135		0.301
	0.00717		0.00692			0.323		0.166
	0.00692		0.0083			0.443		0.11
	0.00708		0.00772			0.436		0.254
	0.00675		0.00689			0.504		0.236
	0.0062		0.00776			0.371		0.164
	0.00615		0.00669			0.318		0.216
	0.00671		0.00858			0.234		0.225
	0.00628		0.00749			0.274		0.217
	0.00677		0.00717			0.44		0.324
	0.00672		0.00763			0.3		0.321
	0.00646		0.00659			0.336		0.193
	0.00712		0.00633			0.352		0.123
	0.0068		0.00699			0.393		0.169
	0.00632		0.0083			0.383		0.241
	0.00671		0.00909			0.311		0.318
	0.0065		0.00755			0.395		0.264
	0.00699		0.00701			0.393		0.22
	0.00928		0.00766			0.238		0.19
	0.00708		0.00714			0.398		0.146
	0.00669		0.0075			0.268		0.2
	0.0086		0.00722			0.252		0.287
	0.00927		0.00675			0.331		0.429
	0.00924		0.00727			0.118		0.315
	0.00951		0.00614			0.148		0.168
	0.00837		0.00711			0.09		0.197
	0.00656		0.00682			0.3		0.266
	0.00691		0.00678			0.235		0.094
	0.00626		0.00769			0.366		0.17
	0.00707		0.00887			0.428		0.144
	0.00689		0.00833			0.193		0.143
	0.00721		0.00825			0.249		0.169
	0.00683		0.00705			0.233		0.324
	0.0064		0.00863			0.177		0.208
	0.00707		0.00898			0.187		0.194
	0.00663		0.00699			0.216		0.193
	0.00684		0.00711			0.167		0.226
	0.00699		0.00849			0.286		0.085
	0.00762		0.00722			0.244		0.162
	0.00716		0.0067			0.285		0.094
	0.0081		0.00622			0.18		0.17
	0.00863		0.00709			0.293		0.1
	0.00669		0.00764			0.451		0.088
	0.00707		0.00721			0.316		0.151
	0.00727		0.0078			0.079		0.173
	0.00679		0.00722			0.239		0.215
	0.00799		0.00778			0.204		0.109
	0.00711		0.00712			0.183		0.157
	0.00672		0.00732			0.171		0.237
	0.00733		0.00931			0.229		0.122
	0.00621		0.00982			0.21		0.316
	0.00626		0.01284			0.182		0.372
	0.00636		0.00768			0.176		0.29
	0.00644		0.00864			0.238		0.293
	0.00751		0.01099			0.253		0.36
	0.00776		0.01223			0.238		0.205
	0.00709		0.01286			0.246		0.335
	0.00763		0.00942			0.236		0.17
	0.00716		0.0066			0.394		0.24
	0.00625		0.00831			0.32		0.169
	0.00637		0.00812			0.421		0.301
	0.00877		0.00782			0.294		0.245
	0.00637		0.00807			0.442		0.285
	0.00663		0.00786			0.364		0.408
	0.00814		0.0087			0.339		0.104
	0.00797		0.00749			0.271		0.328
	0.00756		0.00917			0.284		0.395
	0.00716		0.00843			0.227		0.15
	0.00686		0.00938			0.335		0.28
	0.00638		0.00809			0.306		0.267
	0.00958		0.00758			0.265		0.212
	0.00859		0.00925			0.33		0.133
	0.00785		0.01091			0.289		0.112
	0.00696		0.00886			0.271		0.169
	0.00852		0.01047			0.298		0.356
	0.00751		0.01239			0.387		0.375
	0.00671		0.01195			0.276		0.258
	0.00754		0.01079			0.372		0.195
	0.0065		0.01143			0.281		0.385
	0.00721		0.01329			0.356		0.391
	0.00714		0.00837			0.229		0.377
	0.00636		0.0072			0.333		0.406
	0.00702		0.00878			0.405		0.471
	0.0062		0.00807			0.256		0.235
	0.00771		0.00664			0.205		0.283
	0.00718		0.0075			0.191		0.105
	0.00721		0.00841			0.182		0.184
	0.00747		0.00741			0.456		0.155
	0.00666		0.00708			0.428		0.147
	0.00846		0.0065			0.419		0.071
	0.00806		0.00773			0.408		0.139
	0.0089		0.00963			0.516		0.189
	0.0067		0.00688			0.527		0.224
	0.00635		0.00853			0.399		0.072
	0.00684		0.01015			0.297		0.157
	0.00745		0.0094			0.425		0.141
	0.00681		0.00856			0.278		0.218
	0.00879		0.00853			0.338		0.16
	0.00794		0.00979			0.37		0.223
	0.00788		0.00936			0.264		0.282
	0.00757		0.00624			0.4		0.284
	0.00755		0.00704			0.456		0.172
	0.0069		0.00836			0.375		0.154
	0.00724		0.00732			0.268		0.088
	0.00704		0.00789			0.309		0.32
	0.00655		0.0082			0.248		0.359
	0.00636		0.00875			0.207		0.39
	0.00658		0.00734			0.289		0.365
	0.00753		0.00771			0.279		0.547
	0.00649		0.00765			0.43		0.261
	0.00732		0.00677			0.394		0.285
	0.00712		0.0082			0.301		0.264
	0.00699		0.00658			0.504		0.271
	0.00683		0.00918			0.321		0.257
	0.00792		0.00892			0.304		0.186
	0.00752		0.00875			0.325		0.283
	0.00625		0.00647			0.288		0.278
	0.0071		0.00633			0.333		0.297
[truncated: 4,003 more rows]

## Sheet: Fig. 4e
Fig. 4e
	Model of IFIT locus - Three-way profile with E1-IFIT3
	Mock		SARS-CoV-2
	0		0
	0		0
	0		0
	0		0
	0		0
	0		0
	0		0
	0		0
	0		0
	0		0
	0		0
	0		0
	0		0
	0		0
	0		0
	0		0
	0		0
	0		0
	0		0
	0		0
	0		0
	0		0
	0		0
	0.039		0.018
	0.0895		0.048
	0.071		0.042
	0.0615		0.05
	0.1155		0.0745
	0.119		0.0885
	0.1415		0.083
	0.081		0.05
	0.0795		0.0445
	0.076		0.0285
	0.0575		0.0315
	0.06		0.032
	0.093		0.054
	0.179		0.1345
	0.2045		0.132
	0.0915		0.05
	0.06		0.0415
	0.0525		0.0285
	0.0565		0.0215
	0.05		0.0085
	0.044		0
	0.0255		0
	0.053		0.0025
	0.0195		0.007
	0		0
	0.005		0
	0.004		0
	0		0
	0		0
	0		0
	0		0
	0		0
	0		0
	0		0
	0		0
	0		0
	0		0
	0		0
	0		0
	0		0
	0		0
	0		0
	0		0
	0		0
	0		0
	0		0
	0		0
	0		0
	0		0
	0		0
	0		0
	0		0
	0		0
	0		0
	0		0
