# Supplementary material for: Multiscale modelling of chromatin 4D organization in SARS-CoV-2 infected cells
Source: Nat Commun. 2024 May 13;15:4014. doi: 10.1038/s41467-024-48370-6 (PMC11091192; doi:10.1038/s41467-024-48370-6)
Supplement: Supplementary file 11 — Source Data [file 41467_2024_48370_MOESM11_ESM.zip › Source_Data/Supp_Fig_10/Source_Data.xlsx]

## Sheet: Supp. Fig. 10a
Supp. Fig. 10a
	Model of DDX58 locus - Dynamics of Anisotropy (smoothed)
	Mock
	0.282	0.28	0.278	0.276	0.275	0.273	0.271	0.286	0.27	0.264	0.27	0.28	0.286	0.294	0.296	0.289	0.283	0.271	0.257	0.254	0.225	0.238	0.229	0.217	0.217	0.209	0.208	0.213	0.223	0.231	0.234	0.247	0.242	0.256	0.251	0.242	0.244	0.226	0.222	0.214	0.215	0.206	0.204	0.198	0.196	0.193	0.195	0.188	0.199
	0.326	0.323	0.32	0.318	0.315	0.313	0.31	0.314	0.304	0.302	0.293	0.293	0.301	0.289	0.275	0.272	0.277	0.284	0.28	0.283	0.28	0.289	0.284	0.274	0.266	0.247	0.237	0.242	0.24	0.239	0.241	0.249	0.251	0.269	0.257	0.249	0.255	0.245	0.241	0.244	0.24	0.23	0.24	0.241	0.234	0.226	0.2	0.196	0.193
	0.171	0.185	0.198	0.211	0.225	0.238	0.251	0.255	0.27	0.28	0.287	0.288	0.28	0.286	0.287	0.298	0.286	0.293	0.28	0.291	0.307	0.306	0.298	0.293	0.281	0.281	0.277	0.275	0.279	0.287	0.289	0.301	0.299	0.319	0.341	0.348	0.35	0.359	0.368	0.376	0.388	0.396	0.408	0.412	0.416	0.417	0.378	0.346	0.34
	0.385	0.372	0.359	0.346	0.333	0.32	0.307	0.305	0.304	0.295	0.282	0.272	0.265	0.268	0.259	0.242	0.243	0.245	0.253	0.252	0.255	0.246	0.231	0.213	0.218	0.216	0.209	0.207	0.214	0.219	0.228	0.245	0.26	0.268	0.29	0.319	0.352	0.374	0.397	0.411	0.414	0.41	0.395	0.389	0.387	0.379	0.365	0.35	0.33
	0.208	0.215	0.221	0.228	0.234	0.24	0.247	0.259	0.275	0.288	0.297	0.293	0.291	0.296	0.303	0.315	0.324	0.334	0.341	0.352	0.357	0.338	0.327	0.322	0.332	0.333	0.331	0.332	0.307	0.281	0.275	0.262	0.254	0.247	0.269	0.267	0.271	0.274	0.292	0.305	0.311	0.315	0.321	0.311	0.311	0.318	0.329	0.311	0.302
	0.316	0.315	0.314	0.313	0.312	0.311	0.31	0.302	0.3	0.302	0.291	0.308	0.315	0.319	0.318	0.303	0.297	0.291	0.279	0.268	0.271	0.266	0.269	0.276	0.26	0.252	0.235	0.228	0.233	0.23	0.222	0.216	0.217	0.223	0.224	0.218	0.207	0.21	0.223	0.24	0.24	0.246	0.252	0.257	0.263	0.281	0.264	0.251	0.243
	0.206	0.211	0.217	0.222	0.228	0.234	0.239	0.247	0.261	0.264	0.254	0.254	0.248	0.249	0.253	0.257	0.262	0.265	0.262	0.257	0.249	0.232	0.228	0.228	0.223	0.218	0.224	0.218	0.206	0.187	0.171	0.161	0.156	0.167	0.184	0.188	0.197	0.21	0.217	0.2	0.202	0.213	0.226	0.242	0.252	0.246	0.252	0.245	0.242
	0.07	0.085	0.1	0.115	0.13	0.145	0.16	0.164	0.171	0.169	0.169	0.171	0.176	0.19	0.193	0.191	0.183	0.184	0.165	0.167	0.177	0.18	0.196	0.212	0.23	0.234	0.232	0.23	0.235	0.235	0.24	0.246	0.251	0.254	0.247	0.247	0.243	0.239	0.249	0.258	0.264	0.271	0.29	0.31	0.329	0.341	0.348	0.356	0.355
	0.215	0.227	0.239	0.251	0.264	0.276	0.288	0.302	0.312	0.337	0.36	0.369	0.371	0.364	0.356	0.346	0.347	0.337	0.331	0.321	0.312	0.306	0.292	0.281	0.268	0.268	0.282	0.284	0.29	0.302	0.306	0.314	0.333	0.352	0.355	0.364	0.373	0.375	0.368	0.364	0.367	0.376	0.382	0.379	0.365	0.346	0.322	0.307	0.296
	0.498	0.474	0.451	0.427	0.403	0.379	0.355	0.339	0.311	0.298	0.283	0.27	0.269	0.265	0.257	0.249	0.255	0.248	0.26	0.273	0.277	0.29	0.301	0.313	0.319	0.321	0.332	0.338	0.351	0.347	0.349	0.336	0.317	0.31	0.299	0.287	0.287	0.271	0.264	0.255	0.245	0.235	0.227	0.223	0.221	0.228	0.216	0.213	0.205
	0.168	0.177	0.186	0.195	0.204	0.212	0.221	0.218	0.234	0.243	0.256	0.243	0.242	0.251	0.246	0.232	0.217	0.216	0.22	0.225	0.239	0.243	0.235	0.226	0.238	0.239	0.243	0.255	0.266	0.273	0.265	0.276	0.287	0.288	0.286	0.304	0.306	0.311	0.319	0.323	0.324	0.337	0.35	0.366	0.356	0.361	0.364	0.372	0.366
	0.477	0.468	0.46	0.452	0.444	0.436	0.427	0.42	0.404	0.39	0.397	0.39	0.38	0.371	0.35	0.329	0.314	0.293	0.279	0.254	0.238	0.223	0.203	0.179	0.167	0.168	0.169	0.173	0.175	0.187	0.198	0.207	0.222	0.228	0.25	0.262	0.276	0.28	0.282	0.271	0.272	0.28	0.279	0.287	0.296	0.296	0.294	0.276	0.288
	0.401	0.392	0.382	0.373	0.363	0.354	0.344	0.332	0.311	0.301	0.298	0.292	0.301	0.292	0.271	0.253	0.224	0.211	0.204	0.207	0.207	0.212	0.222	0.22	0.226	0.239	0.256	0.274	0.289	0.317	0.326	0.334	0.341	0.34	0.342	0.336	0.34	0.344	0.34	0.321	0.31	0.297	0.278	0.276	0.271	0.256	0.252	0.24	0.227
	0.383	0.367	0.351	0.335	0.319	0.303	0.287	0.285	0.268	0.263	0.252	0.249	0.244	0.234	0.233	0.244	0.249	0.256	0.26	0.264	0.253	0.249	0.256	0.253	0.249	0.255	0.252	0.25	0.24	0.233	0.235	0.234	0.228	0.234	0.236	0.233	0.24	0.249	0.257	0.272	0.275	0.297	0.304	0.297	0.297	0.302	0.292	0.287	0.294
	0.239	0.238	0.238	0.237	0.236	0.236	0.235	0.24	0.242	0.245	0.245	0.241	0.241	0.235	0.242	0.254	0.258	0.256	0.261	0.256	0.257	0.256	0.258	0.264	0.281	0.298	0.313	0.313	0.313	0.312	0.331	0.353	0.375	0.374	0.388	0.408	0.419	0.424	0.421	0.426	0.436	0.437	0.427	0.41	0.38	0.361	0.354	0.354	0.345
	0.34	0.338	0.336	0.333	0.331	0.329	0.326	0.331	0.317	0.309	0.29	0.281	0.288	0.295	0.292	0.279	0.282	0.27	0.262	0.249	0.238	0.243	0.244	0.253	0.247	0.231	0.218	0.206	0.213	0.201	0.202	0.201	0.192	0.184	0.182	0.18	0.167	0.169	0.177	0.185	0.196	0.212	0.218	0.22	0.228	0.234	0.236	0.233	0.243
	0.343	0.347	0.35	0.353	0.356	0.359	0.363	0.351	0.333	0.334	0.315	0.302	0.3	0.299	0.286	0.287	0.297	0.294	0.278	0.268	0.26	0.263	0.261	0.287	0.291	0.283	0.282	0.283	0.282	0.258	0.242	0.235	0.233	0.254	0.253	0.251	0.242	0.243	0.249	0.239	0.236	0.24	0.269	0.29	0.306	0.329	0.344	0.381	0.397
	0.305	0.296	0.286	0.277	0.268	0.258	0.249	0.242	0.243	0.239	0.235	0.224	0.215	0.225	0.235	0.241	0.241	0.239	0.248	0.242	0.252	0.254	0.263	0.268	0.267	0.274	0.279	0.277	0.271	0.277	0.283	0.287	0.289	0.276	0.27	0.258	0.246	0.246	0.246	0.243	0.244	0.255	0.252	0.235	0.23	0.23	0.226	0.223	0.216
	0.24	0.238	0.235	0.233	0.231	0.228	0.226	0.226	0.222	0.214	0.207	0.208	0.203	0.21	0.208	0.214	0.215	0.218	0.223	0.22	0.232	0.251	0.245	0.236	0.247	0.252	0.251	0.247	0.239	0.23	0.212	0.189	0.191	0.188	0.183	0.182	0.186	0.187	0.197	0.213	0.243	0.27	0.288	0.314	0.327	0.341	0.343	0.339	0.364
	0.347	0.338	0.328	0.319	0.31	0.301	0.291	0.282	0.282	0.278	0.277	0.269	0.281	0.28	0.284	0.283	0.276	0.269	0.283	0.282	0.292	0.291	0.29	0.294	0.314	0.3	0.303	0.294	0.292	0.286	0.292	0.277	0.27	0.267	0.259	0.256	0.253	0.237	0.247	0.249	0.261	0.263	0.266	0.266	0.268	0.278	0.275	0.271	0.269
	0.259	0.265	0.271	0.276	0.282	0.288	0.294	0.292	0.283	0.275	0.26	0.264	0.269	0.272	0.275	0.283	0.3	0.307	0.312	0.308	0.317	0.333	0.357	0.38	0.377	0.369	0.354	0.326	0.301	0.287	0.268	0.247	0.236	0.22	0.201	0.181	0.176	0.173	0.173	0.186	0.197	0.213	0.21	0.217	0.23	0.238	0.253	0.27	0.267
	0.253	0.267	0.28	0.294	0.307	0.321	0.335	0.326	0.325	0.328	0.331	0.323	0.317	0.315	0.313	0.301	0.281	0.266	0.252	0.257	0.267	0.271	0.269	0.262	0.265	0.268	0.263	0.267	0.268	0.267	0.272	0.273	0.279	0.281	0.295	0.305	0.312	0.317	0.324	0.321	0.323	0.322	0.328	0.322	0.321	0.309	0.288	0.272	0.268
	0.167	0.176	0.185	0.194	0.203	0.212	0.221	0.232	0.246	0.243	0.249	0.243	0.24	0.244	0.244	0.257	0.256	0.259	0.259	0.252	0.244	0.245	0.259	0.251	0.253	0.247	0.242	0.24	0.226	0.226	0.237	0.242	0.242	0.245	0.249	0.239	0.23	0.229	0.239	0.251	0.254	0.258	0.263	0.266	0.275	0.272	0.272	0.271	0.284
	0.242	0.255	0.268	0.282	0.295	0.308	0.322	0.323	0.324	0.332	0.337	0.339	0.335	0.327	0.327	0.326	0.335	0.324	0.321	0.318	0.317	0.311	0.312	0.314	0.293	0.289	0.289	0.28	0.266	0.263	0.26	0.258	0.264	0.259	0.252	0.241	0.239	0.242	0.238	0.238	0.241	0.248	0.249	0.237	0.227	0.221	0.218	0.233	0.24
	0.331	0.337	0.342	0.347	0.352	0.357	0.363	0.355	0.353	0.351	0.354	0.353	0.358	0.357	0.346	0.335	0.324	0.312	0.306	0.317	0.323	0.324	0.321	0.311	0.293	0.272	0.265	0.268	0.272	0.283	0.286	0.287	0.287	0.3	0.305	0.312	0.308	0.308	0.335	0.333	0.327	0.336	0.335	0.341	0.334	0.325	0.314	0.301	0.299
	0.295	0.3	0.304	0.309	0.314	0.318	0.323	0.329	0.345	0.341	0.342	0.339	0.321	0.314	0.306	0.307	0.302	0.276	0.257	0.259	0.251	0.238	0.235	0.239	0.237	0.241	0.237	0.237	0.238	0.245	0.258	0.276	0.272	0.286	0.29	0.29	0.281	0.27	0.26	0.253	0.263	0.261	0.258	0.248	0.229	0.23	0.216	0.21	0.198
	0.287	0.285	0.283	0.281	0.279	0.277	0.275	0.289	0.3	0.303	0.309	0.303	0.289	0.282	0.292	0.295	0.31	0.323	0.329	0.335	0.32	0.312	0.312	0.308	0.307	0.31	0.301	0.283	0.288	0.281	0.276	0.276	0.289	0.304	0.314	0.316	0.324	0.329	0.32	0.316	0.304	0.303	0.304	0.313	0.327	0.33	0.337	0.347	0.353
	0.252	0.257	0.262	0.268	0.273	0.278	0.283	0.294	0.289	0.283	0.281	0.281	0.3	0.319	0.321	0.305	0.311	0.297	0.281	0.269	0.271	0.273	0.273	0.273	0.276	0.268	0.254	0.264	0.272	0.272	0.295	0.32	0.338	0.352	0.346	0.354	0.36	0.353	0.357	0.358	0.349	0.35	0.345	0.332	0.327	0.313	0.3	0.302	0.291
	0.204	0.212	0.219	0.227	0.235	0.243	0.25	0.264	0.267	0.268	0.28	0.282	0.279	0.28	0.286	0.299	0.303	0.302	0.291	0.292	0.289	0.289	0.284	0.276	0.273	0.264	0.25	0.239	0.221	0.224	0.222	0.227	0.213	0.2	0.192	0.195	0.208	0.207	0.215	0.227	0.235	0.249	0.248	0.246	0.243	0.247	0.253	0.26	0.267
	0.311	0.294	0.276	0.259	0.241	0.224	0.206	0.194	0.203	0.208	0.206	0.218	0.216	0.226	0.24	0.265	0.269	0.284	0.292	0.308	0.321	0.324	0.321	0.319	0.316	0.317	0.325	0.328	0.32	0.346	0.344	0.34	0.34	0.338	0.316	0.317	0.323	0.322	0.324	0.319	0.296	0.277	0.246	0.237	0.226	0.216	0.203	0.204	0.187
	SARS-CoV-2
	0.327	0.314	0.301	0.288	0.275	0.262	0.249	0.236	0.217	0.208	0.218	0.204	0.207	0.207	0.217	0.221	0.232	0.237	0.245	0.246	0.253	0.264	0.26	0.243	0.252	0.246	0.246	0.24	0.242	0.247	0.241	0.224	0.219	0.214	0.21	0.207	0.205	0.187	0.181	0.171	0.166	0.153	0.132	0.13	0.14	0.15	0.168	0.181	0.197
	0.189	0.189	0.189	0.189	0.189	0.189	0.189	0.189	0.198	0.203	0.211	0.209	0.212	0.209	0.208	0.213	0.201	0.195	0.202	0.198	0.192	0.179	0.181	0.171	0.17	0.171	0.178	0.177	0.177	0.187	0.188	0.187	0.195	0.2	0.2	0.193	0.197	0.194	0.193	0.173	0.171	0.171	0.169	0.166	0.16	0.15	0.153	0.147	0.155
	0.302	0.289	0.276	0.262	0.249	0.235	0.222	0.21	0.203	0.199	0.192	0.184	0.18	0.183	0.199	0.207	0.213	0.221	0.227	0.233	0.235	0.246	0.242	0.247	0.26	0.274	0.273	0.263	0.271	0.277	0.281	0.285	0.278	0.28	0.263	0.262	0.263	0.247	0.23	0.228	0.226	0.222	0.219	0.218	0.224	0.225	0.231	0.237	0.242
	0.155	0.161	0.166	0.172	0.177	0.183	0.189	0.203	0.205	0.197	0.199	0.201	0.195	0.203	0.209	0.226	0.247	0.254	0.252	0.25	0.244	0.254	0.276	0.276	0.27	0.263	0.252	0.24	0.22	0.213	0.206	0.209	0.218	0.204	0.189	0.175	0.17	0.162	0.178	0.196	0.21	0.223	0.221	0.23	0.234	0.235	0.248	0.254	0.251
	0.097	0.107	0.117	0.127	0.137	0.147	0.158	0.165	0.166	0.188	0.19	0.199	0.209	0.225	0.234	0.231	0.229	0.227	0.223	0.212	0.222	0.237	0.228	0.24	0.256	0.272	0.271	0.266	0.266	0.265	0.282	0.288	0.292	0.277	0.262	0.266	0.244	0.22	0.193	0.195	0.199	0.203	0.214	0.208	0.208	0.202	0.202	0.21	0.207
	0.115	0.128	0.141	0.154	0.166	0.179	0.192	0.19	0.198	0.204	0.212	0.215	0.213	0.229	0.225	0.225	0.224	0.229	0.227	0.206	0.206	0.199	0.201	0.199	0.197	0.195	0.177	0.169	0.173	0.182	0.178	0.187	0.226	0.248	0.234	0.239	0.242	0.244	0.257	0.273	0.279	0.273	0.262	0.247	0.233	0.199	0.184	0.192	0.192
	0.365	0.351	0.336	0.321	0.307	0.292	0.277	0.281	0.262	0.263	0.257	0.249	0.244	0.238	0.237	0.248	0.261	0.269	0.273	0.277	0.275	0.268	0.261	0.272	0.289	0.291	0.293	0.29	0.273	0.258	0.253	0.245	0.243	0.239	0.237	0.238	0.219	0.201	0.184	0.176	0.172	0.17	0.169	0.159	0.165	0.159	0.15	0.146	0.151
	0.304	0.294	0.284	0.275	0.265	0.255	0.245	0.225	0.216	0.214	0.222	0.227	0.226	0.212	0.207	0.208	0.214	0.219	0.227	0.232	0.236	0.241	0.239	0.217	0.214	0.214	0.207	0.198	0.192	0.18	0.167	0.153	0.149	0.149	0.143	0.138	0.146	0.145	0.154	0.171	0.176	0.173	0.173	0.176	0.181	0.182	0.176	0.183	0.186
	0.167	0.163	0.159	0.155	0.151	0.147	0.143	0.128	0.137	0.143	0.148	0.176	0.187	0.2	0.206	0.214	0.218	0.208	0.207	0.205	0.214	0.198	0.192	0.185	0.162	0.154	0.146	0.136	0.141	0.142	0.148	0.167	0.175	0.171	0.177	0.183	0.189	0.201	0.196	0.199	0.21	0.209	0.202	0.198	0.178	0.172	0.168	0.165	0.164
	0.247	0.25	0.254	0.257	0.26	0.263	0.266	0.27	0.257	0.235	0.237	0.228	0.217	0.208	0.193	0.189	0.19	0.186	0.188	0.195	0.197	0.202	0.211	0.216	0.212	0.222	0.222	0.224	0.225	0.227	0.232	0.229	0.22	0.219	0.217	0.213	0.21	0.218	0.222	0.223	0.221	0.213	0.205	0.195	0.188	0.18	0.181	0.19	0.204
	0.137	0.152	0.166	0.18	0.195	0.209	0.223	0.229	0.241	0.245	0.255	0.275	0.28	0.282	0.285	0.279	0.248	0.221	0.214	0.201	0.183	0.161	0.161	0.152	0.132	0.128	0.128	0.131	0.146	0.163	0.179	0.2	0.219	0.241	0.272	0.281	0.296	0.307	0.31	0.305	0.305	0.304	0.311	0.298	0.279	0.265	0.252	0.225	0.214
	0.159	0.168	0.177	0.185	0.194	0.203	0.211	0.21	0.215	0.212	0.213	0.218	0.23	0.233	0.226	0.218	0.205	0.201	0.182	0.172	0.175	0.176	0.187	0.196	0.193	0.187	0.188	0.193	0.209	0.213	0.213	0.234	0.242	0.233	0.243	0.247	0.24	0.235	0.229	0.224	0.218	0.218	0.211	0.21	0.203	0.205	0.217	0.21	0.203
	0.115	0.123	0.13	0.137	0.145	0.152	0.16	0.164	0.167	0.184	0.196	0.201	0.208	0.229	0.229	0.23	0.218	0.225	0.224	0.225	0.222	0.22	0.219	0.211	0.208	0.199	0.194	0.198	0.199	0.204	0.208	0.223	0.221	0.226	0.222	0.215	0.22	0.218	0.226	0.226	0.235	0.256	0.264	0.271	0.282	0.283	0.278	0.275	0.275
	0.152	0.155	0.158	0.162	0.165	0.168	0.171	0.165	0.168	0.173	0.174	0.187	0.191	0.188	0.195	0.193	0.192	0.184	0.179	0.191	0.199	0.21	0.2	0.188	0.184	0.185	0.201	0.185	0.19	0.187	0.191	0.183	0.176	0.178	0.17	0.172	0.178	0.173	0.173	0.169	0.175	0.178	0.177	0.182	0.193	0.199	0.2	0.207	0.21
	0.195	0.197	0.199	0.201	0.203	0.205	0.207	0.197	0.2	0.188	0.182	0.196	0.204	0.204	0.221	0.241	0.252	0.252	0.253	0.258	0.27	0.261	0.27	0.278	0.267	0.266	0.278	0.296	0.308	0.323	0.327	0.332	0.348	0.359	0.368	0.369	0.361	0.364	0.373	0.363	0.337	0.308	0.278	0.262	0.253	0.238	0.226	0.216	0.217
	0.093	0.103	0.114	0.125	0.135	0.146	0.157	0.159	0.157	0.162	0.178	0.176	0.179	0.183	0.192	0.19	0.18	0.17	0.169	0.17	0.166	0.166	0.179	0.182	0.174	0.175	0.181	0.183	0.187	0.196	0.21	0.211	0.214	0.221	0.226	0.209	0.198	0.209	0.216	0.211	0.215	0.214	0.222	0.228	0.215	0.211	0.202	0.208	0.213
	0.316	0.315	0.313	0.312	0.311	0.31	0.308	0.303	0.29	0.27	0.25	0.229	0.222	0.223	0.224	0.221	0.211	0.2	0.191	0.173	0.17	0.181	0.179	0.183	0.194	0.178	0.171	0.159	0.153	0.14	0.136	0.136	0.131	0.13	0.115	0.119	0.115	0.108	0.119	0.12	0.116	0.116	0.142	0.142	0.144	0.153	0.15	0.166	0.171
	0.109	0.125	0.14	0.156	0.172	0.188	0.203	0.201	0.21	0.226	0.234	0.236	0.219	0.214	0.207	0.196	0.202	0.192	0.177	0.172	0.176	0.188	0.187	0.21	0.236	0.24	0.254	0.272	0.27	0.266	0.264	0.255	0.251	0.245	0.235	0.236	0.215	0.194	0.187	0.168	0.152	0.154	0.151	0.157	0.163	0.17	0.173	0.162	0.157
	0.198	0.199	0.199	0.2	0.2	0.201	0.201	0.206	0.222	0.238	0.241	0.244	0.245	0.239	0.235	0.222	0.214	0.211	0.217	0.216	0.207	0.196	0.183	0.196	0.215	0.215	0.21	0.212	0.22	0.221	0.218	0.21	0.213	0.217	0.203	0.209	0.191	0.175	0.188	0.202	0.205	0.202	0.205	0.208	0.218	0.219	0.223	0.228	0.232
	0.207	0.208	0.21	0.211	0.213	0.215	0.216	0.224	0.229	0.224	0.208	0.207	0.207	0.213	0.214	0.208	0.208	0.213	0.196	0.194	0.183	0.179	0.178	0.174	0.167	0.157	0.15	0.128	0.137	0.147	0.159	0.181	0.192	0.196	0.198	0.215	0.241	0.262	0.29	0.303	0.333	0.325	0.317	0.301	0.296	0.293	0.283	0.281	0.268
	0.228	0.226	0.224	0.222	0.221	0.219	0.217	0.211	0.206	0.197	0.196	0.201	0.207	0.213	0.203	0.192	0.186	0.192	0.194	0.199	0.215	0.228	0.235	0.247	0.243	0.241	0.252	0.253	0.269	0.276	0.271	0.26	0.266	0.263	0.26	0.254	0.24	0.245	0.25	0.239	0.231	0.215	0.203	0.199	0.207	0.191	0.178	0.167	0.171
	0.424	0.409	0.394	0.379	0.364	0.349	0.334	0.333	0.315	0.292	0.263	0.242	0.232	0.229	0.231	0.222	0.219	0.22	0.223	0.222	0.221	0.225	0.233	0.242	0.245	0.238	0.238	0.243	0.252	0.251	0.239	0.25	0.248	0.262	0.277	0.269	0.261	0.261	0.269	0.278	0.269	0.263	0.257	0.257	0.245	0.242	0.247	0.238	0.252
	0.14	0.142	0.143	0.145	0.146	0.148	0.149	0.146	0.135	0.142	0.163	0.175	0.181	0.192	0.212	0.247	0.248	0.249	0.266	0.271	0.271	0.277	0.269	0.245	0.239	0.223	0.211	0.195	0.173	0.172	0.164	0.139	0.136	0.143	0.153	0.159	0.156	0.167	0.18	0.191	0.198	0.201	0.196	0.199	0.193	0.186	0.181	0.173	0.161
	0.177	0.174	0.171	0.168	0.165	0.162	0.159	0.159	0.156	0.145	0.134	0.142	0.14	0.141	0.16	0.177	0.186	0.199	0.198	0.195	0.194	0.207	0.208	0.221	0.216	0.225	0.228	0.218	0.211	0.206	0.214	0.21	0.223	0.238	0.238	0.242	0.233	0.232	0.221	0.225	0.226	0.23	0.233	0.222	0.218	0.209	0.205	0.204	0.203
	0.134	0.135	0.137	0.138	0.14	0.141	0.143	0.137	0.146	0.142	0.147	0.147	0.137	0.138	0.142	0.143	0.143	0.142	0.155	0.156	0.161	0.161	0.168	0.165	0.171	0.175	0.176	0.18	0.174	0.171	0.162	0.152	0.142	0.132	0.123	0.11	0.111	0.104	0.099	0.101	0.1	0.109	0.122	0.131	0.131	0.129	0.128	0.132	0.146
	0.278	0.27	0.262	0.253	0.245	0.237	0.229	0.227	0.213	0.2	0.185	0.186	0.191	0.183	0.191	0.196	0.199	0.193	0.21	0.212	0.215	0.24	0.264	0.284	0.292	0.285	0.281	0.279	0.265	0.261	0.253	0.241	0.255	0.256	0.238	0.227	0.218	0.201	0.19	0.185	0.188	0.198	0.198	0.206	0.212	0.191	0.187	0.189	0.181
	0.177	0.174	0.172	0.17	0.168	0.166	0.164	0.156	0.167	0.171	0.19	0.199	0.196	0.199	0.201	0.204	0.208	0.219	0.22	0.236	0.235	0.222	0.215	0.212	0.215	0.218	0.215	0.215	0.206	0.208	0.201	0.205	0.183	0.187	0.196	0.204	0.206	0.213	0.211	0.207	0.201	0.207	0.204	0.199	0.197	0.212	0.199	0.197	0.207
	0.125	0.129	0.133	0.137	0.141	0.145	0.15	0.146	0.144	0.145	0.144	0.152	0.154	0.151	0.155	0.155	0.162	0.168	0.175	0.177	0.19	0.201	0.206	0.22	0.234	0.243	0.249	0.256	0.257	0.252	0.242	0.231	0.233	0.229	0.217	0.213	0.21	0.202	0.198	0.191	0.183	0.178	0.17	0.166	0.176	0.175	0.168	0.178	0.184
	0.225	0.231	0.237	0.243	0.249	0.256	0.262	0.271	0.271	0.266	0.263	0.258	0.265	0.272	0.273	0.291	0.268	0.271	0.279	0.276	0.275	0.268	0.262	0.258	0.255	0.236	0.222	0.208	0.194	0.2	0.189	0.183	0.196	0.2	0.203	0.208	0.234	0.247	0.27	0.287	0.309	0.318	0.322	0.326	0.311	0.298	0.286	0.287	0.282
	0.317	0.301	0.286	0.271	0.255	0.24	0.225	0.218	0.212	0.215	0.219	0.202	0.207	0.217	0.213	0.208	0.218	0.232	0.246	0.267	0.269	0.261	0.254	0.26	0.262	0.261	0.243	0.236	0.233	0.226	0.227	0.209	0.202	0.196	0.198	0.196	0.189	0.189	0.19	0.205	0.203	0.22	0.232	0.236	0.248	0.259	0.265	0.267	0.275
	Model of DDX58 locus - Dynamics of Asphericity (smoothed)
	Mock
	10.456	10.426	10.396	10.366	10.336	10.306	10.275	11.051	10.318	9.992	10.511	11.292	11.95	12.312	12.317	12.238	11.793	11.235	10.642	10.431	9.073	9.732	9.424	8.736	8.453	7.706	7.516	7.739	8.285	8.854	9	9.463	9.325	9.859	9.319	8.879	9.053	8.334	8.164	7.953	7.803	7.248	7.089	6.855	6.787	6.528	6.664	6.65	7.153
	15.433	15.07	14.706	14.342	13.979	13.615	13.252	13.299	12.498	12.079	11.563	11.659	12.089	11.097	10.407	10.216	10.266	10.985	11.042	11.52	11.374	11.844	11.553	11.17	10.685	9.752	9.609	9.936	9.955	10.18	10.184	10.516	10.261	11.422	10.935	10.73	11.012	10.478	10.461	10.511	10.262	9.739	10.321	10.427	9.842	9.392	8.027	7.814	7.539
	5.781	6.571	7.361	8.152	8.942	9.733	10.523	10.457	11.199	11.733	12.297	12.339	11.971	12.235	12.279	12.764	11.76	12.025	11.136	11.672	12.588	12.385	11.892	11.599	11.07	11.232	11.063	11.013	11.235	11.512	11.575	12.324	12.338	14.03	15.831	16.192	16.316	16.647	16.955	17.388	17.98	18.622	19.504	19.693	19.8	19.758	17.186	14.982	14.645
	17.73	16.965	16.201	15.437	14.672	13.908	13.144	12.968	12.841	12.171	11.268	10.793	10.368	10.546	9.985	9.021	9.021	9.288	9.364	9.372	9.517	9.154	8.653	7.912	8.277	7.986	7.543	7.427	7.673	8.012	8.437	9.448	10.362	10.774	11.883	13.355	15.025	16.4	18.059	19.164	19.494	19.431	18.649	18.298	18.227	17.888	17.255	16.426	15.265
	7.275	7.652	8.028	8.404	8.78	9.156	9.532	9.998	11.165	12.245	12.729	12.736	12.349	12.595	12.927	13.746	14.026	14.457	14.906	15.583	16.108	14.676	13.613	13.072	13.286	13.547	13.377	13.537	12.106	10.905	10.739	10.134	9.371	8.717	10.318	10.387	11.112	11.7	12.998	14.113	14.237	14.396	14.601	14.046	14.031	14.522	15.151	13.808	13.466
	15.338	15.005	14.673	14.34	14.007	13.674	13.342	12.301	12.049	11.794	11	11.974	12.283	12.587	12.157	11.607	11.486	11.513	10.552	9.976	10.319	10.255	10.65	11.402	10.512	10.006	9.233	9.339	9.588	9.417	8.883	8.794	8.87	9.207	9	8.545	7.611	7.555	8.444	9.224	9.223	9.461	9.745	9.947	10.235	11.132	10.277	9.856	9.642
	8.021	8.232	8.442	8.652	8.862	9.073	9.283	9.643	10.325	10.506	9.895	9.557	9.12	9.221	9.415	9.438	9.564	9.641	9.559	9.27	8.929	7.966	7.575	7.634	7.578	7.485	7.726	7.588	7.37	6.582	6.05	5.643	5.462	6.245	7.263	7.284	7.61	8.272	8.569	7.89	7.705	8.01	8.301	8.641	8.873	8.585	8.579	8.014	8.232
	1.809	2.555	3.302	4.048	4.795	5.541	6.288	6.455	6.652	6.596	6.703	6.849	7.022	7.587	7.784	7.554	6.842	6.798	5.734	5.717	5.989	5.924	6.644	7.443	8.052	8.17	7.854	7.878	7.961	8.015	8.193	8.278	8.651	8.832	8.586	8.739	8.343	8.043	8.684	9.491	9.965	10.609	11.705	12.788	14	14.644	15.239	15.793	15.712
	6.98	7.784	8.587	9.391	10.195	10.998	11.802	12.706	13.391	14.785	16.009	16.413	16.225	16.037	15.846	15.339	15.432	14.803	14.308	13.808	13.178	12.805	11.909	11.259	10.261	10.493	11.094	11.259	11.503	12.089	12.305	13.077	14.306	15.883	16.217	16.804	17.3	17.639	17.418	17.317	17.492	17.801	18.192	17.996	16.849	15.508	13.615	12.721	12.233
	23.369	22.044	20.718	19.393	18.068	16.743	15.417	14.545	12.908	12.135	11.279	10.672	10.54	10.404	10.046	9.624	9.876	9.451	10.205	10.834	11.151	12.009	12.705	13.619	13.974	14.068	14.533	14.733	15.395	15.094	15.75	15.265	14.506	14.206	13.565	13.069	12.902	12.161	11.834	11.488	10.836	10.158	9.778	8.932	8.596	8.518	7.945	7.806	7.306
	6.39	6.738	7.085	7.433	7.781	8.129	8.477	8.335	9.058	9.614	10.18	9.576	9.365	9.714	9.789	9.289	8.534	8.368	8.537	8.876	9.3	9.34	8.808	8.302	8.776	9.074	9.353	9.92	10.412	10.802	10.539	11.323	11.87	11.938	11.904	12.787	13.006	13.343	13.6	13.807	13.794	14.486	15.265	15.989	15.31	15.546	15.939	16.352	16.289
	24.569	23.81	23.051	22.292	21.534	20.775	20.016	19.652	18.426	17.255	17.779	17.47	17.002	16.611	15.703	14.518	13.702	12.64	11.844	10.526	9.582	8.716	7.748	6.276	5.588	5.426	5.305	5.405	5.608	6.218	6.79	7.25	8.113	8.517	10.089	10.676	11.415	11.589	11.74	11.487	11.499	11.892	11.792	12.245	12.806	12.682	12.612	11.27	11.903
	17.47	17.091	16.712	16.333	15.953	15.574	15.195	14.246	13.119	12.57	12.343	11.959	12.4	11.779	10.651	9.95	8.434	7.509	7.02	6.936	6.645	6.6	7.125	7.039	7.265	7.84	8.876	9.732	10.535	11.816	12.476	12.757	13.255	13.553	13.895	13.655	13.775	14.222	14.171	13.173	12.556	11.795	10.757	10.62	10.602	10.096	9.732	9.158	8.61
	16.083	15.385	14.688	13.991	13.293	12.596	11.899	11.876	10.811	10.657	10.392	10.332	10.01	9.333	8.999	9.326	9.519	9.75	9.699	9.798	9.102	8.893	9.197	8.82	8.329	8.592	8.434	8.41	7.998	7.9	8.274	8.444	7.915	8.142	8.413	8.28	8.83	9.506	10.101	10.928	11.153	12.174	12.322	11.814	12.034	12.455	12.163	11.878	12.249
	9.023	9.087	9.151	9.216	9.28	9.344	9.408	9.582	9.609	9.751	9.826	9.871	9.774	9.487	9.958	10.592	10.825	10.647	10.995	10.461	10.42	10.387	10.416	10.982	11.628	12.544	13.4	13.315	13.367	13.314	14.236	15.428	16.602	16.607	17.432	18.556	18.786	19.089	18.917	19.587	20.662	20.793	20.399	19.44	18.08	16.764	16.41	16.648	16.298
	15.262	15.028	14.794	14.561	14.327	14.093	13.859	14.305	13.276	12.745	11.628	11.181	11.819	11.879	11.45	10.888	11.158	10.557	10.194	9.495	8.747	9.037	9.44	10.382	9.997	9.075	8.618	8.231	8.467	7.837	7.75	7.827	7.482	7.267	7.245	7.045	6.157	6.129	6.373	6.425	7.024	7.666	8.063	8.283	8.242	8.458	8.279	8.123	8.648
	13.879	14.2	14.52	14.84	15.16	15.48	15.8	15.162	14.234	14.438	13.592	12.778	12.712	12.567	11.624	11.499	12.132	12.022	10.989	10.238	10.13	10.228	10.039	11.165	11.45	10.97	11.06	11.212	11.377	10.155	9.288	8.75	8.884	9.79	9.733	9.857	9.666	9.659	10.039	9.326	9.124	9.577	11.527	13.261	15.291	17.685	19.374	22.317	23.432
	11.889	11.458	11.026	10.595	10.163	9.732	9.301	9.181	9.205	8.677	8.528	7.855	7.488	7.977	8.577	9.092	8.816	8.635	8.753	8.495	8.997	9.11	9.793	10.087	10.005	10.445	10.982	10.881	10.553	11.126	11.603	12.071	12.262	11.625	11.216	10.644	9.856	9.845	9.453	9.182	9.249	9.8	9.383	8.557	8.269	8.237	8.032	7.955	7.783
	8.641	8.507	8.372	8.238	8.103	7.969	7.834	7.828	7.521	7.105	6.786	6.601	6.408	7.014	7.279	7.62	7.965	8.336	8.487	8.53	9.075	10.251	10.066	9.682	10.284	10.614	10.411	10.014	9.679	9.19	8.551	7.553	7.508	7.439	6.902	6.914	7.087	7.28	7.698	8.63	10.031	11.244	12.116	13.404	13.741	14.531	14.721	14.829	15.951
	13.569	13.23	12.891	12.553	12.214	11.875	11.537	11.293	11.16	10.977	10.978	10.442	10.945	10.869	11.032	11.02	10.589	10.158	10.8	10.724	11.314	11.534	11.561	11.929	13.067	12.467	12.735	12.469	12.301	12.155	12.243	11.529	11.24	11.099	10.361	10.168	9.883	9.07	9.375	9.286	9.858	9.996	10.026	10.291	10.389	10.974	10.803	10.833	10.758
	9.185	9.581	9.976	10.371	10.767	11.162	11.557	11.429	11.158	10.752	10.122	10.309	10.806	10.999	11.15	11.557	12.594	13.249	13.507	13.129	13.605	14.622	16.046	17.509	17.305	16.707	15.944	14.567	13.228	12.348	11.303	10.369	9.982	9.223	8.346	7.187	6.538	6.44	6.566	7.258	7.681	8.391	8.479	8.594	9.265	9.598	10.19	10.831	10.696
	8.164	9.222	10.28	11.338	12.396	13.454	14.512	14.11	14.072	14.222	13.987	13.521	13.113	13.092	13.174	12.234	10.604	9.157	8.243	8.24	8.675	8.814	8.727	8.714	8.803	8.966	8.551	8.497	8.96	9.199	9.689	9.78	10.167	10.206	11.023	11.628	11.945	12.111	12.434	12.101	12.427	12.383	12.662	12.401	12.265	11.718	11.023	10.247	10.067
	5.342	5.839	6.336	6.833	7.33	7.827	8.324	8.835	9.446	9.424	10.36	10.601	10.593	10.668	10.679	11.27	11.261	11.479	11.301	11	10.561	10.542	11.032	10.374	10.355	9.896	9.73	9.661	9.246	9.445	10.173	10.474	10.569	10.683	11.004	10.624	10.328	10.053	10.468	10.949	10.976	10.634	10.593	10.35	11.014	10.871	11.131	10.906	11.393
	9.387	10.128	10.869	11.611	12.352	13.093	13.834	13.939	13.792	14.115	14.444	14.471	14.483	14.036	14.043	13.99	14.221	13.395	13.315	13.274	13.355	13.046	13.024	13.121	12.297	11.928	11.898	11.173	10.399	10.067	9.793	9.528	9.677	9.3	9.151	8.521	8.31	8.196	7.904	7.792	8.06	8.37	8.47	8.068	7.682	7.517	7.186	8.048	8.507
	12.937	13.382	13.828	14.274	14.719	15.165	15.61	15.276	15.121	15.033	15.303	15.384	15.679	15.725	15.184	14.708	14.288	13.171	12.677	13.321	13.456	13.437	13.17	12.348	11.281	10.333	9.95	9.857	10.013	10.535	10.767	11.072	11.319	12.933	13.937	14.869	15.161	15.286	16.833	16.822	16.721	17.328	17.427	17.837	17.318	16.528	15.37	14.237	13.69
	11.182	11.612	12.042	12.472	12.902	13.332	13.762	14.351	15.252	14.959	14.944	14.76	13.459	12.889	12.443	12.452	11.999	10.511	9.565	9.644	9.103	8.468	8.246	8.419	8.409	8.543	8.47	8.583	8.679	9.347	9.914	10.811	10.464	11.372	11.56	11.71	11.428	10.942	10.667	10.37	10.647	10.537	10.413	9.969	9.12	9.191	8.38	8.159	7.623
	10.996	10.925	10.853	10.782	10.711	10.64	10.569	11.055	11.74	12.086	12.277	12.094	11.161	10.728	11.385	11.39	12.334	13.27	13.456	13.752	13.192	12.714	12.789	12.624	12.523	12.747	12.424	11.329	11.742	11.161	10.437	10.648	11.467	12.294	12.931	12.992	13.398	13.7	13.329	13.005	12.6	12.455	12.47	13.064	13.895	13.898	14.42	14.958	15.184
	12.888	12.76	12.632	12.505	12.377	12.249	12.121	12.679	12.617	12.545	12.245	11.869	12.81	13.918	14.195	13.375	14.179	13.465	12.697	12.373	12.318	12.002	11.493	11.384	11.796	11.262	10.424	10.768	11.041	10.91	12.158	13.259	13.963	14.585	14.025	14.367	14.796	14.315	14.379	14.284	13.778	13.698	13.421	12.482	12.151	11.536	10.947	11.152	10.785
	5.344	5.854	6.364	6.874	7.384	7.894	8.404	9.127	9.346	9.254	9.866	10.018	9.912	9.846	10.492	11.16	11.348	11.18	10.394	10.3	10.086	9.959	9.774	9.419	9.51	9.206	8.963	8.356	7.727	7.963	7.963	8.323	7.686	7.095	6.868	7.025	7.654	7.333	7.573	7.864	8.022	8.304	7.91	7.768	7.645	7.893	8.188	8.244	8.594
	11.268	10.564	9.86	9.155	8.451	7.747	7.043	6.432	7.058	7.405	7.499	8.171	8.11	8.615	9.627	10.842	11.219	12.094	12.473	13.073	13.741	13.79	13.625	13.16	13.049	13.362	13.754	13.889	13.458	14.982	14.727	14.602	14.735	14.726	13.626	13.393	13.977	13.894	13.714	13.458	12.412	11.554	9.772	9.316	8.859	8.463	7.817	7.839	7.352
	SARS-CoV-2
	18.205	17.113	16.021	14.929	13.837	12.745	11.652	10.647	9.369	8.719	9.148	8.121	8.305	8.099	8.475	8.491	9.338	9.533	10.093	10.028	10.435	10.859	10.446	9.637	9.76	9.064	9.061	8.816	9.089	9.29	8.997	8.241	8.118	7.954	7.841	7.793	7.715	7.302	7.301	7.023	6.846	6.226	5.192	4.85	5.356	5.756	6.906	7.656	9.034
	6.482	6.561	6.64	6.719	6.798	6.877	6.956	7.056	7.677	7.96	8.378	8.075	8.295	8.232	7.996	8.055	7.493	7.302	7.511	7.369	7.152	6.511	6.464	6.016	6.169	6.188	6.62	6.865	7.131	7.703	7.682	7.658	7.902	8.087	8.067	7.811	7.85	7.823	7.754	6.664	6.211	6.062	5.62	5.493	5.312	4.855	4.828	4.552	4.616
	12.454	11.75	11.047	10.344	9.641	8.937	8.234	7.574	7.151	6.959	6.633	6.125	6.16	6.475	7.337	7.861	8.469	8.797	9.031	9.248	9.335	9.889	9.684	10.019	10.784	11.492	11.306	10.566	10.875	10.864	11.143	11.311	10.85	10.793	9.868	9.764	9.765	9.119	8.203	8.005	7.837	7.685	7.688	7.757	8.192	8.446	8.727	9.006	9.298
	6.383	6.615	6.848	7.08	7.312	7.544	7.776	8.572	8.852	8.578	8.671	8.731	8.073	8.492	8.654	9.34	10.714	11.173	11.009	10.844	10.61	10.944	12.03	11.977	11.604	11.345	10.824	10.24	9.293	8.892	8.528	8.512	9.019	8.232	7.621	6.701	6.381	6.184	6.974	7.784	8.371	8.855	8.652	9.226	9.417	9.465	9.939	10.196	10.241
	2.884	3.396	3.909	4.421	4.933	5.446	5.958	6.412	6.449	7.476	7.514	7.863	8.419	9.039	9.347	9.056	8.858	8.642	8.383	7.717	8.08	8.615	8.259	9.181	10.156	11.171	11.29	11.213	11.351	11.503	12.278	12.57	12.727	12.089	11.505	11.656	10.419	9.083	7.368	7.378	7.362	7.467	7.935	7.611	7.439	7.27	7.174	7.415	7.082
	3.768	4.327	4.886	5.445	6.004	6.563	7.122	7.162	7.739	7.904	8.267	8.263	8.187	8.939	8.918	8.975	8.939	9.538	9.359	8.492	8.392	7.937	8.174	8.198	8.088	8.002	7.227	6.744	6.905	7.516	7.053	8.668	11.934	13.29	12.634	12.623	12.505	12.844	13.606	14.234	14.562	14.336	13.599	12.814	10.991	7.855	6.527	6.76	6.871
	17.426	16.348	15.271	14.193	13.116	12.039	10.961	11.327	10.306	10.412	9.893	9.659	9.253	9.026	9.095	9.685	10.668	11.366	11.839	11.951	11.656	10.947	10.56	11.899	13.546	13.801	13.777	13.757	12.913	12.089	11.678	11.26	11.135	10.881	10.825	10.76	9.224	7.445	6.494	6.367	6.219	6.258	6.159	5.624	5.682	5.333	5.045	4.867	5.309
	13.005	12.485	11.965	11.444	10.924	10.404	9.884	8.552	8.272	8.413	8.905	9.267	9.299	8.743	8.401	8.495	8.674	8.745	8.978	9.365	9.402	9.614	9.624	8.51	8.28	8.196	7.899	7.711	7.424	6.931	6.351	5.851	5.516	5.572	5.231	4.922	5.097	5.158	5.361	6.253	6.38	6.224	6.189	6.041	6.243	6.36	6.103	6.219	6.411
	6.302	6.073	5.845	5.616	5.388	5.159	4.931	4.227	4.656	4.957	5.22	6.387	6.845	7.422	7.613	7.783	7.999	7.428	7.457	7.556	8.028	7.309	6.974	6.687	5.57	5.356	5.058	4.778	5.181	5.291	5.688	6.556	6.735	6.435	6.727	7.325	7.748	8.151	7.908	8.06	8.587	8.607	8.327	8.059	7.073	6.943	6.865	6.658	6.406
	10.801	10.84	10.879	10.918	10.958	10.997	11.036	11.176	10.524	9.323	9.479	9.27	8.829	8.441	7.595	7.342	6.927	6.507	6.669	7.088	7.141	7.387	7.784	7.661	7.336	7.663	7.502	7.579	7.823	8.331	8.704	8.554	8.024	7.995	7.836	7.579	7.863	8.207	8.359	8.533	8.362	7.779	7.188	6.76	6.44	6.001	6.088	6.589	7.426
	2.94	3.954	4.968	5.982	6.997	8.011	9.025	9.625	10.25	10.305	10.738	11.597	11.701	12.063	11.989	11.805	10.038	8.557	7.949	7.235	6.223	5.226	5.503	5.132	4.19	3.937	4.064	4.275	4.843	5.519	6.27	7.443	8.429	9.859	11.492	12.08	12.869	13.115	13.336	13.087	13.174	13.114	13.578	12.885	11.956	11.063	10.115	8.677	7.96
	7.231	7.433	7.636	7.838	8.04	8.243	8.445	8	8.188	7.948	7.876	7.901	8.423	8.49	8.215	7.893	7.261	7.208	6.494	6.142	6.546	6.36	7.024	7.682	7.765	7.272	7.253	7.486	8.231	8.5	8.618	9.414	9.737	9.48	10.419	10.629	10.282	9.927	9.931	9.754	9.557	9.519	9.083	8.862	8.28	8.231	8.658	8.003	7.4
	2.978	3.427	3.876	4.325	4.774	5.223	5.672	5.793	6.02	6.756	7.323	7.666	8.071	8.987	8.926	8.984	8.198	8.505	8.414	8.491	8.439	8.116	8.041	7.696	7.542	7.099	6.681	6.995	6.86	7.026	7.125	7.823	7.537	7.709	7.609	7.175	7.118	6.886	7.31	7.3	7.89	9.621	10.191	10.612	11.536	11.813	11.776	11.741	11.713
	6.787	6.877	6.966	7.056	7.146	7.236	7.326	6.951	7.048	7.222	6.915	7.379	7.453	7.257	7.517	7.485	7.304	6.915	6.73	7.256	7.613	8.095	7.616	7.354	6.919	6.857	7.587	6.95	6.873	6.783	6.976	6.54	6.262	6.326	5.903	5.815	5.975	5.865	6.019	5.513	5.604	6.007	5.939	6.178	6.737	6.99	6.985	7.326	7.461
	7.732	7.823	7.913	8.004	8.094	8.185	8.275	7.768	7.915	7.452	7.315	7.983	8.368	8.262	8.989	9.932	10.414	10.537	10.832	11.161	11.878	11.591	12.18	12.593	11.948	12.266	13.494	15.47	16.669	18.043	18.845	19.678	21.029	21.857	22.046	22.063	21.692	21.881	22.22	21.294	18.938	16.902	14.698	13.187	12.026	10.663	9.539	9.305	9.187
	3.34	3.827	4.313	4.799	5.286	5.772	6.258	6.174	6.17	6.472	7.18	7.069	7.351	7.455	7.777	7.6	6.89	6.481	6.222	6.146	5.963	5.861	6.491	6.584	6.191	6.162	6.356	6.255	6.221	6.574	6.933	6.757	6.833	7.23	7.454	6.623	6.197	6.823	7.64	7.522	8.076	8.47	9.55	10.466	10.213	10.253	9.892	9.786	10.016
	13.587	13.63	13.673	13.715	13.758	13.8	13.843	13.472	12.808	11.783	10.849	9.448	9.13	9.023	8.961	8.732	8.132	7.446	6.813	5.995	6.045	6.835	6.767	6.917	7.309	6.608	6.509	6.077	5.959	5.436	5.154	5.184	4.96	4.83	4.054	4.269	4.099	3.824	4.226	4.278	4.073	4.075	5.353	5.49	5.421	5.795	5.667	6.274	6.271
	4.885	5.344	5.804	6.264	6.724	7.184	7.644	7.446	7.776	8.417	8.829	9.006	8.051	7.969	7.654	7.376	7.512	7.071	6.374	6.264	6.414	7.177	7.281	8.614	10.401	10.643	11.465	12.497	12.405	12.156	12.061	11.822	11.808	11.584	10.701	10.273	8.805	7.148	6.872	5.852	4.757	4.849	4.788	5.103	5.481	5.844	6.116	5.974	6.087
	8.505	8.464	8.423	8.381	8.34	8.299	8.258	8.602	9.511	10.246	10.034	10.093	10.231	9.716	9.223	8.305	7.891	7.829	8.036	8.158	7.777	7.22	6.561	7.185	8.09	8.078	7.99	8.143	8.407	8.492	8.261	8.046	8.183	8.365	7.551	7.886	7.016	6.102	6.66	7.17	7.411	7.206	7.304	7.419	7.728	7.551	7.693	8.023	8.183
	7.69	7.796	7.901	8.007	8.112	8.218	8.324	8.614	8.971	8.843	8.033	8.04	7.979	8.402	8.276	7.999	7.926	8.096	7.464	7.423	7.036	6.915	6.796	6.691	6.346	5.968	5.55	4.676	5.119	5.625	6.432	7.41	7.951	8.033	8.113	9.01	10.316	11.258	12.607	13.234	14.845	14.473	14.042	12.899	12.476	12.369	11.918	11.82	11.054
	8.855	8.79	8.725	8.66	8.595	8.531	8.466	8.238	7.993	7.61	7.356	7.473	7.737	8.216	7.755	7.271	6.817	6.979	7.068	7.216	7.879	8.648	8.914	9.638	9.565	9.513	10.425	10.643	12.159	12.964	13.009	12.663	12.911	12.872	12.729	12.463	11.653	11.745	11.892	11.055	10.523	9.039	7.982	7.523	7.907	7.253	6.499	5.693	5.614
	27.084	25.508	23.931	22.355	20.779	19.203	17.627	17.364	15.907	14.249	11.713	10.133	9.28	8.98	9.085	8.59	8.527	8.902	8.926	8.913	8.857	9.246	9.517	9.739	9.512	9.012	9.248	9.477	10.087	10.045	9.27	10.206	10.118	11.234	12.348	12.078	11.789	12.056	12.31	12.695	12.263	11.765	11.458	11.43	10.344	10.174	10.121	9.34	10.019
	5.293	5.354	5.414	5.475	5.535	5.596	5.657	5.395	4.904	5.335	6.313	6.689	6.909	7.418	8.436	10.447	10.48	10.525	11.335	11.566	11.662	11.775	11.378	10.099	9.93	9.248	8.664	7.803	6.129	5.816	5.434	4.134	4.145	4.173	4.872	5.13	5.137	5.638	6.065	6.443	6.569	6.998	7.051	7.297	7.148	6.766	6.639	6.213	5.758
	6.789	6.672	6.555	6.439	6.322	6.206	6.089	6.137	6.055	5.584	4.919	5.14	4.847	4.691	5.685	6.4	6.768	7.195	7.109	7.036	7.079	7.376	7.232	7.758	7.753	8.144	8.421	7.831	7.513	7.219	7.758	7.733	8.389	8.864	8.77	9.021	8.8	8.766	8.486	8.891	8.889	8.969	9.215	8.406	8.171	7.629	7.365	7.614	7.644
	4.497	4.545	4.592	4.639	4.686	4.734	4.781	4.433	4.643	4.333	4.485	4.317	4.143	4.191	4.398	4.45	4.455	4.552	5.084	5.128	5.417	5.624	6.097	6.132	6.419	6.439	6.417	6.583	6.349	6.312	5.961	5.535	5.171	4.797	4.427	3.839	3.882	3.625	3.548	3.613	3.566	3.703	4.163	4.419	4.415	4.27	4.241	4.367	5.017
	11.641	11.193	10.745	10.297	9.849	9.401	8.953	8.815	8.164	7.538	6.88	6.898	7.189	6.655	6.969	7.172	7.189	6.964	7.322	7.237	7.391	8.735	10.157	11.164	11.695	11.471	11.238	11.174	10.765	10.853	10.558	10.338	11.21	11.187	10.12	9.58	9.157	8.292	7.73	7.425	7.356	7.697	7.335	7.462	7.84	6.777	6.605	6.711	6.08
	6.527	6.296	6.065	5.834	5.603	5.371	5.14	4.994	5.571	5.64	6.416	6.814	6.604	6.671	6.861	7.243	7.633	8.091	8.139	8.852	8.557	7.883	7.715	7.35	7.335	7.556	7.411	7.209	6.677	6.636	6.24	6.566	5.669	5.942	6.377	6.73	7.087	7.464	7.502	7.464	7.405	7.67	7.448	7.273	7.024	7.28	6.688	6.521	6.887
	4.357	4.552	4.747	4.942	5.136	5.331	5.526	5.3	5.235	5.25	5.106	5.488	5.782	5.59	5.61	5.732	6.21	6.378	6.668	6.724	7.39	7.756	7.85	8.358	8.925	9.078	9.313	9.724	9.51	8.936	8.317	7.912	8.101	7.945	7.547	7.637	7.758	7.421	7.355	7.079	6.864	6.907	6.799	6.688	7.043	6.693	6.199	6.531	6.754
	10.13	10.216	10.303	10.389	10.476	10.562	10.649	10.596	10.054	9.658	9.281	8.999	9.516	10.087	10.241	11.511	10.377	10.515	11.26	11.339	11.444	11.561	11.439	11.412	11.195	10.421	9.575	8.86	7.762	7.99	7.354	6.696	7.44	7.893	7.751	8.057	9.59	10.262	11.223	11.971	13.025	13.498	13.816	14.061	13.484	12.716	12.083	12.399	12.255
	16.445	15.428	14.412	13.395	12.379	11.362	10.346	9.514	9.034	9.185	9.323	8.408	8.779	9.383	8.893	8.738	9.438	10.075	10.818	11.864	12.04	11.525	11.101	11.366	11.367	11.33	10.103	9.693	9.166	8.468	8.642	7.916	7.258	6.649	6.689	6.601	6.26	6.324	6.442	7.298	7.186	8.375	9.028	9.088	9.392	10.216	10.848	11.073	11.463
[truncated: 151 more columns]

## Sheet: Supp. Fig. 10b
Supp. Fig. 10b
	Model of DDX58 locus - Average Anisotrpy distribution during single dynamics
	Mock		SARS-CoV-2
	0.265		0.214
	0.238		0.191
	0.279		0.221
	0.266		0.2
	0.273		0.197
	0.306		0.23
	0.281		0.226
	0.271		0.233
	0.295		0.198
	0.297		0.228
	0.296		0.21
	0.288		0.219
	0.267		0.206
	0.255		0.203
	0.267		0.235
	0.272		0.217
	0.271		0.232
	0.256		0.22
	0.273		0.227
	0.259		0.215
	0.271		0.225
	0.31		0.221
	0.287		0.211
	0.296		0.222
	0.31		0.198
	0.248		0.259
	0.31		0.209
	0.309		0.201
	0.274		0.248
	0.254		0.237
	Model of DDX58 locus - Average Asphericity distribution during single dynamics
	Mock		SARS-CoV-2
	10.932		8.679
	9.111		6.801
	11.623		8.596
	10.576		7.609
	10.924		7.245
	12.919		10.15
	11.59		8.8
	10.972		9.713
	12.034		7.47
	12.377		9.387
	12.443		8.214
	11.734		8.739
	10.32		7.652
	10.08		7.636
	10.923		10.336
	11.054		8.592
	11.143		10.01
	9.925		8.956
	10.95		9.544
	10.142		8.804
	11.127		8.946
	12.724		8.968
	12.095		8.972
	11.691		8.741
	13.835		7.531
	9.469		11.273
	12.945		7.59
	12.837		7.875
	10.602		10.673
	10.136		9.793

## Sheet: Supp. Fig. 10c
Supp. Fig. 10c
	Model of DDX58 locus - St. Dev. of Anisotrpy distribution during single dynamics
	Mock		SARS-CoV-2
	0.1		0.091
	0.083		0.07
	0.096		0.086
	0.093		0.089
	0.09		0.08
	0.106		0.113
	0.115		0.091
	0.1		0.092
	0.101		0.082
	0.096		0.092
	0.101		0.099
	0.099		0.08
	0.096		0.08
	0.087		0.074
	0.103		0.103
	0.094		0.087
	0.105		0.109
	0.088		0.098
	0.104		0.094
	0.088		0.096
	0.109		0.088
	0.099		0.091
	0.093		0.095
	0.093		0.086
	0.109		0.089
	0.096		0.111
	0.1		0.083
	0.1		0.086
	0.087		0.109
	0.101		0.092
	Model of DDX58 locus - St. Dev. of Asphericity distribution during single dynamics
	Mock		SARS-CoV-2
	6.902		5.053
	4.543		3.174
	5.424		5.161
	5.333		4.633
	5.2		3.908
	6.186		7.845
	6.457		5.438
	5.441		5.294
	6.068		4.213
	5.483		5.284
	5.983		5.233
	6.101		4.614
	5.009		4.1
	4.847		3.78
	5.494		6.859
	5.874		4.873
	6.681		6.324
	5.082		5.68
	5.535		5.509
	4.676		5.643
	5.947		4.885
	6.212		5.608
	5.61		6.56
	5.419		4.396
	7.075		4.342
	5.021		7.213
	6.099		4.241
	5.744		4.772
	4.864		7.081
	5.519		5.184

## Sheet: Supp. Fig. 10d
Supp. Fig. 10d
	Co-occurrence of IFIT3-Enh1 and IFIT3-Enh3 contacts in IFIT locus
	Mock		SARS-CoV-2
	0.08		0.045
	0.16		0.1
	0.19		0.09
	0.2		0.07
	0.075		0.07
	0.105		0.065
	0.155		0.055
	0.11		0.095
	0.09		0.055
	0.145		0.05
	0.14		0.08
	0.155		0.095
	0.16		0.065
	0.09		0.09
	0.1		0.085
	0.08		0.08
	0.15		0.075
	0.155		0.085
	0.12		0.085
	0.11		0.04
	0.14		0.04
	0.18		0.11
	0.115		0.075
	0.135		0.065
	0.15		0.1
	0.07		0.07
	0.065		0.04
	0.11		0.115
	0.145		0.075
	0.14		0.08

## Sheet: Supp. Fig. 10e
Supp. Fig. 10e
	Distribution of time intervals τ’[s] between consecutive contacts
	Mock		SARS-CoV-2
	198		23
	42		110
	224		43
	102		4
	266		16
	41		135
	47		12
	3		90
	57		585
	1		95
	64		4
	78		4
	22		66
	17		33
	171		30
	8		27
	55		160
	18		4
	63		143
	67		9
	5		223
	36		69
	28		3
	4		1
	115		23
	18		130
	23		132
	3		36
	4		15
	3		22
	9		744
	191		9
	20		2
	23		35
	356		8
	89		41
	35		5
	31		1
	23		16
	4		2
	342		38
	6		3
	19		148
	32		17
	30		62
	37		460
	3		10
	21		66
	16		31
	11		469
	37		19
	18		43
	12		46
	7		23
	96		60
	8		27
	51		4
	5		1
	54		63
	18		388
	8		370
	4		121
	27		31
	30		195
	23		16
	5		15
	2		1
	136		4
	5		1
	17		17
	7		94
	12		39
	89		20
	46		20
	83		69
	95		1
	1		10
	122		23
	18		144
	18		2
	62		49
	5		24
	1		6
	28		165
	9		6
	14		15
	183		31
	12		17
	30		78
	124		21
	18		29
	2		50
	115		68
	2		13
	55		3
	8		71
	55		6
	99		16
	7		28
	16		204
	56		39
	39		180
	87		7
	9		13
	3		1
	12		20
	8		18
	60		9
	4		33
	36		169
	14		117
	102		24
	79		46
	14		6
	4		22
	6		20
	12		119
	80		1
	1		1
	1		21
	59		239
	33		1
	13		1
	1		1
	13		53
	2		447
	8		22
	295		15
	119		17
	386		19
	1		4
	202		104
	6		16
	42		4
	14		3
	135		270
	41		61
	4		55
	31		6
	41		16
	121		3
	131		390
	16		17
	6		61
	156		11
	31		338
	64		336
	12		40
	3		14
	45		5
	2		109
	379		11
	399		5
	4		15
	18		283
	3		21
	35		13
	21		135
	6		52
	33		105
	2		90
	1		93
	15		15
	6		7
	1		21
	8		478
	39		5
	15		40
	30		148
	19		12
	359		15
	15		24
	32		6
	15		15
	30		2
	23		51
	13		165
	126		20
	38		23
	1		78
	34		1
	223		62
	1		146
	310		22
	55		10
	32		42
	3		40
	87		12
	3		34
	8		73
	27		17
	2		17
	106		230
	16		137
	10		36
	241		14
	23		9
	52		820
	197		246
	3		170
	53		20
	4		38
	2		140
	6		5
	45		40
	4		89
	2		2
	78		30
	100		555
	39		695
	92		8
	9		40
	92		128
	4		19
	7		10
	28		4
	253		11
	11		252
	12		577
	39		48
	13		84
	34		353
	15		20
	203		15
	11		261
	5		75
	56		473
	2		2
	4		62
	1		88
	3		277
	2		1
	57		59
	19		241
	68		64
	8		2
	7		14
	100		147
	22		46
	21		1
	172		9
	9		24
	102		274
	37		6
	298		50
	33		4
	223		199
	1		26
	45		11
	1		112
	64		21
	22		7
	12		8
	1		615
	11		26
	14		16
	14		292
	9		10
	145		23
	112		13
	30		18
	1		145
	6		14
	65		102
	16		72
	162		168
	26		10
			129
			250
			13
			293
			130
			46
			53
			320
			30
			2
			16
			1
			32
			4
			1
			9
			47
			919
			93
			27
			60
			3
			14
			28
			19
			33
			28
			12
			282
			204
			81
			20
			71
			40
			2
			11
			338
			9
			38
			13
			61
