# Supplementary material for: Multiscale modelling of chromatin 4D organization in SARS-CoV-2 infected cells
Source: Nat Commun. 2024 May 13;15:4014. doi: 10.1038/s41467-024-48370-6 (PMC11091192; doi:10.1038/s41467-024-48370-6)
Supplement: Supplementary file 11 — Source Data [file 41467_2024_48370_MOESM11_ESM.zip › Source_Data/Supp_Fig_11/Source_Data.xlsx]

## Sheet: Supp. Fig. 11a
Supp. Fig. 11a
	Polymer Model of IFIT locus
	Mock condition								SARS-CoV-2 condition
Binding site type	0 (inert)	1	2	3	4	5			0 (inert)	1	2	3	4	5
	3	0	1	0	5	1			4	0	1	0	4	1
	4	0	0	0	4	2			3	0	1	0	4	2
	5	1	0	0	3	1			5	0	1	0	2	2
	4	0	0	0	4	2			3	0	1	0	4	2
	3	0	1	0	5	1			3	0	1	0	5	1
	5	0	1	0	3	1			3	0	1	0	4	2
	5	0	0	0	3	2			5	0	1	0	2	2
	4	0	0	0	4	2			4	0	1	0	3	2
	4	0	1	0	4	1			1	0	1	0	5	3
	4	0	1	0	4	1			2	0	1	0	5	2
	4	0	0	0	4	2			4	0	2	0	3	1
	4	0	0	0	4	2			4	0	0	1	2	3
	3	0	1	0	4	2			2	0	2	0	4	2
	0	1	1	0	7	1			1	0	1	0	5	3
	2	1	0	0	4	3			1	0	0	2	4	3
	3	2	0	0	2	3			1	0	0	3	2	4
	3	2	0	0	2	3			3	0	1	2	1	3
	3	1	0	0	1	5			3	0	1	2	0	4
	3	2	0	0	1	4			3	0	0	2	0	5
	3	2	0	0	1	4			2	0	3	1	0	4
	2	3	0	0	1	4			2	0	2	2	0	4
	2	1	2	0	0	5			0	0	2	2	0	6
	0	3	1	0	0	6			1	0	2	4	0	3
	0	5	1	0	0	4			0	0	1	6	0	3
	0	10	0	0	0	0			0	1	0	7	2	0
	0	6	2	1	0	1			0	1	1	7	1	0
	0	4	4	0	0	2			0	0	4	5	1	0
	1	5	3	0	0	1			1	0	4	4	0	1
	0	5	4	0	1	0			1	0	6	3	0	0
	1	4	4	0	0	1			1	0	3	5	1	0
	0	4	5	0	0	1			1	0	3	5	1	0
	0	4	5	0	0	1			1	1	3	4	1	0
	1	5	3	0	0	1			2	0	3	4	0	1
	1	5	3	0	0	1			2	0	3	4	0	1
	2	4	4	0	0	0			3	0	4	3	0	0
	2	4	4	0	0	0			2	0	2	5	0	1
	0	4	4	1	1	0			2	0	4	3	0	1
	1	4	4	0	0	1			2	0	4	4	0	0
	0	4	4	0	0	2			2	0	3	4	1	0
	0	3	5	0	0	2			2	0	2	5	1	0
	0	3	5	0	0	2			3	0	2	5	0	0
	0	3	6	0	0	1			3	0	2	5	0	0
	0	4	5	0	0	1			1	0	3	5	1	0
	1	5	3	0	0	1			0	0	6	4	0	0
	1	5	2	0	0	2			0	0	4	4	0	2
	0	7	1	0	1	1			0	1	0	7	2	0
	0	6	1	0	0	3			0	1	1	6	0	2
	0	6	1	0	0	3			0	0	2	5	0	3
	0	5	1	0	0	4			0	0	3	4	0	3
	0	6	0	0	1	3			0	1	2	4	0	3
	0	4	1	1	0	4			1	1	1	4	0	3
	1	3	2	0	0	4			0	2	1	4	0	3
	1	3	1	1	0	4			0	2	1	4	0	3
	1	4	1	1	0	3			0	2	0	5	1	2
	2	3	0	2	0	3			1	2	0	4	0	3
	3	3	0	3	0	1			2	3	0	3	1	1
	3	2	0	3	0	2			2	3	0	3	0	2
	3	1	0	4	0	2			2	4	1	2	0	1
	2	1	1	5	0	1			1	5	3	0	0	1
	2	1	1	5	0	1			1	6	1	1	0	1
	1	1	0	6	1	1			2	5	1	1	0	1
	4	1	0	4	0	1			2	4	2	1	0	1
	3	0	1	5	0	1			3	4	1	1	0	1
	3	0	1	5	0	1			3	4	0	1	1	1
	3	1	0	5	0	1			2	5	1	1	0	1
	3	1	0	5	0	1			3	4	1	1	0	1
	3	1	0	5	0	1			4	3	1	1	0	1
	3	0	1	5	0	1			3	4	1	1	1	0
	3	0	1	5	0	1			3	4	2	0	0	1
	4	1	0	4	0	1			3	5	0	1	0	1
	4	0	1	4	0	1			4	4	0	1	0	1
	4	1	0	4	1	0			2	5	2	0	0	1
	4	1	0	4	0	1			3	4	2	0	0	1
	3	0	1	5	0	1			3	4	1	0	0	2
	3	0	1	5	0	1			3	4	2	0	0	1
	2	1	0	6	0	1			3	4	2	0	0	1
	1	1	0	7	1	0			2	6	1	0	0	1
	2	0	1	6	0	1			3	5	1	1	0	0
