# Supplementary material for: Multiscale modelling of chromatin 4D organization in SARS-CoV-2 infected cells
Source: Nat Commun. 2024 May 13;15:4014. doi: 10.1038/s41467-024-48370-6 (PMC11091192; doi:10.1038/s41467-024-48370-6)
Supplement: Supplementary file 11 — Source Data [file 41467_2024_48370_MOESM11_ESM.zip › Source_Data/Supp_Fig_8/Model_Contact_Map_IFIT_Locus_Mock_Condition.txt]

0.088883 0.044346 0.017406 0.012919 0.013523 0.009167 0.010435 0.010310 0.012021 0.012319 0.011121 0.009348 0.011204 0.015421 0.012402 0.005935 0.002887 0.002417 0.002008 0.001704 0.001706 0.001973 0.002552 0.001550 0.000533 0.001292 0.001694 0.001456 0.001104 0.001258 0.000902 0.001144 0.000823 0.000692 0.000702 0.000617 0.000750 0.000815 0.000725 0.000544 0.000394 0.000508 0.000565 0.000404 0.000615 0.000348 0.000488 0.000704 0.000575 0.000508 0.000902 0.000548 0.000496 0.000804 0.000592 0.000456 0.000102 0.000060 0.000181 0.000060 0.000215 0.000183 0.000179 0.000110 0.000200 0.000144 0.000087 0.000040 0.000190 0.000144 0.000117 0.000192 0.000106 0.000042 0.000158 0.000087 0.000046 0.000029
0.044346 0.094696 0.039192 0.018798 0.017723 0.010763 0.010633 0.011294 0.013183 0.011929 0.014804 0.012042 0.014615 0.018946 0.015265 0.008777 0.005310 0.003917 0.004406 0.002837 0.003619 0.003646 0.004217 0.001708 0.001075 0.001677 0.002221 0.001548 0.002104 0.001731 0.001463 0.001352 0.001648 0.001198 0.000598 0.000863 0.000944 0.000827 0.000863 0.000979 0.000817 0.000656 0.000731 0.000823 0.000806 0.000596 0.000794 0.001017 0.001002 0.000631 0.001060 0.000600 0.001002 0.001002 0.000838 0.000608 0.000246 0.000138 0.000196 0.000100 0.000090 0.000237 0.000108 0.000050 0.000273 0.000254 0.000069 0.000065 0.000071 0.000063 0.000046 0.000181 0.000056 0.000042 0.000183 0.000200 0.000090 0.000140
0.017406 0.039192 0.090146 0.047137 0.018358 0.010948 0.010196 0.010917 0.010763 0.011687 0.013540 0.009771 0.012856 0.016492 0.012446 0.005258 0.003802 0.003402 0.002727 0.002233 0.002323 0.002106 0.002315 0.001742 0.001131 0.001537 0.001838 0.001223 0.001706 0.001069 0.001198 0.000969 0.001052 0.000758 0.000685 0.000794 0.000885 0.000860 0.000638 0.000854 0.000671 0.000756 0.000615 0.000758 0.000652 0.000502 0.000635 0.001006 0.000975 0.000896 0.000958 0.000523 0.000813 0.000769 0.000515 0.000652 0.000346 0.000121 0.000169 0.000083 0.000240 0.000244 0.000188 0.000050 0.000190 0.000165 0.000052 0.000071 0.000135 0.000031 0.000023 0.000015 0.000025 0.000081 0.000058 0.000085 0.000046 0.000042
0.012919 0.018798 0.047137 0.088679 0.044056 0.015673 0.011429 0.010879 0.010158 0.010171 0.012840 0.009604 0.012379 0.015975 0.012196 0.005817 0.004048 0.004252 0.003665 0.002667 0.002633 0.002667 0.002975 0.002323 0.001044 0.001673 0.001771 0.001494 0.001458 0.001235 0.001000 0.001056 0.000908 0.000804 0.000990 0.001125 0.001385 0.000785 0.000744 0.000906 0.000854 0.000760 0.001117 0.000869 0.000619 0.000496 0.000896 0.001200 0.000908 0.000902 0.001073 0.001217 0.001042 0.000844 0.000631 0.000406 0.000419 0.000044 0.000029 0.000198 0.000127 0.000177 0.000271 0.000177 0.000183 0.000071 0.000029 0.000027 0.000142 0.000090 0.000117 0.000046 0.000108 0.000135 0.000202 0.000165 0.000073 0.000090
0.013523 0.017723 0.018358 0.044056 0.089354 0.043669 0.019892 0.015096 0.014573 0.012869 0.014871 0.010971 0.013931 0.019748 0.014256 0.006362 0.003981 0.004812 0.003575 0.002952 0.003215 0.003325 0.003356 0.002698 0.001342 0.002210 0.001915 0.001790 0.001433 0.001413 0.001294 0.001313 0.001210 0.000973 0.000975 0.000788 0.001138 0.001046 0.001429 0.000973 0.001012 0.001142 0.000919 0.000729 0.000958 0.000619 0.000717 0.000848 0.000702 0.000608 0.001033 0.001577 0.001129 0.000760 0.000698 0.000640 0.000385 0.000229 0.000242 0.000269 0.000146 0.000317 0.000519 0.000333 0.000129 0.000158 0.000067 0.000079 0.000044 0.000277 0.000150 0.000048 0.000090 0.000075 0.000190 0.000146 0.000023 0.000125
0.009167 0.010763 0.010948 0.015673 0.043669 0.089542 0.041217 0.016421 0.014715 0.010621 0.011208 0.009425 0.011048 0.013508 0.009777 0.005025 0.003375 0.003510 0.003192 0.002204 0.002160 0.002713 0.003063 0.001731 0.000931 0.001471 0.002163 0.001408 0.001252 0.001427 0.001294 0.000929 0.001108 0.000738 0.001090 0.000996 0.001102 0.001204 0.001056 0.001029 0.000679 0.000819 0.000812 0.000471 0.000517 0.000452 0.000538 0.000804 0.000640 0.000475 0.000629 0.001144 0.000813 0.000588 0.000427 0.000269 0.000502 0.000142 0.000221 0.000129 0.000171 0.000248 0.000292 0.000298 0.000175 0.000271 0.000079 0.000129 0.000106 0.000042 0.000046 0.000067 0.000150 0.000102 0.000035 0.000115 0.000106 0.000008
0.010435 0.010633 0.010196 0.011429 0.019892 0.041217 0.089671 0.045967 0.016404 0.012992 0.013760 0.011177 0.012502 0.015683 0.011956 0.006467 0.003904 0.004717 0.004600 0.002873 0.003365 0.004335 0.004335 0.003094 0.001165 0.001506 0.001790 0.001617 0.001046 0.001710 0.001533 0.001369 0.001056 0.000892 0.000921 0.000875 0.001029 0.001013 0.000908 0.001052 0.000788 0.000658 0.000615 0.000606 0.000567 0.000590 0.000929 0.001365 0.001488 0.000902 0.001388 0.001546 0.001779 0.001442 0.001033 0.000381 0.000406 0.000244 0.000235 0.000110 0.000196 0.000379 0.000250 0.000283 0.000065 0.000215 0.000092 0.000158 0.000058 0.000129 0.000154 0.000044 0.000087 0.000250 0.000071 0.000144 0.000077 0.000004
0.010310 0.011294 0.010917 0.010879 0.015096 0.016421 0.045967 0.089175 0.037150 0.019581 0.017465 0.013483 0.014444 0.018988 0.012135 0.006573 0.004163 0.003644 0.003483 0.003415 0.002685 0.003202 0.002575 0.002921 0.001035 0.001242 0.001465 0.001475 0.001498 0.001619 0.001346 0.000963 0.000929 0.000748 0.000685 0.000558 0.000717 0.000867 0.000738 0.000733 0.000804 0.000550 0.000696 0.000508 0.000675 0.000479 0.000671 0.001042 0.001017 0.000600 0.000865 0.001235 0.001233 0.001371 0.000890 0.000540 0.000448 0.000202 0.000152 0.000108 0.000162 0.000171 0.000217 0.000192 0.000031 0.000085 0.000177 0.000054 0.000035 0.000077 0.000085 0.000077 0.000035 0.000235 0.000090 0.000108 0.000123 0.000048
0.012021 0.013183 0.010763 0.010158 0.014573 0.014715 0.016404 0.037150 0.090225 0.049525 0.021160 0.014694 0.015485 0.019631 0.013219 0.006452 0.003510 0.003706 0.003110 0.002425 0.002844 0.002173 0.002383 0.002604 0.001112 0.001340 0.001998 0.001498 0.001479 0.001331 0.001135 0.001325 0.001129 0.000896 0.000617 0.000554 0.000817 0.000519 0.000740 0.000644 0.000965 0.000719 0.000756 0.000548 0.000892 0.000619 0.000765 0.000971 0.000885 0.000698 0.000617 0.000642 0.000646 0.000867 0.000744 0.000456 0.000369 0.000110 0.000108 0.000433 0.000252 0.000269 0.000271 0.000202 0.000073 0.000098 0.000038 0.000029 0.000069 0.000215 0.000079 0.000140 0.000029 0.000102 0.000046 0.000029 0.000085 0.000008
0.012319 0.011929 0.011687 0.010171 0.012869 0.010621 0.012992 0.019581 0.049525 0.088271 0.040792 0.018979 0.016433 0.020467 0.014354 0.007427 0.004402 0.004258 0.003738 0.002923 0.002615 0.002527 0.003056 0.003004 0.001158 0.001756 0.002052 0.001556 0.001571 0.001213 0.000833 0.001017 0.001025 0.000779 0.000798 0.000575 0.001040 0.000850 0.000990 0.000765 0.001073 0.000815 0.000717 0.000658 0.000915 0.000610 0.000833 0.000804 0.001069 0.000650 0.000850 0.000867 0.000813 0.001031 0.000635 0.000835 0.000625 0.000112 0.000267 0.000331 0.000138 0.000273 0.000438 0.000175 0.000196 0.000373 0.000185 0.000121 0.000171 0.000219 0.000219 0.000244 0.000048 0.000044 0.000275 0.000152 0.000042 0.000190
0.011121 0.014804 0.013540 0.012840 0.014871 0.011208 0.013760 0.017465 0.021160 0.040792 0.092158 0.048294 0.026483 0.028731 0.019950 0.009813 0.006177 0.006162 0.006846 0.004252 0.004408 0.004504 0.005596 0.004042 0.002054 0.002583 0.002742 0.002160 0.001958 0.001508 0.001094 0.001433 0.001277 0.001096 0.000848 0.000794 0.001144 0.001073 0.000877 0.001452 0.001129 0.000760 0.000985 0.000777 0.000981 0.001154 0.001679 0.001704 0.001256 0.001275 0.001627 0.001515 0.001133 0.001623 0.001381 0.000969 0.000631 0.000190 0.000433 0.000275 0.000171 0.000081 0.000252 0.000248 0.000229 0.000319 0.000196 0.000085 0.000054 0.000327 0.000148 0.000150 0.000156 0.000154 0.000129 0.000285 0.000033 0.000100
0.009348 0.012042 0.009771 0.009604 0.010971 0.009425 0.011177 0.013483 0.014694 0.018979 0.048294 0.089971 0.044983 0.025700 0.015450 0.008444 0.005335 0.005960 0.005898 0.004377 0.003942 0.003944 0.004763 0.003904 0.002017 0.002379 0.003648 0.001985 0.001785 0.001544 0.001556 0.001240 0.001431 0.001298 0.000556 0.000835 0.001135 0.001008 0.000746 0.001052 0.001090 0.000665 0.000675 0.000733 0.001088 0.000742 0.001163 0.001227 0.001427 0.000977 0.001481 0.001958 0.001331 0.001046 0.001015 0.000498 0.000513 0.000373 0.000346 0.000473 0.000513 0.000206 0.000177 0.000085 0.000094 0.000150 0.000090 0.000117 0.000077 0.000106 0.000077 0.000321 0.000262 0.000298 0.000215 0.000221 0.000194 0.000102
0.011204 0.014615 0.012856 0.012379 0.013931 0.011048 0.012502 0.014444 0.015485 0.016433 0.026483 0.044983 0.090879 0.051242 0.020215 0.010754 0.006854 0.007744 0.006435 0.004442 0.003856 0.004660 0.006419 0.005150 0.002258 0.002263 0.002929 0.001938 0.002098 0.002058 0.002075 0.001575 0.001642 0.001298 0.001504 0.001183 0.001467 0.001567 0.001433 0.001563 0.001315 0.001056 0.000921 0.000802 0.001046 0.001085 0.001556 0.001842 0.002050 0.001094 0.001892 0.002148 0.001902 0.001415 0.001744 0.000550 0.000477 0.000419 0.000456 0.000571 0.000479 0.000233 0.000163 0.000177 0.000175 0.000227 0.000125 0.000148 0.000085 0.000265 0.000154 0.000129 0.000173 0.000158 0.000188 0.000162 0.000208 0.000210
0.015421 0.018946 0.016492 0.015975 0.019748 0.013508 0.015683 0.018988 0.019631 0.020467 0.028731 0.025700 0.051242 0.094096 0.044433 0.015181 0.009550 0.007662 0.006652 0.004608 0.004356 0.004938 0.006665 0.006202 0.003523 0.003250 0.003654 0.002519 0.002935 0.003096 0.002285 0.002335 0.001871 0.002054 0.001792 0.001587 0.001742 0.002190 0.002192 0.001879 0.001258 0.001315 0.001558 0.001135 0.001769 0.001748 0.001748 0.002081 0.002052 0.001640 0.002729 0.001688 0.001556 0.001785 0.001544 0.000769 0.000613 0.000333 0.000485 0.000302 0.000327 0.000358 0.000229 0.000288 0.000288 0.000246 0.000206 0.000138 0.000198 0.000179 0.000063 0.000142 0.000040 0.000075 0.000267 0.000208 0.000179 0.000150
0.012402 0.015265 0.012446 0.012196 0.014256 0.009777 0.011956 0.012135 0.013219 0.014354 0.019950 0.015450 0.020215 0.044433 0.090258 0.038102 0.014402 0.012892 0.011773 0.008031 0.009467 0.008027 0.011421 0.009731 0.004550 0.005271 0.005121 0.004579 0.003052 0.003690 0.003421 0.003325 0.002475 0.003333 0.002421 0.002244 0.002129 0.002402 0.002158 0.001877 0.001475 0.001494 0.001367 0.001658 0.002181 0.002777 0.002862 0.003292 0.002273 0.002502 0.002771 0.001988 0.002417 0.002733 0.002025 0.001538 0.000896 0.000225 0.000400 0.000342 0.000329 0.000267 0.000281 0.000246 0.000319 0.000358 0.000067 0.000056 0.000158 0.000125 0.000058 0.000027 0.000083 0.000194 0.000150 0.000417 0.000065 0.000123
0.005935 0.008777 0.005258 0.005817 0.006362 0.005025 0.006467 0.006573 0.006452 0.007427 0.009813 0.008444 0.010754 0.015181 0.038102 0.088017 0.039900 0.018029 0.016146 0.012454 0.012692 0.013419 0.017769 0.016458 0.009933 0.008456 0.007467 0.005858 0.005523 0.004890 0.004996 0.004356 0.003850 0.004981 0.004179 0.002923 0.002494 0.003065 0.002906 0.003312 0.002773 0.002329 0.002423 0.002525 0.003438 0.004662 0.003702 0.004217 0.003696 0.003585 0.003919 0.003285 0.003006 0.003004 0.002423 0.001998 0.001231 0.000863 0.000579 0.000633 0.000558 0.000654 0.000610 0.000406 0.000706 0.000600 0.000298 0.000498 0.000346 0.000402 0.000379 0.000283 0.000081 0.000152 0.000181 0.000273 0.000198 0.000221
0.002887 0.005310 0.003802 0.004048 0.003981 0.003375 0.003904 0.004163 0.003510 0.004402 0.006177 0.005335 0.006854 0.009550 0.014402 0.039900 0.087367 0.044235 0.021158 0.014888 0.016677 0.015927 0.020219 0.014077 0.006606 0.006173 0.005498 0.004131 0.004006 0.003300 0.002694 0.002631 0.002615 0.003123 0.002408 0.002146 0.001494 0.001748 0.002183 0.002210 0.002131 0.001513 0.001438 0.002002 0.003513 0.003290 0.003635 0.005010 0.003733 0.003196 0.004598 0.003477 0.002915 0.003138 0.002258 0.001402 0.001408 0.000819 0.000646 0.000569 0.000738 0.000910 0.000510 0.000556 0.000381 0.000513 0.000338 0.000525 0.000352 0.000410 0.000494 0.000390 0.000252 0.000150 0.000273 0.000356 0.000421 0.000325
0.002417 0.003917 0.003402 0.004252 0.004812 0.003510 0.004717 0.003644 0.003706 0.004258 0.006162 0.005960 0.007744 0.007662 0.012892 0.018029 0.044235 0.095137 0.048398 0.024056 0.024323 0.022158 0.028448 0.013635 0.005371 0.005515 0.005125 0.004108 0.002827 0.002729 0.001704 0.001496 0.001633 0.002088 0.001867 0.001110 0.000740 0.001446 0.001758 0.001781 0.001700 0.000944 0.000979 0.001488 0.002692 0.002827 0.004510 0.006100 0.004594 0.004150 0.006375 0.005515 0.004965 0.004596 0.004137 0.001706 0.001413 0.000706 0.000712 0.000446 0.000844 0.000565 0.000523 0.000721 0.000388 0.000292 0.000550 0.000594 0.000252 0.000481 0.000363 0.000488 0.000783 0.000323 0.000146 0.000419 0.000281 0.000571
0.002008 0.004406 0.002727 0.003665 0.003575 0.003192 0.004600 0.003483 0.003110 0.003738 0.006846 0.005898 0.006435 0.006652 0.011773 0.016146 0.021158 0.048398 0.092042 0.047804 0.027715 0.022152 0.027067 0.014652 0.006367 0.005648 0.005238 0.005319 0.003565 0.003048 0.002081 0.002152 0.001927 0.002462 0.001879 0.001356 0.001192 0.001231 0.001698 0.001750 0.001525 0.001196 0.001277 0.001675 0.002979 0.003000 0.004448 0.006275 0.004988 0.004792 0.005944 0.005925 0.005981 0.005233 0.004710 0.001933 0.001744 0.001223 0.001156 0.000523 0.000698 0.000556 0.000646 0.000498 0.000498 0.000479 0.000506 0.000488 0.000821 0.000546 0.000144 0.000758 0.000840 0.000342 0.000225 0.000383 0.000373 0.000300
0.001704 0.002837 0.002233 0.002667 0.002952 0.002204 0.002873 0.003415 0.002425 0.002923 0.004252 0.004377 0.004442 0.004608 0.008031 0.012454 0.014888 0.024056 0.047804 0.092388 0.043875 0.019271 0.021087 0.012273 0.005219 0.005252 0.004635 0.004356 0.002871 0.002196 0.002554 0.001767 0.001727 0.002050 0.001881 0.001519 0.001338 0.001563 0.001746 0.001690 0.001840 0.001729 0.002069 0.001702 0.003063 0.002865 0.003406 0.004508 0.004427 0.004348 0.004885 0.004640 0.003987 0.004060 0.003702 0.001733 0.001529 0.000617 0.000658 0.000848 0.000827 0.000890 0.000475 0.000621 0.000510 0.000350 0.000315 0.000450 0.000319 0.000552 0.000323 0.000808 0.000771 0.000360 0.000094 0.000373 0.000371 0.000323
0.001706 0.003619 0.002323 0.002633 0.003215 0.002160 0.003365 0.002685 0.002844 0.002615 0.004408 0.003942 0.003856 0.004356 0.009467 0.012692 0.016677 0.024323 0.027715 0.043875 0.090425 0.049021 0.029763 0.015550 0.007775 0.007729 0.005769 0.005423 0.004817 0.002821 0.002819 0.002740 0.002402 0.003048 0.002363 0.001819 0.001640 0.001919 0.002365 0.002425 0.001717 0.001208 0.001798 0.001804 0.003217 0.004085 0.005556 0.006612 0.005865 0.004417 0.006075 0.005700 0.004835 0.005046 0.004844 0.002235 0.001358 0.001125 0.000913 0.000873 0.001260 0.001023 0.000692 0.000654 0.001052 0.000681 0.000402 0.000492 0.000840 0.000573 0.000246 0.000844 0.000590 0.000410 0.000208 0.000590 0.000635 0.000560
0.001973 0.003646 0.002106 0.002667 0.003325 0.002713 0.004335 0.003202 0.002173 0.002527 0.004504 0.003944 0.004660 0.004938 0.008027 0.013419 0.015927 0.022158 0.022152 0.019271 0.049021 0.092075 0.048913 0.014942 0.005660 0.007027 0.005544 0.004773 0.003654 0.002969 0.002883 0.002640 0.002579 0.002846 0.002494 0.001698 0.001635 0.002144 0.002308 0.002000 0.001975 0.001773 0.001675 0.001733 0.002429 0.003169 0.005094 0.005825 0.005781 0.004952 0.005958 0.005371 0.005656 0.005296 0.004065 0.001996 0.001602 0.001273 0.001069 0.000829 0.000883 0.001083 0.000979 0.000915 0.000925 0.000785 0.000298 0.000590 0.000873 0.000500 0.000531 0.000488 0.000313 0.000771 0.000644 0.000654 0.000602 0.000315
0.002552 0.004217 0.002315 0.002975 0.003356 0.003063 0.004335 0.002575 0.002383 0.003056 0.005596 0.004763 0.006419 0.006665 0.011421 0.017769 0.020219 0.028448 0.027067 0.021087 0.029763 0.048913 0.091596 0.038969 0.011581 0.009960 0.007365 0.006921 0.005592 0.004031 0.003337 0.003517 0.003248 0.004904 0.003163 0.002617 0.002246 0.003075 0.002996 0.002463 0.002338 0.001606 0.002208 0.002510 0.003946 0.005106 0.007254 0.008227 0.008740 0.007508 0.008302 0.006825 0.006594 0.006938 0.005271 0.002425 0.002379 0.000810 0.001275 0.001144 0.001340 0.001110 0.000806 0.000827 0.000644 0.000796 0.000510 0.000567 0.000471 0.000331 0.000225 0.000373 0.000806 0.000617 0.000554 0.000652 0.000771 0.000650
0.001550 0.001708 0.001742 0.002323 0.002698 0.001731 0.003094 0.002921 0.002604 0.003004 0.004042 0.003904 0.005150 0.006202 0.009731 0.016458 0.014077 0.013635 0.014652 0.012273 0.015550 0.014942 0.038969 0.088183 0.050312 0.021790 0.013421 0.013140 0.014021 0.010758 0.008587 0.007708 0.008198 0.010504 0.007721 0.007383 0.005927 0.007765 0.007404 0.006283 0.005669 0.004085 0.005565 0.007333 0.009667 0.016202 0.012704 0.010877 0.011919 0.011669 0.009290 0.006592 0.004925 0.006850 0.006375 0.003737 0.003217 0.002150 0.002273 0.002379 0.001617 0.001367 0.000910 0.001519 0.001298 0.001025 0.000910 0.000629 0.000650 0.000517 0.000796 0.000627 0.000917 0.000690 0.000775 0.001002 0.000873 0.000708
0.000533 0.001075 0.001131 0.001044 0.001342 0.000931 0.001165 0.001035 0.001112 0.001158 0.002054 0.002017 0.002258 0.003523 0.004550 0.009933 0.006606 0.005371 0.006367 0.005219 0.007775 0.005660 0.011581 0.050312 0.090421 0.051008 0.017442 0.020504 0.021115 0.014131 0.012785 0.013338 0.014958 0.019787 0.012627 0.013958 0.009723 0.012381 0.010321 0.008804 0.008354 0.005933 0.008452 0.010823 0.016663 0.029650 0.018758 0.015400 0.017117 0.018529 0.010717 0.006531 0.005040 0.006594 0.005408 0.003481 0.004215 0.002702 0.002233 0.002165 0.001698 0.001531 0.001479 0.001565 0.001596 0.000931 0.000958 0.000952 0.000800 0.000827 0.000706 0.000829 0.000723 0.000888 0.000892 0.001188 0.001200 0.001027
0.001292 0.001677 0.001537 0.001673 0.002210 0.001471 0.001506 0.001242 0.001340 0.001756 0.002583 0.002379 0.002263 0.003250 0.005271 0.008456 0.006173 0.005515 0.005648 0.005252 0.007729 0.007027 0.009960 0.021790 0.051008 0.088812 0.042856 0.024308 0.021046 0.013846 0.012479 0.010298 0.011340 0.013719 0.009488 0.008681 0.007800 0.008979 0.007742 0.007063 0.006265 0.005613 0.006431 0.007740 0.009965 0.015352 0.010804 0.009771 0.010417 0.009725 0.006458 0.005017 0.004298 0.006475 0.004040 0.003129 0.003181 0.001704 0.001860 0.002094 0.001706 0.001583 0.001115 0.001325 0.001235 0.001246 0.000908 0.000790 0.000954 0.001444 0.001015 0.000715 0.000685 0.000900 0.000881 0.000804 0.000706 0.001219
0.001694 0.002221 0.001838 0.001771 0.001915 0.002163 0.001790 0.001465 0.001998 0.002052 0.002742 0.003648 0.002929 0.003654 0.005121 0.007467 0.005498 0.005125 0.005238 0.004635 0.005769 0.005544 0.007365 0.013421 0.017442 0.042856 0.090033 0.040915 0.019973 0.015506 0.013054 0.009560 0.009662 0.009750 0.007771 0.007181 0.006594 0.007329 0.007265 0.005644 0.005892 0.007106 0.006181 0.006337 0.006427 0.007894 0.006206 0.005188 0.005402 0.005140 0.004700 0.003894 0.003565 0.003708 0.002321 0.002533 0.002277 0.001508 0.000973 0.001548 0.001673 0.001452 0.001085 0.000910 0.001006 0.001196 0.001260 0.001079 0.000717 0.001342 0.000842 0.000698 0.001129 0.001498 0.001135 0.000915 0.000948 0.001163
0.001456 0.001548 0.001223 0.001494 0.001790 0.001408 0.001617 0.001475 0.001498 0.001556 0.002160 0.001985 0.001938 0.002519 0.004579 0.005858 0.004131 0.004108 0.005319 0.004356 0.005423 0.004773 0.006921 0.013140 0.020504 0.024308 0.040915 0.089933 0.047975 0.018419 0.015013 0.011779 0.011935 0.011873 0.007815 0.008885 0.006496 0.007569 0.007544 0.006654 0.006037 0.006554 0.006629 0.006410 0.007869 0.010502 0.007325 0.005629 0.006285 0.006860 0.004944 0.003712 0.003042 0.003621 0.002550 0.002373 0.002831 0.001631 0.002025 0.001635 0.001800 0.001352 0.000794 0.000917 0.000877 0.000756 0.000698 0.000956 0.000760 0.000785 0.000923 0.000673 0.000683 0.000892 0.000700 0.000981 0.000646 0.000738
0.001104 0.002104 0.001706 0.001458 0.001433 0.001252 0.001046 0.001498 0.001479 0.001571 0.001958 0.001785 0.002098 0.002935 0.003052 0.005523 0.004006 0.002827 0.003565 0.002871 0.004817 0.003654 0.005592 0.014021 0.021115 0.021046 0.019973 0.047975 0.088779 0.041510 0.017975 0.013694 0.013856 0.011927 0.009871 0.012056 0.008463 0.009477 0.007908 0.007179 0.006898 0.007875 0.009208 0.008035 0.008533 0.012135 0.008654 0.006525 0.006333 0.006842 0.004244 0.003531 0.003204 0.004031 0.003054 0.003119 0.003644 0.002238 0.002008 0.001577 0.001779 0.001533 0.000946 0.001523 0.001275 0.001185 0.001154 0.001054 0.000821 0.000708 0.000631 0.000560 0.000825 0.001094 0.001046 0.000890 0.000704 0.000717
0.001258 0.001731 0.001069 0.001235 0.001413 0.001427 0.001710 0.001619 0.001331 0.001213 0.001508 0.001544 0.002058 0.003096 0.003690 0.004890 0.003300 0.002729 0.003048 0.002196 0.002821 0.002969 0.004031 0.010758 0.014131 0.013846 0.015506 0.018419 0.041510 0.088446 0.042735 0.019092 0.015938 0.012058 0.012621 0.013610 0.011831 0.009900 0.008238 0.008235 0.009623 0.011015 0.010056 0.008081 0.007196 0.008531 0.005433 0.004415 0.004742 0.006148 0.004400 0.003381 0.003019 0.003310 0.002673 0.001806 0.002273 0.001967 0.001892 0.001692 0.001775 0.001417 0.001235 0.001329 0.001206 0.001229 0.001319 0.001192 0.001050 0.000969 0.000935 0.001100 0.001117 0.001123 0.000881 0.001188 0.001025 0.000850
0.000902 0.001463 0.001198 0.001000 0.001294 0.001294 0.001533 0.001346 0.001135 0.000833 0.001094 0.001556 0.002075 0.002285 0.003421 0.004996 0.002694 0.001704 0.002081 0.002554 0.002819 0.002883 0.003337 0.008587 0.012785 0.012479 0.013054 0.015013 0.017975 0.042735 0.089483 0.045542 0.020754 0.016498 0.014429 0.015123 0.013592 0.012696 0.011619 0.010858 0.012190 0.014177 0.010919 0.008621 0.008104 0.011379 0.006254 0.004202 0.005135 0.005731 0.003698 0.003200 0.003506 0.003300 0.002713 0.002177 0.002496 0.002288 0.001733 0.001410 0.001915 0.001748 0.001938 0.001569 0.001765 0.001790 0.001288 0.001346 0.001444 0.000960 0.000902 0.001256 0.001404 0.000927 0.001213 0.001417 0.001400 0.000858
0.001144 0.001352 0.000969 0.001056 0.001313 0.000929 0.001369 0.000963 0.001325 0.001017 0.001433 0.001240 0.001575 0.002335 0.003325 0.004356 0.002631 0.001496 0.002152 0.001767 0.002740 0.002640 0.003517 0.007708 0.013338 0.010298 0.009560 0.011779 0.013694 0.019092 0.045542 0.087896 0.044852 0.021046 0.017167 0.014110 0.014154 0.013531 0.012783 0.012015 0.012212 0.013423 0.011062 0.009262 0.008175 0.009590 0.006554 0.005021 0.004669 0.006171 0.003625 0.003642 0.003219 0.002915 0.002452 0.001752 0.002106 0.002042 0.002252 0.001669 0.001500 0.001665 0.001292 0.001215 0.001363 0.001248 0.001448 0.001144 0.001346 0.001465 0.001102 0.001233 0.001215 0.000842 0.001183 0.001085 0.001138 0.000917
0.000823 0.001648 0.001052 0.000908 0.001210 0.001108 0.001056 0.000929 0.001129 0.001025 0.001277 0.001431 0.001642 0.001871 0.002475 0.003850 0.002615 0.001633 0.001927 0.001727 0.002402 0.002579 0.003248 0.008198 0.014958 0.011340 0.009662 0.011935 0.013856 0.015938 0.020754 0.044852 0.088613 0.043208 0.019129 0.016206 0.011915 0.012477 0.011104 0.010587 0.010696 0.009815 0.010538 0.008298 0.009625 0.013646 0.008112 0.005588 0.005656 0.006044 0.003979 0.003835 0.002552 0.003692 0.002425 0.001856 0.002473 0.001731 0.001702 0.001679 0.001452 0.001963 0.001742 0.001348 0.001242 0.001354 0.000946 0.001306 0.001279 0.001542 0.001221 0.001019 0.000819 0.001179 0.001231 0.001083 0.001160 0.000946
0.000692 0.001198 0.000758 0.000804 0.000973 0.000738 0.000892 0.000748 0.000896 0.000779 0.001096 0.001298 0.001298 0.002054 0.003333 0.004981 0.003123 0.002088 0.002462 0.002050 0.003048 0.002846 0.004904 0.010504 0.019787 0.013719 0.009750 0.011873 0.011927 0.012058 0.016498 0.021046 0.043208 0.088313 0.044937 0.022885 0.014156 0.011879 0.011192 0.010783 0.011348 0.010273 0.010331 0.009673 0.012208 0.015919 0.010538 0.007598 0.007571 0.008175 0.004733 0.004035 0.003150 0.004229 0.003329 0.002333 0.002735 0.002200 0.001831 0.001483 0.001567 0.001327 0.001100 0.001004 0.001263 0.001506 0.001450 0.001063 0.001092 0.001063 0.000994 0.001260 0.000933 0.000740 0.000892 0.001125 0.000760 0.000894
0.000702 0.000598 0.000685 0.000990 0.000975 0.001090 0.000921 0.000685 0.000617 0.000798 0.000848 0.000556 0.001504 0.001792 0.002421 0.004179 0.002408 0.001867 0.001879 0.001881 0.002363 0.002494 0.003163 0.007721 0.012627 0.009488 0.007771 0.007815 0.009871 0.012621 0.014429 0.017167 0.019129 0.044937 0.089262 0.045396 0.021202 0.014725 0.012146 0.011987 0.013456 0.013985 0.012375 0.011108 0.009058 0.011767 0.007123 0.005475 0.005421 0.006335 0.003610 0.003571 0.002260 0.002950 0.002288 0.002752 0.002608 0.002071 0.002779 0.002123 0.001781 0.002058 0.001631 0.001352 0.001533 0.001406 0.001042 0.001573 0.001358 0.001458 0.001179 0.000933 0.000775 0.000944 0.000963 0.000838 0.001027 0.001150
0.000617 0.000863 0.000794 0.001125 0.000788 0.000996 0.000875 0.000558 0.000554 0.000575 0.000794 0.000835 0.001183 0.001587 0.002244 0.002923 0.002146 0.001110 0.001356 0.001519 0.001819 0.001698 0.002617 0.007383 0.013958 0.008681 0.007181 0.008885 0.012056 0.013610 0.015123 0.014110 0.016206 0.022885 0.045396 0.088062 0.044790 0.018990 0.016500 0.016358 0.016146 0.016317 0.012977 0.011663 0.009258 0.012248 0.007192 0.005579 0.006958 0.006363 0.003906 0.003215 0.002429 0.002685 0.001875 0.003000 0.003081 0.002121 0.001800 0.001696 0.001383 0.001869 0.001288 0.001290 0.001140 0.001463 0.000892 0.000990 0.000827 0.000842 0.000906 0.000796 0.001027 0.001400 0.001460 0.001237 0.001160 0.000792
0.000750 0.000944 0.000885 0.001385 0.001138 0.001102 0.001029 0.000717 0.000817 0.001040 0.001144 0.001135 0.001467 0.001742 0.002129 0.002494 0.001494 0.000740 0.001192 0.001338 0.001640 0.001635 0.002246 0.005927 0.009723 0.007800 0.006594 0.006496 0.008463 0.011831 0.013592 0.014154 0.011915 0.014156 0.021202 0.044790 0.090529 0.043254 0.019340 0.015675 0.015588 0.014696 0.012304 0.011323 0.008142 0.009446 0.006015 0.004235 0.004606 0.004850 0.003560 0.002896 0.002829 0.003146 0.002427 0.002267 0.002433 0.002177 0.002321 0.002642 0.001879 0.002329 0.001796 0.001917 0.002006 0.001725 0.001890 0.001788 0.001235 0.001008 0.000783 0.000677 0.001496 0.001619 0.001325 0.001213 0.001077 0.000927
0.000815 0.000827 0.000860 0.000785 0.001046 0.001204 0.001013 0.000867 0.000519 0.000850 0.001073 0.001008 0.001567 0.002190 0.002402 0.003065 0.001748 0.001446 0.001231 0.001563 0.001919 0.002144 0.003075 0.007765 0.012381 0.008979 0.007329 0.007569 0.009477 0.009900 0.012696 0.013531 0.012477 0.011879 0.014725 0.018990 0.043254 0.089942 0.045354 0.020471 0.015698 0.014687 0.012246 0.009710 0.007735 0.010600 0.006654 0.005462 0.005392 0.005819 0.004329 0.003715 0.003119 0.003629 0.003098 0.002321 0.002852 0.002181 0.002173 0.002142 0.001460 0.001785 0.001377 0.001819 0.001756 0.001635 0.001517 0.001260 0.000913 0.001029 0.001154 0.001117 0.001115 0.001410 0.001177 0.000610 0.000842 0.000971
0.000725 0.000863 0.000638 0.000744 0.001429 0.001056 0.000908 0.000738 0.000740 0.000990 0.000877 0.000746 0.001433 0.002192 0.002158 0.002906 0.002183 0.001758 0.001698 0.001746 0.002365 0.002308 0.002996 0.007404 0.010321 0.007742 0.007265 0.007544 0.007908 0.008238 0.011619 0.012783 0.011104 0.011192 0.012146 0.016500 0.019340 0.045354 0.089692 0.044185 0.022017 0.017715 0.013890 0.010171 0.008521 0.011635 0.007498 0.006046 0.005452 0.005846 0.004329 0.003042 0.003210 0.003946 0.003269 0.002463 0.003115 0.002660 0.002581 0.002617 0.001713 0.001881 0.001544 0.001790 0.002096 0.001956 0.001546 0.001600 0.001392 0.001183 0.001173 0.001063 0.000994 0.001344 0.001333 0.001121 0.001513 0.001540
0.000544 0.000979 0.000854 0.000906 0.000973 0.001029 0.001052 0.000733 0.000644 0.000765 0.001452 0.001052 0.001563 0.001879 0.001877 0.003312 0.002210 0.001781 0.001750 0.001690 0.002425 0.002000 0.002463 0.006283 0.008804 0.007063 0.005644 0.006654 0.007179 0.008235 0.010858 0.012015 0.010587 0.010783 0.011987 0.016358 0.015675 0.020471 0.044185 0.088025 0.048596 0.022392 0.017950 0.012331 0.010067 0.011631 0.007840 0.005356 0.005425 0.006175 0.004283 0.003585 0.003285 0.003333 0.003246 0.002850 0.004019 0.002817 0.002381 0.003006 0.002275 0.002202 0.001808 0.002125 0.001681 0.001294 0.001477 0.001381 0.002206 0.001483 0.001569 0.001427 0.001292 0.001325 0.001329 0.001173 0.001454 0.001215
0.000394 0.000817 0.000671 0.000854 0.001012 0.000679 0.000788 0.000804 0.000965 0.001073 0.001129 0.001090 0.001315 0.001258 0.001475 0.002773 0.002131 0.001700 0.001525 0.001840 0.001717 0.001975 0.002338 0.005669 0.008354 0.006265 0.005892 0.006037 0.006898 0.009623 0.012190 0.012212 0.010696 0.011348 0.013456 0.016146 0.015588 0.015698 0.022017 0.048596 0.088796 0.050160 0.024246 0.014860 0.011369 0.011029 0.006975 0.004823 0.005606 0.005977 0.004462 0.003512 0.002912 0.002998 0.002192 0.002050 0.003162 0.002173 0.002208 0.002996 0.002360 0.002798 0.001729 0.002185 0.001869 0.001713 0.001531 0.001402 0.001485 0.001598 0.001802 0.001606 0.001321 0.001706 0.001660 0.001210 0.001425 0.001748
0.000508 0.000656 0.000756 0.000760 0.001142 0.000819 0.000658 0.000550 0.000719 0.000815 0.000760 0.000665 0.001056 0.001315 0.001494 0.002329 0.001513 0.000944 0.001196 0.001729 0.001208 0.001773 0.001606 0.004085 0.005933 0.005613 0.007106 0.006554 0.007875 0.011015 0.014177 0.013423 0.009815 0.010273 0.013985 0.016317 0.014696 0.014687 0.017715 0.022392 0.050160 0.091771 0.045183 0.019152 0.010360 0.009185 0.005356 0.003129 0.004052 0.004106 0.003110 0.003433 0.002910 0.002590 0.002242 0.002079 0.002587 0.001988 0.002325 0.002794 0.003535 0.003467 0.002231 0.002500 0.002044 0.002077 0.001994 0.001792 0.001477 0.002008 0.001394 0.001496 0.001702 0.002054 0.001594 0.001317 0.001369 0.001210
0.000565 0.000731 0.000615 0.001117 0.000919 0.000812 0.000615 0.000696 0.000756 0.000717 0.000985 0.000675 0.000921 0.001558 0.001367 0.002423 0.001438 0.000979 0.001277 0.002069 0.001798 0.001675 0.002208 0.005565 0.008452 0.006431 0.006181 0.006629 0.009208 0.010056 0.010919 0.011062 0.010538 0.010331 0.012375 0.012977 0.012304 0.012246 0.013890 0.017950 0.024246 0.045183 0.090392 0.045012 0.016556 0.013300 0.008700 0.005775 0.006644 0.006404 0.004915 0.005000 0.004365 0.003285 0.003177 0.003308 0.004296 0.002787 0.002571 0.002950 0.002619 0.002458 0.002006 0.002173 0.001875 0.001910 0.001929 0.002288 0.001767 0.002050 0.002113 0.001456 0.001438 0.001896 0.001581 0.001496 0.001327 0.001758
0.000404 0.000823 0.000758 0.000869 0.000729 0.000471 0.000606 0.000508 0.000548 0.000658 0.000777 0.000733 0.000802 0.001135 0.001658 0.002525 0.002002 0.001488 0.001675 0.001702 0.001804 0.001733 0.002510 0.007333 0.010823 0.007740 0.006337 0.006410 0.008035 0.008081 0.008621 0.009262 0.008298 0.009673 0.011108 0.011663 0.011323 0.009710 0.010171 0.012331 0.014860 0.019152 0.045012 0.087729 0.043094 0.018717 0.012533 0.008956 0.008958 0.008969 0.006631 0.005717 0.005015 0.005025 0.004867 0.004369 0.005285 0.003796 0.003279 0.003494 0.002765 0.002102 0.001883 0.001865 0.002081 0.002231 0.002183 0.001663 0.001706 0.001679 0.001521 0.001008 0.001585 0.001523 0.001502 0.001467 0.001454 0.001446
0.000615 0.000806 0.000652 0.000619 0.000958 0.000517 0.000567 0.000675 0.000892 0.000915 0.000981 0.001088 0.001046 0.001769 0.002181 0.003438 0.003513 0.002692 0.002979 0.003063 0.003217 0.002429 0.003946 0.009667 0.016663 0.009965 0.006427 0.007869 0.008533 0.007196 0.008104 0.008175 0.009625 0.012208 0.009058 0.009258 0.008142 0.007735 0.008521 0.010067 0.011369 0.010360 0.016556 0.043094 0.090021 0.045400 0.020931 0.014815 0.014221 0.015356 0.010404 0.007467 0.006429 0.007004 0.006675 0.006040 0.007658 0.004098 0.003733 0.003706 0.003573 0.003073 0.001865 0.001802 0.002294 0.002858 0.001829 0.001675 0.001502 0.001806 0.001365 0.001413 0.001594 0.001577 0.001350 0.001179 0.001265 0.001365
0.000348 0.000596 0.000502 0.000496 0.000619 0.000452 0.000590 0.000479 0.000619 0.000610 0.001154 0.000742 0.001085 0.001748 0.002777 0.004662 0.003290 0.002827 0.003000 0.002865 0.004085 0.003169 0.005106 0.016202 0.029650 0.015352 0.007894 0.010502 0.012135 0.008531 0.011379 0.009590 0.013646 0.015919 0.011767 0.012248 0.009446 0.010600 0.011635 0.011631 0.011029 0.009185 0.013300 0.018717 0.045400 0.090083 0.048154 0.020329 0.019217 0.019175 0.010498 0.007888 0.006819 0.008960 0.007050 0.006242 0.008217 0.004765 0.003781 0.003331 0.002800 0.002642 0.001665 0.001590 0.002119 0.001800 0.001950 0.001483 0.001521 0.001571 0.000915 0.000946 0.001692 0.001596 0.001369 0.001081 0.001560 0.001285
0.000488 0.000794 0.000635 0.000896 0.000717 0.000538 0.000929 0.000671 0.000765 0.000833 0.001679 0.001163 0.001556 0.001748 0.002862 0.003702 0.003635 0.004510 0.004448 0.003406 0.005556 0.005094 0.007254 0.012704 0.018758 0.010804 0.006206 0.007325 0.008654 0.005433 0.006254 0.006554 0.008112 0.010538 0.007123 0.007192 0.006015 0.006654 0.007498 0.007840 0.006975 0.005356 0.008700 0.012533 0.020931 0.048154 0.086258 0.047208 0.023617 0.020108 0.015067 0.012235 0.010412 0.012292 0.010725 0.007765 0.009490 0.006431 0.004562 0.003983 0.003442 0.003188 0.002302 0.002788 0.002681 0.002148 0.002444 0.002388 0.002058 0.001706 0.001727 0.001846 0.001817 0.001575 0.001956 0.001817 0.002075 0.002046
0.000704 0.001017 0.001006 0.001200 0.000848 0.000804 0.001365 0.001042 0.000971 0.000804 0.001704 0.001227 0.001842 0.002081 0.003292 0.004217 0.005010 0.006100 0.006275 0.004508 0.006612 0.005825 0.008227 0.010877 0.015400 0.009771 0.005188 0.005629 0.006525 0.004415 0.004202 0.005021 0.005588 0.007598 0.005475 0.005579 0.004235 0.005462 0.006046 0.005356 0.004823 0.003129 0.005775 0.008956 0.014815 0.020329 0.047208 0.089879 0.046554 0.024596 0.017050 0.012985 0.012781 0.015163 0.011958 0.008919 0.010115 0.005935 0.004344 0.003783 0.003500 0.003306 0.003098 0.003006 0.002217 0.002254 0.002435 0.002279 0.002546 0.001744 0.001092 0.001504 0.001323 0.001415 0.001596 0.001519 0.001798 0.001973
0.000575 0.001002 0.000975 0.000908 0.000702 0.000640 0.001488 0.001017 0.000885 0.001069 0.001256 0.001427 0.002050 0.002052 0.002273 0.003696 0.003733 0.004594 0.004988 0.004427 0.005865 0.005781 0.008740 0.011919 0.017117 0.010417 0.005402 0.006285 0.006333 0.004742 0.005135 0.004669 0.005656 0.007571 0.005421 0.006958 0.004606 0.005392 0.005452 0.005425 0.005606 0.004052 0.006644 0.008958 0.014221 0.019217 0.023617 0.046554 0.089329 0.044713 0.020467 0.014358 0.014385 0.016175 0.013063 0.010588 0.011854 0.006567 0.004125 0.003956 0.004408 0.003498 0.002523 0.003025 0.003138 0.002642 0.002569 0.002354 0.002058 0.001946 0.001765 0.001448 0.001558 0.002208 0.001796 0.001679 0.002596 0.002110
0.000508 0.000631 0.000896 0.000902 0.000608 0.000475 0.000902 0.000600 0.000698 0.000650 0.001275 0.000977 0.001094 0.001640 0.002502 0.003585 0.003196 0.004150 0.004792 0.004348 0.004417 0.004952 0.007508 0.011669 0.018529 0.009725 0.005140 0.006860 0.006842 0.006148 0.005731 0.006171 0.006044 0.008175 0.006335 0.006363 0.004850 0.005819 0.005846 0.006175 0.005977 0.004106 0.006404 0.008969 0.015356 0.019175 0.020108 0.024596 0.044713 0.089767 0.049229 0.019371 0.014548 0.016079 0.013121 0.008969 0.011040 0.005915 0.004071 0.003098 0.004054 0.003808 0.002125 0.003048 0.003042 0.002865 0.002417 0.001877 0.001540 0.002262 0.001496 0.001202 0.001802 0.001881 0.001979 0.001844 0.002213 0.001765
0.000902 0.001060 0.000958 0.001073 0.001033 0.000629 0.001388 0.000865 0.000617 0.000850 0.001627 0.001481 0.001892 0.002729 0.002771 0.003919 0.004598 0.006375 0.005944 0.004885 0.006075 0.005958 0.008302 0.009290 0.010717 0.006458 0.004700 0.004944 0.004244 0.004400 0.003698 0.003625 0.003979 0.004733 0.003610 0.003906 0.003560 0.004329 0.004329 0.004283 0.004462 0.003110 0.004915 0.006631 0.010404 0.010498 0.015067 0.017050 0.020467 0.049229 0.089938 0.041635 0.020596 0.018152 0.014025 0.009571 0.011398 0.006306 0.004704 0.004010 0.003754 0.003860 0.003154 0.003152 0.002596 0.002335 0.002015 0.001844 0.001781 0.002071 0.001742 0.001756 0.002004 0.002313 0.001694 0.002340 0.002208 0.001508
0.000548 0.000600 0.000523 0.001217 0.001577 0.001144 0.001546 0.001235 0.000642 0.000867 0.001515 0.001958 0.002148 0.001688 0.001988 0.003285 0.003477 0.005515 0.005925 0.004640 0.005700 0.005371 0.006825 0.006592 0.006531 0.005017 0.003894 0.003712 0.003531 0.003381 0.003200 0.003642 0.003835 0.004035 0.003571 0.003215 0.002896 0.003715 0.003042 0.003585 0.003512 0.003433 0.005000 0.005717 0.007467 0.007888 0.012235 0.012985 0.014358 0.019371 0.041635 0.091258 0.046181 0.021748 0.016392 0.009615 0.009525 0.005254 0.003727 0.003256 0.003331 0.002850 0.002600 0.002227 0.002327 0.002394 0.002267 0.001454 0.001454 0.002087 0.001744 0.001702 0.001648 0.001365 0.001671 0.001427 0.001606 0.001352
0.000496 0.001002 0.000813 0.001042 0.001129 0.000813 0.001779 0.001233 0.000646 0.000813 0.001133 0.001331 0.001902 0.001556 0.002417 0.003006 0.002915 0.004965 0.005981 0.003987 0.004835 0.005656 0.006594 0.004925 0.005040 0.004298 0.003565 0.003042 0.003204 0.003019 0.003506 0.003219 0.002552 0.003150 0.002260 0.002429 0.002829 0.003119 0.003210 0.003285 0.002912 0.002910 0.004365 0.005015 0.006429 0.006819 0.010412 0.012781 0.014385 0.014548 0.020596 0.046181 0.090158 0.045446 0.019246 0.009973 0.009912 0.006508 0.004783 0.003315 0.003573 0.003040 0.002504 0.002544 0.002519 0.002627 0.002367 0.001467 0.001492 0.001935 0.001610 0.001529 0.001758 0.001379 0.001585 0.001913 0.002346 0.001963
0.000804 0.001002 0.000769 0.000844 0.000760 0.000588 0.001442 0.001371 0.000867 0.001031 0.001623 0.001046 0.001415 0.001785 0.002733 0.003004 0.003138 0.004596 0.005233 0.004060 0.005046 0.005296 0.006938 0.006850 0.006594 0.006475 0.003708 0.003621 0.004031 0.003310 0.003300 0.002915 0.003692 0.004229 0.002950 0.002685 0.003146 0.003629 0.003946 0.003333 0.002998 0.002590 0.003285 0.005025 0.007004 0.008960 0.012292 0.015163 0.016175 0.016079 0.018152 0.021748 0.045446 0.088792 0.044677 0.013565 0.012958 0.007581 0.005519 0.003206 0.003719 0.003044 0.003021 0.002935 0.002535 0.002071 0.001700 0.001456 0.001652 0.001956 0.001727 0.001450 0.001800 0.001556 0.001917 0.001715 0.002017 0.001767
0.000592 0.000838 0.000515 0.000631 0.000698 0.000427 0.001033 0.000890 0.000744 0.000635 0.001381 0.001015 0.001744 0.001544 0.002025 0.002423 0.002258 0.004137 0.004710 0.003702 0.004844 0.004065 0.005271 0.006375 0.005408 0.004040 0.002321 0.002550 0.003054 0.002673 0.002713 0.002452 0.002425 0.003329 0.002288 0.001875 0.002427 0.003098 0.003269 0.003246 0.002192 0.002242 0.003177 0.004867 0.006675 0.007050 0.010725 0.011958 0.013063 0.013121 0.014025 0.016392 0.019246 0.044677 0.090450 0.038869 0.017729 0.008504 0.005960 0.004771 0.004223 0.003552 0.002990 0.002596 0.002223 0.002021 0.002352 0.001213 0.002119 0.002692 0.001429 0.001483 0.001796 0.001727 0.001742 0.001648 0.002110 0.001650
0.000456 0.000608 0.000652 0.000406 0.000640 0.000269 0.000381 0.000540 0.000456 0.000835 0.000969 0.000498 0.000550 0.000769 0.001538 0.001998 0.001402 0.001706 0.001933 0.001733 0.002235 0.001996 0.002425 0.003737 0.003481 0.003129 0.002533 0.002373 0.003119 0.001806 0.002177 0.001752 0.001856 0.002333 0.002752 0.003000 0.002267 0.002321 0.002463 0.002850 0.002050 0.002079 0.003308 0.004369 0.006040 0.006242 0.007765 0.008919 0.010588 0.008969 0.009571 0.009615 0.009973 0.013565 0.038869 0.089587 0.037400 0.011065 0.007831 0.007556 0.006687 0.004758 0.004042 0.004529 0.003827 0.003937 0.003717 0.003463 0.003323 0.003202 0.002627 0.002529 0.002456 0.002427 0.003310 0.003413 0.003452 0.002583
0.000102 0.000246 0.000346 0.000419 0.000385 0.000502 0.000406 0.000448 0.000369 0.000625 0.000631 0.000513 0.000477 0.000613 0.000896 0.001231 0.001408 0.001413 0.001744 0.001529 0.001358 0.001602 0.002379 0.003217 0.004215 0.003181 0.002277 0.002831 0.003644 0.002273 0.002496 0.002106 0.002473 0.002735 0.002608 0.003081 0.002433 0.002852 0.003115 0.004019 0.003162 0.002587 0.004296 0.005285 0.007658 0.008217 0.009490 0.010115 0.011854 0.011040 0.011398 0.009525 0.009912 0.012958 0.017729 0.037400 0.086692 0.037404 0.014569 0.010323 0.008440 0.006685 0.006204 0.007183 0.006681 0.006281 0.005594 0.004994 0.004958 0.005550 0.003581 0.003183 0.003350 0.004225 0.005523 0.005877 0.005925 0.004656
0.000060 0.000138 0.000121 0.000044 0.000229 0.000142 0.000244 0.000202 0.000110 0.000112 0.000190 0.000373 0.000419 0.000333 0.000225 0.000863 0.000819 0.000706 0.001223 0.000617 0.001125 0.001273 0.000810 0.002150 0.002702 0.001704 0.001508 0.001631 0.002238 0.001967 0.002288 0.002042 0.001731 0.002200 0.002071 0.002121 0.002177 0.002181 0.002660 0.002817 0.002173 0.001988 0.002787 0.003796 0.004098 0.004765 0.006431 0.005935 0.006567 0.005915 0.006306 0.005254 0.006508 0.007581 0.008504 0.011065 0.037404 0.086583 0.043658 0.018858 0.014758 0.011360 0.010148 0.011331 0.012481 0.012363 0.011485 0.011042 0.011065 0.010271 0.008631 0.005940 0.008875 0.008837 0.011554 0.011296 0.012535 0.009315
0.000181 0.000196 0.000169 0.000029 0.000242 0.000221 0.000235 0.000152 0.000108 0.000267 0.000433 0.000346 0.000456 0.000485 0.000400 0.000579 0.000646 0.000712 0.001156 0.000658 0.000913 0.001069 0.001275 0.002273 0.002233 0.001860 0.000973 0.002025 0.002008 0.001892 0.001733 0.002252 0.001702 0.001831 0.002779 0.001800 0.002321 0.002173 0.002581 0.002381 0.002208 0.002325 0.002571 0.003279 0.003733 0.003781 0.004562 0.004344 0.004125 0.004071 0.004704 0.003727 0.004783 0.005519 0.005960 0.007831 0.014569 0.043658 0.088433 0.042648 0.022694 0.015215 0.014048 0.014106 0.012802 0.012406 0.011790 0.010894 0.010777 0.011344 0.008587 0.005306 0.008998 0.008819 0.011344 0.011633 0.014179 0.009827
0.000060 0.000100 0.000083 0.000198 0.000269 0.000129 0.000110 0.000108 0.000433 0.000331 0.000275 0.000473 0.000571 0.000302 0.000342 0.000633 0.000569 0.000446 0.000523 0.000848 0.000873 0.000829 0.001144 0.002379 0.002165 0.002094 0.001548 0.001635 0.001577 0.001692 0.001410 0.001669 0.001679 0.001483 0.002123 0.001696 0.002642 0.002142 0.002617 0.003006 0.002996 0.002794 0.002950 0.003494 0.003706 0.003331 0.003983 0.003783 0.003956 0.003098 0.004010 0.003256 0.003315 0.003206 0.004771 0.007556 0.010323 0.018858 0.042648 0.092871 0.046194 0.020402 0.017058 0.016179 0.013108 0.014883 0.014269 0.012502 0.013040 0.010106 0.008506 0.006162 0.009254 0.008463 0.010729 0.012438 0.015996 0.010815
0.000215 0.000090 0.000240 0.000127 0.000146 0.000171 0.000196 0.000162 0.000252 0.000138 0.000171 0.000513 0.000479 0.000327 0.000329 0.000558 0.000738 0.000844 0.000698 0.000827 0.001260 0.000883 0.001340 0.001617 0.001698 0.001706 0.001673 0.001800 0.001779 0.001775 0.001915 0.001500 0.001452 0.001567 0.001781 0.001383 0.001879 0.001460 0.001713 0.002275 0.002360 0.003535 0.002619 0.002765 0.003573 0.002800 0.003442 0.003500 0.004408 0.004054 0.003754 0.003331 0.003573 0.003719 0.004223 0.006687 0.008440 0.014758 0.022694 0.046194 0.090338 0.046154 0.020996 0.018071 0.014165 0.014569 0.013667 0.010554 0.012252 0.008827 0.007004 0.005365 0.009431 0.007471 0.010683 0.012006 0.017400 0.012292
0.000183 0.000237 0.000244 0.000177 0.000317 0.000248 0.000379 0.000171 0.000269 0.000273 0.000081 0.000206 0.000233 0.000358 0.000267 0.000654 0.000910 0.000565 0.000556 0.000890 0.001023 0.001083 0.001110 0.001367 0.001531 0.001583 0.001452 0.001352 0.001533 0.001417 0.001748 0.001665 0.001963 0.001327 0.002058 0.001869 0.002329 0.001785 0.001881 0.002202 0.002798 0.003467 0.002458 0.002102 0.003073 0.002642 0.003188 0.003306 0.003498 0.003808 0.003860 0.002850 0.003040 0.003044 0.003552 0.004758 0.006685 0.011360 0.015215 0.020402 0.046154 0.089763 0.041781 0.020723 0.013821 0.012654 0.011638 0.010523 0.009267 0.007610 0.006215 0.004719 0.007106 0.006342 0.008808 0.009225 0.011506 0.008467
0.000179 0.000108 0.000188 0.000271 0.000519 0.000292 0.000250 0.000217 0.000271 0.000438 0.000252 0.000177 0.000163 0.000229 0.000281 0.000610 0.000510 0.000523 0.000646 0.000475 0.000692 0.000979 0.000806 0.000910 0.001479 0.001115 0.001085 0.000794 0.000946 0.001235 0.001938 0.001292 0.001742 0.001100 0.001631 0.001288 0.001796 0.001377 0.001544 0.001808 0.001729 0.002231 0.002006 0.001883 0.001865 0.001665 0.002302 0.003098 0.002523 0.002125 0.003154 0.002600 0.002504 0.003021 0.002990 0.004042 0.006204 0.010148 0.014048 0.017058 0.020996 0.041781 0.089842 0.048915 0.017371 0.013671 0.012744 0.010975 0.010102 0.009388 0.006935 0.005065 0.007008 0.006465 0.008994 0.011192 0.012927 0.008752
0.000110 0.000050 0.000050 0.000177 0.000333 0.000298 0.000283 0.000192 0.000202 0.000175 0.000248 0.000085 0.000177 0.000288 0.000246 0.000406 0.000556 0.000721 0.000498 0.000621 0.000654 0.000915 0.000827 0.001519 0.001565 0.001325 0.000910 0.000917 0.001523 0.001329 0.001569 0.001215 0.001348 0.001004 0.001352 0.001290 0.001917 0.001819 0.001790 0.002125 0.002185 0.002500 0.002173 0.001865 0.001802 0.001590 0.002788 0.003006 0.003025 0.003048 0.003152 0.002227 0.002544 0.002935 0.002596 0.004529 0.007183 0.011331 0.014106 0.016179 0.018071 0.020723 0.048915 0.090367 0.039827 0.021302 0.015296 0.013006 0.011181 0.010215 0.008335 0.006848 0.009687 0.008221 0.012744 0.013106 0.017644 0.011160
0.000200 0.000273 0.000190 0.000183 0.000129 0.000175 0.000065 0.000031 0.000073 0.000196 0.000229 0.000094 0.000175 0.000288 0.000319 0.000706 0.000381 0.000388 0.000498 0.000510 0.001052 0.000925 0.000644 0.001298 0.001596 0.001235 0.001006 0.000877 0.001275 0.001206 0.001765 0.001363 0.001242 0.001263 0.001533 0.001140 0.002006 0.001756 0.002096 0.001681 0.001869 0.002044 0.001875 0.002081 0.002294 0.002119 0.002681 0.002217 0.003138 0.003042 0.002596 0.002327 0.002519 0.002535 0.002223 0.003827 0.006681 0.012481 0.012802 0.013108 0.014165 0.013821 0.017371 0.039827 0.091100 0.048085 0.018485 0.013621 0.011633 0.010671 0.007394 0.007567 0.008302 0.007881 0.011527 0.012221 0.015979 0.011885
0.000144 0.000254 0.000165 0.000071 0.000158 0.000271 0.000215 0.000085 0.000098 0.000373 0.000319 0.000150 0.000227 0.000246 0.000358 0.000600 0.000513 0.000292 0.000479 0.000350 0.000681 0.000785 0.000796 0.001025 0.000931 0.001246 0.001196 0.000756 0.001185 0.001229 0.001790 0.001248 0.001354 0.001506 0.001406 0.001463 0.001725 0.001635 0.001956 0.001294 0.001713 0.002077 0.001910 0.002231 0.002858 0.001800 0.002148 0.002254 0.002642 0.002865 0.002335 0.002394 0.002627 0.002071 0.002021 0.003937 0.006281 0.012363 0.012406 0.014883 0.014569 0.012654 0.013671 0.021302 0.048085 0.089842 0.038260 0.021190 0.015885 0.013404 0.010073 0.008398 0.012110 0.011394 0.015104 0.015917 0.019742 0.013862
0.000087 0.000069 0.000052 0.000029 0.000067 0.000079 0.000092 0.000177 0.000038 0.000185 0.000196 0.000090 0.000125 0.000206 0.000067 0.000298 0.000338 0.000550 0.000506 0.000315 0.000402 0.000298 0.000510 0.000910 0.000958 0.000908 0.001260 0.000698 0.001154 0.001319 0.001288 0.001448 0.000946 0.001450 0.001042 0.000892 0.001890 0.001517 0.001546 0.001477 0.001531 0.001994 0.001929 0.002183 0.001829 0.001950 0.002444 0.002435 0.002569 0.002417 0.002015 0.002267 0.002367 0.001700 0.002352 0.003717 0.005594 0.011485 0.011790 0.014269 0.013667 0.011638 0.012744 0.015296 0.018485 0.038260 0.091233 0.045462 0.019581 0.015523 0.011081 0.010231 0.013877 0.011929 0.014335 0.013154 0.018937 0.013571
0.000040 0.000065 0.000071 0.000027 0.000079 0.000129 0.000158 0.000054 0.000029 0.000121 0.000085 0.000117 0.000148 0.000138 0.000056 0.000498 0.000525 0.000594 0.000488 0.000450 0.000492 0.000590 0.000567 0.000629 0.000952 0.000790 0.001079 0.000956 0.001054 0.001192 0.001346 0.001144 0.001306 0.001063 0.001573 0.000990 0.001788 0.001260 0.001600 0.001381 0.001402 0.001792 0.002288 0.001663 0.001675 0.001483 0.002388 0.002279 0.002354 0.001877 0.001844 0.001454 0.001467 0.001456 0.001213 0.003463 0.004994 0.011042 0.010894 0.012502 0.010554 0.010523 0.010975 0.013006 0.013621 0.021190 0.045462 0.087442 0.051379 0.019554 0.012281 0.008177 0.012356 0.010798 0.013694 0.012733 0.017940 0.012369
0.000190 0.000071 0.000135 0.000142 0.000044 0.000106 0.000058 0.000035 0.000069 0.000171 0.000054 0.000077 0.000085 0.000198 0.000158 0.000346 0.000352 0.000252 0.000821 0.000319 0.000840 0.000873 0.000471 0.000650 0.000800 0.000954 0.000717 0.000760 0.000821 0.001050 0.001444 0.001346 0.001279 0.001092 0.001358 0.000827 0.001235 0.000913 0.001392 0.002206 0.001485 0.001477 0.001767 0.001706 0.001502 0.001521 0.002058 0.002546 0.002058 0.001540 0.001781 0.001454 0.001492 0.001652 0.002119 0.003323 0.004958 0.011065 0.010777 0.013040 0.012252 0.009267 0.010102 0.011181 0.011633 0.015885 0.019581 0.051379 0.088792 0.040946 0.016608 0.011042 0.014381 0.011765 0.015623 0.014129 0.018806 0.013627
0.000144 0.000063 0.000031 0.000090 0.000277 0.000042 0.000129 0.000077 0.000215 0.000219 0.000327 0.000106 0.000265 0.000179 0.000125 0.000402 0.000410 0.000481 0.000546 0.000552 0.000573 0.000500 0.000331 0.000517 0.000827 0.001444 0.001342 0.000785 0.000708 0.000969 0.000960 0.001465 0.001542 0.001063 0.001458 0.000842 0.001008 0.001029 0.001183 0.001483 0.001598 0.002008 0.002050 0.001679 0.001806 0.001571 0.001706 0.001744 0.001946 0.002262 0.002071 0.002087 0.001935 0.001956 0.002692 0.003202 0.005550 0.010271 0.011344 0.010106 0.008827 0.007610 0.009388 0.010215 0.010671 0.013404 0.015523 0.019554 0.040946 0.089246 0.042963 0.015912 0.015669 0.012210 0.015596 0.014502 0.017213 0.012229
0.000117 0.000046 0.000023 0.000117 0.000150 0.000046 0.000154 0.000085 0.000079 0.000219 0.000148 0.000077 0.000154 0.000063 0.000058 0.000379 0.000494 0.000363 0.000144 0.000323 0.000246 0.000531 0.000225 0.000796 0.000706 0.001015 0.000842 0.000923 0.000631 0.000935 0.000902 0.001102 0.001221 0.000994 0.001179 0.000906 0.000783 0.001154 0.001173 0.001569 0.001802 0.001394 0.002113 0.001521 0.001365 0.000915 0.001727 0.001092 0.001765 0.001496 0.001742 0.001744 0.001610 0.001727 0.001429 0.002627 0.003581 0.008631 0.008587 0.008506 0.007004 0.006215 0.006935 0.008335 0.007394 0.010073 0.011081 0.012281 0.016608 0.042963 0.087438 0.042506 0.017956 0.010719 0.013160 0.013525 0.014338 0.009521
0.000192 0.000181 0.000015 0.000046 0.000048 0.000067 0.000044 0.000077 0.000140 0.000244 0.000150 0.000321 0.000129 0.000142 0.000027 0.000283 0.000390 0.000488 0.000758 0.000808 0.000844 0.000488 0.000373 0.000627 0.000829 0.000715 0.000698 0.000673 0.000560 0.001100 0.001256 0.001233 0.001019 0.001260 0.000933 0.000796 0.000677 0.001117 0.001063 0.001427 0.001606 0.001496 0.001456 0.001008 0.001413 0.000946 0.001846 0.001504 0.001448 0.001202 0.001756 0.001702 0.001529 0.001450 0.001483 0.002529 0.003183 0.005940 0.005306 0.006162 0.005365 0.004719 0.005065 0.006848 0.007567 0.008398 0.010231 0.008177 0.011042 0.015912 0.042506 0.087113 0.037660 0.013825 0.014408 0.011948 0.012921 0.009323
0.000106 0.000056 0.000025 0.000108 0.000090 0.000150 0.000087 0.000035 0.000029 0.000048 0.000156 0.000262 0.000173 0.000040 0.000083 0.000081 0.000252 0.000783 0.000840 0.000771 0.000590 0.000313 0.000806 0.000917 0.000723 0.000685 0.001129 0.000683 0.000825 0.001117 0.001404 0.001215 0.000819 0.000933 0.000775 0.001027 0.001496 0.001115 0.000994 0.001292 0.001321 0.001702 0.001438 0.001585 0.001594 0.001692 0.001817 0.001323 0.001558 0.001802 0.002004 0.001648 0.001758 0.001800 0.001796 0.002456 0.003350 0.008875 0.008998 0.009254 0.009431 0.007106 0.007008 0.009687 0.008302 0.012110 0.013877 0.012356 0.014381 0.015669 0.017956 0.037660 0.089867 0.042458 0.023679 0.018558 0.019085 0.012675
0.000042 0.000042 0.000081 0.000135 0.000075 0.000102 0.000250 0.000235 0.000102 0.000044 0.000154 0.000298 0.000158 0.000075 0.000194 0.000152 0.000150 0.000323 0.000342 0.000360 0.000410 0.000771 0.000617 0.000690 0.000888 0.000900 0.001498 0.000892 0.001094 0.001123 0.000927 0.000842 0.001179 0.000740 0.000944 0.001400 0.001619 0.001410 0.001344 0.001325 0.001706 0.002054 0.001896 0.001523 0.001577 0.001596 0.001575 0.001415 0.002208 0.001881 0.002313 0.001365 0.001379 0.001556 0.001727 0.002427 0.004225 0.008837 0.008819 0.008463 0.007471 0.006342 0.006465 0.008221 0.007881 0.011394 0.011929 0.010798 0.011765 0.012210 0.010719 0.013825 0.042458 0.091300 0.047171 0.019498 0.018337 0.013169
0.000158 0.000183 0.000058 0.000202 0.000190 0.000035 0.000071 0.000090 0.000046 0.000275 0.000129 0.000215 0.000188 0.000267 0.000150 0.000181 0.000273 0.000146 0.000225 0.000094 0.000208 0.000644 0.000554 0.000775 0.000892 0.000881 0.001135 0.000700 0.001046 0.000881 0.001213 0.001183 0.001231 0.000892 0.000963 0.001460 0.001325 0.001177 0.001333 0.001329 0.001660 0.001594 0.001581 0.001502 0.001350 0.001369 0.001956 0.001596 0.001796 0.001979 0.001694 0.001671 0.001585 0.001917 0.001742 0.003310 0.005523 0.011554 0.011344 0.010729 0.010683 0.008808 0.008994 0.012744 0.011527 0.015104 0.014335 0.013694 0.015623 0.015596 0.013160 0.014408 0.023679 0.047171 0.089387 0.041344 0.027619 0.018040
0.000087 0.000200 0.000085 0.000165 0.000146 0.000115 0.000144 0.000108 0.000029 0.000152 0.000285 0.000221 0.000162 0.000208 0.000417 0.000273 0.000356 0.000419 0.000383 0.000373 0.000590 0.000654 0.000652 0.001002 0.001188 0.000804 0.000915 0.000981 0.000890 0.001188 0.001417 0.001085 0.001083 0.001125 0.000838 0.001237 0.001213 0.000610 0.001121 0.001173 0.001210 0.001317 0.001496 0.001467 0.001179 0.001081 0.001817 0.001519 0.001679 0.001844 0.002340 0.001427 0.001913 0.001715 0.001648 0.003413 0.005877 0.011296 0.011633 0.012438 0.012006 0.009225 0.011192 0.013106 0.012221 0.015917 0.013154 0.012733 0.014129 0.014502 0.013525 0.011948 0.018558 0.019498 0.041344 0.093862 0.051777 0.022040
0.000046 0.000090 0.000046 0.000073 0.000023 0.000106 0.000077 0.000123 0.000085 0.000042 0.000033 0.000194 0.000208 0.000179 0.000065 0.000198 0.000421 0.000281 0.000373 0.000371 0.000635 0.000602 0.000771 0.000873 0.001200 0.000706 0.000948 0.000646 0.000704 0.001025 0.001400 0.001138 0.001160 0.000760 0.001027 0.001160 0.001077 0.000842 0.001513 0.001454 0.001425 0.001369 0.001327 0.001454 0.001265 0.001560 0.002075 0.001798 0.002596 0.002213 0.002208 0.001606 0.002346 0.002017 0.002110 0.003452 0.005925 0.012535 0.014179 0.015996 0.017400 0.011506 0.012927 0.017644 0.015979 0.019742 0.018937 0.017940 0.018806 0.017213 0.014338 0.012921 0.019085 0.018337 0.027619 0.051777 0.088704 0.054625
0.000029 0.000140 0.000042 0.000090 0.000125 0.000008 0.000004 0.000048 0.000008 0.000190 0.000100 0.000102 0.000210 0.000150 0.000123 0.000221 0.000325 0.000571 0.000300 0.000323 0.000560 0.000315 0.000650 0.000708 0.001027 0.001219 0.001163 0.000738 0.000717 0.000850 0.000858 0.000917 0.000946 0.000894 0.001150 0.000792 0.000927 0.000971 0.001540 0.001215 0.001748 0.001210 0.001758 0.001446 0.001365 0.001285 0.002046 0.001973 0.002110 0.001765 0.001508 0.001352 0.001963 0.001767 0.001650 0.002583 0.004656 0.009315 0.009827 0.010815 0.012292 0.008467 0.008752 0.011160 0.011885 0.013862 0.013571 0.012369 0.013627 0.012229 0.009521 0.009323 0.012675 0.013169 0.018040 0.022040 0.054625 0.090938
