# Supplementary material for: Multiscale modelling of chromatin 4D organization in SARS-CoV-2 infected cells
Source: Nat Commun. 2024 May 13;15:4014. doi: 10.1038/s41467-024-48370-6 (PMC11091192; doi:10.1038/s41467-024-48370-6)
Supplement: Supplementary file 11 — Source Data [file 41467_2024_48370_MOESM11_ESM.zip › Source_Data/Supp_Fig_8/Model_Contact_Map_IFIT_Locus_SARS-CoV-2_Condition.txt]

0.087329 0.034638 0.010100 0.006844 0.005592 0.004590 0.004127 0.003925 0.003885 0.003817 0.003208 0.003158 0.003623 0.003381 0.005635 0.002710 0.001919 0.001588 0.001492 0.001258 0.001992 0.001419 0.000994 0.000738 0.000631 0.000763 0.000800 0.000917 0.000881 0.000683 0.000783 0.000798 0.000644 0.000579 0.000558 0.000288 0.000390 0.000527 0.000840 0.000769 0.000746 0.000831 0.000744 0.000746 0.000658 0.000713 0.000683 0.000892 0.000606 0.000798 0.001050 0.001081 0.000831 0.001115 0.000367 0.000460 0.000352 0.000402 0.000440 0.000504 0.000344 0.000400 0.000717 0.000542 0.000281 0.000304 0.000354 0.000273 0.000150 0.000121 0.000119 0.000344 0.000317 0.000379 0.000396 0.000235 0.000267 0.000290
0.034638 0.089096 0.038221 0.013265 0.009081 0.006000 0.004446 0.005604 0.006019 0.005863 0.004750 0.004010 0.005294 0.005077 0.006569 0.003642 0.002779 0.001919 0.001621 0.001965 0.002515 0.002110 0.002227 0.001242 0.001119 0.001323 0.001254 0.001229 0.000835 0.000700 0.001002 0.001058 0.001367 0.001050 0.001202 0.001156 0.000854 0.000681 0.000706 0.000833 0.000735 0.000840 0.001038 0.001140 0.001048 0.001233 0.000881 0.001129 0.000735 0.000948 0.000798 0.000963 0.001310 0.000958 0.000640 0.000577 0.000650 0.000804 0.000823 0.000800 0.000654 0.001023 0.000787 0.000494 0.000679 0.000560 0.000350 0.000362 0.000385 0.000227 0.000160 0.000431 0.000258 0.000288 0.000504 0.000488 0.000319 0.000254
0.010100 0.038221 0.088983 0.038637 0.013185 0.007675 0.005385 0.006050 0.007519 0.006458 0.004179 0.003573 0.005160 0.004590 0.006179 0.004033 0.003181 0.002354 0.002292 0.002342 0.002152 0.002685 0.001825 0.001373 0.001473 0.001644 0.001046 0.000971 0.000852 0.000613 0.000779 0.001350 0.001387 0.001073 0.000769 0.000938 0.000804 0.001363 0.001067 0.000631 0.000660 0.000923 0.000746 0.000894 0.001233 0.001125 0.000846 0.000985 0.000998 0.001004 0.000644 0.000981 0.000990 0.000896 0.000654 0.000394 0.000485 0.000558 0.000473 0.000356 0.000394 0.000733 0.000196 0.000631 0.000552 0.000606 0.000406 0.000385 0.000267 0.000367 0.000279 0.000421 0.000396 0.000388 0.000346 0.000215 0.000288 0.000275
0.006844 0.013265 0.038637 0.090258 0.040560 0.013419 0.008740 0.007794 0.008700 0.006852 0.004479 0.004375 0.006175 0.006492 0.009006 0.005717 0.003846 0.002560 0.002621 0.002563 0.002923 0.003373 0.003021 0.002042 0.001896 0.001969 0.001640 0.001550 0.001150 0.001492 0.001496 0.001671 0.001421 0.001446 0.001365 0.001356 0.001127 0.001260 0.001000 0.000883 0.001090 0.001327 0.000896 0.001198 0.001579 0.001150 0.000867 0.001344 0.002321 0.001800 0.001692 0.001733 0.001419 0.001273 0.001100 0.001046 0.000785 0.000502 0.000808 0.000506 0.000671 0.000796 0.000544 0.000671 0.000452 0.000740 0.000527 0.000433 0.000542 0.000646 0.000223 0.000548 0.000683 0.000460 0.000435 0.000419 0.000452 0.000306
0.005592 0.009081 0.013185 0.040560 0.090321 0.039694 0.014188 0.010960 0.011444 0.008212 0.004994 0.004256 0.005606 0.007785 0.009060 0.005610 0.003435 0.002750 0.003010 0.002831 0.003010 0.003294 0.003469 0.002025 0.001206 0.001902 0.001977 0.001629 0.001660 0.001175 0.001792 0.001560 0.001650 0.001529 0.001375 0.001583 0.001488 0.001771 0.001444 0.001265 0.000879 0.001102 0.000702 0.001238 0.001390 0.001381 0.001042 0.001142 0.001946 0.002150 0.002056 0.002044 0.001408 0.001348 0.001596 0.000838 0.000560 0.000775 0.000588 0.000510 0.000725 0.000623 0.000627 0.000735 0.000565 0.000621 0.000475 0.000369 0.000579 0.000665 0.000385 0.000713 0.000792 0.000742 0.000567 0.000421 0.000694 0.000358
0.004590 0.006000 0.007675 0.013419 0.039694 0.090063 0.040075 0.014733 0.011615 0.007598 0.005535 0.004850 0.005692 0.006933 0.007110 0.004973 0.003990 0.002887 0.002352 0.003073 0.002756 0.003321 0.003552 0.001600 0.001044 0.001508 0.001190 0.001333 0.001321 0.001267 0.001360 0.001142 0.001285 0.001167 0.001579 0.000965 0.001200 0.000908 0.000748 0.000421 0.000777 0.000860 0.000935 0.001340 0.000958 0.000808 0.000771 0.000671 0.000827 0.001006 0.001048 0.001429 0.001056 0.001356 0.000615 0.000567 0.000750 0.000529 0.000558 0.000733 0.000517 0.000638 0.000363 0.000588 0.000521 0.000656 0.000387 0.000406 0.000375 0.000429 0.000365 0.000313 0.000492 0.000502 0.000317 0.000254 0.000223 0.000158
0.004127 0.004446 0.005385 0.008740 0.014188 0.040075 0.088883 0.037687 0.013731 0.008348 0.006219 0.004723 0.005329 0.005258 0.005813 0.004262 0.003852 0.002437 0.002238 0.002473 0.002621 0.002510 0.002050 0.001035 0.001231 0.001021 0.000988 0.001244 0.001300 0.001498 0.000971 0.001067 0.001227 0.000844 0.000752 0.000652 0.000837 0.000481 0.000665 0.000358 0.000692 0.000648 0.000760 0.000969 0.000956 0.000762 0.000588 0.000646 0.000931 0.001033 0.000848 0.001533 0.001050 0.000960 0.000785 0.000781 0.000375 0.000456 0.000369 0.000294 0.000144 0.000240 0.000190 0.000423 0.000446 0.000404 0.000531 0.000304 0.000369 0.000410 0.000469 0.000431 0.000277 0.000271 0.000565 0.000252 0.000231 0.000412
0.003925 0.005604 0.006050 0.007794 0.010960 0.014733 0.037687 0.089171 0.040217 0.013658 0.009423 0.007538 0.007762 0.007483 0.006935 0.004752 0.003596 0.002477 0.002685 0.003506 0.003648 0.003033 0.002990 0.001733 0.001696 0.001892 0.001546 0.001579 0.001323 0.001652 0.001525 0.001150 0.000981 0.001504 0.001569 0.001254 0.001340 0.001069 0.000860 0.000867 0.000965 0.001019 0.001192 0.001058 0.001352 0.000935 0.000979 0.000929 0.001042 0.001373 0.002094 0.001942 0.001327 0.001483 0.001263 0.000975 0.000435 0.000360 0.000408 0.000438 0.000379 0.000765 0.000454 0.000519 0.000552 0.000483 0.000523 0.000581 0.000365 0.000256 0.000502 0.000490 0.000508 0.000746 0.000610 0.000675 0.000392 0.000481
0.003885 0.006019 0.007519 0.008700 0.011444 0.011615 0.013731 0.040217 0.090821 0.042898 0.015669 0.010446 0.012002 0.012498 0.012846 0.008185 0.006173 0.004246 0.004125 0.003854 0.004967 0.005267 0.004356 0.003177 0.003060 0.003135 0.002838 0.002575 0.002254 0.002331 0.002758 0.002204 0.001977 0.002102 0.002460 0.002375 0.001565 0.001598 0.001431 0.001477 0.001167 0.001346 0.001994 0.002412 0.002421 0.001958 0.002167 0.002260 0.002198 0.002450 0.002867 0.002596 0.002121 0.002113 0.001500 0.000971 0.001017 0.001004 0.001040 0.001019 0.000913 0.000850 0.000571 0.001088 0.000769 0.000538 0.000550 0.000363 0.000448 0.000419 0.000773 0.000831 0.000877 0.000710 0.000600 0.000610 0.000794 0.000525
0.003817 0.005863 0.006458 0.006852 0.008212 0.007598 0.008348 0.013658 0.042898 0.089950 0.039817 0.015825 0.015031 0.013252 0.012248 0.007754 0.005615 0.004452 0.004119 0.004687 0.004852 0.005138 0.005015 0.002933 0.002619 0.003602 0.002631 0.002131 0.001806 0.001940 0.002442 0.002608 0.002360 0.002081 0.001833 0.002194 0.002119 0.001581 0.001840 0.001306 0.001642 0.001754 0.001985 0.002179 0.002194 0.001815 0.002173 0.002283 0.002400 0.002065 0.002192 0.002758 0.002773 0.002352 0.001613 0.001658 0.001073 0.000850 0.001081 0.000962 0.000379 0.000348 0.000483 0.001000 0.000827 0.000631 0.000467 0.000642 0.000521 0.000340 0.000877 0.000900 0.000733 0.000744 0.000729 0.000454 0.000623 0.000485
0.003208 0.004750 0.004179 0.004479 0.004994 0.005535 0.006219 0.009423 0.015669 0.039817 0.088883 0.039894 0.014965 0.010800 0.008844 0.005481 0.003800 0.003050 0.003321 0.003329 0.003344 0.003023 0.003240 0.002271 0.001950 0.002458 0.001988 0.001413 0.001702 0.001552 0.001908 0.001463 0.001563 0.001467 0.001285 0.001317 0.001317 0.001363 0.001233 0.000935 0.000885 0.001254 0.001552 0.001494 0.001500 0.001277 0.001585 0.001906 0.001583 0.001306 0.001160 0.001706 0.002052 0.001413 0.001075 0.001121 0.000923 0.000583 0.000813 0.000469 0.000400 0.000535 0.000273 0.000508 0.000415 0.000631 0.000779 0.000542 0.000317 0.000390 0.000523 0.000548 0.000492 0.000706 0.000425 0.000638 0.000819 0.000538
0.003158 0.004010 0.003573 0.004375 0.004256 0.004850 0.004723 0.007538 0.010446 0.015825 0.039894 0.089762 0.037787 0.013102 0.009804 0.006821 0.005181 0.004065 0.003550 0.003460 0.003496 0.003590 0.003208 0.001996 0.001633 0.002192 0.001946 0.002244 0.001621 0.001752 0.001200 0.001631 0.001521 0.001527 0.001217 0.001358 0.001398 0.001269 0.001146 0.001404 0.001310 0.000848 0.001454 0.001400 0.001342 0.001238 0.001627 0.002131 0.001569 0.001242 0.001677 0.001538 0.001700 0.001238 0.001269 0.000917 0.000960 0.000627 0.000758 0.000527 0.000375 0.000442 0.000608 0.000610 0.000608 0.000712 0.000737 0.000300 0.000533 0.000588 0.000513 0.000567 0.000531 0.000627 0.000504 0.000529 0.000685 0.000698
0.003623 0.005294 0.005160 0.006175 0.005606 0.005692 0.005329 0.007762 0.012002 0.015031 0.014965 0.037787 0.089400 0.042425 0.017231 0.011431 0.008269 0.005438 0.004971 0.005050 0.005669 0.005821 0.005483 0.004167 0.003225 0.004027 0.003317 0.002604 0.002667 0.003225 0.003027 0.002638 0.002240 0.002823 0.002500 0.002263 0.002425 0.001765 0.002075 0.001985 0.001413 0.001327 0.001894 0.002210 0.002352 0.002481 0.002487 0.002165 0.002283 0.002352 0.001888 0.002373 0.002727 0.002179 0.002042 0.001275 0.001423 0.001110 0.001342 0.000833 0.000467 0.001019 0.001067 0.000865 0.000798 0.000594 0.000388 0.000379 0.000585 0.000429 0.000731 0.000604 0.000383 0.000590 0.000575 0.000675 0.000794 0.000394
0.003381 0.005077 0.004590 0.006492 0.007785 0.006933 0.005258 0.007483 0.012498 0.013252 0.010800 0.013102 0.042425 0.089971 0.040044 0.015379 0.011158 0.008679 0.007994 0.007919 0.006933 0.008035 0.007827 0.005058 0.005138 0.004896 0.004250 0.003806 0.003360 0.003988 0.002775 0.002727 0.002552 0.002873 0.002671 0.002998 0.003446 0.001685 0.001763 0.002265 0.002356 0.002010 0.002198 0.002594 0.003433 0.003035 0.002767 0.003079 0.003050 0.003073 0.002406 0.004171 0.003302 0.002758 0.002585 0.001863 0.001852 0.001681 0.001290 0.001479 0.001158 0.001375 0.001252 0.001263 0.000627 0.000648 0.000381 0.000860 0.000621 0.000679 0.000790 0.000923 0.000865 0.000823 0.000704 0.000769 0.000725 0.000329
0.005635 0.006569 0.006179 0.009006 0.009060 0.007110 0.005813 0.006935 0.012846 0.012248 0.008844 0.009804 0.017231 0.040044 0.090517 0.037402 0.016156 0.009765 0.008773 0.008969 0.009262 0.009879 0.009392 0.007317 0.006350 0.006150 0.005402 0.005233 0.004087 0.004598 0.004633 0.003869 0.003638 0.003375 0.003290 0.003537 0.004369 0.002602 0.001823 0.002296 0.002229 0.002348 0.002921 0.002719 0.003540 0.003504 0.003635 0.003194 0.004042 0.004146 0.002927 0.004550 0.003404 0.002713 0.002185 0.001488 0.001467 0.001823 0.001463 0.001177 0.001308 0.001283 0.001144 0.001285 0.000875 0.000602 0.000748 0.000767 0.000446 0.000700 0.000750 0.000590 0.000754 0.000627 0.000550 0.000531 0.000429 0.000223
0.002710 0.003642 0.004033 0.005717 0.005610 0.004973 0.004262 0.004752 0.008185 0.007754 0.005481 0.006821 0.011431 0.015379 0.037402 0.089404 0.037146 0.013635 0.012465 0.012313 0.011850 0.011771 0.011179 0.013254 0.010210 0.008954 0.009200 0.009200 0.007625 0.008098 0.007987 0.007381 0.005937 0.005215 0.004856 0.004579 0.004788 0.004940 0.003763 0.004183 0.004056 0.004179 0.004594 0.003779 0.004348 0.005469 0.004919 0.005481 0.005473 0.005687 0.004569 0.003875 0.003627 0.003483 0.003433 0.001673 0.001488 0.001892 0.001602 0.001075 0.001096 0.001565 0.001350 0.000735 0.001356 0.000785 0.000429 0.000458 0.000344 0.000794 0.000690 0.000946 0.000717 0.000650 0.000467 0.000700 0.000465 0.000237
0.001919 0.002779 0.003181 0.003846 0.003435 0.003990 0.003852 0.003596 0.006173 0.005615 0.003800 0.005181 0.008269 0.011158 0.016156 0.037146 0.086617 0.038606 0.018075 0.014881 0.012885 0.012935 0.010379 0.009213 0.006860 0.006529 0.006667 0.005781 0.006329 0.006198 0.004363 0.003685 0.003094 0.002865 0.003329 0.003425 0.003279 0.002663 0.002185 0.001860 0.001660 0.002406 0.002979 0.003119 0.003123 0.003292 0.003400 0.004458 0.003521 0.003479 0.002910 0.003629 0.002727 0.003373 0.003454 0.002373 0.001719 0.001450 0.001135 0.001410 0.000975 0.001110 0.000810 0.000927 0.001196 0.000792 0.000738 0.000873 0.000790 0.000742 0.001006 0.001179 0.000533 0.000648 0.000546 0.000598 0.000754 0.000442
0.001588 0.001919 0.002354 0.002560 0.002750 0.002887 0.002437 0.002477 0.004246 0.004452 0.003050 0.004065 0.005438 0.008679 0.009765 0.013635 0.038606 0.089604 0.042025 0.016427 0.014525 0.014023 0.009760 0.008177 0.005508 0.006306 0.005971 0.005198 0.003962 0.004385 0.003206 0.003085 0.002550 0.003623 0.002946 0.002604 0.002142 0.001994 0.002148 0.001796 0.001760 0.002058 0.002494 0.002281 0.002540 0.002221 0.002917 0.003696 0.003050 0.002846 0.003658 0.003729 0.003283 0.003154 0.002492 0.002025 0.002021 0.001892 0.001310 0.001140 0.000746 0.001123 0.001331 0.001088 0.001000 0.000765 0.000806 0.000904 0.001183 0.001229 0.000940 0.000823 0.000477 0.000771 0.000858 0.000660 0.000777 0.000973
0.001492 0.001621 0.002292 0.002621 0.003010 0.002352 0.002238 0.002685 0.004125 0.004119 0.003321 0.003550 0.004971 0.007994 0.008773 0.012465 0.018075 0.042025 0.090433 0.039502 0.018337 0.013292 0.010252 0.008242 0.005431 0.005002 0.005098 0.004154 0.003210 0.003287 0.003181 0.003546 0.002658 0.002500 0.002840 0.002219 0.002519 0.002862 0.001510 0.001813 0.001358 0.002590 0.002879 0.002410 0.002540 0.002010 0.003860 0.003413 0.002831 0.002717 0.002779 0.003827 0.003396 0.003542 0.002875 0.002219 0.001954 0.001746 0.001550 0.001563 0.001452 0.001421 0.001383 0.001427 0.001296 0.001112 0.001083 0.001294 0.001031 0.000875 0.001012 0.000865 0.000646 0.000706 0.000515 0.000629 0.000725 0.000769
0.001258 0.001965 0.002342 0.002563 0.002831 0.003073 0.002473 0.003506 0.003854 0.004687 0.003329 0.003460 0.005050 0.007919 0.008969 0.012313 0.014881 0.016427 0.039502 0.089967 0.044540 0.017506 0.012700 0.008735 0.004885 0.005523 0.004327 0.003758 0.004085 0.003994 0.003240 0.003140 0.002873 0.002446 0.002296 0.002323 0.002479 0.002858 0.002444 0.001952 0.001779 0.002352 0.002308 0.002954 0.003210 0.002550 0.003527 0.004065 0.003192 0.003171 0.003098 0.004081 0.002883 0.003737 0.002306 0.002008 0.001808 0.001621 0.001910 0.001910 0.002452 0.001321 0.001398 0.001385 0.001738 0.001479 0.001188 0.001417 0.001233 0.000796 0.000819 0.000954 0.000913 0.000998 0.000700 0.001029 0.001173 0.000775
0.001992 0.002515 0.002152 0.002923 0.003010 0.002756 0.002621 0.003648 0.004967 0.004852 0.003344 0.003496 0.005669 0.006933 0.009262 0.011850 0.012885 0.014525 0.018337 0.044540 0.089071 0.040154 0.016640 0.008758 0.005473 0.005273 0.004704 0.003952 0.004408 0.003662 0.003894 0.003433 0.003375 0.003031 0.002004 0.002490 0.002754 0.002281 0.002685 0.002908 0.002200 0.002823 0.002435 0.002850 0.003350 0.003098 0.003710 0.003733 0.003571 0.003406 0.003473 0.003325 0.002931 0.002808 0.002060 0.001710 0.001877 0.001852 0.001775 0.001667 0.002015 0.001252 0.001175 0.001167 0.001490 0.001427 0.001140 0.001421 0.001729 0.000988 0.000902 0.000919 0.000879 0.000844 0.000533 0.000765 0.001100 0.000871
0.001419 0.002110 0.002685 0.003373 0.003294 0.003321 0.002510 0.003033 0.005267 0.005138 0.003023 0.003590 0.005821 0.008035 0.009879 0.011771 0.012935 0.014023 0.013292 0.017506 0.040154 0.089971 0.040954 0.013844 0.008873 0.007633 0.005533 0.005600 0.005413 0.004771 0.004831 0.004510 0.003838 0.003658 0.002713 0.003692 0.003500 0.003402 0.003433 0.003425 0.002944 0.003754 0.004671 0.003625 0.003448 0.004019 0.004798 0.005063 0.004627 0.004738 0.004542 0.004812 0.003840 0.004119 0.003321 0.002592 0.001840 0.001848 0.002685 0.001804 0.001646 0.001110 0.001394 0.001250 0.001327 0.001656 0.001119 0.001779 0.001777 0.001813 0.001031 0.001194 0.001060 0.001252 0.000958 0.000746 0.000927 0.000698
0.000994 0.002227 0.001825 0.003021 0.003469 0.003552 0.002050 0.002990 0.004356 0.005015 0.003240 0.003208 0.005483 0.007827 0.009392 0.011179 0.010379 0.009760 0.010252 0.012700 0.016640 0.040954 0.089213 0.036558 0.014035 0.011871 0.008040 0.007919 0.007273 0.006494 0.007127 0.006681 0.004781 0.004646 0.003894 0.004481 0.004246 0.005263 0.005921 0.005200 0.004312 0.004350 0.004583 0.005054 0.004496 0.006192 0.005415 0.005067 0.004223 0.004823 0.004635 0.005069 0.004167 0.003808 0.003729 0.002629 0.002283 0.001796 0.002527 0.002142 0.002125 0.002067 0.001994 0.002246 0.001925 0.001542 0.001054 0.001431 0.001281 0.001121 0.001142 0.001269 0.001798 0.001081 0.000873 0.001073 0.000731 0.000404
0.000738 0.001242 0.001373 0.002042 0.002025 0.001600 0.001035 0.001733 0.003177 0.002933 0.002271 0.001996 0.004167 0.005058 0.007317 0.013254 0.009213 0.008177 0.008242 0.008735 0.008758 0.013844 0.036558 0.088121 0.045048 0.019813 0.014135 0.010975 0.009654 0.009798 0.010110 0.008640 0.008183 0.007788 0.006490 0.007958 0.006604 0.008102 0.007744 0.006992 0.006996 0.006523 0.007875 0.008263 0.007517 0.010510 0.009017 0.007850 0.006985 0.007271 0.005806 0.005702 0.005415 0.005517 0.004521 0.003346 0.003019 0.002794 0.003371 0.002858 0.002823 0.002860 0.002304 0.002471 0.003077 0.002540 0.001427 0.001933 0.001594 0.001667 0.001388 0.001963 0.001744 0.001777 0.001706 0.001275 0.001919 0.001088
0.000631 0.001119 0.001473 0.001896 0.001206 0.001044 0.001231 0.001696 0.003060 0.002619 0.001950 0.001633 0.003225 0.005138 0.006350 0.010210 0.006860 0.005508 0.005431 0.004885 0.005473 0.008873 0.014035 0.045048 0.088329 0.040512 0.017287 0.012152 0.011700 0.012094 0.012252 0.010071 0.009463 0.008744 0.007285 0.008263 0.007252 0.007900 0.007398 0.007771 0.008940 0.008573 0.010133 0.009746 0.009850 0.013369 0.011242 0.008112 0.007829 0.008471 0.007283 0.005485 0.005567 0.006283 0.005783 0.004094 0.003990 0.003331 0.003390 0.003204 0.002877 0.003077 0.002429 0.002865 0.003087 0.002513 0.001571 0.001992 0.001758 0.001554 0.001631 0.002017 0.001379 0.001969 0.001823 0.001583 0.002325 0.001479
0.000763 0.001323 0.001644 0.001969 0.001902 0.001508 0.001021 0.001892 0.003135 0.003602 0.002458 0.002192 0.004027 0.004896 0.006150 0.008954 0.006529 0.006306 0.005002 0.005523 0.005273 0.007633 0.011871 0.019813 0.040512 0.090596 0.041498 0.015504 0.012937 0.013840 0.012590 0.009202 0.008102 0.007473 0.005442 0.006044 0.006179 0.006581 0.005583 0.007556 0.008617 0.007473 0.007585 0.008279 0.007740 0.009765 0.009690 0.006904 0.006700 0.006202 0.004940 0.004967 0.005100 0.005946 0.004710 0.003590 0.003592 0.002454 0.002827 0.002804 0.003119 0.002608 0.001533 0.002492 0.002898 0.002856 0.001544 0.001933 0.002208 0.002371 0.001694 0.001675 0.001565 0.001440 0.001540 0.001500 0.001654 0.001098
0.000800 0.001254 0.001046 0.001640 0.001977 0.001190 0.000988 0.001546 0.002838 0.002631 0.001988 0.001946 0.003317 0.004250 0.005402 0.009200 0.006667 0.005971 0.005098 0.004327 0.004704 0.005533 0.008040 0.014135 0.017287 0.041498 0.089087 0.042292 0.018942 0.014894 0.011958 0.010529 0.008267 0.008765 0.006963 0.006929 0.006523 0.006215 0.005869 0.006992 0.007487 0.007417 0.007606 0.007702 0.008092 0.009521 0.009285 0.005825 0.006104 0.005842 0.004683 0.004085 0.004406 0.004990 0.004158 0.003415 0.002787 0.002487 0.002335 0.001960 0.002435 0.002308 0.002013 0.002727 0.002275 0.002648 0.001694 0.002052 0.002763 0.001910 0.001692 0.001563 0.001471 0.001600 0.001708 0.001333 0.001265 0.000960
0.000917 0.001229 0.000971 0.001550 0.001629 0.001333 0.001244 0.001579 0.002575 0.002131 0.001413 0.002244 0.002604 0.003806 0.005233 0.009200 0.005781 0.005198 0.004154 0.003758 0.003952 0.005600 0.007919 0.010975 0.012152 0.015504 0.042292 0.090421 0.042365 0.017892 0.011327 0.009831 0.007246 0.007354 0.006640 0.006602 0.006179 0.005962 0.006079 0.006742 0.006069 0.006260 0.006060 0.007298 0.008060 0.008571 0.007310 0.005733 0.005319 0.004960 0.004396 0.003554 0.003615 0.004229 0.004052 0.002712 0.002406 0.002344 0.002865 0.002635 0.002310 0.002425 0.002315 0.002521 0.002233 0.002435 0.001642 0.001773 0.002048 0.001550 0.001867 0.001513 0.001642 0.001425 0.001462 0.001150 0.000906 0.001248
0.000881 0.000835 0.000852 0.001150 0.001660 0.001321 0.001300 0.001323 0.002254 0.001806 0.001702 0.001621 0.002667 0.003360 0.004087 0.007625 0.006329 0.003962 0.003210 0.004085 0.004408 0.005413 0.007273 0.009654 0.011700 0.012937 0.018942 0.042365 0.091213 0.041602 0.015760 0.012696 0.009231 0.008662 0.007283 0.007483 0.006471 0.006037 0.005221 0.006717 0.006950 0.006527 0.006344 0.005775 0.006465 0.007944 0.007006 0.005600 0.006410 0.005312 0.004610 0.003950 0.004004 0.004398 0.004477 0.002979 0.002610 0.002560 0.002567 0.002315 0.002640 0.002273 0.002244 0.002300 0.002125 0.001765 0.001665 0.001604 0.001942 0.002023 0.001550 0.001954 0.001554 0.001763 0.001531 0.001204 0.000902 0.000898
0.000683 0.000700 0.000613 0.001492 0.001175 0.001267 0.001498 0.001652 0.002331 0.001940 0.001552 0.001752 0.003225 0.003988 0.004598 0.008098 0.006198 0.004385 0.003287 0.003994 0.003662 0.004771 0.006494 0.009798 0.012094 0.013840 0.014894 0.017892 0.041602 0.089254 0.042606 0.017248 0.009940 0.009198 0.007310 0.008335 0.007185 0.006396 0.006550 0.007204 0.007533 0.007454 0.006848 0.006498 0.007344 0.009242 0.008425 0.007129 0.006519 0.005848 0.004460 0.004833 0.004656 0.004835 0.004633 0.002960 0.002960 0.002885 0.002971 0.002419 0.002150 0.002277 0.001896 0.001971 0.002198 0.001750 0.000925 0.001225 0.001231 0.001175 0.001577 0.001488 0.001285 0.001552 0.001523 0.001265 0.001454 0.001217
0.000783 0.001002 0.000779 0.001496 0.001792 0.001360 0.000971 0.001525 0.002758 0.002442 0.001908 0.001200 0.003027 0.002775 0.004633 0.007987 0.004363 0.003206 0.003181 0.003240 0.003894 0.004831 0.007127 0.010110 0.012252 0.012590 0.011958 0.011327 0.015760 0.042606 0.088846 0.039929 0.015040 0.009856 0.008410 0.008815 0.007725 0.007877 0.008029 0.007627 0.007115 0.007067 0.007450 0.007427 0.007765 0.008665 0.007298 0.006446 0.006010 0.005056 0.004412 0.004771 0.005208 0.004696 0.003821 0.002979 0.003692 0.002515 0.002700 0.002508 0.002446 0.001746 0.001733 0.001946 0.002329 0.001610 0.000863 0.001631 0.001731 0.001031 0.001127 0.001267 0.001452 0.001650 0.001827 0.001300 0.002179 0.001179
0.000798 0.001058 0.001350 0.001671 0.001560 0.001142 0.001067 0.001150 0.002204 0.002608 0.001463 0.001631 0.002638 0.002727 0.003869 0.007381 0.003685 0.003085 0.003546 0.003140 0.003433 0.004510 0.006681 0.008640 0.010071 0.009202 0.010529 0.009831 0.012696 0.017248 0.039929 0.088521 0.040358 0.016731 0.012063 0.010648 0.009031 0.008252 0.008665 0.007977 0.007904 0.007610 0.007044 0.006640 0.006825 0.008550 0.006375 0.006192 0.005869 0.005192 0.004590 0.004606 0.004437 0.004396 0.003694 0.002702 0.003144 0.002981 0.002304 0.002277 0.002402 0.001852 0.001481 0.002069 0.002298 0.001569 0.001021 0.001646 0.001379 0.001100 0.001021 0.001619 0.001438 0.001827 0.001831 0.001629 0.001963 0.001096
0.000644 0.001367 0.001387 0.001421 0.001650 0.001285 0.001227 0.000981 0.001977 0.002360 0.001563 0.001521 0.002240 0.002552 0.003638 0.005937 0.003094 0.002550 0.002658 0.002873 0.003375 0.003838 0.004781 0.008183 0.009463 0.008102 0.008267 0.007246 0.009231 0.009940 0.015040 0.040358 0.090050 0.042615 0.014310 0.011498 0.010567 0.009460 0.008560 0.007288 0.007425 0.006723 0.006392 0.006273 0.006496 0.006529 0.006740 0.005456 0.005287 0.004929 0.004883 0.003833 0.003129 0.003560 0.003290 0.002729 0.002615 0.002442 0.002927 0.002323 0.002179 0.001906 0.001767 0.002167 0.002056 0.001306 0.001054 0.001867 0.001244 0.001260 0.001696 0.001548 0.001265 0.001606 0.001625 0.001240 0.001827 0.001308
0.000579 0.001050 0.001073 0.001446 0.001529 0.001167 0.000844 0.001504 0.002102 0.002081 0.001467 0.001527 0.002823 0.002873 0.003375 0.005215 0.002865 0.003623 0.002500 0.002446 0.003031 0.003658 0.004646 0.007788 0.008744 0.007473 0.008765 0.007354 0.008662 0.009198 0.009856 0.016731 0.042615 0.089779 0.040860 0.016635 0.012344 0.010773 0.008571 0.008698 0.007404 0.007142 0.008452 0.007833 0.007904 0.008227 0.007462 0.005423 0.004829 0.005137 0.004990 0.003919 0.003248 0.003527 0.003437 0.002633 0.002242 0.002810 0.002360 0.002073 0.002071 0.001977 0.001900 0.001575 0.001958 0.001406 0.001835 0.001906 0.001110 0.001044 0.001371 0.001475 0.001240 0.001319 0.001306 0.000558 0.001108 0.000923
0.000558 0.001202 0.000769 0.001365 0.001375 0.001579 0.000752 0.001569 0.002460 0.001833 0.001285 0.001217 0.002500 0.002671 0.003290 0.004856 0.003329 0.002946 0.002840 0.002296 0.002004 0.002713 0.003894 0.006490 0.007285 0.005442 0.006963 0.006640 0.007283 0.007310 0.008410 0.012063 0.014310 0.040860 0.090221 0.041006 0.016271 0.012083 0.009794 0.009477 0.009392 0.007123 0.007335 0.007108 0.007402 0.006727 0.005521 0.004379 0.004158 0.004758 0.004300 0.004425 0.003335 0.003035 0.002948 0.002725 0.002854 0.003083 0.002221 0.002244 0.001971 0.002575 0.001735 0.001627 0.002058 0.001417 0.001263 0.001704 0.001615 0.001846 0.001300 0.001254 0.001006 0.001067 0.001717 0.000873 0.001258 0.000740
0.000288 0.001156 0.000938 0.001356 0.001583 0.000965 0.000652 0.001254 0.002375 0.002194 0.001317 0.001358 0.002263 0.002998 0.003537 0.004579 0.003425 0.002604 0.002219 0.002323 0.002490 0.003692 0.004481 0.007958 0.008263 0.006044 0.006929 0.006602 0.007483 0.008335 0.008815 0.010648 0.011498 0.016635 0.041006 0.090396 0.041283 0.017121 0.014496 0.011908 0.010275 0.007325 0.007835 0.007829 0.008644 0.007733 0.006710 0.005598 0.005404 0.004958 0.004652 0.003977 0.003763 0.003546 0.003354 0.002817 0.002856 0.003210 0.002721 0.002375 0.001852 0.001663 0.001208 0.001888 0.002246 0.001694 0.001217 0.001948 0.001369 0.001354 0.001204 0.001025 0.001231 0.001163 0.001060 0.000842 0.001325 0.001346
0.000390 0.000854 0.000804 0.001127 0.001488 0.001200 0.000837 0.001340 0.001565 0.002119 0.001317 0.001398 0.002425 0.003446 0.004369 0.004788 0.003279 0.002142 0.002519 0.002479 0.002754 0.003500 0.004246 0.006604 0.007252 0.006179 0.006523 0.006179 0.006471 0.007185 0.007725 0.009031 0.010567 0.012344 0.016271 0.041283 0.090588 0.043096 0.017029 0.012652 0.009506 0.007950 0.007656 0.007600 0.007894 0.007717 0.006567 0.004573 0.004900 0.004702 0.004423 0.003040 0.003044 0.003487 0.003727 0.003000 0.002833 0.002521 0.002625 0.002463 0.001927 0.001919 0.001983 0.001360 0.001785 0.001813 0.001548 0.001894 0.001483 0.001208 0.001400 0.001446 0.001392 0.001458 0.001017 0.000935 0.000938 0.001104
0.000527 0.000681 0.001363 0.001260 0.001771 0.000908 0.000481 0.001069 0.001598 0.001581 0.001363 0.001269 0.001765 0.001685 0.002602 0.004940 0.002663 0.001994 0.002862 0.002858 0.002281 0.003402 0.005263 0.008102 0.007900 0.006581 0.006215 0.005962 0.006037 0.006396 0.007877 0.008252 0.009460 0.010773 0.012083 0.017121 0.043096 0.091104 0.042350 0.017104 0.011612 0.010121 0.009102 0.007329 0.007346 0.007506 0.005312 0.004087 0.004294 0.004952 0.004162 0.002925 0.003675 0.002898 0.003217 0.003144 0.002742 0.001785 0.002383 0.002075 0.002127 0.002333 0.002373 0.001944 0.002260 0.001721 0.001013 0.001517 0.001296 0.001596 0.001375 0.001598 0.001000 0.001119 0.001046 0.001192 0.001454 0.001144
0.000840 0.000706 0.001067 0.001000 0.001444 0.000748 0.000665 0.000860 0.001431 0.001840 0.001233 0.001146 0.002075 0.001763 0.001823 0.003763 0.002185 0.002148 0.001510 0.002444 0.002685 0.003433 0.005921 0.007744 0.007398 0.005583 0.005869 0.006079 0.005221 0.006550 0.008029 0.008665 0.008560 0.008571 0.009794 0.014496 0.017029 0.042350 0.090700 0.042529 0.015425 0.011135 0.008596 0.007129 0.007210 0.008800 0.006281 0.004683 0.005300 0.004746 0.003973 0.002846 0.003638 0.004000 0.003994 0.002944 0.003481 0.002202 0.002202 0.002227 0.002740 0.001944 0.002079 0.001788 0.002063 0.001565 0.001133 0.001654 0.001292 0.001581 0.001238 0.001202 0.000804 0.001015 0.001033 0.001063 0.001365 0.000800
0.000769 0.000833 0.000631 0.000883 0.001265 0.000421 0.000358 0.000867 0.001477 0.001306 0.000935 0.001404 0.001985 0.002265 0.002296 0.004183 0.001860 0.001796 0.001813 0.001952 0.002908 0.003425 0.005200 0.006992 0.007771 0.007556 0.006992 0.006742 0.006717 0.007204 0.007627 0.007977 0.007288 0.008698 0.009477 0.011908 0.012652 0.017104 0.042529 0.091354 0.041915 0.017494 0.012010 0.008162 0.007248 0.008640 0.007848 0.006419 0.005654 0.004833 0.004502 0.003858 0.003640 0.003962 0.003737 0.002873 0.003496 0.002554 0.002615 0.003040 0.002977 0.002494 0.001867 0.001752 0.001910 0.002329 0.001542 0.001546 0.001194 0.001692 0.001485 0.001140 0.001167 0.001488 0.001208 0.001088 0.001706 0.001442
0.000746 0.000735 0.000660 0.001090 0.000879 0.000777 0.000692 0.000965 0.001167 0.001642 0.000885 0.001310 0.001413 0.002356 0.002229 0.004056 0.001660 0.001760 0.001358 0.001779 0.002200 0.002944 0.004312 0.006996 0.008940 0.008617 0.007487 0.006069 0.006950 0.007533 0.007115 0.007904 0.007425 0.007404 0.009392 0.010275 0.009506 0.011612 0.015425 0.041915 0.091154 0.043204 0.017544 0.011725 0.009737 0.010485 0.008652 0.006475 0.005948 0.005090 0.005133 0.004065 0.003790 0.004025 0.004448 0.003821 0.003892 0.002896 0.003285 0.002848 0.002529 0.002779 0.002094 0.001967 0.002298 0.002367 0.001308 0.001540 0.001425 0.001856 0.001852 0.001752 0.001688 0.001904 0.002221 0.001881 0.001550 0.001067
0.000831 0.000840 0.000923 0.001327 0.001102 0.000860 0.000648 0.001019 0.001346 0.001754 0.001254 0.000848 0.001327 0.002010 0.002348 0.004179 0.002406 0.002058 0.002590 0.002352 0.002823 0.003754 0.004350 0.006523 0.008573 0.007473 0.007417 0.006260 0.006527 0.007454 0.007067 0.007610 0.006723 0.007142 0.007123 0.007325 0.007950 0.010121 0.011135 0.017494 0.043204 0.089629 0.042040 0.016192 0.010477 0.009529 0.008617 0.005792 0.005635 0.006108 0.005223 0.004340 0.004494 0.004340 0.004267 0.003790 0.003431 0.003131 0.002473 0.002675 0.002971 0.002694 0.002308 0.002546 0.002417 0.002025 0.001494 0.001988 0.001927 0.001658 0.001771 0.001810 0.001535 0.001798 0.001952 0.001898 0.001635 0.001144
0.000744 0.001038 0.000746 0.000896 0.000702 0.000935 0.000760 0.001192 0.001994 0.001985 0.001552 0.001454 0.001894 0.002198 0.002921 0.004594 0.002979 0.002494 0.002879 0.002308 0.002435 0.004671 0.004583 0.007875 0.010133 0.007585 0.007606 0.006060 0.006344 0.006848 0.007450 0.007044 0.006392 0.008452 0.007335 0.007835 0.007656 0.009102 0.008596 0.012010 0.017544 0.042040 0.090146 0.043158 0.017860 0.013952 0.011033 0.007927 0.007081 0.007242 0.005694 0.004787 0.004904 0.006358 0.004502 0.003638 0.004098 0.003083 0.003087 0.003273 0.003110 0.002369 0.002475 0.002040 0.002600 0.001988 0.001763 0.002000 0.001644 0.001906 0.002017 0.001642 0.001944 0.001965 0.001527 0.001177 0.001660 0.001442
0.000746 0.001140 0.000894 0.001198 0.001238 0.001340 0.000969 0.001058 0.002412 0.002179 0.001494 0.001400 0.002210 0.002594 0.002719 0.003779 0.003119 0.002281 0.002410 0.002954 0.002850 0.003625 0.005054 0.008263 0.009746 0.008279 0.007702 0.007298 0.005775 0.006498 0.007427 0.006640 0.006273 0.007833 0.007108 0.007829 0.007600 0.007329 0.007129 0.008162 0.011725 0.016192 0.043158 0.090329 0.042219 0.016606 0.011510 0.008385 0.007625 0.009015 0.006183 0.004938 0.006217 0.005769 0.005140 0.004842 0.004625 0.004790 0.004087 0.003983 0.004567 0.003913 0.003996 0.003342 0.002910 0.002315 0.002175 0.002362 0.001998 0.002081 0.002133 0.002775 0.001913 0.001952 0.002156 0.001838 0.002363 0.002383
0.000658 0.001048 0.001233 0.001579 0.001390 0.000958 0.000956 0.001352 0.002421 0.002194 0.001500 0.001342 0.002352 0.003433 0.003540 0.004348 0.003123 0.002540 0.002540 0.003210 0.003350 0.003448 0.004496 0.007517 0.009850 0.007740 0.008092 0.008060 0.006465 0.007344 0.007765 0.006825 0.006496 0.007904 0.007402 0.008644 0.007894 0.007346 0.007210 0.007248 0.009737 0.010477 0.017860 0.042219 0.089550 0.041050 0.015417 0.009560 0.010485 0.009160 0.006712 0.005060 0.005898 0.006454 0.005242 0.004671 0.005473 0.005365 0.005077 0.003952 0.003790 0.003515 0.003429 0.002646 0.003119 0.002600 0.002027 0.001838 0.002467 0.002590 0.002258 0.002894 0.001758 0.001619 0.001775 0.002296 0.001875 0.001502
0.000713 0.001233 0.001125 0.001150 0.001381 0.000808 0.000762 0.000935 0.001958 0.001815 0.001277 0.001238 0.002481 0.003035 0.003504 0.005469 0.003292 0.002221 0.002010 0.002550 0.003098 0.004019 0.006192 0.010510 0.013369 0.009765 0.009521 0.008571 0.007944 0.009242 0.008665 0.008550 0.006529 0.008227 0.006727 0.007733 0.007717 0.007506 0.008800 0.008640 0.010485 0.009529 0.013952 0.016606 0.041050 0.090800 0.043181 0.015333 0.012275 0.008875 0.007169 0.006673 0.007748 0.007590 0.007923 0.005217 0.006000 0.005694 0.005152 0.004406 0.004131 0.003677 0.003625 0.002890 0.003198 0.002540 0.001663 0.002113 0.002725 0.002127 0.002108 0.002319 0.002052 0.002294 0.002944 0.002013 0.002121 0.001371
0.000683 0.000881 0.000846 0.000867 0.001042 0.000771 0.000588 0.000979 0.002167 0.002173 0.001585 0.001627 0.002487 0.002767 0.003635 0.004919 0.003400 0.002917 0.003860 0.003527 0.003710 0.004798 0.005415 0.009017 0.011242 0.009690 0.009285 0.007310 0.007006 0.008425 0.007298 0.006375 0.006740 0.007462 0.005521 0.006710 0.006567 0.005312 0.006281 0.007848 0.008652 0.008617 0.011033 0.011510 0.015417 0.043181 0.088075 0.041467 0.016627 0.011152 0.008960 0.008438 0.008052 0.008833 0.009448 0.006256 0.006027 0.006517 0.006113 0.004460 0.004210 0.003860 0.003992 0.003554 0.003646 0.003171 0.002190 0.002144 0.002394 0.002379 0.002190 0.002419 0.002704 0.003050 0.002581 0.002292 0.002335 0.001679
0.000892 0.001129 0.000985 0.001344 0.001142 0.000671 0.000646 0.000929 0.002260 0.002283 0.001906 0.002131 0.002165 0.003079 0.003194 0.005481 0.004458 0.003696 0.003413 0.004065 0.003733 0.005063 0.005067 0.007850 0.008112 0.006904 0.005825 0.005733 0.005600 0.007129 0.006446 0.006192 0.005456 0.005423 0.004379 0.005598 0.004573 0.004087 0.004683 0.006419 0.006475 0.005792 0.007927 0.008385 0.009560 0.015333 0.041467 0.089971 0.039525 0.014800 0.011125 0.008742 0.008110 0.009477 0.006990 0.005056 0.007042 0.006362 0.006173 0.005292 0.003908 0.004046 0.004300 0.003744 0.003544 0.003708 0.003108 0.003288 0.002594 0.002425 0.002310 0.002625 0.002675 0.002579 0.002073 0.002252 0.002565 0.002256
0.000606 0.000735 0.000998 0.002321 0.001946 0.000827 0.000931 0.001042 0.002198 0.002400 0.001583 0.001569 0.002283 0.003050 0.004042 0.005473 0.003521 0.003050 0.002831 0.003192 0.003571 0.004627 0.004223 0.006985 0.007829 0.006700 0.006104 0.005319 0.006410 0.006519 0.006010 0.005869 0.005287 0.004829 0.004158 0.005404 0.004900 0.004294 0.005300 0.005654 0.005948 0.005635 0.007081 0.007625 0.010485 0.012275 0.016627 0.039525 0.089517 0.041673 0.016150 0.011683 0.009621 0.009187 0.007421 0.005446 0.007013 0.006112 0.005648 0.004869 0.004783 0.004052 0.003544 0.003612 0.003500 0.003337 0.002317 0.003083 0.002337 0.002958 0.002017 0.001829 0.002162 0.002177 0.002035 0.001815 0.002967 0.002996
0.000798 0.000948 0.001004 0.001800 0.002150 0.001006 0.001033 0.001373 0.002450 0.002065 0.001306 0.001242 0.002352 0.003073 0.004146 0.005687 0.003479 0.002846 0.002717 0.003171 0.003406 0.004738 0.004823 0.007271 0.008471 0.006202 0.005842 0.004960 0.005312 0.005848 0.005056 0.005192 0.004929 0.005137 0.004758 0.004958 0.004702 0.004952 0.004746 0.004833 0.005090 0.006108 0.007242 0.009015 0.009160 0.008875 0.011152 0.014800 0.041673 0.089100 0.043458 0.016467 0.010954 0.009379 0.009008 0.006290 0.006296 0.005465 0.005604 0.004385 0.004337 0.003638 0.003240 0.002869 0.002923 0.002662 0.002198 0.002569 0.002262 0.002956 0.001767 0.002273 0.002369 0.002010 0.001652 0.001521 0.002233 0.002481
0.001050 0.000798 0.000644 0.001692 0.002056 0.001048 0.000848 0.002094 0.002867 0.002192 0.001160 0.001677 0.001888 0.002406 0.002927 0.004569 0.002910 0.003658 0.002779 0.003098 0.003473 0.004542 0.004635 0.005806 0.007283 0.004940 0.004683 0.004396 0.004610 0.004460 0.004412 0.004590 0.004883 0.004990 0.004300 0.004652 0.004423 0.004162 0.003973 0.004502 0.005133 0.005223 0.005694 0.006183 0.006712 0.007169 0.008960 0.011125 0.016150 0.043458 0.089838 0.038483 0.015321 0.012813 0.010292 0.007675 0.007202 0.006260 0.005588 0.004462 0.004096 0.004008 0.003823 0.003627 0.003690 0.002783 0.001838 0.003135 0.003067 0.003019 0.002881 0.002708 0.002323 0.002154 0.002133 0.001542 0.001946 0.002021
0.001081 0.000963 0.000981 0.001733 0.002044 0.001429 0.001533 0.001942 0.002596 0.002758 0.001706 0.001538 0.002373 0.004171 0.004550 0.003875 0.003629 0.003729 0.003827 0.004081 0.003325 0.004812 0.005069 0.005702 0.005485 0.004967 0.004085 0.003554 0.003950 0.004833 0.004771 0.004606 0.003833 0.003919 0.004425 0.003977 0.003040 0.002925 0.002846 0.003858 0.004065 0.004340 0.004787 0.004938 0.005060 0.006673 0.008438 0.008742 0.011683 0.016467 0.038483 0.088288 0.041467 0.017100 0.013710 0.009304 0.008365 0.007558 0.006896 0.005742 0.004923 0.004606 0.003627 0.003625 0.003971 0.003373 0.002392 0.002933 0.003629 0.003200 0.002742 0.002088 0.002325 0.002210 0.002344 0.002313 0.002883 0.002842
0.000831 0.001310 0.000990 0.001419 0.001408 0.001056 0.001050 0.001327 0.002121 0.002773 0.002052 0.001700 0.002727 0.003302 0.003404 0.003627 0.002727 0.003283 0.003396 0.002883 0.002931 0.003840 0.004167 0.005415 0.005567 0.005100 0.004406 0.003615 0.004004 0.004656 0.005208 0.004437 0.003129 0.003248 0.003335 0.003763 0.003044 0.003675 0.003638 0.003640 0.003790 0.004494 0.004904 0.006217 0.005898 0.007748 0.008052 0.008110 0.009621 0.010954 0.015321 0.041467 0.089025 0.042194 0.017913 0.010669 0.009838 0.007250 0.007292 0.006094 0.005312 0.004750 0.004267 0.003469 0.004052 0.004096 0.003375 0.003675 0.003063 0.003492 0.003065 0.002948 0.002679 0.002919 0.002390 0.002169 0.003477 0.002994
0.001115 0.000958 0.000896 0.001273 0.001348 0.001356 0.000960 0.001483 0.002113 0.002352 0.001413 0.001238 0.002179 0.002758 0.002713 0.003483 0.003373 0.003154 0.003542 0.003737 0.002808 0.004119 0.003808 0.005517 0.006283 0.005946 0.004990 0.004229 0.004398 0.004835 0.004696 0.004396 0.003560 0.003527 0.003035 0.003546 0.003487 0.002898 0.004000 0.003962 0.004025 0.004340 0.006358 0.005769 0.006454 0.007590 0.008833 0.009477 0.009187 0.009379 0.012813 0.017100 0.042194 0.090179 0.040762 0.014498 0.011942 0.007433 0.006690 0.006619 0.004742 0.004133 0.003587 0.004594 0.004350 0.003352 0.002756 0.003560 0.003206 0.003400 0.002563 0.002863 0.002621 0.002827 0.002263 0.002477 0.003115 0.001996
0.000367 0.000640 0.000654 0.001100 0.001596 0.000615 0.000785 0.001263 0.001500 0.001613 0.001075 0.001269 0.002042 0.002585 0.002185 0.003433 0.003454 0.002492 0.002875 0.002306 0.002060 0.003321 0.003729 0.004521 0.005783 0.004710 0.004158 0.004052 0.004477 0.004633 0.003821 0.003694 0.003290 0.003437 0.002948 0.003354 0.003727 0.003217 0.003994 0.003737 0.004448 0.004267 0.004502 0.005140 0.005242 0.007923 0.009448 0.006990 0.007421 0.009008 0.010292 0.013710 0.017913 0.040762 0.088350 0.041398 0.015027 0.009529 0.007777 0.007165 0.006348 0.005679 0.003669 0.004631 0.003902 0.003479 0.002681 0.003558 0.003365 0.003665 0.003221 0.002950 0.003044 0.003100 0.002625 0.002662 0.003006 0.002260
0.000460 0.000577 0.000394 0.001046 0.000838 0.000567 0.000781 0.000975 0.000971 0.001658 0.001121 0.000917 0.001275 0.001863 0.001488 0.001673 0.002373 0.002025 0.002219 0.002008 0.001710 0.002592 0.002629 0.003346 0.004094 0.003590 0.003415 0.002712 0.002979 0.002960 0.002979 0.002702 0.002729 0.002633 0.002725 0.002817 0.003000 0.003144 0.002944 0.002873 0.003821 0.003790 0.003638 0.004842 0.004671 0.005217 0.006256 0.005056 0.005446 0.006290 0.007675 0.009304 0.010669 0.014498 0.041398 0.090100 0.037975 0.012858 0.010669 0.007648 0.006492 0.006490 0.005733 0.004400 0.005102 0.004267 0.003648 0.004525 0.004135 0.004471 0.003729 0.003369 0.003462 0.004090 0.003802 0.003610 0.004556 0.002765
0.000352 0.000650 0.000485 0.000785 0.000560 0.000750 0.000375 0.000435 0.001017 0.001073 0.000923 0.000960 0.001423 0.001852 0.001467 0.001488 0.001719 0.002021 0.001954 0.001808 0.001877 0.001840 0.002283 0.003019 0.003990 0.003592 0.002787 0.002406 0.002610 0.002960 0.003692 0.003144 0.002615 0.002242 0.002854 0.002856 0.002833 0.002742 0.003481 0.003496 0.003892 0.003431 0.004098 0.004625 0.005473 0.006000 0.006027 0.007042 0.007013 0.006296 0.007202 0.008365 0.009838 0.011942 0.015027 0.037975 0.087438 0.041452 0.016742 0.010273 0.008983 0.006329 0.005594 0.005610 0.006373 0.005706 0.004008 0.004523 0.005285 0.006369 0.004762 0.004346 0.004958 0.005440 0.004498 0.004698 0.005829 0.004087
0.000402 0.000804 0.000558 0.000502 0.000775 0.000529 0.000456 0.000360 0.001004 0.000850 0.000583 0.000627 0.001110 0.001681 0.001823 0.001892 0.001450 0.001892 0.001746 0.001621 0.001852 0.001848 0.001796 0.002794 0.003331 0.002454 0.002487 0.002344 0.002560 0.002885 0.002515 0.002981 0.002442 0.002810 0.003083 0.003210 0.002521 0.001785 0.002202 0.002554 0.002896 0.003131 0.003083 0.004790 0.005365 0.005694 0.006517 0.006362 0.006112 0.005465 0.006260 0.007558 0.007250 0.007433 0.009529 0.012858 0.041452 0.089746 0.041808 0.016163 0.013763 0.009329 0.008965 0.008106 0.008769 0.008208 0.005429 0.005963 0.006931 0.007208 0.006387 0.006538 0.005871 0.005313 0.005683 0.005777 0.006675 0.005571
0.000440 0.000823 0.000473 0.000808 0.000588 0.000558 0.000369 0.000408 0.001040 0.001081 0.000813 0.000758 0.001342 0.001290 0.001463 0.001602 0.001135 0.001310 0.001550 0.001910 0.001775 0.002685 0.002527 0.003371 0.003390 0.002827 0.002335 0.002865 0.002567 0.002971 0.002700 0.002304 0.002927 0.002360 0.002221 0.002721 0.002625 0.002383 0.002202 0.002615 0.003285 0.002473 0.003087 0.004087 0.005077 0.005152 0.006113 0.006173 0.005648 0.005604 0.005588 0.006896 0.007292 0.006690 0.007777 0.010669 0.016742 0.041808 0.089212 0.042317 0.019252 0.012771 0.010681 0.009379 0.009738 0.008490 0.006865 0.006915 0.006973 0.007458 0.006369 0.006129 0.005517 0.005496 0.006096 0.005627 0.007304 0.005512
0.000504 0.000800 0.000356 0.000506 0.000510 0.000733 0.000294 0.000438 0.001019 0.000962 0.000469 0.000527 0.000833 0.001479 0.001177 0.001075 0.001410 0.001140 0.001563 0.001910 0.001667 0.001804 0.002142 0.002858 0.003204 0.002804 0.001960 0.002635 0.002315 0.002419 0.002508 0.002277 0.002323 0.002073 0.002244 0.002375 0.002463 0.002075 0.002227 0.003040 0.002848 0.002675 0.003273 0.003983 0.003952 0.004406 0.004460 0.005292 0.004869 0.004385 0.004462 0.005742 0.006094 0.006619 0.007165 0.007648 0.010273 0.016163 0.042317 0.090558 0.043273 0.017877 0.012858 0.010306 0.009888 0.008748 0.007373 0.008075 0.007733 0.007348 0.007033 0.007429 0.006252 0.007763 0.005792 0.006571 0.007735 0.005217
0.000344 0.000654 0.000394 0.000671 0.000725 0.000517 0.000144 0.000379 0.000913 0.000379 0.000400 0.000375 0.000467 0.001158 0.001308 0.001096 0.000975 0.000746 0.001452 0.002452 0.002015 0.001646 0.002125 0.002823 0.002877 0.003119 0.002435 0.002310 0.002640 0.002150 0.002446 0.002402 0.002179 0.002071 0.001971 0.001852 0.001927 0.002127 0.002740 0.002977 0.002529 0.002971 0.003110 0.004567 0.003790 0.004131 0.004210 0.003908 0.004783 0.004337 0.004096 0.004923 0.005312 0.004742 0.006348 0.006492 0.008983 0.013763 0.019252 0.043273 0.090450 0.043342 0.015919 0.011829 0.010517 0.009006 0.006277 0.006656 0.006740 0.006940 0.006617 0.006508 0.005640 0.005783 0.004621 0.004794 0.005544 0.003710
0.000400 0.001023 0.000733 0.000796 0.000623 0.000638 0.000240 0.000765 0.000850 0.000348 0.000535 0.000442 0.001019 0.001375 0.001283 0.001565 0.001110 0.001123 0.001421 0.001321 0.001252 0.001110 0.002067 0.002860 0.003077 0.002608 0.002308 0.002425 0.002273 0.002277 0.001746 0.001852 0.001906 0.001977 0.002575 0.001663 0.001919 0.002333 0.001944 0.002494 0.002779 0.002694 0.002369 0.003913 0.003515 0.003677 0.003860 0.004046 0.004052 0.003638 0.004008 0.004606 0.004750 0.004133 0.005679 0.006490 0.006329 0.009329 0.012771 0.017877 0.043342 0.087808 0.042015 0.014531 0.010904 0.008633 0.005946 0.005990 0.006696 0.007173 0.006123 0.006048 0.005542 0.005642 0.004508 0.004098 0.004852 0.004498
0.000717 0.000787 0.000196 0.000544 0.000627 0.000363 0.000190 0.000454 0.000571 0.000483 0.000273 0.000608 0.001067 0.001252 0.001144 0.001350 0.000810 0.001331 0.001383 0.001398 0.001175 0.001394 0.001994 0.002304 0.002429 0.001533 0.002013 0.002315 0.002244 0.001896 0.001733 0.001481 0.001767 0.001900 0.001735 0.001208 0.001983 0.002373 0.002079 0.001867 0.002094 0.002308 0.002475 0.003996 0.003429 0.003625 0.003992 0.004300 0.003544 0.003240 0.003823 0.003627 0.004267 0.003587 0.003669 0.005733 0.005594 0.008965 0.010681 0.012858 0.015919 0.042015 0.088679 0.038908 0.016648 0.010408 0.007169 0.007977 0.007865 0.007727 0.006671 0.006562 0.005321 0.006290 0.005031 0.005158 0.005827 0.005062
0.000542 0.000494 0.000631 0.000671 0.000735 0.000588 0.000423 0.000519 0.001088 0.001000 0.000508 0.000610 0.000865 0.001263 0.001285 0.000735 0.000927 0.001088 0.001427 0.001385 0.001167 0.001250 0.002246 0.002471 0.002865 0.002492 0.002727 0.002521 0.002300 0.001971 0.001946 0.002069 0.002167 0.001575 0.001627 0.001888 0.001360 0.001944 0.001788 0.001752 0.001967 0.002546 0.002040 0.003342 0.002646 0.002890 0.003554 0.003744 0.003612 0.002869 0.003627 0.003625 0.003469 0.004594 0.004631 0.004400 0.005610 0.008106 0.009379 0.010306 0.011829 0.014531 0.038908 0.089596 0.043283 0.013035 0.007881 0.008054 0.007504 0.007871 0.006140 0.006229 0.005981 0.006075 0.005513 0.004996 0.005208 0.005140
0.000281 0.000679 0.000552 0.000452 0.000565 0.000521 0.000446 0.000552 0.000769 0.000827 0.000415 0.000608 0.000798 0.000627 0.000875 0.001356 0.001196 0.001000 0.001296 0.001738 0.001490 0.001327 0.001925 0.003077 0.003087 0.002898 0.002275 0.002233 0.002125 0.002198 0.002329 0.002298 0.002056 0.001958 0.002058 0.002246 0.001785 0.002260 0.002063 0.001910 0.002298 0.002417 0.002600 0.002910 0.003119 0.003198 0.003646 0.003544 0.003500 0.002923 0.003690 0.003971 0.004052 0.004350 0.003902 0.005102 0.006373 0.008769 0.009738 0.009888 0.010517 0.010904 0.016648 0.043283 0.089158 0.037173 0.012652 0.011304 0.010785 0.009685 0.007648 0.006804 0.006804 0.007810 0.007956 0.006054 0.007075 0.005433
0.000304 0.000560 0.000606 0.000740 0.000621 0.000656 0.000404 0.000483 0.000538 0.000631 0.000631 0.000712 0.000594 0.000648 0.000602 0.000785 0.000792 0.000765 0.001112 0.001479 0.001427 0.001656 0.001542 0.002540 0.002513 0.002856 0.002648 0.002435 0.001765 0.001750 0.001610 0.001569 0.001306 0.001406 0.001417 0.001694 0.001813 0.001721 0.001565 0.002329 0.002367 0.002025 0.001988 0.002315 0.002600 0.002540 0.003171 0.003708 0.003337 0.002662 0.002783 0.003373 0.004096 0.003352 0.003479 0.004267 0.005706 0.008208 0.008490 0.008748 0.009006 0.008633 0.010408 0.013035 0.037173 0.088908 0.040244 0.016775 0.012048 0.010156 0.008160 0.007527 0.006600 0.007510 0.006294 0.006915 0.007737 0.006052
0.000354 0.000350 0.000406 0.000527 0.000475 0.000387 0.000531 0.000523 0.000550 0.000467 0.000779 0.000737 0.000388 0.000381 0.000748 0.000429 0.000738 0.000806 0.001083 0.001188 0.001140 0.001119 0.001054 0.001427 0.001571 0.001544 0.001694 0.001642 0.001665 0.000925 0.000863 0.001021 0.001054 0.001835 0.001263 0.001217 0.001548 0.001013 0.001133 0.001542 0.001308 0.001494 0.001763 0.002175 0.002027 0.001663 0.002190 0.003108 0.002317 0.002198 0.001838 0.002392 0.003375 0.002756 0.002681 0.003648 0.004008 0.005429 0.006865 0.007373 0.006277 0.005946 0.007169 0.007881 0.012652 0.040244 0.089725 0.037840 0.013254 0.010079 0.007998 0.007337 0.006954 0.006340 0.006173 0.006142 0.006417 0.004715
0.000273 0.000362 0.000385 0.000433 0.000369 0.000406 0.000304 0.000581 0.000363 0.000642 0.000542 0.000300 0.000379 0.000860 0.000767 0.000458 0.000873 0.000904 0.001294 0.001417 0.001421 0.001779 0.001431 0.001933 0.001992 0.001933 0.002052 0.001773 0.001604 0.001225 0.001631 0.001646 0.001867 0.001906 0.001704 0.001948 0.001894 0.001517 0.001654 0.001546 0.001540 0.001988 0.002000 0.002362 0.001838 0.002113 0.002144 0.003288 0.003083 0.002569 0.003135 0.002933 0.003675 0.003560 0.003558 0.004525 0.004523 0.005963 0.006915 0.008075 0.006656 0.005990 0.007977 0.008054 0.011304 0.016775 0.037840 0.089033 0.041060 0.015233 0.010127 0.007752 0.007310 0.007248 0.005983 0.006163 0.006348 0.004667
0.000150 0.000385 0.000267 0.000542 0.000579 0.000375 0.000369 0.000365 0.000448 0.000521 0.000317 0.000533 0.000585 0.000621 0.000446 0.000344 0.000790 0.001183 0.001031 0.001233 0.001729 0.001777 0.001281 0.001594 0.001758 0.002208 0.002763 0.002048 0.001942 0.001231 0.001731 0.001379 0.001244 0.001110 0.001615 0.001369 0.001483 0.001296 0.001292 0.001194 0.001425 0.001927 0.001644 0.001998 0.002467 0.002725 0.002394 0.002594 0.002337 0.002262 0.003067 0.003629 0.003063 0.003206 0.003365 0.004135 0.005285 0.006931 0.006973 0.007733 0.006740 0.006696 0.007865 0.007504 0.010785 0.012048 0.013254 0.041060 0.090013 0.039794 0.014760 0.010710 0.007217 0.007346 0.005885 0.006160 0.007288 0.004987
0.000121 0.000227 0.000367 0.000646 0.000665 0.000429 0.000410 0.000256 0.000419 0.000340 0.000390 0.000588 0.000429 0.000679 0.000700 0.000794 0.000742 0.001229 0.000875 0.000796 0.000988 0.001813 0.001121 0.001667 0.001554 0.002371 0.001910 0.001550 0.002023 0.001175 0.001031 0.001100 0.001260 0.001044 0.001846 0.001354 0.001208 0.001596 0.001581 0.001692 0.001856 0.001658 0.001906 0.002081 0.002590 0.002127 0.002379 0.002425 0.002958 0.002956 0.003019 0.003200 0.003492 0.003400 0.003665 0.004471 0.006369 0.007208 0.007458 0.007348 0.006940 0.007173 0.007727 0.007871 0.009685 0.010156 0.010079 0.015233 0.039794 0.089358 0.039442 0.016719 0.010877 0.009204 0.007202 0.007504 0.008498 0.005654
0.000119 0.000160 0.000279 0.000223 0.000385 0.000365 0.000469 0.000502 0.000773 0.000877 0.000523 0.000513 0.000731 0.000790 0.000750 0.000690 0.001006 0.000940 0.001012 0.000819 0.000902 0.001031 0.001142 0.001388 0.001631 0.001694 0.001692 0.001867 0.001550 0.001577 0.001127 0.001021 0.001696 0.001371 0.001300 0.001204 0.001400 0.001375 0.001238 0.001485 0.001852 0.001771 0.002017 0.002133 0.002258 0.002108 0.002190 0.002310 0.002017 0.001767 0.002881 0.002742 0.003065 0.002563 0.003221 0.003729 0.004762 0.006387 0.006369 0.007033 0.006617 0.006123 0.006671 0.006140 0.007648 0.008160 0.007998 0.010127 0.014760 0.039442 0.089325 0.042721 0.014767 0.010054 0.006663 0.007162 0.007413 0.006181
0.000344 0.000431 0.000421 0.000548 0.000713 0.000313 0.000431 0.000490 0.000831 0.000900 0.000548 0.000567 0.000604 0.000923 0.000590 0.000946 0.001179 0.000823 0.000865 0.000954 0.000919 0.001194 0.001269 0.001963 0.002017 0.001675 0.001563 0.001513 0.001954 0.001488 0.001267 0.001619 0.001548 0.001475 0.001254 0.001025 0.001446 0.001598 0.001202 0.001140 0.001752 0.001810 0.001642 0.002775 0.002894 0.002319 0.002419 0.002625 0.001829 0.002273 0.002708 0.002088 0.002948 0.002863 0.002950 0.003369 0.004346 0.006538 0.006129 0.007429 0.006508 0.006048 0.006562 0.006229 0.006804 0.007527 0.007337 0.007752 0.010710 0.016719 0.042721 0.089371 0.040277 0.014352 0.010394 0.009246 0.008513 0.008052
0.000317 0.000258 0.000396 0.000683 0.000792 0.000492 0.000277 0.000508 0.000877 0.000733 0.000492 0.000531 0.000383 0.000865 0.000754 0.000717 0.000533 0.000477 0.000646 0.000913 0.000879 0.001060 0.001798 0.001744 0.001379 0.001565 0.001471 0.001642 0.001554 0.001285 0.001452 0.001438 0.001265 0.001240 0.001006 0.001231 0.001392 0.001000 0.000804 0.001167 0.001688 0.001535 0.001944 0.001913 0.001758 0.002052 0.002704 0.002675 0.002162 0.002369 0.002323 0.002325 0.002679 0.002621 0.003044 0.003462 0.004958 0.005871 0.005517 0.006252 0.005640 0.005542 0.005321 0.005981 0.006804 0.006600 0.006954 0.007310 0.007217 0.010877 0.014767 0.040277 0.089825 0.038015 0.014410 0.010294 0.009754 0.007019
0.000379 0.000288 0.000388 0.000460 0.000742 0.000502 0.000271 0.000746 0.000710 0.000744 0.000706 0.000627 0.000590 0.000823 0.000627 0.000650 0.000648 0.000771 0.000706 0.000998 0.000844 0.001252 0.001081 0.001777 0.001969 0.001440 0.001600 0.001425 0.001763 0.001552 0.001650 0.001827 0.001606 0.001319 0.001067 0.001163 0.001458 0.001119 0.001015 0.001488 0.001904 0.001798 0.001965 0.001952 0.001619 0.002294 0.003050 0.002579 0.002177 0.002010 0.002154 0.002210 0.002919 0.002827 0.003100 0.004090 0.005440 0.005313 0.005496 0.007763 0.005783 0.005642 0.006290 0.006075 0.007810 0.007510 0.006340 0.007248 0.007346 0.009204 0.010054 0.014352 0.038015 0.089463 0.042292 0.016104 0.013310 0.007965
0.000396 0.000504 0.000346 0.000435 0.000567 0.000317 0.000565 0.000610 0.000600 0.000729 0.000425 0.000504 0.000575 0.000704 0.000550 0.000467 0.000546 0.000858 0.000515 0.000700 0.000533 0.000958 0.000873 0.001706 0.001823 0.001540 0.001708 0.001462 0.001531 0.001523 0.001827 0.001831 0.001625 0.001306 0.001717 0.001060 0.001017 0.001046 0.001033 0.001208 0.002221 0.001952 0.001527 0.002156 0.001775 0.002944 0.002581 0.002073 0.002035 0.001652 0.002133 0.002344 0.002390 0.002263 0.002625 0.003802 0.004498 0.005683 0.006096 0.005792 0.004621 0.004508 0.005031 0.005513 0.007956 0.006294 0.006173 0.005983 0.005885 0.007202 0.006663 0.010394 0.014410 0.042292 0.089313 0.042258 0.016385 0.009012
0.000235 0.000488 0.000215 0.000419 0.000421 0.000254 0.000252 0.000675 0.000610 0.000454 0.000638 0.000529 0.000675 0.000769 0.000531 0.000700 0.000598 0.000660 0.000629 0.001029 0.000765 0.000746 0.001073 0.001275 0.001583 0.001500 0.001333 0.001150 0.001204 0.001265 0.001300 0.001629 0.001240 0.000558 0.000873 0.000842 0.000935 0.001192 0.001063 0.001088 0.001881 0.001898 0.001177 0.001838 0.002296 0.002013 0.002292 0.002252 0.001815 0.001521 0.001542 0.002313 0.002169 0.002477 0.002662 0.003610 0.004698 0.005777 0.005627 0.006571 0.004794 0.004098 0.005158 0.004996 0.006054 0.006915 0.006142 0.006163 0.006160 0.007504 0.007162 0.009246 0.010294 0.016104 0.042258 0.089354 0.042296 0.013325
0.000267 0.000319 0.000288 0.000452 0.000694 0.000223 0.000231 0.000392 0.000794 0.000623 0.000819 0.000685 0.000794 0.000725 0.000429 0.000465 0.000754 0.000777 0.000725 0.001173 0.001100 0.000927 0.000731 0.001919 0.002325 0.001654 0.001265 0.000906 0.000902 0.001454 0.002179 0.001963 0.001827 0.001108 0.001258 0.001325 0.000938 0.001454 0.001365 0.001706 0.001550 0.001635 0.001660 0.002363 0.001875 0.002121 0.002335 0.002565 0.002967 0.002233 0.001946 0.002883 0.003477 0.003115 0.003006 0.004556 0.005829 0.006675 0.007304 0.007735 0.005544 0.004852 0.005827 0.005208 0.007075 0.007737 0.006417 0.006348 0.007288 0.008498 0.007413 0.008513 0.009754 0.013310 0.016385 0.042296 0.089733 0.040940
0.000290 0.000254 0.000275 0.000306 0.000358 0.000158 0.000412 0.000481 0.000525 0.000485 0.000538 0.000698 0.000394 0.000329 0.000223 0.000237 0.000442 0.000973 0.000769 0.000775 0.000871 0.000698 0.000404 0.001088 0.001479 0.001098 0.000960 0.001248 0.000898 0.001217 0.001179 0.001096 0.001308 0.000923 0.000740 0.001346 0.001104 0.001144 0.000800 0.001442 0.001067 0.001144 0.001442 0.002383 0.001502 0.001371 0.001679 0.002256 0.002996 0.002481 0.002021 0.002842 0.002994 0.001996 0.002260 0.002765 0.004087 0.005571 0.005512 0.005217 0.003710 0.004498 0.005062 0.005140 0.005433 0.006052 0.004715 0.004667 0.004987 0.005654 0.006181 0.008052 0.007019 0.007965 0.009012 0.013325 0.040940 0.087975
