# Supplementary material for: Multiscale modelling of chromatin 4D organization in SARS-CoV-2 infected cells
Source: Nat Commun. 2024 May 13;15:4014. doi: 10.1038/s41467-024-48370-6 (PMC11091192; doi:10.1038/s41467-024-48370-6)
Supplement: Supplementary file 11 — Source Data [file 41467_2024_48370_MOESM11_ESM.zip › Source_Data/Supp_Fig_1/Saddle-Plot_Balanced_AA:AB_1.11.txt]

3.1840 3.6273 3.1523 3.1705 3.0372 2.7213 2.6352 2.9557 2.8373 2.8540 2.2710 2.4910 2.3856 2.1609 2.3800 1.9470 2.0564 2.1394 1.9899 1.6817 1.8799 2.0121 2.3854 2.1678 1.5491 0.9798 0.7017 0.3869 0.2784 0.4693 0.3342 0.1069 0.3425 0.2632 0.2699 0.2437 0.1788 0.2432 0.0353 0.2658 0.0832 0.1669 0.0990 0.1945 0.0446 0.1204 0.1420 0.2104 0.2357 0.2408
3.6273 3.0756 3.1179 2.7312 2.6182 2.8044 2.4330 2.1373 2.8941 2.3991 1.9323 2.1763 2.2594 2.0648 2.1272 2.1819 2.0827 2.0733 2.0876 1.7973 1.9472 2.2149 2.4966 2.3145 1.6459 0.9587 0.5660 0.3968 0.2076 0.4792 0.1854 0.1743 0.3501 0.1278 0.4119 0.1677 0.1957 0.1783 0.0173 0.1956 0.2728 0.1253 0.2197 0.1931 0.1181 0.2702 0.2421 0.4061 0.3008 0.3043
3.1523 3.1179 2.7109 2.5265 2.5085 2.4235 2.2460 2.1838 2.3646 2.2019 2.0009 2.2610 1.9865 2.0915 2.0871 2.2239 2.0880 2.1965 2.2100 1.8866 2.1935 2.1414 2.3432 2.0424 1.8140 1.1018 0.6499 0.5426 0.3076 0.3585 0.3022 0.2533 0.4075 0.2712 0.3074 0.2252 0.1808 0.1733 0.1497 0.2379 0.1491 0.0275 0.0975 0.2089 0.0908 0.1275 0.1382 0.1974 0.1988 0.1561
3.1705 2.7312 2.5265 2.3786 2.3653 2.5355 2.3692 2.1016 2.4941 2.1066 1.8936 2.0744 2.0256 2.1665 2.0995 1.9926 1.9652 2.1669 2.0262 1.8964 2.2070 2.1349 2.2496 2.0535 1.6626 1.0192 0.5986 0.5297 0.3303 0.4328 0.2582 0.3083 0.3418 0.1858 0.2299 0.2137 0.2349 0.1568 0.1401 0.3544 0.1849 0.1980 0.1092 0.0972 0.1271 0.1228 0.1558 0.2984 0.2955 0.1415
3.0372 2.6182 2.5085 2.3653 2.2584 2.5044 2.2155 2.0038 2.3538 2.0918 1.8328 2.1006 1.9602 1.8673 1.9636 1.9023 1.9160 1.7331 1.7943 1.7118 1.7556 1.7107 1.8578 1.5758 1.2915 0.7987 0.4734 0.5559 0.2617 0.3422 0.1566 0.1876 0.3102 0.2348 0.1825 0.1617 0.1165 0.0400 0.0578 0.1801 0.0627 0.0339 0.0815 0.0173 0.0351 0.0632 0.0811 0.1479 0.2036 0.0365
2.7213 2.8044 2.4235 2.5355 2.5044 2.6158 2.4548 2.1365 2.3804 2.1757 2.1178 2.0455 1.8733 2.0029 1.9784 1.8275 1.8812 2.0493 1.7112 1.8247 1.9661 2.0798 2.2980 1.9791 1.7598 1.2776 0.8185 0.5700 0.4111 0.4544 0.4767 0.3007 0.3958 0.2408 0.2304 0.2632 0.2451 0.2288 0.0767 0.3170 0.1940 0.2277 0.1349 0.2218 0.1213 0.1433 0.2229 0.3635 0.2947 0.2528
2.6352 2.4330 2.2460 2.3692 2.2155 2.4548 2.1842 2.0949 2.0349 1.8938 1.9519 1.8949 1.7687 1.7814 1.8244 1.8672 1.6852 1.6635 1.7521 1.7542 1.6793 1.7434 1.6887 1.4757 1.1441 0.7825 0.6549 0.3548 0.2861 0.2654 0.2375 0.1134 0.2159 0.0930 0.1314 0.1084 0.1063 0.0825 0.0093 0.1933 0.0520 0.1372 0.0789 0.1231 0.0232 0.1167 0.1279 0.1818 0.1006 0.1127
2.9557 2.1373 2.1838 2.1016 2.0038 2.1365 2.0949 2.0131 2.0161 1.9173 1.7269 1.7486 1.8335 1.6809 1.8316 1.8166 1.6796 1.6910 1.6747 1.6914 1.6644 1.7404 1.6792 1.4909 1.1249 0.6830 0.5319 0.3538 0.4097 0.2800 0.1514 0.1088 0.1605 0.0611 0.2071 0.1163 0.0733 0.0361 -0.0123 0.1266 0.1076 0.1265 0.0689 0.0753 0.0011 0.0600 0.1241 0.1779 0.1244 0.0107
2.8373 2.8941 2.3646 2.4941 2.3538 2.3804 2.0349 2.0161 2.3407 2.0992 2.0700 2.1317 1.7126 1.5932 1.8044 1.6665 1.7555 1.7202 1.5526 1.5530 1.8329 1.8849 2.3237 2.4789 1.8493 1.3836 0.8250 0.7300 0.4172 0.4624 0.5756 0.3668 0.3866 0.1667 0.2429 0.4288 0.2945 0.2444 0.2460 0.4852 0.3788 0.2927 0.2272 0.1392 0.1290 0.1691 0.1917 0.1320 0.1100 0.0799
2.8540 2.3991 2.2019 2.1066 2.0918 2.1757 1.8938 1.9173 2.0992 1.6445 1.6686 1.7602 1.7860 1.6545 1.7697 1.6271 1.5594 1.6091 1.5660 1.5354 1.7197 1.6721 2.0397 1.8763 1.3810 0.8437 0.5990 0.3623 0.2620 0.2415 0.3240 0.1585 0.2546 0.1384 0.1392 0.2152 0.2048 0.1137 0.0657 0.2563 0.1600 0.1730 0.1062 0.1087 0.1019 0.1273 0.0367 0.1247 0.1448 0.0581
2.2710 1.9323 2.0009 1.8936 1.8328 2.1178 1.9519 1.7269 2.0700 1.6686 1.7798 1.5823 1.6462 1.6947 1.7129 1.5842 1.5927 1.7293 1.6279 1.6201 1.6049 1.6316 1.6283 1.3890 1.0007 0.6809 0.3636 0.1909 0.1779 0.0818 0.1604 0.0456 0.1586 0.0290 0.1428 0.0822 0.1383 0.1255 0.0049 0.1867 0.0975 -0.0202 -0.0015 -0.0219 -0.0135 0.0269 -0.0177 0.0906 -0.0332 0.0598
2.4910 2.1763 2.2610 2.0744 2.1006 2.0455 1.8949 1.7486 2.1317 1.7602 1.5823 1.6950 1.7302 1.6480 1.6669 1.6378 1.4835 1.6168 1.6366 1.4868 1.6067 1.6373 1.8619 1.6318 1.2663 0.9207 0.6016 0.3586 0.2625 0.2144 0.2886 0.2051 0.2194 0.1247 0.2124 0.1300 0.2015 0.1655 0.0862 0.1774 0.1599 0.0828 0.0220 0.0847 0.0521 0.0894 0.1178 0.1393 0.1127 0.0184
2.3856 2.2594 1.9865 2.0256 1.9602 1.8733 1.7687 1.8335 1.7126 1.7860 1.6462 1.7302 1.7862 1.7348 1.5675 1.7221 1.6166 1.6108 1.5633 1.5345 1.6124 1.5802 1.5037 1.3457 1.0524 0.6951 0.5191 0.3914 0.3201 0.3116 0.2741 0.1180 0.2872 0.1648 0.2178 0.1123 0.1704 0.1345 -0.0273 0.1411 0.2391 0.1161 0.0582 0.0653 0.0216 0.0053 0.1391 0.1339 0.0504 -0.0278
2.1609 2.0648 2.0915 2.1665 1.8673 2.0029 1.7814 1.6809 1.5932 1.6545 1.6947 1.6480 1.7348 1.5516 1.5944 1.4346 1.5149 1.3833 1.4888 1.4713 1.5305 1.5344 1.5891 1.2716 0.9254 0.4964 0.3609 0.2766 0.2566 0.2143 0.2123 0.1402 0.1721 0.0735 0.0702 0.1133 0.0443 0.1103 0.0596 0.1633 0.1162 0.0779 0.0672 0.0541 0.0808 0.0078 0.0461 0.0245 0.0868 0.0838
2.3800 2.1272 2.0871 2.0995 1.9636 1.9784 1.8244 1.8316 1.8044 1.7697 1.7129 1.6669 1.5675 1.5944 1.5251 1.4834 1.5046 1.4632 1.4295 1.3414 1.5280 1.5757 1.6815 1.6129 1.1184 0.9579 0.5678 0.3646 0.2324 0.3528 0.3205 0.0952 0.2540 0.1330 0.1885 0.2709 0.1936 0.1754 0.0677 0.2319 0.1622 0.0342 -0.0016 -0.0006 0.0896 0.0293 0.0600 0.0773 0.2077 0.0612
1.9470 2.1819 2.2239 1.9926 1.9023 1.8275 1.8672 1.8166 1.6665 1.6271 1.5842 1.6378 1.7221 1.4346 1.4834 1.4286 1.4822 1.4759 1.5620 1.5822 1.6544 1.5160 1.6657 1.5028 1.0511 0.7809 0.4844 0.3080 0.1487 0.2570 0.4390 0.2304 0.3414 0.2032 0.0780 0.1890 0.1951 0.1485 0.1106 0.2097 0.1267 0.1460 0.0191 -0.0372 0.1435 0.0655 0.0970 0.0704 0.0731 0.0546
2.0564 2.0827 2.0880 1.9652 1.9160 1.8812 1.6852 1.6796 1.7555 1.5594 1.5927 1.4835 1.6166 1.5149 1.5046 1.4822 1.4873 1.3679 1.3803 1.4350 1.3611 1.3505 1.3953 1.1946 0.8542 0.6248 0.4330 0.3409 0.2018 0.2739 0.2381 0.1210 0.2269 0.1553 0.1840 0.1915 0.1694 0.1949 0.0421 0.1246 0.1008 0.0668 0.0490 -0.0089 0.0699 0.0464 0.0392 0.0779 0.0543 0.0432
2.1394 2.0733 2.1965 2.1669 1.7331 2.0493 1.6635 1.6910 1.7202 1.6091 1.7293 1.6168 1.6108 1.3833 1.4632 1.4759 1.3679 1.5496 1.4409 1.4707 1.4763 1.4671 1.5211 1.4431 0.9816 0.7856 0.5663 0.3187 0.1964 0.3394 0.2210 0.1758 0.3332 0.1164 0.2071 0.2402 0.2210 0.2267 0.1269 0.2268 0.1310 0.1730 0.1072 0.0663 0.0789 0.1354 0.1803 0.1449 0.1168 0.2013
1.9899 2.0876 2.2100 2.0262 1.7943 1.7112 1.7521 1.6747 1.5526 1.5660 1.6279 1.6366 1.5633 1.4888 1.4295 1.5620 1.3803 1.4409 1.4360 1.5150 1.4538 1.3671 1.4468 1.2967 0.8493 0.6962 0.5706 0.3961 0.2970 0.4373 0.3036 0.3254 0.3448 0.0341 0.2470 0.1826 0.2183 0.2494 0.0126 0.1950 0.0971 0.1555 0.0048 0.1859 0.0130 0.0944 0.1120 0.1849 0.1996 0.0763
1.6817 1.7973 1.8866 1.8964 1.7118 1.8247 1.7542 1.6914 1.5530 1.5354 1.6201 1.4868 1.5345 1.4713 1.3414 1.5822 1.4350 1.4707 1.5150 1.5735 1.4876 1.3943 1.3995 1.1892 0.6902 0.6634 0.4440 0.4059 0.2291 0.3968 0.3573 0.1783 0.3035 0.1714 0.1192 0.1867 0.2186 0.1158 0.0823 0.2402 0.0760 0.0792 0.0309 0.0555 0.0180 0.0464 0.0994 0.1002 0.1216 0.1703
1.8799 1.9472 2.1935 2.2070 1.7556 1.9661 1.6793 1.6644 1.8329 1.7197 1.6049 1.6067 1.6124 1.5305 1.5280 1.6544 1.3611 1.4763 1.4538 1.4876 1.4404 1.5101 1.8786 1.6851 1.2792 0.9615 0.6038 0.4731 0.2372 0.3590 0.4110 0.2739 0.5444 0.3326 0.3489 0.2882 0.2899 0.4641 0.1847 0.3546 0.2013 0.2834 0.1639 0.3047 0.1386 0.2081 0.2706 0.2572 0.3439 0.2854
2.0121 2.2149 2.1414 2.1349 1.7107 2.0798 1.7434 1.7404 1.8849 1.6721 1.6316 1.6373 1.5802 1.5344 1.5757 1.5160 1.3505 1.4671 1.3671 1.3943 1.5101 1.4753 2.0617 1.8131 1.3653 1.0628 0.8483 0.6752 0.4723 0.5555 0.6042 0.4455 0.7167 0.4725 0.4660 0.4652 0.3916 0.6008 0.1551 0.4777 0.4152 0.3254 0.2016 0.3619 0.2207 0.3840 0.3304 0.3292 0.3085 0.1227
2.3854 2.4966 2.3432 2.2496 1.8578 2.2980 1.6887 1.6792 2.3237 2.0397 1.6283 1.8619 1.5037 1.5891 1.6815 1.6657 1.3953 1.5211 1.4468 1.3995 1.8786 2.0617 3.2702 3.6774 3.2684 2.4175 1.5239 1.2667 0.9869 1.0664 0.9133 0.7148 1.1505 0.7459 0.8498 0.7669 0.7929 0.7507 0.4860 0.9842 1.0249 0.8321 0.6438 0.6824 0.7349 0.7753 0.7054 0.8750 0.9566 0.7684
2.1678 2.3145 2.0424 2.0535 1.5758 1.9791 1.4757 1.4909 2.4789 1.8763 1.3890 1.6318 1.3457 1.2716 1.6129 1.5028 1.1946 1.4431 1.2967 1.1892 1.6851 1.8131 3.6774 4.6938 4.3927 3.2799 2.2979 1.9770 1.4960 1.5682 1.3083 1.1993 1.7788 1.0719 1.3168 1.1203 1.3401 1.0917 1.0025 1.4812 1.4332 1.1858 1.1912 0.9755 0.9870 1.1779 1.1094 1.1857 1.3836 1.2928
1.5491 1.6459 1.8140 1.6626 1.2915 1.7598 1.1441 1.1249 1.8493 1.3810 1.0007 1.2663 1.0524 0.9254 1.1184 1.0511 0.8542 0.9816 0.8493 0.6902 1.2792 1.3653 3.2684 4.3927 4.8085 3.6600 2.5432 1.9476 1.6226 1.7668 1.6952 1.3166 2.0296 1.4689 1.5240 1.4914 1.5618 1.4450 1.3930 1.7599 1.5622 1.5815 1.5566 1.2560 1.4863 1.5397 1.5984 1.5895 1.8516 2.0096
0.9798 0.9587 1.1018 1.0192 0.7987 1.2776 0.7825 0.6830 1.3836 0.8437 0.6809 0.9207 0.6951 0.4964 0.9579 0.7809 0.6248 0.7856 0.6962 0.6634 0.9615 1.0628 2.4175 3.2799 3.6600 3.5435 2.5251 2.2376 1.7589 1.8802 1.8119 1.5946 2.0822 1.4917 1.5931 1.6171 1.7715 1.5999 1.4515 1.8941 1.8383 1.6634 1.6016 1.4942 1.6412 1.5466 1.6530 1.9039 1.9209 2.0616
0.7017 0.5660 0.6499 0.5986 0.4734 0.8185 0.6549 0.5319 0.8250 0.5990 0.3636 0.6016 0.5191 0.3609 0.5678 0.4844 0.4330 0.5663 0.5706 0.4440 0.6038 0.8483 1.5239 2.2979 2.5432 2.5251 2.1840 2.0640 1.7974 1.8367 1.5569 1.7021 1.6818 1.5057 1.7714 1.3216 1.6681 1.4438 1.2903 1.9906 1.7624 1.5204 1.4901 1.4884 1.5354 1.7202 1.5983 2.0905 1.9920 2.1931
0.3869 0.3968 0.5426 0.5297 0.5559 0.5700 0.3548 0.3538 0.7300 0.3623 0.1909 0.3586 0.3914 0.2766 0.3646 0.3080 0.3409 0.3187 0.3961 0.4059 0.4731 0.6752 1.2667 1.9770 1.9476 2.2376 2.0640 1.8966 1.6311 1.6487 1.7244 1.4920 1.6559 1.4252 1.5428 1.6346 1.7141 1.5076 1.4423 1.8386 1.8928 1.5976 1.5196 1.5793 1.4054 1.6299 1.6121 1.7986 1.8752 1.8513
0.2784 0.2076 0.3076 0.3303 0.2617 0.4111 0.2861 0.4097 0.4172 0.2620 0.1779 0.2625 0.3201 0.2566 0.2324 0.1487 0.2018 0.1964 0.2970 0.2291 0.2372 0.4723 0.9869 1.4960 1.6226 1.7589 1.7974 1.6311 1.7598 1.4628 1.5923 1.4624 1.4831 1.4319 1.2174 1.4133 1.4783 1.3950 1.4997 1.7960 1.7158 1.4060 1.3894 1.3198 1.3609 1.6372 1.5258 1.9369 1.7352 2.1786
0.4693 0.4792 0.3585 0.4328 0.3422 0.4544 0.2654 0.2800 0.4624 0.2415 0.0818 0.2144 0.3116 0.2143 0.3528 0.2570 0.2739 0.3394 0.4373 0.3968 0.3590 0.5555 1.0664 1.5682 1.7668 1.8802 1.8367 1.6487 1.4628 1.8104 1.6167 1.4045 1.6801 1.3959 1.5548 1.4681 1.6481 1.6229 1.5393 1.8629 1.7941 1.5683 1.4343 1.5755 1.6416 1.6396 1.6600 2.1017 2.0822 2.0135
0.3342 0.1854 0.3022 0.2582 0.1566 0.4767 0.2375 0.1514 0.5756 0.3240 0.1604 0.2886 0.2741 0.2123 0.3205 0.4390 0.2381 0.2210 0.3036 0.3573 0.4110 0.6042 0.9133 1.3083 1.6952 1.8119 1.5569 1.7244 1.5923 1.6167 1.5355 1.5404 1.6907 1.3897 1.7095 1.6028 1.6395 1.6861 1.5382 1.7278 1.8468 1.5544 1.2955 1.4664 1.6343 1.5708 1.4695 2.0781 1.8933 2.2175
0.1069 0.1743 0.2533 0.3083 0.1876 0.3007 0.1134 0.1088 0.3668 0.1585 0.0456 0.2051 0.1180 0.1402 0.0952 0.2304 0.1210 0.1758 0.3254 0.1783 0.2739 0.4455 0.7148 1.1993 1.3166 1.5946 1.7021 1.4920 1.4624 1.4045 1.5404 1.2517 1.6168 1.2398 1.4172 1.5697 1.5706 1.4853 1.5073 1.5395 1.6557 1.5145 1.4892 1.4598 1.4931 1.6060 1.4798 1.9361 1.9594 2.3586
0.3425 0.3501 0.4075 0.3418 0.3102 0.3958 0.2159 0.1605 0.3866 0.2546 0.1586 0.2194 0.2872 0.1721 0.2540 0.3414 0.2269 0.3332 0.3448 0.3035 0.5444 0.7167 1.1505 1.7788 2.0296 2.0822 1.6818 1.6559 1.4831 1.6801 1.6907 1.6168 1.7681 1.6178 1.5825 1.7254 1.6366 1.5952 1.5840 1.8445 1.8715 1.5827 1.5748 1.6524 1.6912 1.7359 1.8504 2.0860 1.8996 2.2966
0.2632 0.1278 0.2712 0.1858 0.2348 0.2408 0.0930 0.0611 0.1667 0.1384 0.0290 0.1247 0.1648 0.0735 0.1330 0.2032 0.1553 0.1164 0.0341 0.1714 0.3326 0.4725 0.7459 1.0719 1.4689 1.4917 1.5057 1.4252 1.4319 1.3959 1.3897 1.2398 1.6178 1.4427 1.4763 1.4737 1.6088 1.7154 1.5203 1.5761 1.6060 1.6013 1.5215 1.6912 1.7671 1.7524 1.7146 1.9202 1.8370 2.1793
0.2699 0.4119 0.3074 0.2299 0.1825 0.2304 0.1314 0.2071 0.2429 0.1392 0.1428 0.2124 0.2178 0.0702 0.1885 0.0780 0.1840 0.2071 0.2470 0.1192 0.3489 0.4660 0.8498 1.3168 1.5240 1.5931 1.7714 1.5428 1.2174 1.5548 1.7095 1.4172 1.5825 1.4763 1.5297 1.6295 1.4406 1.5859 1.5751 1.6523 1.5243 1.6058 1.7790 1.6737 1.7212 1.8328 1.8680 1.7107 2.0076 2.6423
0.2437 0.1677 0.2252 0.2137 0.1617 0.2632 0.1084 0.1163 0.4288 0.2152 0.0822 0.1300 0.1123 0.1133 0.2709 0.1890 0.1915 0.2402 0.1826 0.1867 0.2882 0.4652 0.7669 1.1203 1.4914 1.6171 1.3216 1.6346 1.4133 1.4681 1.6028 1.5697 1.7254 1.4737 1.6295 1.7806 1.5769 1.6334 1.6760 1.6748 1.6745 1.6110 1.5368 1.6184 1.7510 1.8719 1.9118 1.8590 1.7334 2.3801
0.1788 0.1957 0.1808 0.2349 0.1165 0.2451 0.1063 0.0733 0.2945 0.2048 0.1383 0.2015 0.1704 0.0443 0.1936 0.1951 0.1694 0.2210 0.2183 0.2186 0.2899 0.3916 0.7929 1.3401 1.5618 1.7715 1.6681 1.7141 1.4783 1.6481 1.6395 1.5706 1.6366 1.6088 1.4406 1.5769 1.8499 1.6228 1.6508 1.7588 1.8018 1.8238 1.7205 1.7994 1.7194 1.8112 1.6870 1.7764 2.0186 1.9837
0.2432 0.1783 0.1733 0.1568 0.0400 0.2288 0.0825 0.0361 0.2444 0.1137 0.1255 0.1655 0.1345 0.1103 0.1754 0.1485 0.1949 0.2267 0.2494 0.1158 0.4641 0.6008 0.7507 1.0917 1.4450 1.5999 1.4438 1.5076 1.3950 1.6229 1.6861 1.4853 1.5952 1.7154 1.5859 1.6334 1.6228 1.6881 1.6445 1.7213 1.7577 1.6463 1.8059 1.8501 1.8447 1.9218 1.8253 1.6833 2.0170 2.3650
0.0353 0.0173 0.1497 0.1401 0.0578 0.0767 0.0093 -0.0123 0.2460 0.0657 0.0049 0.0862 -0.0273 0.0596 0.0677 0.1106 0.0421 0.1269 0.0126 0.0823 0.1847 0.1551 0.4860 1.0025 1.3930 1.4515 1.2903 1.4423 1.4997 1.5393 1.5382 1.5073 1.5840 1.5203 1.5751 1.6760 1.6508 1.6445 1.4635 1.6290 1.7040 1.5077 1.5865 1.6646 1.7205 1.7286 1.6893 1.8252 1.7721 2.2084
0.2658 0.1956 0.2379 0.3544 0.1801 0.3170 0.1933 0.1266 0.4852 0.2563 0.1867 0.1774 0.1411 0.1633 0.2319 0.2097 0.1246 0.2268 0.1950 0.2402 0.3546 0.4777 0.9842 1.4812 1.7599 1.8941 1.9906 1.8386 1.7960 1.8629 1.7278 1.5395 1.8445 1.5761 1.6523 1.6748 1.7588 1.7213 1.6290 1.6786 1.8053 1.8789 1.7509 1.8636 1.7664 1.9367 2.0617 2.0833 2.2224 2.3996
0.0832 0.2728 0.1491 0.1849 0.0627 0.1940 0.0520 0.1076 0.3788 0.1600 0.0975 0.1599 0.2391 0.1162 0.1622 0.1267 0.1008 0.1310 0.0971 0.0760 0.2013 0.4152 1.0249 1.4332 1.5622 1.8383 1.7624 1.8928 1.7158 1.7941 1.8468 1.6557 1.8715 1.6060 1.5243 1.6745 1.8018 1.7577 1.7040 1.8053 1.8795 1.9204 1.7278 1.7633 1.8882 1.6770 1.8406 1.7179 1.8901 2.2087
0.1669 0.1253 0.0275 0.1980 0.0339 0.2277 0.1372 0.1265 0.2927 0.1730 -0.0202 0.0828 0.1161 0.0779 0.0342 0.1460 0.0668 0.1730 0.1555 0.0792 0.2834 0.3254 0.8321 1.1858 1.5815 1.6634 1.5204 1.5976 1.4060 1.5683 1.5544 1.5145 1.5827 1.6013 1.6058 1.6110 1.8238 1.6463 1.5077 1.8789 1.9204 1.8345 1.8254 1.8303 1.9307 1.9012 2.1025 2.1557 2.1412 2.2744
0.0990 0.2197 0.0975 0.1092 0.0815 0.1349 0.0789 0.0689 0.2272 0.1062 -0.0015 0.0220 0.0582 0.0672 -0.0016 0.0191 0.0490 0.1072 0.0048 0.0309 0.1639 0.2016 0.6438 1.1912 1.5566 1.6016 1.4901 1.5196 1.3894 1.4343 1.2955 1.4892 1.5748 1.5215 1.7790 1.5368 1.7205 1.8059 1.5865 1.7509 1.7278 1.8254 1.7451 1.8513 1.7469 1.8373 2.0149 2.3409 2.2369 2.4901
0.1945 0.1931 0.2089 0.0972 0.0173 0.2218 0.1231 0.0753 0.1392 0.1087 -0.0219 0.0847 0.0653 0.0541 -0.0006 -0.0372 -0.0089 0.0663 0.1859 0.0555 0.3047 0.3619 0.6824 0.9755 1.2560 1.4942 1.4884 1.5793 1.3198 1.5755 1.4664 1.4598 1.6524 1.6912 1.6737 1.6184 1.7994 1.8501 1.6646 1.8636 1.7633 1.8303 1.8513 1.8476 1.8636 1.9963 2.1649 2.1030 2.3817 2.6653
0.0446 0.1181 0.0908 0.1271 0.0351 0.1213 0.0232 0.0011 0.1290 0.1019 -0.0135 0.0521 0.0216 0.0808 0.0896 0.1435 0.0699 0.0789 0.0130 0.0180 0.1386 0.2207 0.7349 0.9870 1.4863 1.6412 1.5354 1.4054 1.3609 1.6416 1.6343 1.4931 1.6912 1.7671 1.7212 1.7510 1.7194 1.8447 1.7205 1.7664 1.8882 1.9307 1.7469 1.8636 1.8486 1.9104 1.9709 2.1852 2.3076 2.4354
0.1204 0.2702 0.1275 0.1228 0.0632 0.1433 0.1167 0.0600 0.1691 0.1273 0.0269 0.0894 0.0053 0.0078 0.0293 0.0655 0.0464 0.1354 0.0944 0.0464 0.2081 0.3840 0.7753 1.1779 1.5397 1.5466 1.7202 1.6299 1.6372 1.6396 1.5708 1.6060 1.7359 1.7524 1.8328 1.8719 1.8112 1.9218 1.7286 1.9367 1.6770 1.9012 1.8373 1.9963 1.9104 1.9055 2.0458 2.0621 2.3415 2.7610
0.1420 0.2421 0.1382 0.1558 0.0811 0.2229 0.1279 0.1241 0.1917 0.0367 -0.0177 0.1178 0.1391 0.0461 0.0600 0.0970 0.0392 0.1803 0.1120 0.0994 0.2706 0.3304 0.7054 1.1094 1.5984 1.6530 1.5983 1.6121 1.5258 1.6600 1.4695 1.4798 1.8504 1.7146 1.8680 1.9118 1.6870 1.8253 1.6893 2.0617 1.8406 2.1025 2.0149 2.1649 1.9709 2.0458 2.4135 2.1733 2.5395 2.6565
0.2104 0.4061 0.1974 0.2984 0.1479 0.3635 0.1818 0.1779 0.1320 0.1247 0.0906 0.1393 0.1339 0.0245 0.0773 0.0704 0.0779 0.1449 0.1849 0.1002 0.2572 0.3292 0.8750 1.1857 1.5895 1.9039 2.0905 1.7986 1.9369 2.1017 2.0781 1.9361 2.0860 1.9202 1.7107 1.8590 1.7764 1.6833 1.8252 2.0833 1.7179 2.1557 2.3409 2.1030 2.1852 2.0621 2.1733 1.8489 2.1742 2.9651
0.2357 0.3008 0.1988 0.2955 0.2036 0.2947 0.1006 0.1244 0.1100 0.1448 -0.0332 0.1127 0.0504 0.0868 0.2077 0.0731 0.0543 0.1168 0.1996 0.1216 0.3439 0.3085 0.9566 1.3836 1.8516 1.9209 1.9920 1.8752 1.7352 2.0822 1.8933 1.9594 1.8996 1.8370 2.0076 1.7334 2.0186 2.0170 1.7721 2.2224 1.8901 2.1412 2.2369 2.3817 2.3076 2.3415 2.5395 2.1742 2.7722 2.6539
0.2408 0.3043 0.1561 0.1415 0.0365 0.2528 0.1127 0.0107 0.0799 0.0581 0.0598 0.0184 -0.0278 0.0838 0.0612 0.0546 0.0432 0.2013 0.0763 0.1703 0.2854 0.1227 0.7684 1.2928 2.0096 2.0616 2.1931 1.8513 2.1786 2.0135 2.2175 2.3586 2.2966 2.1793 2.6423 2.3801 1.9837 2.3650 2.2084 2.3996 2.2087 2.2744 2.4901 2.6653 2.4354 2.7610 2.6565 2.9651 2.6539 2.5739
