# Supplementary material for: Multiscale modelling of chromatin 4D organization in SARS-CoV-2 infected cells
Source: Nat Commun. 2024 May 13;15:4014. doi: 10.1038/s41467-024-48370-6 (PMC11091192; doi:10.1038/s41467-024-48370-6)
Supplement: Supplementary file 11 — Source Data [file 41467_2024_48370_MOESM11_ESM.zip › Source_Data/Supp_Fig_1/Saddle-Plot_Balanced_AA:AB_1.06.txt]

1.6238 1.9133 1.7084 1.7920 1.8009 1.7696 1.7486 1.5714 1.7386 1.6827 1.6479 1.4769 1.4742 1.4761 1.6256 1.3856 1.3795 1.3575 1.3372 1.2817 1.2249 1.1249 1.3391 1.1509 1.0666 1.0182 0.8433 0.9809 0.8190 0.8134 0.8421 0.8204 0.7893 0.6561 0.7360 0.7673 0.7581 0.5762 0.4937 0.4999 0.5405 0.3881 0.4568 0.4038 0.3716 0.4750 0.4637 0.3831 0.3327 0.2465
1.9133 1.9317 1.7200 1.7033 1.6848 1.5222 1.5999 1.6156 1.5586 1.4574 1.5378 1.5073 1.4171 1.3049 1.4846 1.4633 1.4151 1.3637 1.2960 1.2469 1.1349 1.1453 1.2526 1.1207 1.0621 1.0799 0.9276 0.9492 0.9307 0.9016 0.8714 0.8556 0.6900 0.5940 0.7329 0.6982 0.7194 0.6507 0.4814 0.5418 0.6160 0.5145 0.4614 0.5489 0.5192 0.5606 0.4772 0.5180 0.3608 0.3866
1.7084 1.7200 1.8878 1.6613 1.7317 1.6176 1.6839 1.5283 1.4480 1.3952 1.4410 1.5041 1.4210 1.4213 1.4803 1.2705 1.3988 1.3526 1.2777 1.3804 1.2855 1.2543 1.2153 1.2958 1.1222 1.0651 0.9807 1.1205 0.8441 0.9180 0.9460 0.9219 0.7129 0.7184 0.7855 0.7215 0.6091 0.5570 0.5507 0.5516 0.5171 0.5324 0.4538 0.5028 0.4724 0.5806 0.5786 0.4879 0.5140 0.5000
1.7920 1.7033 1.6613 1.7403 1.5251 1.5663 1.5495 1.5908 1.7070 1.4100 1.4647 1.3833 1.3833 1.3464 1.5402 1.3276 1.3898 1.2927 1.1193 1.2426 1.1265 1.1793 1.0427 1.2748 1.3242 1.0860 0.9447 1.0494 0.9504 0.8433 0.8556 0.9320 0.7246 0.7502 0.6527 0.7611 0.8521 0.6650 0.5169 0.6288 0.5768 0.6435 0.4659 0.5310 0.5727 0.6149 0.3958 0.5298 0.4357 0.4093
1.8009 1.6848 1.7317 1.5251 1.4487 1.5334 1.3938 1.4520 1.5354 1.3964 1.3138 1.3627 1.4444 1.3130 1.4551 1.4601 1.3229 1.4010 1.1634 1.3786 1.2041 1.2540 1.2097 1.0876 1.1698 1.0213 0.8958 1.0418 0.8620 1.0215 0.7800 0.8780 0.8116 0.7723 0.8318 0.8385 0.7813 0.7640 0.4655 0.4544 0.5357 0.6254 0.5102 0.5216 0.5004 0.6181 0.4619 0.4381 0.3530 0.5300
1.7696 1.5222 1.6176 1.5663 1.5334 1.5562 1.4739 1.4570 1.3739 1.3602 1.4906 1.3969 1.5720 1.4577 1.4288 1.5322 1.3646 1.3400 1.2056 1.0953 1.1106 1.0703 1.2390 1.0809 1.0526 1.0001 1.0377 0.9766 0.8549 0.9575 0.9363 0.8993 0.9109 0.9360 0.7623 0.8788 0.7484 0.8491 0.6498 0.7035 0.6474 0.6579 0.6060 0.5800 0.5660 0.5601 0.4835 0.4943 0.3516 0.3584
1.7486 1.5999 1.6839 1.5495 1.3938 1.4739 1.1815 1.4326 1.5033 1.2723 1.3468 1.3030 1.4396 1.3966 1.4773 1.2994 1.3253 1.4035 1.2345 1.3616 1.1621 1.2203 1.2330 1.2218 1.1963 1.0686 0.9152 0.9175 0.9477 1.0862 0.8689 0.8634 0.7889 0.8932 0.8387 0.7833 0.8400 0.8535 0.5853 0.6424 0.7117 0.6219 0.6283 0.4565 0.6310 0.6253 0.4769 0.5298 0.3589 0.3495
1.5714 1.6156 1.5283 1.5908 1.4520 1.4570 1.4326 1.4151 1.3483 1.4308 1.3943 1.3840 1.4640 1.3656 1.2763 1.2941 1.2143 1.3090 1.4001 1.2669 1.2342 1.2759 1.0980 0.9631 1.1013 0.8998 0.9271 0.9381 0.8486 0.9599 0.7393 0.8118 0.9111 0.9038 0.8262 0.7574 0.8374 0.7333 0.7070 0.7514 0.6133 0.6041 0.7089 0.6424 0.4980 0.6850 0.5954 0.5288 0.6522 0.3737
1.7386 1.5586 1.4480 1.7070 1.5354 1.3739 1.5033 1.3483 1.4133 1.3639 1.2864 1.3860 1.4009 1.4946 1.3061 1.3371 1.4387 1.3181 1.1853 1.2063 1.1147 1.2340 1.2227 1.2258 1.0801 0.9809 0.9667 0.9728 0.8471 0.8435 0.9214 0.8684 0.8322 0.7813 0.8162 0.8336 0.7915 0.7357 0.7116 0.7538 0.5830 0.6777 0.7628 0.7003 0.7044 0.7422 0.6927 0.6625 0.6813 0.5123
1.6827 1.4574 1.3952 1.4100 1.3964 1.3602 1.2723 1.4308 1.3639 1.2328 1.3480 1.3141 1.3130 1.3729 1.2619 1.3647 1.2695 1.2619 1.1453 1.2103 1.1129 1.1830 1.0987 1.2591 1.0660 1.0744 1.0291 0.9454 0.8924 0.9526 0.9812 0.8448 0.7851 0.8673 0.7768 0.8108 0.7075 0.7611 0.6561 0.6832 0.5926 0.7017 0.7094 0.5701 0.6997 0.6846 0.6364 0.6254 0.5541 0.5069
1.6479 1.5378 1.4410 1.4647 1.3138 1.4906 1.3468 1.3943 1.2864 1.3480 1.2786 1.3871 1.4072 1.4145 1.2350 1.4292 1.3035 1.2338 1.1115 1.2741 1.1330 1.1780 1.1853 1.2301 1.1131 0.9774 1.1306 1.0885 0.9156 1.0131 0.9412 0.8421 0.9043 0.8949 0.8479 0.8798 0.8042 0.7295 0.6977 0.6734 0.6026 0.8026 0.6888 0.6061 0.6175 0.8070 0.6755 0.6637 0.6610 0.5960
1.4769 1.5073 1.5041 1.3833 1.3627 1.3969 1.3030 1.3840 1.3860 1.3141 1.3871 1.4940 1.3101 1.3991 1.3090 1.5761 1.3007 1.4842 1.2027 1.3406 1.1488 1.3210 1.3067 1.3317 1.1449 1.0514 1.0337 0.9573 0.8710 0.8068 0.9402 0.7948 0.7889 0.7793 0.8735 0.8008 0.8253 0.8638 0.7809 0.7387 0.7467 0.7988 0.7357 0.7509 0.7265 0.8041 0.6865 0.7846 0.7375 0.6134
1.4742 1.4171 1.4210 1.3833 1.4444 1.5720 1.4396 1.4640 1.4009 1.3130 1.4072 1.3101 1.2528 1.1867 1.2543 1.2359 1.2235 1.2205 1.1874 1.2843 1.2031 1.2806 1.2580 1.2148 1.0094 1.1584 1.0873 0.9107 1.0843 1.0366 0.9198 1.0228 0.9913 0.8483 0.8569 0.7872 0.7738 0.8418 0.8140 0.7311 0.7102 0.7666 0.8056 0.7419 0.7392 0.7738 0.6825 0.6286 0.6799 0.6238
1.4761 1.3049 1.4213 1.3464 1.3130 1.4577 1.3966 1.3656 1.4946 1.3729 1.4145 1.3991 1.1867 1.1899 1.1974 1.1926 1.2304 1.3274 1.1677 1.1982 1.2541 1.2552 1.0676 1.2337 1.1441 1.1287 1.1205 0.9967 1.1002 0.9689 0.9591 1.0725 0.9723 0.9440 0.8541 0.7378 0.6948 0.7789 0.9271 0.7038 0.7000 0.8373 0.6881 0.7339 0.7736 0.7824 0.7301 0.6153 0.6158 0.6375
1.6256 1.4846 1.4803 1.5402 1.4551 1.4288 1.4773 1.2763 1.3061 1.2619 1.2350 1.3090 1.2543 1.1974 1.3668 1.1748 1.2974 1.1675 1.2166 1.3468 1.0264 1.2897 1.2383 1.2250 1.2485 1.0658 1.1214 0.8681 1.1164 1.0426 0.9949 1.0027 0.9287 0.9773 0.9359 0.9211 1.0201 0.8610 0.7284 0.9485 0.8062 0.8772 0.8555 0.8103 0.8184 0.7473 0.6829 0.6860 0.6819 0.5859
1.3856 1.4633 1.2705 1.3276 1.4601 1.5322 1.2994 1.2941 1.3371 1.3647 1.4292 1.5761 1.2359 1.1926 1.1748 1.3090 1.1847 1.2796 1.1722 1.1848 1.2291 1.1469 1.0637 1.2556 0.9982 0.9006 1.1037 0.8500 0.9645 0.7954 0.8465 0.8377 1.0610 0.9348 0.9916 0.9898 0.9170 1.0075 0.8909 0.8193 0.8193 0.8392 0.7829 0.7003 0.8406 0.8020 0.8255 0.7643 0.6137 0.7498
1.3795 1.4151 1.3988 1.3898 1.3229 1.3646 1.3253 1.2143 1.4387 1.2695 1.3035 1.3007 1.2235 1.2304 1.2974 1.1847 1.3464 1.1532 1.2124 1.2527 1.2316 1.3473 1.1332 1.3400 1.0147 1.1747 0.9982 0.9726 1.0505 0.9148 0.8759 0.9720 0.7873 0.8388 0.8795 0.9268 0.8142 0.9054 0.7888 0.8331 0.7442 0.8761 0.6937 0.7273 0.9000 0.9114 0.9747 0.7734 0.9066 0.8067
1.3575 1.3637 1.3526 1.2927 1.4010 1.3400 1.4035 1.3090 1.3181 1.2619 1.2338 1.4842 1.2205 1.3274 1.1675 1.2796 1.1532 1.2491 1.2802 1.0815 1.1663 1.3416 1.2441 1.4545 1.1347 1.1589 1.2878 0.9805 0.9261 1.0859 1.0758 1.0445 1.0971 0.9453 1.0443 1.0835 0.8921 0.9402 0.9150 0.8271 0.8834 0.8228 0.7949 0.8048 0.8037 0.7484 0.7472 0.8838 0.9053 0.8132
1.3372 1.2960 1.2777 1.1193 1.1634 1.2056 1.2345 1.4001 1.1853 1.1453 1.1115 1.2027 1.1874 1.1677 1.2166 1.1722 1.2124 1.2802 1.3274 1.2719 1.1497 1.1863 1.2693 1.3971 1.0859 1.0358 1.0888 0.9232 0.9534 0.8983 1.0577 0.9455 0.9576 1.1003 1.0018 0.8675 0.8923 0.9665 1.0353 0.8702 0.8830 0.9208 0.9482 0.8568 0.9037 0.7161 0.8235 0.7227 0.7449 0.7019
1.2817 1.2469 1.3804 1.2426 1.3786 1.0953 1.3616 1.2669 1.2063 1.2103 1.2741 1.3406 1.2843 1.1982 1.3468 1.1848 1.2527 1.0815 1.2719 1.2802 1.0732 1.2385 1.2339 1.3213 1.0651 1.1685 1.1075 0.8981 0.9501 1.0681 1.0290 0.8875 0.9944 1.0947 1.0197 1.0103 0.8820 0.9360 0.9677 1.1146 0.8916 1.1115 0.8823 0.8425 1.0117 0.8891 0.8878 0.8890 0.8667 0.7612
1.2249 1.1349 1.2855 1.1265 1.2041 1.1106 1.1621 1.2342 1.1147 1.1129 1.1330 1.1488 1.2031 1.2541 1.0264 1.2291 1.2316 1.1663 1.1497 1.0732 1.1127 1.1126 1.1126 1.2033 1.0811 1.1256 1.1763 1.1339 0.9834 1.0211 1.1046 0.7737 1.0394 1.1421 1.0416 0.9499 0.9650 1.1433 0.9781 0.9564 0.9445 0.8841 0.9545 0.8033 0.8105 0.7994 0.8211 0.6750 0.8005 0.6830
1.1249 1.1453 1.2543 1.1793 1.2540 1.0703 1.2203 1.2759 1.2340 1.1830 1.1780 1.3210 1.2806 1.2552 1.2897 1.1469 1.3473 1.3416 1.1863 1.2385 1.1126 1.2512 1.2655 1.2760 1.0564 1.0663 1.1434 1.1147 1.0733 0.9491 1.1189 0.9906 1.0345 1.2645 1.1585 1.0872 1.0518 1.0253 1.0114 0.9617 0.9277 0.9178 0.8985 0.9626 0.8969 0.9545 0.9964 0.8974 0.8001 0.9643
1.3391 1.2526 1.2153 1.0427 1.2097 1.2390 1.2330 1.0980 1.2227 1.0987 1.1853 1.3067 1.2580 1.0676 1.2383 1.0637 1.1332 1.2441 1.2693 1.2339 1.1126 1.2655 1.1926 1.1932 0.9860 1.1226 1.2171 1.1127 1.2162 1.0685 1.1753 1.1798 1.1549 1.2461 1.1738 1.1107 1.1239 0.9869 1.2308 1.0265 1.0014 0.9516 0.8792 0.9885 0.9105 0.9929 0.8950 0.9412 0.9616 1.0211
1.1509 1.1207 1.2958 1.2748 1.0876 1.0809 1.2218 0.9631 1.2258 1.2591 1.2301 1.3317 1.2148 1.2337 1.2250 1.2556 1.3400 1.4545 1.3971 1.3213 1.2033 1.2760 1.1932 1.3454 1.2000 1.2532 1.3750 1.1787 1.1357 1.3533 1.1099 1.1447 1.1585 1.3635 1.1714 1.0845 1.1813 1.1491 1.2002 1.1669 1.1351 1.2272 1.0062 1.0143 1.0983 1.2385 1.0405 1.2565 1.3490 1.1409
1.0666 1.0621 1.1222 1.3242 1.1698 1.0526 1.1963 1.1013 1.0801 1.0660 1.1131 1.1449 1.0094 1.1441 1.2485 0.9982 1.0147 1.1347 1.0859 1.0651 1.0811 1.0564 0.9860 1.2000 1.2945 1.2755 1.2629 1.1476 1.0850 1.3581 1.2189 1.1983 1.1493 1.2636 1.2649 1.1091 1.2248 1.0120 1.2483 1.1881 1.1660 1.2283 1.0205 1.2645 1.2116 1.1958 1.1972 1.2480 1.4143 1.2212
1.0182 1.0799 1.0651 1.0860 1.0213 1.0001 1.0686 0.8998 0.9809 1.0744 0.9774 1.0514 1.1584 1.1287 1.0658 0.9006 1.1747 1.1589 1.0358 1.1685 1.1256 1.0663 1.1226 1.2532 1.2755 1.2324 1.1959 1.2480 1.2127 1.3009 1.2010 1.1674 1.1770 1.2235 1.1834 1.1681 1.3429 1.2188 1.1786 1.2022 1.0509 1.3256 1.2322 1.2025 1.1899 1.3987 1.2716 1.2435 1.3074 1.2950
0.8433 0.9276 0.9807 0.9447 0.8958 1.0377 0.9152 0.9271 0.9667 1.0291 1.1306 1.0337 1.0873 1.1205 1.1214 1.1037 0.9982 1.2878 1.0888 1.1075 1.1763 1.1434 1.2171 1.3750 1.2629 1.1959 1.2429 1.3834 1.2670 1.1484 1.0777 1.1441 1.1564 1.3847 1.2267 1.2899 1.3355 1.3091 1.1353 1.1421 1.0856 1.2124 1.1769 1.2226 1.3524 1.2709 1.3295 1.2629 1.3008 1.3384
0.9809 0.9492 1.1205 1.0494 1.0418 0.9766 0.9175 0.9381 0.9728 0.9454 1.0885 0.9573 0.9107 0.9967 0.8681 0.8500 0.9726 0.9805 0.9232 0.8981 1.1339 1.1147 1.1127 1.1787 1.1476 1.2480 1.3834 1.1834 1.1463 1.2913 1.2857 1.3627 1.3290 1.3911 1.3339 1.3015 1.3851 1.2836 1.2755 1.2422 1.1446 1.4393 1.2383 1.3481 1.1677 1.1705 1.3109 1.4208 1.1618 1.2616
0.8190 0.9307 0.8441 0.9504 0.8620 0.8549 0.9477 0.8486 0.8471 0.8924 0.9156 0.8710 1.0843 1.1002 1.1164 0.9645 1.0505 0.9261 0.9534 0.9501 0.9834 1.0733 1.2162 1.1357 1.0850 1.2127 1.2670 1.1463 1.1682 1.3087 1.1548 1.2010 1.1884 1.3693 1.4316 1.1909 1.2911 1.1414 1.2661 1.2254 1.2228 1.2883 1.1391 1.1811 1.3223 1.3742 1.2493 1.3382 1.3961 1.2933
0.8134 0.9016 0.9180 0.8433 1.0215 0.9575 1.0862 0.9599 0.8435 0.9526 1.0131 0.8068 1.0366 0.9689 1.0426 0.7954 0.9148 1.0859 0.8983 1.0681 1.0211 0.9491 1.0685 1.3533 1.3581 1.3009 1.1484 1.2913 1.3087 1.1188 1.3759 1.1861 1.2435 1.2929 1.2344 1.3004 1.3524 1.2473 1.2099 1.1795 1.3397 1.4141 1.2901 1.3632 1.2129 1.3296 1.4409 1.3759 1.4799 1.3944
0.8421 0.8714 0.9460 0.8556 0.7800 0.9363 0.8689 0.7393 0.9214 0.9812 0.9412 0.9402 0.9198 0.9591 0.9949 0.8465 0.8759 1.0758 1.0577 1.0290 1.1046 1.1189 1.1753 1.1099 1.2189 1.2010 1.0777 1.2857 1.1548 1.3759 1.2586 1.3060 1.1338 1.3832 1.3384 1.2624 1.2427 1.2860 1.2933 1.3329 1.3055 1.3069 1.2338 1.3592 1.2928 1.2774 1.4177 1.3966 1.4298 1.5301
0.8204 0.8556 0.9219 0.9320 0.8780 0.8993 0.8634 0.8118 0.8684 0.8448 0.8421 0.7948 1.0228 1.0725 1.0027 0.8377 0.9720 1.0445 0.9455 0.8875 0.7737 0.9906 1.1798 1.1447 1.1983 1.1674 1.1441 1.3627 1.2010 1.1861 1.3060 1.3138 1.3155 1.3176 1.4553 1.3479 1.2811 1.3029 1.3645 1.2215 1.3138 1.3064 1.2667 1.2503 1.1891 1.4662 1.4711 1.3896 1.5424 1.4665
0.7893 0.6900 0.7129 0.7246 0.8116 0.9109 0.7889 0.9111 0.8322 0.7851 0.9043 0.7889 0.9913 0.9723 0.9287 1.0610 0.7873 1.0971 0.9576 0.9944 1.0394 1.0345 1.1549 1.1585 1.1493 1.1770 1.1564 1.3290 1.1884 1.2435 1.1338 1.3155 1.1413 1.3845 1.2456 1.2776 1.4014 1.2799 1.2346 1.4131 1.1404 1.4198 1.4645 1.3535 1.3086 1.4328 1.3435 1.2625 1.3990 1.5940
0.6561 0.5940 0.7184 0.7502 0.7723 0.9360 0.8932 0.9038 0.7813 0.8673 0.8949 0.7793 0.8483 0.9440 0.9773 0.9348 0.8388 0.9453 1.1003 1.0947 1.1421 1.2645 1.2461 1.3635 1.2636 1.2235 1.3847 1.3911 1.3693 1.2929 1.3832 1.3176 1.3845 1.2961 1.3426 1.4823 1.4242 1.4977 1.3727 1.3263 1.4304 1.4585 1.4480 1.2899 1.4851 1.4620 1.3719 1.1425 1.1146 1.5618
0.7360 0.7329 0.7855 0.6527 0.8318 0.7623 0.8387 0.8262 0.8162 0.7768 0.8479 0.8735 0.8569 0.8541 0.9359 0.9916 0.8795 1.0443 1.0018 1.0197 1.0416 1.1585 1.1738 1.1714 1.2649 1.1834 1.2267 1.3339 1.4316 1.2344 1.3384 1.4553 1.2456 1.3426 1.3889 1.4786 1.4487 1.3566 1.3531 1.3911 1.2742 1.4775 1.3431 1.2995 1.4693 1.3567 1.3958 1.3975 1.3756 1.7028
0.7673 0.6982 0.7215 0.7611 0.8385 0.8788 0.7833 0.7574 0.8336 0.8108 0.8798 0.8008 0.7872 0.7378 0.9211 0.9898 0.9268 1.0835 0.8675 1.0103 0.9499 1.0872 1.1107 1.0845 1.1091 1.1681 1.2899 1.3015 1.1909 1.3004 1.2624 1.3479 1.2776 1.4823 1.4786 1.3137 1.4492 1.4033 1.3460 1.4362 1.3027 1.5187 1.4967 1.4629 1.2719 1.5502 1.4316 1.4254 1.4957 1.5772
0.7581 0.7194 0.6091 0.8521 0.7813 0.7484 0.8400 0.8374 0.7915 0.7075 0.8042 0.8253 0.7738 0.6948 1.0201 0.9170 0.8142 0.8921 0.8923 0.8820 0.9650 1.0518 1.1239 1.1813 1.2248 1.3429 1.3355 1.3851 1.2911 1.3524 1.2427 1.2811 1.4014 1.4242 1.4487 1.4492 1.4152 1.5331 1.3076 1.3528 1.3443 1.2526 1.3822 1.3468 1.5234 1.4691 1.6266 1.4445 1.4112 1.6235
0.5762 0.6507 0.5570 0.6650 0.7640 0.8491 0.8535 0.7333 0.7357 0.7611 0.7295 0.8638 0.8418 0.7789 0.8610 1.0075 0.9054 0.9402 0.9665 0.9360 1.1433 1.0253 0.9869 1.1491 1.0120 1.2188 1.3091 1.2836 1.1414 1.2473 1.2860 1.3029 1.2799 1.4977 1.3566 1.4033 1.5331 1.4333 1.2946 1.5033 1.4133 1.5025 1.5258 1.4119 1.4284 1.5403 1.5550 1.3299 1.5033 1.6235
0.4937 0.4814 0.5507 0.5169 0.4655 0.6498 0.5853 0.7070 0.7116 0.6561 0.6977 0.7809 0.8140 0.9271 0.7284 0.8909 0.7888 0.9150 1.0353 0.9677 0.9781 1.0114 1.2308 1.2002 1.2483 1.1786 1.1353 1.2755 1.2661 1.2099 1.2933 1.3645 1.2346 1.3727 1.3531 1.3460 1.3076 1.2946 1.3523 1.2468 1.2399 1.4012 1.3088 1.3821 1.3754 1.4343 1.4565 1.5234 1.4402 1.7025
0.4999 0.5418 0.5516 0.6288 0.4544 0.7035 0.6424 0.7514 0.7538 0.6832 0.6734 0.7387 0.7311 0.7038 0.9485 0.8193 0.8331 0.8271 0.8702 1.1146 0.9564 0.9617 1.0265 1.1669 1.1881 1.2022 1.1421 1.2422 1.2254 1.1795 1.3329 1.2215 1.4131 1.3263 1.3911 1.4362 1.3528 1.5033 1.2468 1.2819 1.3184 1.3250 1.5300 1.3706 1.4320 1.5821 1.5503 1.4937 1.5201 1.7006
0.5405 0.6160 0.5171 0.5768 0.5357 0.6474 0.7117 0.6133 0.5830 0.5926 0.6026 0.7467 0.7102 0.7000 0.8062 0.8193 0.7442 0.8834 0.8830 0.8916 0.9445 0.9277 1.0014 1.1351 1.1660 1.0509 1.0856 1.1446 1.2228 1.3397 1.3055 1.3138 1.1404 1.4304 1.2742 1.3027 1.3443 1.4133 1.2399 1.3184 1.3435 1.3276 1.2893 1.3103 1.3567 1.6936 1.5725 1.5667 1.6543 1.8244
0.3881 0.5145 0.5324 0.6435 0.6254 0.6579 0.6219 0.6041 0.6777 0.7017 0.8026 0.7988 0.7666 0.8373 0.8772 0.8392 0.8761 0.8228 0.9208 1.1115 0.8841 0.9178 0.9516 1.2272 1.2283 1.3256 1.2124 1.4393 1.2883 1.4141 1.3069 1.3064 1.4198 1.4585 1.4775 1.5187 1.2526 1.5025 1.4012 1.3250 1.3276 1.3271 1.3059 1.4067 1.5206 1.6476 1.6459 1.6116 1.6463 1.6788
0.4568 0.4614 0.4538 0.4659 0.5102 0.6060 0.6283 0.7089 0.7628 0.7094 0.6888 0.7357 0.8056 0.6881 0.8555 0.7829 0.6937 0.7949 0.9482 0.8823 0.9545 0.8985 0.8792 1.0062 1.0205 1.2322 1.1769 1.2383 1.1391 1.2901 1.2338 1.2667 1.4645 1.4480 1.3431 1.4967 1.3822 1.5258 1.3088 1.5300 1.2893 1.3059 1.2988 1.4852 1.5158 1.5441 1.6431 1.5591 1.6556 1.7753
0.4038 0.5489 0.5028 0.5310 0.5216 0.5800 0.4565 0.6424 0.7003 0.5701 0.6061 0.7509 0.7419 0.7339 0.8103 0.7003 0.7273 0.8048 0.8568 0.8425 0.8033 0.9626 0.9885 1.0143 1.2645 1.2025 1.2226 1.3481 1.1811 1.3632 1.3592 1.2503 1.3535 1.2899 1.2995 1.4629 1.3468 1.4119 1.3821 1.3706 1.3103 1.4067 1.4852 1.4896 1.6036 1.6331 1.6024 1.5915 1.6209 1.8308
0.3716 0.5192 0.4724 0.5727 0.5004 0.5660 0.6310 0.4980 0.7044 0.6997 0.6175 0.7265 0.7392 0.7736 0.8184 0.8406 0.9000 0.8037 0.9037 1.0117 0.8105 0.8969 0.9105 1.0983 1.2116 1.1899 1.3524 1.1677 1.3223 1.2129 1.2928 1.1891 1.3086 1.4851 1.4693 1.2719 1.5234 1.4284 1.3754 1.4320 1.3567 1.5206 1.5158 1.6036 1.6530 1.6427 1.7175 1.7067 1.8087 1.8303
0.4750 0.5606 0.5806 0.6149 0.6181 0.5601 0.6253 0.6850 0.7422 0.6846 0.8070 0.8041 0.7738 0.7824 0.7473 0.8020 0.9114 0.7484 0.7161 0.8891 0.7994 0.9545 0.9929 1.2385 1.1958 1.3987 1.2709 1.1705 1.3742 1.3296 1.2774 1.4662 1.4328 1.4620 1.3567 1.5502 1.4691 1.5403 1.4343 1.5821 1.6936 1.6476 1.5441 1.6331 1.6427 1.3806 1.6697 1.9524 1.9006 2.0208
0.4637 0.4772 0.5786 0.3958 0.4619 0.4835 0.4769 0.5954 0.6927 0.6364 0.6755 0.6865 0.6825 0.7301 0.6829 0.8255 0.9747 0.7472 0.8235 0.8878 0.8211 0.9964 0.8950 1.0405 1.1972 1.2716 1.3295 1.3109 1.2493 1.4409 1.4177 1.4711 1.3435 1.3719 1.3958 1.4316 1.6266 1.5550 1.4565 1.5503 1.5725 1.6459 1.6431 1.6024 1.7175 1.6697 1.7070 1.7561 1.6931 1.8283
0.3831 0.5180 0.4879 0.5298 0.4381 0.4943 0.5298 0.5288 0.6625 0.6254 0.6637 0.7846 0.6286 0.6153 0.6860 0.7643 0.7734 0.8838 0.7227 0.8890 0.6750 0.8974 0.9412 1.2565 1.2480 1.2435 1.2629 1.4208 1.3382 1.3759 1.3966 1.3896 1.2625 1.1425 1.3975 1.4254 1.4445 1.3299 1.5234 1.4937 1.5667 1.6116 1.5591 1.5915 1.7067 1.9524 1.7561 1.9280 2.2259 1.8413
0.3327 0.3608 0.5140 0.4357 0.3530 0.3516 0.3589 0.6522 0.6813 0.5541 0.6610 0.7375 0.6799 0.6158 0.6819 0.6137 0.9066 0.9053 0.7449 0.8667 0.8005 0.8001 0.9616 1.3490 1.4143 1.3074 1.3008 1.1618 1.3961 1.4799 1.4298 1.5424 1.3990 1.1146 1.3756 1.4957 1.4112 1.5033 1.4402 1.5201 1.6543 1.6463 1.6556 1.6209 1.8087 1.9006 1.6931 2.2259 2.0320 1.8678
0.2465 0.3866 0.5000 0.4093 0.5300 0.3584 0.3495 0.3737 0.5123 0.5069 0.5960 0.6134 0.6238 0.6375 0.5859 0.7498 0.8067 0.8132 0.7019 0.7612 0.6830 0.9643 1.0211 1.1409 1.2212 1.2950 1.3384 1.2616 1.2933 1.3944 1.5301 1.4665 1.5940 1.5618 1.7028 1.5772 1.6235 1.6235 1.7025 1.7006 1.8244 1.6788 1.7753 1.8308 1.8303 2.0208 1.8283 1.8413 1.8678 2.1214
