# Supplementary material for: Multiscale modelling of chromatin 4D organization in SARS-CoV-2 infected cells
Source: Nat Commun. 2024 May 13;15:4014. doi: 10.1038/s41467-024-48370-6 (PMC11091192; doi:10.1038/s41467-024-48370-6)
Supplement: Supplementary file 11 — Source Data [file 41467_2024_48370_MOESM11_ESM.zip › Source_Data/Supp_Fig_1/Saddle-Plot_Balanced_AA:AB_1.08.txt]

2.8322 2.4447 2.2448 2.3312 2.1016 2.1181 2.0358 2.1373 2.0732 1.9883 2.0246 2.1610 1.9388 2.1452 2.0717 2.0111 2.0014 1.8300 1.9337 1.8618 1.8821 1.8549 2.1983 1.6185 1.2091 1.0459 0.7758 0.7172 0.7759 0.5637 0.5484 0.5098 0.5567 0.5002 0.4006 0.5591 0.4552 0.2023 0.5789 0.5639 0.5344 0.4568 0.4876 0.3993 0.5207 0.4879 0.3222 0.2122 0.0726 0.2473
2.4447 2.3850 2.0804 2.1761 1.9907 1.9524 1.8858 1.8505 1.7983 1.9436 1.7290 1.8416 1.7052 1.6458 1.8862 1.9520 1.8160 1.7423 1.7247 1.6548 1.6749 1.9665 1.6981 1.4676 1.2047 0.9362 0.6319 0.6079 0.6388 0.5753 0.5428 0.5098 0.5373 0.5625 0.3957 0.4514 0.3790 0.2459 0.5638 0.5086 0.3936 0.3566 0.3256 0.2881 0.4137 0.4610 0.4379 0.2617 0.1738 0.1056
2.2448 2.0804 1.8404 2.0315 1.8641 1.9834 1.8712 1.8169 1.8310 1.7891 1.8429 1.8090 1.7242 1.9050 1.9238 1.6449 1.7329 1.6676 1.7666 1.6967 1.7708 1.7247 1.7729 1.6083 1.1692 0.8412 0.5641 0.7274 0.7010 0.6580 0.6067 0.6484 0.5754 0.5484 0.3981 0.4213 0.4612 0.3140 0.4557 0.4848 0.3700 0.3667 0.3653 0.3229 0.3786 0.3888 0.3104 0.2565 0.1320 0.2056
2.3312 2.1761 2.0315 2.1318 2.0611 2.0655 1.9587 1.9518 1.8202 1.7931 1.8317 1.8610 1.7175 1.7001 1.8841 1.7926 1.7990 1.5997 1.6203 1.6312 1.7859 2.0017 1.9120 1.6298 1.3434 1.1290 0.6833 0.7096 0.8199 0.6952 0.7445 0.6412 0.7585 0.5600 0.5531 0.5967 0.4429 0.4053 0.5198 0.6459 0.4429 0.2760 0.3837 0.4317 0.4864 0.4862 0.4075 0.3838 0.3296 0.3238
2.1016 1.9907 1.8641 2.0611 1.9761 1.8958 1.7363 1.7925 1.7970 1.7465 1.9053 1.7587 1.6832 1.7276 1.6550 1.6510 1.6018 1.7303 1.6932 1.6142 1.6122 1.4344 1.6855 1.3243 1.3400 0.9856 0.7413 0.6410 0.7291 0.5755 0.5697 0.5256 0.5097 0.5954 0.3465 0.5813 0.4014 0.3665 0.4721 0.4793 0.3681 0.3626 0.3658 0.4137 0.4445 0.4814 0.2529 0.2571 0.1465 0.1869
2.1181 1.9524 1.9834 2.0655 1.8958 1.8670 1.8536 1.6083 1.7721 1.7923 1.7582 1.7244 1.7050 1.6803 1.7635 1.7013 1.5921 1.5514 1.7037 1.6015 1.5816 1.5942 1.6391 1.4555 1.2136 0.9070 0.8194 0.6260 0.6430 0.5906 0.6084 0.5416 0.5310 0.5383 0.5089 0.4905 0.4260 0.4102 0.5170 0.5106 0.4087 0.4148 0.4269 0.5049 0.4382 0.4252 0.2494 0.3459 0.2045 0.2443
2.0358 1.8858 1.8712 1.9587 1.7363 1.8536 1.7035 1.6579 1.5329 1.6344 1.5912 1.6632 1.5459 1.7002 1.8153 1.5738 1.4927 1.4467 1.5523 1.7414 1.6407 1.5807 1.5872 1.4991 1.1611 0.9060 0.6516 0.6009 0.6894 0.5453 0.5878 0.5023 0.4557 0.6231 0.3406 0.4437 0.5001 0.3280 0.4813 0.3474 0.3297 0.2812 0.3530 0.3164 0.3173 0.3562 0.2203 0.3354 0.1972 0.1936
2.1373 1.8505 1.8169 1.9518 1.7925 1.6083 1.6579 1.6128 1.6862 1.6099 1.6885 1.5560 1.5466 1.7663 1.6591 1.6145 1.5060 1.6321 1.4742 1.4664 1.6041 1.5489 1.6517 1.2841 1.1329 0.8682 0.6418 0.6699 0.6971 0.5015 0.5741 0.5887 0.5101 0.4390 0.4111 0.4694 0.3526 0.3306 0.5351 0.5395 0.3394 0.3739 0.3466 0.3621 0.3562 0.2575 0.3095 0.4374 0.1084 0.1345
2.0732 1.7983 1.8310 1.8202 1.7970 1.7721 1.5329 1.6862 1.7286 1.4834 1.5516 1.5536 1.5104 1.4375 1.6337 1.6855 1.5425 1.3883 1.5448 1.4663 1.4789 1.5404 1.4898 1.1847 1.1056 0.9030 0.7822 0.6643 0.7114 0.6008 0.5610 0.5597 0.4336 0.4294 0.3614 0.5171 0.3467 0.3086 0.4152 0.3994 0.3118 0.2062 0.2964 0.3578 0.3571 0.3585 0.3049 0.3505 0.1944 0.1856
1.9883 1.9436 1.7891 1.7931 1.7465 1.7923 1.6344 1.6099 1.4834 1.6223 1.5348 1.7131 1.5393 1.5727 1.8045 1.5597 1.5793 1.4848 1.3818 1.3972 1.4756 1.3111 1.5586 1.4415 1.2766 0.9392 0.8040 0.6767 0.6586 0.7331 0.5671 0.6191 0.4971 0.5825 0.5527 0.5001 0.4873 0.4494 0.4596 0.4251 0.3834 0.3005 0.2948 0.3936 0.3230 0.2748 0.1999 0.2460 0.2453 0.2265
2.0246 1.7290 1.8429 1.8317 1.9053 1.7582 1.5912 1.6885 1.5516 1.5348 1.5283 1.6374 1.5652 1.5381 1.6034 1.4374 1.6575 1.4143 1.4327 1.4625 1.4967 1.4629 1.3928 1.4035 1.2086 1.0272 0.7406 0.6450 0.6881 0.6360 0.5670 0.5719 0.4656 0.5129 0.4808 0.5976 0.4667 0.4467 0.4042 0.4612 0.3783 0.2928 0.3851 0.4975 0.4263 0.3735 0.3577 0.2778 0.2200 0.2153
2.1610 1.8416 1.8090 1.8610 1.7587 1.7244 1.6632 1.5560 1.5536 1.7131 1.6374 1.6816 1.6179 1.6335 1.7370 1.6543 1.5484 1.5830 1.5983 1.3652 1.6071 1.5507 1.6647 1.6105 1.2283 1.1014 0.6747 0.8785 0.6739 0.7086 0.6579 0.6205 0.5318 0.6944 0.4554 0.6351 0.5644 0.4509 0.5741 0.6006 0.4424 0.4618 0.4157 0.5228 0.4181 0.4409 0.4045 0.4280 0.2810 0.3196
1.9388 1.7052 1.7242 1.7175 1.6832 1.7050 1.5459 1.5466 1.5104 1.5393 1.5652 1.6179 1.3957 1.4482 1.5065 1.4209 1.6075 1.4423 1.3124 1.3142 1.3324 1.2816 1.4231 1.1611 1.1200 0.9278 0.7826 0.5451 0.7098 0.4997 0.5110 0.4500 0.4457 0.4158 0.5073 0.4265 0.4802 0.2626 0.4836 0.3485 0.3745 0.3118 0.3109 0.3151 0.3609 0.3524 0.2566 0.3087 0.2794 0.2418
2.1452 1.6458 1.9050 1.7001 1.7276 1.6803 1.7002 1.7663 1.4375 1.5727 1.5381 1.6335 1.4482 1.4613 1.6122 1.5402 1.7805 1.4914 1.4960 1.2825 1.5519 1.5268 1.6985 1.4525 1.4512 1.1314 0.8012 0.7144 0.7728 0.7018 0.6048 0.5427 0.5592 0.5368 0.4519 0.5427 0.4862 0.5780 0.6128 0.4774 0.4551 0.4007 0.4914 0.4973 0.4280 0.4253 0.4527 0.3622 0.3290 0.2635
2.0717 1.8862 1.9238 1.8841 1.6550 1.7635 1.8153 1.6591 1.6337 1.8045 1.6034 1.7370 1.5065 1.6122 1.6976 1.6641 1.7101 1.5149 1.4616 1.4307 1.5340 1.5595 1.6078 1.6253 1.3324 1.0094 0.7987 0.8448 0.7792 0.8706 0.7807 0.5856 0.7632 0.7360 0.5216 0.6835 0.4924 0.4173 0.6434 0.5925 0.6498 0.5232 0.5417 0.6177 0.4809 0.5492 0.4022 0.5541 0.4715 0.3676
2.0111 1.9520 1.6449 1.7926 1.6510 1.7013 1.5738 1.6145 1.6855 1.5597 1.4374 1.6543 1.4209 1.5402 1.6641 1.4459 1.4365 1.4661 1.3967 1.4914 1.3780 1.4616 1.4416 1.4354 1.2262 0.8873 0.6637 0.6185 0.7155 0.6520 0.6750 0.5220 0.5230 0.5652 0.4954 0.6379 0.4546 0.5763 0.5159 0.5693 0.4714 0.5232 0.3854 0.5845 0.5686 0.5823 0.3976 0.4459 0.3419 0.2525
2.0014 1.8160 1.7329 1.7990 1.6018 1.5921 1.4927 1.5060 1.5425 1.5793 1.6575 1.5484 1.6075 1.7805 1.7101 1.4365 1.5206 1.5623 1.3023 1.4346 1.4366 1.5176 1.4996 1.6087 1.2294 0.8689 0.8147 0.9829 0.6999 0.8006 0.5751 0.6880 0.5708 0.6854 0.6429 0.6611 0.5409 0.6246 0.5960 0.6697 0.5234 0.5193 0.4141 0.4563 0.4920 0.5209 0.3397 0.3979 0.3065 0.3401
1.8300 1.7423 1.6676 1.5997 1.7303 1.5514 1.4467 1.6321 1.3883 1.4848 1.4143 1.5830 1.4423 1.4914 1.5149 1.4661 1.5623 1.3692 1.2864 1.4307 1.4110 1.4427 1.2891 1.3481 1.2682 0.9483 0.7710 0.7517 0.6288 0.7458 0.6427 0.7047 0.5334 0.5539 0.4448 0.6494 0.5263 0.4604 0.4145 0.4889 0.4025 0.4449 0.3329 0.3741 0.4715 0.4810 0.3940 0.3676 0.2874 0.2577
1.9337 1.7247 1.7666 1.6203 1.6932 1.7037 1.5523 1.4742 1.5448 1.3818 1.4327 1.5983 1.3124 1.4960 1.4616 1.3967 1.3023 1.2864 1.3438 1.4737 1.4911 1.3353 1.3233 1.4121 1.1859 0.9605 0.7156 0.8283 0.7196 0.6944 0.6180 0.6008 0.6552 0.6196 0.4695 0.6078 0.5617 0.5269 0.6233 0.5696 0.5145 0.3059 0.4883 0.5138 0.5436 0.4960 0.3126 0.3488 0.2250 0.2587
1.8618 1.6548 1.6967 1.6312 1.6142 1.6015 1.7414 1.4664 1.4663 1.3972 1.4625 1.3652 1.3142 1.2825 1.4307 1.4914 1.4346 1.4307 1.4737 1.3537 1.3198 1.4352 1.4135 1.3934 1.2367 0.9207 0.8663 0.8059 0.8557 0.8132 0.6606 0.5844 0.6630 0.6945 0.5196 0.6622 0.5096 0.5467 0.4445 0.5652 0.4338 0.3424 0.4305 0.5446 0.4888 0.5197 0.3475 0.5551 0.2643 0.2679
1.8821 1.6749 1.7708 1.7859 1.6122 1.5816 1.6407 1.6041 1.4789 1.4756 1.4967 1.6071 1.3324 1.5519 1.5340 1.3780 1.4366 1.4110 1.4911 1.3198 1.3935 1.3685 1.4924 1.6681 1.3208 0.9786 0.8584 0.8533 0.7821 0.7407 0.8190 0.7571 0.6675 0.7651 0.6221 0.6905 0.6600 0.7607 0.5549 0.7063 0.5240 0.5264 0.4750 0.5009 0.5242 0.5831 0.4991 0.5517 0.3870 0.5651
1.8549 1.9665 1.7247 2.0017 1.4344 1.5942 1.5807 1.5489 1.5404 1.3111 1.4629 1.5507 1.2816 1.5268 1.5595 1.4616 1.5176 1.4427 1.3353 1.4352 1.3685 1.6276 1.7015 1.8302 1.4231 1.1633 0.7885 1.0040 0.9111 0.9538 1.0586 0.9621 0.9647 0.8215 0.6906 0.8499 0.6310 0.6323 0.6364 0.8220 0.6975 0.5140 0.6511 0.6840 0.6861 0.6265 0.4929 0.6459 0.5731 0.6589
2.1983 1.6981 1.7729 1.9120 1.6855 1.6391 1.5872 1.6517 1.4898 1.5586 1.3928 1.6647 1.4231 1.6985 1.6078 1.4416 1.4996 1.2891 1.3233 1.4135 1.4924 1.7015 1.9989 1.9042 1.7227 1.4695 1.0748 1.0134 0.9426 0.9137 1.0895 0.9799 0.9994 0.9303 0.7937 1.2437 0.7914 0.8448 0.9281 1.1150 0.9967 0.8086 0.8519 0.8259 0.8935 0.9767 0.7788 0.9037 0.8337 1.0745
1.6185 1.4676 1.6083 1.6298 1.3243 1.4555 1.4991 1.2841 1.1847 1.4415 1.4035 1.6105 1.1611 1.4525 1.6253 1.4354 1.6087 1.3481 1.4121 1.3934 1.6681 1.8302 1.9042 2.2725 2.3399 1.9406 1.5622 1.4638 1.5149 1.3207 1.2342 1.3417 1.2498 1.2577 1.2518 1.3600 0.9928 1.1113 1.2760 1.5205 1.2384 1.1183 1.0129 1.0695 1.1152 1.2762 0.8154 1.0270 0.8014 1.0792
1.2091 1.2047 1.1692 1.3434 1.3400 1.2136 1.1611 1.1329 1.1056 1.2766 1.2086 1.2283 1.1200 1.4512 1.3324 1.2262 1.2294 1.2682 1.1859 1.2367 1.3208 1.4231 1.7227 2.3399 2.0988 1.8478 1.5497 1.4490 1.4660 1.5306 1.5123 1.5642 1.4530 1.5895 1.3486 1.4826 1.4055 1.2598 1.6254 1.5516 1.3801 1.2712 1.3269 1.2489 1.3348 1.6345 1.1986 1.4534 1.1755 1.4710
1.0459 0.9362 0.8412 1.1290 0.9856 0.9070 0.9060 0.8682 0.9030 0.9392 1.0272 1.1014 0.9278 1.1314 1.0094 0.8873 0.8689 0.9483 0.9605 0.9207 0.9786 1.1633 1.4695 1.9406 1.8478 2.0985 1.7241 1.6077 1.5154 1.5652 1.4489 1.5274 1.5534 1.5244 1.4265 1.4519 1.4566 1.2758 1.5419 1.4481 1.4628 1.3845 1.2954 1.3724 1.4622 1.6025 1.3615 1.5205 1.3996 1.3915
0.7758 0.6319 0.5641 0.6833 0.7413 0.8194 0.6516 0.6418 0.7822 0.8040 0.7406 0.6747 0.7826 0.8012 0.7987 0.6637 0.8147 0.7710 0.7156 0.8663 0.8584 0.7885 1.0748 1.5622 1.5497 1.7241 1.3949 1.4475 1.5458 1.3948 1.3143 1.4338 1.3143 1.2766 1.2219 1.3302 1.2899 1.2533 1.3049 1.2583 1.1726 1.1106 1.2591 1.4736 1.6071 1.5808 1.3940 1.4104 1.2755 1.2823
0.7172 0.6079 0.7274 0.7096 0.6410 0.6260 0.6009 0.6699 0.6643 0.6767 0.6450 0.8785 0.5451 0.7144 0.8448 0.6185 0.9829 0.7517 0.8283 0.8059 0.8533 1.0040 1.0134 1.4638 1.4490 1.6077 1.4475 1.3131 1.4609 1.4246 1.3730 1.5437 1.4430 1.4749 1.4064 1.3007 1.2314 1.1828 1.4622 1.3447 1.2907 1.4343 1.3043 1.4653 1.4516 1.5109 1.4723 1.4613 1.4969 1.6118
0.7759 0.6388 0.7010 0.8199 0.7291 0.6430 0.6894 0.6971 0.7114 0.6586 0.6881 0.6739 0.7098 0.7728 0.7792 0.7155 0.6999 0.6288 0.7196 0.8557 0.7821 0.9111 0.9426 1.5149 1.4660 1.5154 1.5458 1.4609 1.3025 1.3810 1.3793 1.6217 1.3905 1.4648 1.3100 1.3919 1.3756 1.2452 1.6426 1.4658 1.3572 1.3143 1.4329 1.3664 1.6423 1.6702 1.4362 1.5626 1.5868 1.7788
0.5637 0.5753 0.6580 0.6952 0.5755 0.5906 0.5453 0.5015 0.6008 0.7331 0.6360 0.7086 0.4997 0.7018 0.8706 0.6520 0.8006 0.7458 0.6944 0.8132 0.7407 0.9538 0.9137 1.3207 1.5306 1.5652 1.3948 1.4246 1.3810 1.3124 1.3739 1.5305 1.4495 1.4887 1.2602 1.4493 1.4118 1.4307 1.4764 1.4309 1.2713 1.3052 1.4363 1.4298 1.5223 1.6376 1.6037 1.5311 1.5245 1.6813
0.5484 0.5428 0.6067 0.7445 0.5697 0.6084 0.5878 0.5741 0.5610 0.5671 0.5670 0.6579 0.5110 0.6048 0.7807 0.6750 0.5751 0.6427 0.6180 0.6606 0.8190 1.0586 1.0895 1.2342 1.5123 1.4489 1.3143 1.3730 1.3793 1.3739 1.5692 1.3457 1.3556 1.5134 1.2677 1.5050 1.4026 1.4216 1.4073 1.4158 1.3653 1.2570 1.4544 1.4785 1.5157 1.5577 1.6468 1.7107 1.6116 1.6222
0.5098 0.5098 0.6484 0.6412 0.5256 0.5416 0.5023 0.5887 0.5597 0.6191 0.5719 0.6205 0.4500 0.5427 0.5856 0.5220 0.6880 0.7047 0.6008 0.5844 0.7571 0.9621 0.9799 1.3417 1.5642 1.5274 1.4338 1.5437 1.6217 1.5305 1.3457 1.4219 1.4218 1.5255 1.3086 1.4001 1.4524 1.3964 1.5041 1.4297 1.4403 1.4852 1.4851 1.4426 1.4377 1.6436 1.4643 1.4690 1.4511 1.6116
0.5567 0.5373 0.5754 0.7585 0.5097 0.5310 0.4557 0.5101 0.4336 0.4971 0.4656 0.5318 0.4457 0.5592 0.7632 0.5230 0.5708 0.5334 0.6552 0.6630 0.6675 0.9647 0.9994 1.2498 1.4530 1.5534 1.3143 1.4430 1.3905 1.4495 1.3556 1.4218 1.4057 1.6279 1.4029 1.5716 1.3885 1.3267 1.5872 1.4157 1.4090 1.4102 1.4416 1.4680 1.4538 1.6091 1.5104 1.6002 1.5929 1.6559
0.5002 0.5625 0.5484 0.5600 0.5954 0.5383 0.6231 0.4390 0.4294 0.5825 0.5129 0.6944 0.4158 0.5368 0.7360 0.5652 0.6854 0.5539 0.6196 0.6945 0.7651 0.8215 0.9303 1.2577 1.5895 1.5244 1.2766 1.4749 1.4648 1.4887 1.5134 1.5255 1.6279 1.4682 1.3241 1.5046 1.3647 1.4942 1.6184 1.6057 1.4940 1.6039 1.3893 1.6710 1.3690 1.5572 1.5544 1.5608 1.5871 1.7121
0.4006 0.3957 0.3981 0.5531 0.3465 0.5089 0.3406 0.4111 0.3614 0.5527 0.4808 0.4554 0.5073 0.4519 0.5216 0.4954 0.6429 0.4448 0.4695 0.5196 0.6221 0.6906 0.7937 1.2518 1.3486 1.4265 1.2219 1.4064 1.3100 1.2602 1.2677 1.3086 1.4029 1.3241 1.4117 1.3509 1.4391 1.1939 1.5706 1.4119 1.3721 1.3075 1.4147 1.4994 1.5715 1.5602 1.4625 1.5069 1.6112 1.7609
0.5591 0.4514 0.4213 0.5967 0.5813 0.4905 0.4437 0.4694 0.5171 0.5001 0.5976 0.6351 0.4265 0.5427 0.6835 0.6379 0.6611 0.6494 0.6078 0.6622 0.6905 0.8499 1.2437 1.3600 1.4826 1.4519 1.3302 1.3007 1.3919 1.4493 1.5050 1.4001 1.5716 1.5046 1.3509 1.5894 1.5636 1.4548 1.5583 1.5539 1.6725 1.6355 1.5334 1.7000 1.5835 1.6626 1.6869 1.8414 1.6611 1.8078
0.4552 0.3790 0.4612 0.4429 0.4014 0.4260 0.5001 0.3526 0.3467 0.4873 0.4667 0.5644 0.4802 0.4862 0.4924 0.4546 0.5409 0.5263 0.5617 0.5096 0.6600 0.6310 0.7914 0.9928 1.4055 1.4566 1.2899 1.2314 1.3756 1.4118 1.4026 1.4524 1.3885 1.3647 1.4391 1.5636 1.3420 1.4115 1.5447 1.4960 1.5666 1.6903 1.4430 1.5202 1.5109 1.7244 1.4780 1.7344 1.5662 1.7148
0.2023 0.2459 0.3140 0.4053 0.3665 0.4102 0.3280 0.3306 0.3086 0.4494 0.4467 0.4509 0.2626 0.5780 0.4173 0.5763 0.6246 0.4604 0.5269 0.5467 0.7607 0.6323 0.8448 1.1113 1.2598 1.2758 1.2533 1.1828 1.2452 1.4307 1.4216 1.3964 1.3267 1.4942 1.1939 1.4548 1.4115 1.2794 1.3212 1.6061 1.5051 1.3913 1.5089 1.4625 1.5392 1.6205 1.5834 1.7280 1.6834 1.8331
0.5789 0.5638 0.4557 0.5198 0.4721 0.5170 0.4813 0.5351 0.4152 0.4596 0.4042 0.5741 0.4836 0.6128 0.6434 0.5159 0.5960 0.4145 0.6233 0.4445 0.5549 0.6364 0.9281 1.2760 1.6254 1.5419 1.3049 1.4622 1.6426 1.4764 1.4073 1.5041 1.5872 1.6184 1.5706 1.5583 1.5447 1.3212 1.6855 1.7810 1.5408 1.5837 1.6217 1.7167 1.9446 1.8328 1.7698 1.7062 1.6053 1.7875
0.5639 0.5086 0.4848 0.6459 0.4793 0.5106 0.3474 0.5395 0.3994 0.4251 0.4612 0.6006 0.3485 0.4774 0.5925 0.5693 0.6697 0.4889 0.5696 0.5652 0.7063 0.8220 1.1150 1.5205 1.5516 1.4481 1.2583 1.3447 1.4658 1.4309 1.4158 1.4297 1.4157 1.6057 1.4119 1.5539 1.4960 1.6061 1.7810 1.7982 1.7556 1.7090 1.7036 1.8088 1.7222 1.6727 1.8219 1.9606 1.9559 2.0315
0.5344 0.3936 0.3700 0.4429 0.3681 0.4087 0.3297 0.3394 0.3118 0.3834 0.3783 0.4424 0.3745 0.4551 0.6498 0.4714 0.5234 0.4025 0.5145 0.4338 0.5240 0.6975 0.9967 1.2384 1.3801 1.4628 1.1726 1.2907 1.3572 1.2713 1.3653 1.4403 1.4090 1.4940 1.3721 1.6725 1.5666 1.5051 1.5408 1.7556 1.7179 1.5408 1.6931 1.7124 1.7065 1.7613 1.7451 1.7576 1.7966 1.9212
0.4568 0.3566 0.3667 0.2760 0.3626 0.4148 0.2812 0.3739 0.2062 0.3005 0.2928 0.4618 0.3118 0.4007 0.5232 0.5232 0.5193 0.4449 0.3059 0.3424 0.5264 0.5140 0.8086 1.1183 1.2712 1.3845 1.1106 1.4343 1.3143 1.3052 1.2570 1.4852 1.4102 1.6039 1.3075 1.6355 1.6903 1.3913 1.5837 1.7090 1.5408 1.6964 1.6965 1.5815 1.6243 1.5739 1.6595 1.6586 1.8505 1.8526
0.4876 0.3256 0.3653 0.3837 0.3658 0.4269 0.3530 0.3466 0.2964 0.2948 0.3851 0.4157 0.3109 0.4914 0.5417 0.3854 0.4141 0.3329 0.4883 0.4305 0.4750 0.6511 0.8519 1.0129 1.3269 1.2954 1.2591 1.3043 1.4329 1.4363 1.4544 1.4851 1.4416 1.3893 1.4147 1.5334 1.4430 1.5089 1.6217 1.7036 1.6931 1.6965 1.6611 1.6385 1.7690 1.7925 1.7189 1.8014 1.8216 1.9536
0.3993 0.2881 0.3229 0.4317 0.4137 0.5049 0.3164 0.3621 0.3578 0.3936 0.4975 0.5228 0.3151 0.4973 0.6177 0.5845 0.4563 0.3741 0.5138 0.5446 0.5009 0.6840 0.8259 1.0695 1.2489 1.3724 1.4736 1.4653 1.3664 1.4298 1.4785 1.4426 1.4680 1.6710 1.4994 1.7000 1.5202 1.4625 1.7167 1.8088 1.7124 1.5815 1.6385 1.7550 1.8698 1.8489 1.8081 1.8675 1.9263 2.1055
0.5207 0.4137 0.3786 0.4864 0.4445 0.4382 0.3173 0.3562 0.3571 0.3230 0.4263 0.4181 0.3609 0.4280 0.4809 0.5686 0.4920 0.4715 0.5436 0.4888 0.5242 0.6861 0.8935 1.1152 1.3348 1.4622 1.6071 1.4516 1.6423 1.5223 1.5157 1.4377 1.4538 1.3690 1.5715 1.5835 1.5109 1.5392 1.9446 1.7222 1.7065 1.6243 1.7690 1.8698 1.8011 1.9633 1.7616 1.8752 1.9572 2.2618
0.4879 0.4610 0.3888 0.4862 0.4814 0.4252 0.3562 0.2575 0.3585 0.2748 0.3735 0.4409 0.3524 0.4253 0.5492 0.5823 0.5209 0.4810 0.4960 0.5197 0.5831 0.6265 0.9767 1.2762 1.6345 1.6025 1.5808 1.5109 1.6702 1.6376 1.5577 1.6436 1.6091 1.5572 1.5602 1.6626 1.7244 1.6205 1.8328 1.6727 1.7613 1.5739 1.7925 1.8489 1.9633 2.0444 1.7992 2.0280 1.8674 2.2021
0.3222 0.4379 0.3104 0.4075 0.2529 0.2494 0.2203 0.3095 0.3049 0.1999 0.3577 0.4045 0.2566 0.4527 0.4022 0.3976 0.3397 0.3940 0.3126 0.3475 0.4991 0.4929 0.7788 0.8154 1.1986 1.3615 1.3940 1.4723 1.4362 1.6037 1.6468 1.4643 1.5104 1.5544 1.4625 1.6869 1.4780 1.5834 1.7698 1.8219 1.7451 1.6595 1.7189 1.8081 1.7616 1.7992 1.7821 1.8158 1.8707 2.3386
0.2122 0.2617 0.2565 0.3838 0.2571 0.3459 0.3354 0.4374 0.3505 0.2460 0.2778 0.4280 0.3087 0.3622 0.5541 0.4459 0.3979 0.3676 0.3488 0.5551 0.5517 0.6459 0.9037 1.0270 1.4534 1.5205 1.4104 1.4613 1.5626 1.5311 1.7107 1.4690 1.6002 1.5608 1.5069 1.8414 1.7344 1.7280 1.7062 1.9606 1.7576 1.6586 1.8014 1.8675 1.8752 2.0280 1.8158 2.0703 2.1304 2.3558
0.0726 0.1738 0.1320 0.3296 0.1465 0.2045 0.1972 0.1084 0.1944 0.2453 0.2200 0.2810 0.2794 0.3290 0.4715 0.3419 0.3065 0.2874 0.2250 0.2643 0.3870 0.5731 0.8337 0.8014 1.1755 1.3996 1.2755 1.4969 1.5868 1.5245 1.6116 1.4511 1.5929 1.5871 1.6112 1.6611 1.5662 1.6834 1.6053 1.9559 1.7966 1.8505 1.8216 1.9263 1.9572 1.8674 1.8707 2.1304 1.9415 1.9261
0.2473 0.1056 0.2056 0.3238 0.1869 0.2443 0.1936 0.1345 0.1856 0.2265 0.2153 0.3196 0.2418 0.2635 0.3676 0.2525 0.3401 0.2577 0.2587 0.2679 0.5651 0.6589 1.0745 1.0792 1.4710 1.3915 1.2823 1.6118 1.7788 1.6813 1.6222 1.6116 1.6559 1.7121 1.7609 1.8078 1.7148 1.8331 1.7875 2.0315 1.9212 1.8526 1.9536 2.1055 2.2618 2.2021 2.3386 2.3558 1.9261 2.3085
