# Supplementary material for: Multiscale modelling of chromatin 4D organization in SARS-CoV-2 infected cells
Source: Nat Commun. 2024 May 13;15:4014. doi: 10.1038/s41467-024-48370-6 (PMC11091192; doi:10.1038/s41467-024-48370-6)
Supplement: Supplementary file 11 — Source Data [file 41467_2024_48370_MOESM11_ESM.zip › Source_Data/Supp_Fig_6/Source_Data.xlsx]

## Sheet: Supp. Fig. 6d-e
Supp. Fig. 6d-e
	Best fit coefficients combination contact probability (20kb-2Mb)
	Mock
	3.1 KBT (No LEfs)	3.8 KBT (No LEfs)	3.1KBT	3.8KBT
500	0.1	0	0	0.9
200	0.18	0	0	0.82
100	0.1	0.1	0.1	0.7
65	0.08	0.17	0.08	0.67
	SARS-CoV-2
500	0.12	0	0.63	0.25
200	0.08	0.17	0.75	0
100	0.11	0.22	0.67	0
65	0.13	0.27	0.6	0
	HCoV-OC43
500	0.1	0	0	0.9
200	0.11	0.11	0	0.78
100	0.1	0.18	0	0.72
65	0.08	0.23	0	0.69
