# Supplementary material for: Multiscale modelling of chromatin 4D organization in SARS-CoV-2 infected cells
Source: Nat Commun. 2024 May 13;15:4014. doi: 10.1038/s41467-024-48370-6 (PMC11091192; doi:10.1038/s41467-024-48370-6)
Supplement: Supplementary file 11 — Source Data [file 41467_2024_48370_MOESM11_ESM.zip › Source_Data/Supp_Fig_7/Saddle-Plot_Control.txt]

1.7287 1.7313 1.6167 1.5210 1.6457 1.5623 1.5940 1.4549 1.4218 1.4709 1.5251 1.4058 1.5241 1.4292 1.3981 1.2993 1.4627 1.3552 1.2589 1.1522 0.9152 0.8575 0.8340 0.7805 0.7704 0.5954 0.5368 0.5719 0.5645 0.4861 0.5173 0.3979 0.5039 0.4421 0.4428 0.4836 0.2975 0.3683 0.2131 0.3153
1.7313 1.8148 1.4173 1.4982 1.5244 1.5180 1.5479 1.4380 1.4358 1.4939 1.5677 1.4126 1.4510 1.2713 1.3968 1.2513 1.4069 1.3050 1.3077 1.2967 0.9430 0.8184 0.8808 0.7931 0.7934 0.7611 0.6349 0.7457 0.6568 0.7480 0.5474 0.5591 0.6183 0.5433 0.6635 0.5069 0.3539 0.5028 0.4189 0.4143
1.6167 1.4173 1.3907 1.3658 1.3898 1.4515 1.3753 1.4773 1.3077 1.4058 1.5732 1.3281 1.2480 1.3823 1.3772 1.3755 1.4494 1.3273 1.3264 1.1751 1.0011 0.8263 0.7514 0.8824 0.7923 0.7298 0.6397 0.6872 0.5838 0.7726 0.6509 0.5424 0.5345 0.6256 0.6616 0.4973 0.4981 0.3506 0.3355 0.3141
1.5210 1.4982 1.3658 1.3817 1.4154 1.2984 1.3806 1.4354 1.3869 1.3832 1.4139 1.3431 1.2893 1.1712 1.2634 1.3037 1.4406 1.4976 1.2828 1.1734 1.0490 0.8852 0.6984 0.7382 0.7159 0.7069 0.6425 0.6314 0.6409 0.6926 0.5128 0.5166 0.5761 0.6200 0.5746 0.4979 0.4944 0.5191 0.3005 0.4899
1.6457 1.5244 1.3898 1.4154 1.7775 1.5134 1.4012 1.4989 1.4358 1.5408 1.3255 1.3853 1.3222 1.3561 1.4055 1.3450 1.3422 1.3939 1.1951 1.2597 0.9979 0.8599 0.7986 0.8579 0.7978 0.6820 0.7851 0.8711 0.7157 0.8096 0.7027 0.7703 0.8519 0.7387 0.6097 0.5519 0.6938 0.6730 0.3588 0.4336
1.5623 1.5180 1.4515 1.2984 1.5134 1.7239 1.6425 1.4584 1.3468 1.5050 1.4958 1.3786 1.3530 1.4528 1.4818 1.4513 1.5526 1.4209 1.2505 1.4370 1.0237 1.0530 0.9207 0.9372 0.8116 0.7789 0.7213 0.8834 0.7497 0.7752 0.6327 0.8304 0.5239 0.7575 0.8476 0.7404 0.6399 0.6584 0.4423 0.5858
1.5940 1.5479 1.3753 1.3806 1.4012 1.6425 1.6224 1.4401 1.4906 1.2843 1.5213 1.5735 1.4779 1.3109 1.4188 1.2447 1.4272 1.1942 1.1456 1.1585 1.0813 0.9879 1.2781 0.8219 0.8464 0.7939 0.9011 0.7970 1.0141 0.7489 0.5884 0.7946 0.6924 0.7963 0.7489 0.6661 0.6200 0.5464 0.5663 0.5854
1.4549 1.4380 1.4773 1.4354 1.4989 1.4584 1.4401 1.3512 1.2806 1.4790 1.5555 1.4584 1.3896 1.4727 1.3305 1.3308 1.4531 1.3719 1.3367 1.1920 1.1196 1.0734 0.9243 0.9092 0.9336 0.7700 0.9047 0.9009 0.7754 0.7122 0.7318 0.8670 0.7096 0.7785 0.7220 0.5425 0.6119 0.7740 0.5525 0.6446
1.4218 1.4358 1.3077 1.3869 1.4358 1.3468 1.4906 1.2806 1.4758 1.3582 1.2856 1.4419 1.3039 1.2698 1.3025 1.2931 1.3292 1.4139 1.1323 1.0412 0.9785 1.0125 0.9945 0.8402 0.7348 0.8013 0.8525 0.8201 0.8281 0.7753 0.8978 0.8998 0.6473 0.6619 0.7883 0.6789 0.8311 0.6129 0.5658 0.7483
1.4709 1.4939 1.4058 1.3832 1.5408 1.5050 1.2843 1.4790 1.3582 1.4058 1.2023 1.3288 1.1958 1.2637 1.3555 1.3488 1.2879 1.2561 1.0874 1.0940 0.9612 1.0566 1.0821 1.0494 0.8663 0.8490 0.9019 0.7302 0.6919 0.8643 0.9022 0.6880 0.7410 0.7842 0.6757 0.6797 0.7400 0.7673 0.6602 0.8225
1.5251 1.5677 1.5732 1.4139 1.3255 1.4958 1.5213 1.5555 1.2856 1.2023 1.0005 1.4089 1.3382 1.3330 1.4993 1.3451 1.2658 1.1899 1.1324 1.0900 1.1875 1.1131 1.0287 0.9437 0.9538 0.8526 1.0396 0.9202 0.9728 1.0300 0.8501 0.6784 0.7419 0.6876 0.7820 0.7278 0.7768 0.6957 0.6645 0.8299
1.4058 1.4126 1.3281 1.3431 1.3853 1.3786 1.5735 1.4584 1.4419 1.3288 1.4089 1.3579 1.3316 1.3556 1.4437 1.2122 1.3645 1.4647 1.2019 1.1393 1.3117 0.9335 0.8734 0.9525 0.9089 0.9351 1.0778 1.0787 0.9396 1.0098 0.8598 1.0632 0.8289 0.8607 0.8025 0.8002 1.1068 0.7272 0.6873 0.7392
1.5241 1.4510 1.2480 1.2893 1.3222 1.3530 1.4779 1.3896 1.3039 1.1958 1.3382 1.3316 1.2285 1.2229 1.2604 1.2862 1.2312 1.2535 1.0312 1.2743 1.0574 1.0447 1.1944 0.9292 1.0390 0.7932 1.0950 0.7873 0.8716 0.8028 0.7564 0.8572 0.7419 0.8196 0.7656 0.8105 0.8288 0.9071 0.5408 0.8153
1.4292 1.2713 1.3823 1.1712 1.3561 1.4528 1.3109 1.4727 1.2698 1.2637 1.3330 1.3556 1.2229 1.3236 1.4022 1.2379 1.3711 1.2110 1.1661 1.1155 0.9323 1.0093 0.9029 0.9671 0.8222 0.7778 1.0348 0.7678 0.8658 1.0148 0.7370 0.6976 0.7928 0.8228 0.9659 0.8150 0.9299 0.6743 0.7413 0.8821
1.3981 1.3968 1.3772 1.2634 1.4055 1.4818 1.4188 1.3305 1.3025 1.3555 1.4993 1.4437 1.2604 1.4022 1.2575 1.3522 1.3672 1.3809 1.1205 1.1239 0.9046 0.9145 0.8857 1.0370 0.8856 0.9949 1.0115 1.1157 0.7616 0.7899 0.9203 1.0071 1.0877 1.0398 1.0287 0.9443 1.0518 0.8536 0.6983 0.8302
1.2993 1.2513 1.3755 1.3037 1.3450 1.4513 1.2447 1.3308 1.2931 1.3488 1.3451 1.2122 1.2862 1.2379 1.3522 1.0967 1.3384 1.2695 1.1471 0.8960 1.0438 1.1496 0.9593 1.1167 0.9795 0.9385 0.9976 1.0393 0.9053 1.0176 0.8991 0.9632 1.0062 0.7886 0.9860 1.0458 0.9592 0.7304 0.8333 0.8385
1.4627 1.4069 1.4494 1.4406 1.3422 1.5526 1.4272 1.4531 1.3292 1.2879 1.2658 1.3645 1.2312 1.3711 1.3672 1.3384 1.6438 1.3961 1.2119 1.2498 1.2580 1.1460 1.2287 1.0136 1.0664 0.9074 1.2182 1.1229 1.0781 1.0845 0.9380 1.2009 0.9045 1.1118 1.1342 0.8005 1.0947 0.9152 0.7958 0.9793
1.3552 1.3050 1.3273 1.4976 1.3939 1.4209 1.1942 1.3719 1.4139 1.2561 1.1899 1.4647 1.2535 1.2110 1.3809 1.2695 1.3961 1.5982 1.1956 1.3336 1.0828 1.2065 1.0745 1.1140 0.8834 0.8548 1.1284 1.0710 1.0298 1.1049 1.0619 1.0240 1.1331 1.0543 1.0899 0.9570 1.1597 0.9703 0.9139 0.9208
1.2589 1.3077 1.3264 1.2828 1.1951 1.2505 1.1456 1.3367 1.1323 1.0874 1.1324 1.2019 1.0312 1.1661 1.1205 1.1471 1.2119 1.1956 0.9626 1.1986 1.0241 1.2369 1.0520 1.1249 1.1173 1.0324 1.0823 0.9868 0.9274 1.0270 0.6527 1.0791 0.9631 0.8813 1.0868 1.0273 0.9387 0.9976 1.0062 0.9415
1.1522 1.2967 1.1751 1.1734 1.2597 1.4370 1.1585 1.1920 1.0412 1.0940 1.0900 1.1393 1.2743 1.1155 1.1239 0.8960 1.2498 1.3336 1.1986 1.2728 1.0800 1.2571 1.0640 1.3001 0.8530 1.0208 1.0346 1.2622 1.0840 1.2112 1.0252 1.1460 1.2005 0.9575 1.1786 0.9401 1.4608 1.2018 0.9327 1.0030
0.9152 0.9430 1.0011 1.0490 0.9979 1.0237 1.0813 1.1196 0.9785 0.9612 1.1875 1.3117 1.0574 0.9323 0.9046 1.0438 1.2580 1.0828 1.0241 1.0800 0.8645 1.1359 1.1116 1.1311 1.0657 1.0568 1.1882 1.1916 1.2320 1.2178 1.2490 1.1354 1.0934 1.1022 1.4350 1.0402 1.2783 1.1803 1.0047 0.8740
0.8575 0.8184 0.8263 0.8852 0.8599 1.0530 0.9879 1.0734 1.0125 1.0566 1.1131 0.9335 1.0447 1.0093 0.9145 1.1496 1.1460 1.2065 1.2369 1.2571 1.1359 0.9715 1.0918 1.0832 1.0633 1.0738 1.1257 1.0801 1.1420 1.1558 1.1622 1.0885 1.0052 1.3714 1.1659 1.0216 1.3562 1.4525 1.1438 1.2853
0.8340 0.8808 0.7514 0.6984 0.7986 0.9207 1.2781 0.9243 0.9945 1.0821 1.0287 0.8734 1.1944 0.9029 0.8857 0.9593 1.2287 1.0745 1.0520 1.0640 1.1116 1.0918 1.0455 1.1371 1.1668 0.9773 1.0814 1.1730 1.0028 1.1391 1.1640 1.1780 1.1785 1.3472 1.1681 1.1311 1.2484 1.4085 1.0369 1.4384
0.7805 0.7931 0.8824 0.7382 0.8579 0.9372 0.8219 0.9092 0.8402 1.0494 0.9437 0.9525 0.9292 0.9671 1.0370 1.1167 1.0136 1.1140 1.1249 1.3001 1.1311 1.0832 1.1371 0.9626 1.0677 1.1116 1.0791 1.0898 1.2072 1.2132 1.2814 1.1703 1.1501 1.2395 1.2831 1.2018 1.2154 1.3389 1.3613 1.4510
0.7704 0.7934 0.7923 0.7159 0.7978 0.8116 0.8464 0.9336 0.7348 0.8663 0.9538 0.9089 1.0390 0.8222 0.8856 0.9795 1.0664 0.8834 1.1173 0.8530 1.0657 1.0633 1.1668 1.0677 1.2285 1.1467 1.0724 1.1633 1.2217 1.2457 1.1420 1.2081 1.1499 1.2135 1.3106 1.2548 1.2563 1.3649 1.2556 1.5691
0.5954 0.7611 0.7298 0.7069 0.6820 0.7789 0.7939 0.7700 0.8013 0.8490 0.8526 0.9351 0.7932 0.7778 0.9949 0.9385 0.9074 0.8548 1.0324 1.0208 1.0568 1.0738 0.9773 1.1116 1.1467 1.1156 1.1752 1.1239 1.0912 1.1505 1.1521 1.1072 1.2347 1.3661 1.2092 1.0817 1.2425 1.2588 1.3442 1.4845
0.5368 0.6349 0.6397 0.6425 0.7851 0.7213 0.9011 0.9047 0.8525 0.9019 1.0396 1.0778 1.0950 1.0348 1.0115 0.9976 1.2182 1.1284 1.0823 1.0346 1.1882 1.1257 1.0814 1.0791 1.0724 1.1752 1.1912 1.3706 1.1583 1.1295 1.2461 1.1418 1.3397 1.3217 1.3101 1.4181 1.3859 1.5069 1.5307 1.7018
0.5719 0.7457 0.6872 0.6314 0.8711 0.8834 0.7970 0.9009 0.8201 0.7302 0.9202 1.0787 0.7873 0.7678 1.1157 1.0393 1.1229 1.0710 0.9868 1.2622 1.1916 1.0801 1.1730 1.0898 1.1633 1.1239 1.3706 1.3081 1.3066 1.2701 1.2178 1.3245 1.2831 1.3388 1.4236 1.2089 1.4688 1.6134 1.4191 1.6572
0.5645 0.6568 0.5838 0.6409 0.7157 0.7497 1.0141 0.7754 0.8281 0.6919 0.9728 0.9396 0.8716 0.8658 0.7616 0.9053 1.0781 1.0298 0.9274 1.0840 1.2320 1.1420 1.0028 1.2072 1.2217 1.0912 1.1583 1.3066 1.3485 1.2689 1.4360 1.4200 1.4356 1.4345 1.3995 1.2385 1.4238 1.5488 1.4078 1.6608
0.4861 0.7480 0.7726 0.6926 0.8096 0.7752 0.7489 0.7122 0.7753 0.8643 1.0300 1.0098 0.8028 1.0148 0.7899 1.0176 1.0845 1.1049 1.0270 1.2112 1.2178 1.1558 1.1391 1.2132 1.2457 1.1505 1.1295 1.2701 1.2689 1.2762 1.3267 1.3190 1.3001 1.2499 1.4942 1.5691 1.4994 1.4758 1.4706 1.9799
0.5173 0.5474 0.6509 0.5128 0.7027 0.6327 0.5884 0.7318 0.8978 0.9022 0.8501 0.8598 0.7564 0.7370 0.9203 0.8991 0.9380 1.0619 0.6527 1.0252 1.2490 1.1622 1.1640 1.2814 1.1420 1.1521 1.2461 1.2178 1.4360 1.3267 1.0775 1.3194 1.3355 1.1407 1.2214 1.3885 1.3920 1.4661 1.4729 1.8719
0.3979 0.5591 0.5424 0.5166 0.7703 0.8304 0.7946 0.8670 0.8998 0.6880 0.6784 1.0632 0.8572 0.6976 1.0071 0.9632 1.2009 1.0240 1.0791 1.1460 1.1354 1.0885 1.1780 1.1703 1.2081 1.1072 1.1418 1.3245 1.4200 1.3190 1.3194 1.3281 1.3874 1.4480 1.4007 1.3990 1.5162 1.5414 1.5397 1.9208
0.5039 0.6183 0.5345 0.5761 0.8519 0.5239 0.6924 0.7096 0.6473 0.7410 0.7419 0.8289 0.7419 0.7928 1.0877 1.0062 0.9045 1.1331 0.9631 1.2005 1.0934 1.0052 1.1785 1.1501 1.1499 1.2347 1.3397 1.2831 1.4356 1.3001 1.3355 1.3874 1.4135 1.4116 1.5953 1.5557 1.6411 1.5796 1.6202 1.8333
0.4421 0.5433 0.6256 0.6200 0.7387 0.7575 0.7963 0.7785 0.6619 0.7842 0.6876 0.8607 0.8196 0.8228 1.0398 0.7886 1.1118 1.0543 0.8813 0.9575 1.1022 1.3714 1.3472 1.2395 1.2135 1.3661 1.3217 1.3388 1.4345 1.2499 1.1407 1.4480 1.4116 1.4656 1.3709 1.5310 1.4275 1.6845 1.6053 2.3120
0.4428 0.6635 0.6616 0.5746 0.6097 0.8476 0.7489 0.7220 0.7883 0.6757 0.7820 0.8025 0.7656 0.9659 1.0287 0.9860 1.1342 1.0899 1.0868 1.1786 1.4350 1.1659 1.1681 1.2831 1.3106 1.2092 1.3101 1.4236 1.3995 1.4942 1.2214 1.4007 1.5953 1.3709 1.6187 1.6931 1.7765 1.7422 1.6236 2.3246
0.4836 0.5069 0.4973 0.4979 0.5519 0.7404 0.6661 0.5425 0.6789 0.6797 0.7278 0.8002 0.8105 0.8150 0.9443 1.0458 0.8005 0.9570 1.0273 0.9401 1.0402 1.0216 1.1311 1.2018 1.2548 1.0817 1.4181 1.2089 1.2385 1.5691 1.3885 1.3990 1.5557 1.5310 1.6931 1.2801 1.7049 1.7866 1.6640 2.3322
0.2975 0.3539 0.4981 0.4944 0.6938 0.6399 0.6200 0.6119 0.8311 0.7400 0.7768 1.1068 0.8288 0.9299 1.0518 0.9592 1.0947 1.1597 0.9387 1.4608 1.2783 1.3562 1.2484 1.2154 1.2563 1.2425 1.3859 1.4688 1.4238 1.4994 1.3920 1.5162 1.6411 1.4275 1.7765 1.7049 1.7274 1.6997 1.6043 2.1758
0.3683 0.5028 0.3506 0.5191 0.6730 0.6584 0.5464 0.7740 0.6129 0.7673 0.6957 0.7272 0.9071 0.6743 0.8536 0.7304 0.9152 0.9703 0.9976 1.2018 1.1803 1.4525 1.4085 1.3389 1.3649 1.2588 1.5069 1.6134 1.5488 1.4758 1.4661 1.5414 1.5796 1.6845 1.7422 1.7866 1.6997 1.8850 1.7896 2.4035
0.2131 0.4189 0.3355 0.3005 0.3588 0.4423 0.5663 0.5525 0.5658 0.6602 0.6645 0.6873 0.5408 0.7413 0.6983 0.8333 0.7958 0.9139 1.0062 0.9327 1.0047 1.1438 1.0369 1.3613 1.2556 1.3442 1.5307 1.4191 1.4078 1.4706 1.4729 1.5397 1.6202 1.6053 1.6236 1.6640 1.6043 1.7896 1.6342 2.2193
0.3153 0.4143 0.3141 0.4899 0.4336 0.5858 0.5854 0.6446 0.7483 0.8225 0.8299 0.7392 0.8153 0.8821 0.8302 0.8385 0.9793 0.9208 0.9415 1.0030 0.8740 1.2853 1.4384 1.4510 1.5691 1.4845 1.7018 1.6572 1.6608 1.9799 1.8719 1.9208 1.8333 2.3120 2.3246 2.3322 2.1758 2.4035 2.2193 2.5125
