# Supplementary material for: Multiscale modelling of chromatin 4D organization in SARS-CoV-2 infected cells
Source: Nat Commun. 2024 May 13;15:4014. doi: 10.1038/s41467-024-48370-6 (PMC11091192; doi:10.1038/s41467-024-48370-6)
Supplement: Supplementary file 11 — Source Data [file 41467_2024_48370_MOESM11_ESM.zip › Source_Data/Supp_Fig_7/Saddle-Plot_Low_Affinity_Low_Extruders.txt]

2.1308 1.9192 1.9166 1.7044 1.6796 1.8174 1.7198 1.5171 1.6911 1.5568 1.4619 1.5088 1.3576 1.4356 1.4742 1.3452 1.4175 1.3383 1.5131 1.3867 1.0775 0.9194 0.8646 0.8099 0.8133 0.7784 0.7031 0.7668 0.7857 0.6042 0.5970 0.6587 0.6072 0.5665 0.5199 0.6125 0.4769 0.5541 0.5139 0.5122
1.9192 1.5213 1.4479 1.4235 1.3760 1.4751 1.5021 1.3023 1.3389 1.2839 1.3880 1.3155 1.2471 1.2429 1.2692 1.2790 1.1187 1.2373 1.2767 1.1947 0.9558 0.8143 0.8369 0.6291 0.7044 0.7244 0.7881 0.5967 0.6546 0.5959 0.5734 0.5517 0.4392 0.5432 0.4544 0.5360 0.3708 0.4835 0.3795 0.3787
1.9166 1.4479 1.4692 1.3275 1.4763 1.3986 1.4169 1.3985 1.4439 1.2867 1.2912 1.3567 1.3131 1.3440 1.3288 1.2979 1.2366 1.1783 1.2694 1.2510 1.0083 0.8784 0.7034 0.7863 0.8017 0.7410 0.7321 0.7718 0.7497 0.4435 0.6432 0.6330 0.5908 0.6242 0.5547 0.5864 0.4708 0.5089 0.4540 0.4465
1.7044 1.4235 1.3275 1.4428 1.4495 1.5632 1.4688 1.3845 1.4154 1.5472 1.3358 1.3931 1.3617 1.3837 1.3958 1.2323 1.2228 1.2257 1.2957 1.2459 0.9913 0.9783 0.9496 0.9078 0.6866 0.7101 0.7819 0.7607 0.7411 0.6313 0.6637 0.6402 0.6152 0.5617 0.6249 0.4990 0.5296 0.5777 0.5242 0.5081
1.6796 1.3760 1.4763 1.4495 1.6392 1.6028 1.5144 1.4062 1.5661 1.4164 1.3010 1.3997 1.4662 1.3460 1.3750 1.4172 1.2875 1.4070 1.5218 1.4541 1.1406 1.1252 0.9701 0.9651 0.9141 1.0339 0.7956 0.7769 0.8135 0.7703 0.8041 0.7287 0.6889 0.7297 0.8435 0.6752 0.6918 0.5379 0.5515 0.5427
1.8174 1.4751 1.3986 1.5632 1.6028 1.7672 1.4306 1.4962 1.3329 1.4078 1.4235 1.4244 1.4526 1.4356 1.4535 1.4402 1.2842 1.3361 1.4149 1.3055 1.1383 0.9815 0.9923 0.9354 0.8694 0.9209 0.8955 0.9628 0.8864 0.8062 0.7849 0.8988 0.7665 0.7960 0.6921 0.6180 0.6972 0.9182 0.6469 0.7446
1.7198 1.5021 1.4169 1.4688 1.5144 1.4306 1.5627 1.3499 1.2388 1.3982 1.2303 1.3864 1.3917 1.3827 1.3973 1.3183 1.1216 1.2702 1.2975 1.1170 1.0144 0.9099 1.0069 0.8397 0.8090 0.8283 0.9075 0.9239 0.8478 0.8369 0.7559 0.8138 0.7509 0.6435 0.6514 0.6710 0.7479 0.7091 0.7184 0.5749
1.5171 1.3023 1.3985 1.3845 1.4062 1.4962 1.3499 1.4729 1.2422 1.3007 1.2508 1.4040 1.3094 1.3212 1.3445 1.2729 1.1558 1.3322 1.2483 1.1178 1.0101 1.0397 1.1132 0.7978 0.9323 0.7928 0.8977 0.8551 0.8965 0.7157 0.8414 0.7597 0.5537 0.6865 0.6050 0.7394 0.7198 0.6684 0.4913 0.5357
1.6911 1.3389 1.4439 1.4154 1.5661 1.3329 1.2388 1.2422 1.3565 1.2746 1.2155 1.2655 1.1879 1.2298 1.2131 1.1745 1.1568 1.1157 1.3432 1.1659 1.0376 1.1207 1.0325 0.8370 0.9035 0.6927 0.8752 0.9455 0.8121 0.8158 0.8489 0.8106 0.6955 0.7846 0.7522 0.6225 0.6141 0.7029 0.7103 0.6033
1.5568 1.2839 1.2867 1.5472 1.4164 1.4078 1.3982 1.3007 1.2746 1.3352 1.3378 1.3260 1.3020 1.3313 1.3160 1.2971 1.2667 1.2773 1.2425 1.1495 0.9530 1.1235 1.1085 0.9053 0.8124 0.8107 0.7809 0.9105 0.9556 0.8209 0.8952 0.9661 0.7815 0.8120 0.8697 0.7539 0.7431 0.7159 0.7270 0.6836
1.4619 1.3880 1.2912 1.3358 1.3010 1.4235 1.2303 1.2508 1.2155 1.3378 1.2544 1.2107 1.1952 1.2323 1.2535 1.1710 1.1618 1.2179 1.2568 1.1659 1.1652 1.2534 1.1434 0.8627 0.7095 0.8203 0.8414 0.7300 0.9466 0.7170 0.7228 0.8182 0.7103 0.7223 0.7947 0.6696 0.7297 0.7905 0.7759 0.7048
1.5088 1.3155 1.3567 1.3931 1.3997 1.4244 1.3864 1.4040 1.2655 1.3260 1.2107 1.0821 1.2614 1.1219 1.2507 1.2255 1.3032 1.2428 1.1833 1.2406 1.0825 1.0707 1.0869 0.7915 1.0245 0.9484 0.9055 0.9675 0.8361 0.7516 0.7343 0.9934 0.7185 0.7346 0.6534 0.7955 0.7854 0.7548 0.8549 0.7878
1.3576 1.2471 1.3131 1.3617 1.4662 1.4526 1.3917 1.3094 1.1879 1.3020 1.1952 1.2614 1.1886 1.1758 1.2437 1.1700 1.2174 1.2108 1.1034 1.2903 1.1297 0.9969 1.0853 1.0133 0.8510 0.9754 0.9420 0.8647 0.9219 0.7440 0.8968 0.8090 0.8032 0.7457 0.8766 0.7326 0.7914 0.8438 0.8001 0.6632
1.4356 1.2429 1.3440 1.3837 1.3460 1.4356 1.3827 1.3212 1.2298 1.3313 1.2323 1.1219 1.1758 1.2291 1.2718 1.2886 1.2402 1.3508 1.4390 1.1769 1.0239 1.1558 1.0482 0.9744 1.0013 0.9021 1.0234 0.9209 1.0179 0.8415 0.8494 1.0141 0.7093 0.8366 0.8908 0.7411 0.7197 0.8039 0.8806 0.8223
1.4742 1.2692 1.3288 1.3958 1.3750 1.4535 1.3973 1.3445 1.2131 1.3160 1.2535 1.2507 1.2437 1.2718 1.4764 1.1225 1.2623 1.3038 1.3087 1.3090 1.2319 1.3665 1.0389 0.9846 1.0220 0.9105 1.0664 1.0696 0.9196 0.9402 0.8797 1.0134 0.8110 0.9038 0.8550 0.9316 0.8687 0.8588 0.8331 0.9090
1.3452 1.2790 1.2979 1.2323 1.4172 1.4402 1.3183 1.2729 1.1745 1.2971 1.1710 1.2255 1.1700 1.2886 1.1225 1.2706 1.2439 1.2462 1.2358 1.3873 1.1593 1.2089 1.2981 0.8511 0.9309 0.8399 0.9426 0.9175 1.0161 1.0956 1.1154 0.9662 0.8203 0.9191 0.9129 0.8952 0.9633 0.8564 0.8459 0.9013
1.4175 1.1187 1.2366 1.2228 1.2875 1.2842 1.1216 1.1558 1.1568 1.2667 1.1618 1.3032 1.2174 1.2402 1.2623 1.2439 1.2086 1.3297 1.3591 1.2944 1.1000 1.2490 1.0689 1.0832 0.8748 0.9510 0.9518 0.9890 0.9928 0.9707 0.9876 0.9664 0.7552 1.0205 0.9501 0.8243 0.8354 0.9391 0.9519 0.8855
1.3383 1.2373 1.1783 1.2257 1.4070 1.3361 1.2702 1.3322 1.1157 1.2773 1.2179 1.2428 1.2108 1.3508 1.3038 1.2462 1.3297 1.2747 1.5350 1.2804 1.1672 1.0883 0.9906 1.0836 1.0029 1.0595 1.0143 1.0662 1.0249 1.0315 0.9443 1.0923 0.7821 0.9072 0.9693 0.9860 0.8232 1.1590 0.9611 1.0595
1.5131 1.2767 1.2694 1.2957 1.5218 1.4149 1.2975 1.2483 1.3432 1.2425 1.2568 1.1833 1.1034 1.4390 1.3087 1.2358 1.3591 1.5350 1.4258 1.3711 1.2080 1.1205 1.3953 1.2139 1.2248 1.2196 1.0922 1.2619 1.2672 1.0882 1.0047 1.1265 1.1130 1.1094 1.0662 1.1445 0.9401 1.2840 1.2141 1.0953
1.3867 1.1947 1.2510 1.2459 1.4541 1.3055 1.1170 1.1178 1.1659 1.1495 1.1659 1.2406 1.2903 1.1769 1.3090 1.3873 1.2944 1.2804 1.3711 1.2432 1.5520 1.3673 1.3447 1.2273 1.2018 1.1946 1.2743 1.0193 1.2965 1.2102 1.3587 1.2667 1.0065 1.1742 1.1542 1.3009 1.1278 1.2092 1.3166 1.1423
1.0775 0.9558 1.0083 0.9913 1.1406 1.1383 1.0144 1.0101 1.0376 0.9530 1.1652 1.0825 1.1297 1.0239 1.2319 1.1593 1.1000 1.1672 1.2080 1.5520 1.4096 1.1723 1.2065 1.1879 1.0125 1.1496 1.1998 1.0633 1.1606 1.1612 1.1692 1.2394 1.0356 1.1014 1.2750 1.1479 1.3212 1.1652 1.1927 1.2638
0.9194 0.8143 0.8784 0.9783 1.1252 0.9815 0.9099 1.0397 1.1207 1.1235 1.2534 1.0707 0.9969 1.1558 1.3665 1.2089 1.2490 1.0883 1.1205 1.3673 1.1723 1.3086 1.2548 1.1942 1.1585 1.2585 1.2049 1.1367 1.3727 1.1489 1.1589 1.1770 1.0611 1.2427 1.2071 1.2513 1.2111 1.3595 1.3560 1.3860
0.8646 0.8369 0.7034 0.9496 0.9701 0.9923 1.0069 1.1132 1.0325 1.1085 1.1434 1.0869 1.0853 1.0482 1.0389 1.2981 1.0689 0.9906 1.3953 1.3447 1.2065 1.2548 1.1573 1.2421 1.1837 1.1808 1.2579 1.1340 1.2441 1.2013 1.3828 1.3000 1.2622 1.2067 1.3173 1.3105 1.3590 1.4339 1.2497 1.3349
0.8099 0.6291 0.7863 0.9078 0.9651 0.9354 0.8397 0.7978 0.8370 0.9053 0.8627 0.7915 1.0133 0.9744 0.9846 0.8511 1.0832 1.0836 1.2139 1.2273 1.1879 1.1942 1.2421 1.0246 1.1313 1.2093 1.2264 1.2131 1.1198 1.1729 1.1846 1.1774 1.1936 1.2634 1.2864 1.2561 1.2488 1.3129 1.2128 1.2995
0.8133 0.7044 0.8017 0.6866 0.9141 0.8694 0.8090 0.9323 0.9035 0.8124 0.7095 1.0245 0.8510 1.0013 1.0220 0.9309 0.8748 1.0029 1.2248 1.2018 1.0125 1.1585 1.1837 1.1313 1.1374 1.2006 1.1854 1.3018 1.2784 1.1633 1.1256 1.2413 1.1596 1.2065 1.2068 1.1386 1.1909 1.2538 1.2958 1.4076
0.7784 0.7244 0.7410 0.7101 1.0339 0.9209 0.8283 0.7928 0.6927 0.8107 0.8203 0.9484 0.9754 0.9021 0.9105 0.8399 0.9510 1.0595 1.2196 1.1946 1.1496 1.2585 1.1808 1.2093 1.2006 1.3166 1.2219 1.2016 1.1875 1.1625 1.2170 1.2809 1.1421 1.2468 1.2953 1.2483 1.3071 1.3778 1.4617 1.3831
0.7031 0.7881 0.7321 0.7819 0.7956 0.8955 0.9075 0.8977 0.8752 0.7809 0.8414 0.9055 0.9420 1.0234 1.0664 0.9426 0.9518 1.0143 1.0922 1.2743 1.1998 1.2049 1.2579 1.2264 1.1854 1.2219 1.3967 1.3629 1.1648 1.1205 1.3093 1.3083 1.1885 1.2154 1.2423 1.2420 1.3259 1.2820 1.3144 1.5546
0.7668 0.5967 0.7718 0.7607 0.7769 0.9628 0.9239 0.8551 0.9455 0.9105 0.7300 0.9675 0.8647 0.9209 1.0696 0.9175 0.9890 1.0662 1.2619 1.0193 1.0633 1.1367 1.1340 1.2131 1.3018 1.2016 1.3629 1.5031 1.3323 1.3751 1.2794 1.1896 1.3187 1.2312 1.3342 1.3579 1.4112 1.4160 1.3242 1.5049
0.7857 0.6546 0.7497 0.7411 0.8135 0.8864 0.8478 0.8965 0.8121 0.9556 0.9466 0.8361 0.9219 1.0179 0.9196 1.0161 0.9928 1.0249 1.2672 1.2965 1.1606 1.3727 1.2441 1.1198 1.2784 1.1875 1.1648 1.3323 1.1118 1.2490 1.1285 1.2755 1.2864 1.2035 1.3500 1.3284 1.4153 1.4039 1.5910 1.7481
0.6042 0.5959 0.4435 0.6313 0.7703 0.8062 0.8369 0.7157 0.8158 0.8209 0.7170 0.7516 0.7440 0.8415 0.9402 1.0956 0.9707 1.0315 1.0882 1.2102 1.1612 1.1489 1.2013 1.1729 1.1633 1.1625 1.1205 1.3751 1.2490 1.1729 1.2767 1.2180 1.1752 1.2393 1.3054 1.3020 1.3187 1.3533 1.3293 1.4626
0.5970 0.5734 0.6432 0.6637 0.8041 0.7849 0.7559 0.8414 0.8489 0.8952 0.7228 0.7343 0.8968 0.8494 0.8797 1.1154 0.9876 0.9443 1.0047 1.3587 1.1692 1.1589 1.3828 1.1846 1.1256 1.2170 1.3093 1.2794 1.1285 1.2767 1.2948 1.3014 1.1863 1.2702 1.4272 1.3335 1.3885 1.4047 1.4362 1.4573
0.6587 0.5517 0.6330 0.6402 0.7287 0.8988 0.8138 0.7597 0.8106 0.9661 0.8182 0.9934 0.8090 1.0141 1.0134 0.9662 0.9664 1.0923 1.1265 1.2667 1.2394 1.1770 1.3000 1.1774 1.2413 1.2809 1.3083 1.1896 1.2755 1.2180 1.3014 1.2742 1.3592 1.4269 1.4820 1.3979 1.3819 1.4845 1.4600 1.6665
0.6072 0.4392 0.5908 0.6152 0.6889 0.7665 0.7509 0.5537 0.6955 0.7815 0.7103 0.7185 0.8032 0.7093 0.8110 0.8203 0.7552 0.7821 1.1130 1.0065 1.0356 1.0611 1.2622 1.1936 1.1596 1.1421 1.1885 1.3187 1.2864 1.1752 1.1863 1.3592 1.2766 1.4165 1.3141 1.2450 1.3983 1.5479 1.3928 1.4801
0.5665 0.5432 0.6242 0.5617 0.7297 0.7960 0.6435 0.6865 0.7846 0.8120 0.7223 0.7346 0.7457 0.8366 0.9038 0.9191 1.0205 0.9072 1.1094 1.1742 1.1014 1.2427 1.2067 1.2634 1.2065 1.2468 1.2154 1.2312 1.2035 1.2393 1.2702 1.4269 1.4165 1.3741 1.4237 1.4013 1.4547 1.4587 1.4852 1.5545
0.5199 0.4544 0.5547 0.6249 0.8435 0.6921 0.6514 0.6050 0.7522 0.8697 0.7947 0.6534 0.8766 0.8908 0.8550 0.9129 0.9501 0.9693 1.0662 1.1542 1.2750 1.2071 1.3173 1.2864 1.2068 1.2953 1.2423 1.3342 1.3500 1.3054 1.4272 1.4820 1.3141 1.4237 1.2130 1.3894 1.4239 1.4727 1.4559 1.6080
0.6125 0.5360 0.5864 0.4990 0.6752 0.6180 0.6710 0.7394 0.6225 0.7539 0.6696 0.7955 0.7326 0.7411 0.9316 0.8952 0.8243 0.9860 1.1445 1.3009 1.1479 1.2513 1.3105 1.2561 1.1386 1.2483 1.2420 1.3579 1.3284 1.3020 1.3335 1.3979 1.2450 1.4013 1.3894 1.6498 1.4698 1.4935 1.6691 1.6864
0.4769 0.3708 0.4708 0.5296 0.6918 0.6972 0.7479 0.7198 0.6141 0.7431 0.7297 0.7854 0.7914 0.7197 0.8687 0.9633 0.8354 0.8232 0.9401 1.1278 1.3212 1.2111 1.3590 1.2488 1.1909 1.3071 1.3259 1.4112 1.4153 1.3187 1.3885 1.3819 1.3983 1.4547 1.4239 1.4698 1.3950 1.5565 1.6459 1.6074
0.5541 0.4835 0.5089 0.5777 0.5379 0.9182 0.7091 0.6684 0.7029 0.7159 0.7905 0.7548 0.8438 0.8039 0.8588 0.8564 0.9391 1.1590 1.2840 1.2092 1.1652 1.3595 1.4339 1.3129 1.2538 1.3778 1.2820 1.4160 1.4039 1.3533 1.4047 1.4845 1.5479 1.4587 1.4727 1.4935 1.5565 1.7729 1.5588 1.8340
0.5139 0.3795 0.4540 0.5242 0.5515 0.6469 0.7184 0.4913 0.7103 0.7270 0.7759 0.8549 0.8001 0.8806 0.8331 0.8459 0.9519 0.9611 1.2141 1.3166 1.1927 1.3560 1.2497 1.2128 1.2958 1.4617 1.3144 1.3242 1.5910 1.3293 1.4362 1.4600 1.3928 1.4852 1.4559 1.6691 1.6459 1.5588 1.7657 1.9383
0.5122 0.3787 0.4465 0.5081 0.5427 0.7446 0.5749 0.5357 0.6033 0.6836 0.7048 0.7878 0.6632 0.8223 0.9090 0.9013 0.8855 1.0595 1.0953 1.1423 1.2638 1.3860 1.3349 1.2995 1.4076 1.3831 1.5546 1.5049 1.7481 1.4626 1.4573 1.6665 1.4801 1.5545 1.6080 1.6864 1.6074 1.8340 1.9383 2.1280
