# Supplementary material for: Multiscale modelling of chromatin 4D organization in SARS-CoV-2 infected cells
Source: Nat Commun. 2024 May 13;15:4014. doi: 10.1038/s41467-024-48370-6 (PMC11091192; doi:10.1038/s41467-024-48370-6)
Supplement: Supplementary file 11 — Source Data [file 41467_2024_48370_MOESM11_ESM.zip › Source_Data/Supp_Fig_7/Source_Data.xlsx]

## Sheet: Supp. Fig. 7c
Supp. Fig. 7c
	Control	Extruder ↘	Extruder ↘ Affinity ↘
	0	0	0
	3.9268	4.8562	2.9912
	3.6993	3.9655	2.9764
	3.4967	3.6382	2.8019
	3.2214	3.4355	2.6344
	2.983	3.2445	2.4731
	2.739	3.0562	2.3109
	2.5727	2.89	2.2135
	2.4289	2.7845	2.1351
	2.2958	2.6502	2.0595
	2.1915	2.5428	1.9699
	2.0994	2.431	1.9071
	2.0105	2.3304	1.8413
	1.9364	2.246	1.7862
	1.8697	2.1761	1.7304
	1.8027	2.1044	1.6818
	1.7423	2.0311	1.6317
	1.6806	1.9638	1.5894
	1.6248	1.8992	1.5415
	1.5678	1.8371	1.4921
	1.5098	1.7477	1.4395
	1.4474	1.6415	1.3849
	1.3877	1.5368	1.3327
	1.3338	1.4525	1.2839
	1.284	1.3782	1.2435
	1.2437	1.3187	1.2075
	1.2069	1.2652	1.1761
	1.1752	1.222	1.1481
	1.1461	1.1842	1.1244
	1.1223	1.1527	1.1029
	1.0998	1.1248	1.0854
	1.082	1.1001	1.0697
	1.0659	1.0789	1.0557
	1.0516	1.061	1.0435
	1.0396	1.045	1.0334
	1.0289	1.0331	1.0247
	1.0203	1.0224	1.0176
	1.0133	1.0145	1.0116
	1.0077	1.0083	1.0069
	1.0035	1.0039	1.0032

## Sheet: Supp. Fig. 7d
Supp. Fig. 7d
	Control	Extruder ↘	Extruder ↘ Affinity ↘
	0.45	0.45	0.43
	0.27	0.22	0.27
	0.16	0.15	0.17
	0.12	0.13	0.11
	0.12	0.12	0.09
	0.15	0.09	0.12
	0.16	0.07	0.08
	0.16	0.07	0.08
	0.13	0.1	0.07
	0.13	0.07	0.09
	0.12	0.05	0.06
	0.12	0.05	0.1
	0.12	0.06	0.1
	0.18	0.07	0.08
	0.14	0.07	0.11
	0.14	0.08	0.1
	0.16	0.1	0.08
	0.49	0.44	0.45
	0.3	0.2	0.21
	0.18	0.11	0.11
	0.17	0.11	0.11
	0.21	0.12	0.08
	0.18	0.09	0.09
	0.14	0.07	0.09
	0.13	0.12	0.08
	0.12	0.1	0.07
	0.1	0.07	0.06
	0.11	0.07	0.09
	0.11	0.1	0.1
	0.17	0.11	0.09
	0.15	0.12	0.13
	0.11	0.1	0.11
	0.12	0.09	0.1
	0.44	0.46	0.42
	0.26	0.18	0.17
	0.23	0.13	0.12
	0.14	0.09	0.1
	0.18	0.08	0.11
	0.12	0.08	0.1
	0.1	0.12	0.08
	0.1	0.1	0.07
	0.08	0.11	0.05
	0.09	0.12	0.07
	0.15	0.11	0.08
	0.12	0.11	0.09
	0.13	0.12	0.12
	0.1	0.1	0.12
	0.08	0.08	0.12
	0.45	0.45	0.43
	0.51	0.45	0.44
	0.27	0.24	0.2
	0.2	0.14	0.12
	0.17	0.09	0.13
	0.13	0.12	0.12
	0.13	0.12	0.1
	0.12	0.09	0.08
	0.1	0.09	0.07
	0.13	0.07	0.07
	0.16	0.08	0.1
	0.11	0.12	0.09
	0.13	0.1	0.08
	0.08	0.1	0.1
	0.1	0.1	0.1
	0.27	0.22	0.27
	0.49	0.44	0.45
	0.48	0.46	0.54
	0.24	0.21	0.27
	0.17	0.16	0.2
	0.17	0.09	0.16
	0.14	0.12	0.15
	0.14	0.11	0.11
	0.1	0.08	0.08
	0.08	0.11	0.08
	0.12	0.1	0.08
	0.1	0.12	0.08
	0.08	0.13	0.09
	0.06	0.11	0.08
	0.08	0.1	0.09
	0.16	0.15	0.17
	0.3	0.2	0.21
	0.44	0.46	0.42
	0.4	0.5	0.51
	0.24	0.24	0.25
	0.18	0.2	0.14
	0.12	0.2	0.12
	0.14	0.14	0.08
	0.11	0.14	0.12
	0.1	0.08	0.11
	0.11	0.09	0.11
	0.13	0.14	0.09
	0.08	0.08	0.09
	0.06	0.09	0.07
	0.05	0.11	0.05
	0.12	0.13	0.11
	0.18	0.11	0.11
	0.26	0.18	0.17
	0.51	0.45	0.44
	0.45	0.54	0.47
	0.25	0.32	0.23
	0.15	0.23	0.12
	0.14	0.14	0.11
	0.12	0.1	0.09
	0.09	0.1	0.12
	0.1	0.1	0.1
	0.1	0.14	0.1
	0.09	0.13	0.09
	0.08	0.1	0.07
	0.07	0.11	0.04
	0.12	0.12	0.09
	0.17	0.11	0.11
	0.23	0.13	0.12
	0.27	0.24	0.2
	0.48	0.46	0.54
	0.52	0.5	0.48
	0.26	0.21	0.23
	0.17	0.13	0.17
	0.13	0.14	0.1
	0.1	0.13	0.12
	0.08	0.12	0.13
	0.09	0.11	0.1
	0.08	0.13	0.1
	0.07	0.08	0.09
	0.08	0.09	0.03
	0.15	0.09	0.12
	0.21	0.12	0.08
	0.14	0.09	0.1
	0.2	0.14	0.12
	0.24	0.21	0.27
	0.4	0.5	0.51
	0.44	0.45	0.49
	0.26	0.26	0.26
	0.15	0.15	0.15
	0.13	0.15	0.15
	0.12	0.11	0.13
	0.11	0.12	0.13
	0.14	0.11	0.12
	0.08	0.09	0.1
	0.07	0.11	0.07
	0.16	0.07	0.08
	0.18	0.09	0.09
	0.18	0.08	0.11
	0.17	0.09	0.13
	0.17	0.16	0.2
	0.24	0.24	0.25
	0.45	0.54	0.47
	0.51	0.49	0.47
	0.22	0.23	0.27
	0.17	0.15	0.18
	0.15	0.14	0.16
	0.11	0.17	0.12
	0.09	0.12	0.14
	0.07	0.12	0.09
	0.1	0.13	0.1
	0.16	0.07	0.08
	0.14	0.07	0.09
	0.12	0.08	0.1
	0.13	0.12	0.12
	0.17	0.09	0.16
	0.18	0.2	0.14
	0.25	0.32	0.23
	0.52	0.5	0.48
	0.45	0.46	0.46
	0.23	0.23	0.26
	0.18	0.2	0.19
	0.14	0.14	0.13
	0.11	0.12	0.13
	0.11	0.13	0.1
	0.11	0.15	0.08
	0.13	0.1	0.07
	0.13	0.12	0.08
	0.1	0.12	0.08
	0.13	0.12	0.1
	0.14	0.12	0.15
	0.12	0.2	0.12
	0.15	0.23	0.12
	0.26	0.21	0.23
	0.44	0.45	0.49
	0.47	0.42	0.49
	0.25	0.28	0.23
	0.16	0.18	0.15
	0.13	0.1	0.13
	0.15	0.15	0.11
	0.12	0.14	0.1
	0.13	0.07	0.09
	0.12	0.1	0.07
	0.1	0.1	0.07
	0.12	0.09	0.08
	0.14	0.11	0.11
	0.14	0.14	0.08
	0.14	0.14	0.11
	0.17	0.13	0.17
	0.26	0.26	0.26
	0.51	0.49	0.47
	0.5	0.49	0.48
	0.2	0.29	0.24
	0.15	0.15	0.19
	0.14	0.14	0.12
	0.14	0.14	0.11
	0.12	0.05	0.06
	0.1	0.07	0.06
	0.08	0.11	0.05
	0.1	0.09	0.07
	0.1	0.08	0.08
	0.11	0.14	0.12
	0.12	0.1	0.09
	0.13	0.14	0.1
	0.15	0.15	0.15
	0.22	0.23	0.27
	0.45	0.46	0.46
	0.53	0.51	0.46
	0.26	0.21	0.24
	0.17	0.12	0.17
	0.18	0.13	0.11
	0.12	0.05	0.1
	0.11	0.07	0.09
	0.09	0.12	0.07
	0.13	0.07	0.07
	0.08	0.11	0.08
	0.1	0.08	0.11
	0.09	0.1	0.12
	0.1	0.13	0.12
	0.13	0.15	0.15
	0.17	0.15	0.18
	0.23	0.23	0.26
	0.47	0.42	0.49
	0.47	0.54	0.44
	0.25	0.26	0.21
	0.16	0.17	0.14
	0.12	0.06	0.1
	0.11	0.1	0.1
	0.15	0.11	0.08
	0.16	0.08	0.1
	0.12	0.1	0.08
	0.11	0.09	0.11
	0.1	0.1	0.1
	0.08	0.12	0.13
	0.12	0.11	0.13
	0.15	0.14	0.16
	0.18	0.2	0.19
	0.25	0.28	0.23
	0.5	0.49	0.48
	0.44	0.45	0.47
	0.23	0.24	0.23
	0.18	0.07	0.08
	0.17	0.11	0.09
	0.12	0.11	0.09
	0.11	0.12	0.09
	0.1	0.12	0.08
	0.13	0.14	0.09
	0.1	0.14	0.1
	0.09	0.11	0.1
	0.11	0.12	0.13
	0.11	0.17	0.12
	0.14	0.14	0.13
	0.16	0.18	0.15
	0.2	0.29	0.24
	0.53	0.51	0.46
	0.43	0.51	0.53
	0.14	0.07	0.11
	0.15	0.12	0.13
	0.13	0.12	0.12
	0.13	0.1	0.08
	0.08	0.13	0.09
	0.08	0.08	0.09
	0.09	0.13	0.09
	0.08	0.13	0.1
	0.14	0.11	0.12
	0.09	0.12	0.14
	0.11	0.12	0.13
	0.13	0.1	0.13
	0.15	0.15	0.19
	0.26	0.21	0.24
	0.47	0.54	0.44
	0.14	0.08	0.1
	0.11	0.1	0.11
	0.1	0.1	0.12
	0.08	0.1	0.1
	0.06	0.11	0.08
	0.06	0.09	0.07
	0.08	0.1	0.07
	0.07	0.08	0.09
	0.08	0.09	0.1
	0.07	0.12	0.09
	0.11	0.13	0.1
	0.15	0.15	0.11
	0.14	0.14	0.12
	0.17	0.12	0.17
	0.25	0.26	0.21
	0.44	0.45	0.47
	0.16	0.1	0.08
	0.12	0.09	0.1
	0.08	0.08	0.12
	0.1	0.1	0.1
	0.08	0.1	0.09
	0.05	0.11	0.05
	0.07	0.11	0.04
	0.08	0.09	0.03
	0.07	0.11	0.07
	0.1	0.13	0.1
	0.11	0.15	0.08
	0.12	0.14	0.1
	0.14	0.14	0.11
	0.18	0.13	0.11
	0.16	0.17	0.14
	0.23	0.24	0.23
	0.43	0.51	0.53
	0.48	0.45	0.46
	0.27	0.24	0.27
	0.15	0.2	0.18
	0.17	0.11	0.15
	0.17	0.11	0.14
	0.11	0.09	0.1
	0.12	0.09	0.1
	0.12	0.09	0.08
	0.12	0.08	0.11
	0.09	0.1	0.08
	0.06	0.09	0.07
	0.06	0.1	0.05
	0.05	0.1	0.05
	0.06	0.09	0.05
	0.06	0.08	0.07
	0.08	0.07	0.08
	0.07	0.07	0.04
	0.51	0.53	0.52
	0.28	0.24	0.28
	0.21	0.14	0.18
	0.17	0.13	0.16
	0.1	0.1	0.11
	0.13	0.11	0.08
	0.12	0.14	0.09
	0.14	0.1	0.08
	0.12	0.11	0.06
	0.1	0.1	0.07
	0.08	0.11	0.07
	0.06	0.12	0.07
	0.05	0.11	0.06
	0.07	0.07	0.08
	0.12	0.09	0.07
	0.09	0.07	0.05
	0.51	0.54	0.52
	0.28	0.24	0.22
	0.2	0.17	0.21
	0.14	0.15	0.15
	0.16	0.13	0.11
	0.16	0.12	0.07
	0.16	0.07	0.1
	0.14	0.1	0.08
	0.1	0.08	0.09
	0.09	0.06	0.07
	0.06	0.13	0.07
	0.04	0.11	0.07
	0.07	0.08	0.06
	0.08	0.08	0.07
	0.07	0.08	0.05
	0.48	0.45	0.46
	0.46	0.51	0.44
	0.21	0.26	0.27
	0.16	0.18	0.13
	0.18	0.14	0.08
	0.17	0.14	0.07
	0.12	0.1	0.08
	0.11	0.12	0.11
	0.09	0.1	0.08
	0.09	0.09	0.06
	0.06	0.1	0.07
	0.06	0.1	0.06
	0.06	0.09	0.06
	0.08	0.08	0.06
	0.05	0.06	0.04
	0.27	0.24	0.27
	0.51	0.53	0.52
	0.48	0.47	0.42
	0.26	0.27	0.18
	0.22	0.19	0.13
	0.13	0.15	0.11
	0.11	0.12	0.13
	0.11	0.13	0.11
	0.08	0.14	0.11
	0.07	0.12	0.05
	0.09	0.12	0.08
	0.07	0.1	0.07
	0.08	0.07	0.05
	0.1	0.08	0.04
	0.05	0.1	0.04
	0.15	0.2	0.18
	0.28	0.24	0.28
	0.51	0.54	0.52
	0.51	0.48	0.46
	0.26	0.27	0.23
	0.14	0.19	0.16
	0.1	0.14	0.13
	0.12	0.13	0.12
	0.1	0.14	0.13
	0.1	0.11	0.1
	0.07	0.08	0.1
	0.07	0.07	0.07
	0.07	0.07	0.08
	0.07	0.07	0.07
	0.07	0.09	0.06
	0.17	0.11	0.15
	0.21	0.14	0.18
	0.28	0.24	0.22
	0.46	0.51	0.44
	0.51	0.52	0.47
	0.26	0.24	0.19
	0.16	0.16	0.1
	0.14	0.16	0.13
	0.12	0.13	0.12
	0.11	0.15	0.1
	0.08	0.13	0.1
	0.08	0.1	0.08
	0.07	0.09	0.11
	0.08	0.07	0.07
	0.07	0.08	0.07
	0.17	0.11	0.14
	0.17	0.13	0.16
	0.2	0.17	0.21
	0.21	0.26	0.27
	0.48	0.47	0.42
	0.49	0.47	0.45
	0.3	0.26	0.23
	0.17	0.18	0.17
	0.14	0.15	0.15
	0.11	0.14	0.1
	0.1	0.12	0.11
	0.13	0.1	0.07
	0.11	0.08	0.08
	0.11	0.06	0.04
	0.07	0.09	0.04
	0.11	0.09	0.1
	0.1	0.1	0.11
	0.14	0.15	0.15
	0.16	0.18	0.13
	0.26	0.27	0.18
	0.51	0.48	0.46
	0.44	0.48	0.48
	0.24	0.23	0.27
	0.17	0.17	0.15
	0.16	0.15	0.11
	0.13	0.12	0.1
	0.16	0.1	0.09
	0.13	0.1	0.08
	0.13	0.09	0.1
	0.1	0.09	0.03
	0.12	0.09	0.1
	0.13	0.11	0.08
	0.16	0.13	0.11
	0.18	0.14	0.08
	0.22	0.19	0.13
	0.26	0.27	0.23
	0.51	0.52	0.47
	0.48	0.53	0.51
	0.24	0.31	0.26
	0.22	0.15	0.17
	0.16	0.15	0.12
	0.19	0.14	0.11
	0.17	0.09	0.12
	0.16	0.1	0.06
	0.12	0.1	0.06
	0.12	0.09	0.08
	0.12	0.14	0.09
	0.16	0.12	0.07
	0.17	0.14	0.07
	0.13	0.15	0.11
	0.14	0.19	0.16
	0.26	0.24	0.19
	0.49	0.47	0.45
	0.5	0.48	0.49
	0.31	0.2	0.17
	0.17	0.17	0.14
	0.23	0.15	0.13
	0.19	0.09	0.11
	0.16	0.13	0.08
	0.17	0.09	0.09
	0.12	0.08	0.11
	0.14	0.1	0.08
	0.16	0.07	0.1
	0.12	0.1	0.08
	0.11	0.12	0.13
	0.1	0.14	0.13
	0.16	0.16	0.1
	0.3	0.26	0.23
	0.44	0.48	0.48
	0.53	0.47	0.4
	0.24	0.3	0.17
	0.21	0.2	0.12
	0.26	0.14	0.12
	0.22	0.14	0.1
	0.17	0.12	0.1
	0.09	0.1	0.08
	0.12	0.11	0.06
	0.14	0.1	0.08
	0.11	0.12	0.11
	0.11	0.13	0.11
	0.12	0.13	0.12
	0.14	0.16	0.13
	0.17	0.18	0.17
	0.24	0.23	0.27
	0.48	0.53	0.51
	0.47	0.49	0.48
	0.24	0.26	0.19
	0.2	0.21	0.17
	0.21	0.15	0.12
	0.16	0.12	0.12
	0.06	0.09	0.07
	0.1	0.1	0.07
	0.1	0.08	0.09
	0.09	0.1	0.08
	0.08	0.14	0.11
	0.1	0.14	0.13
	0.12	0.13	0.12
	0.14	0.15	0.15
	0.17	0.17	0.15
	0.24	0.31	0.26
	0.5	0.48	0.49
	0.54	0.47	0.49
	0.32	0.22	0.27
	0.19	0.18	0.2
	0.14	0.18	0.14
	0.06	0.1	0.05
	0.08	0.11	0.07
	0.09	0.06	0.07
	0.09	0.09	0.06
	0.07	0.12	0.05
	0.1	0.11	0.1
	0.11	0.15	0.1
	0.11	0.14	0.1
	0.16	0.15	0.11
	0.22	0.15	0.17
	0.31	0.2	0.17
	0.53	0.47	0.4
	0.51	0.47	0.51
	0.31	0.28	0.25
	0.2	0.23	0.16
	0.05	0.1	0.05
	0.06	0.12	0.07
	0.06	0.13	0.07
	0.06	0.1	0.07
	0.09	0.12	0.08
	0.07	0.08	0.1
	0.08	0.13	0.1
	0.1	0.12	0.11
	0.13	0.12	0.1
	0.16	0.15	0.12
	0.17	0.17	0.14
	0.24	0.3	0.17
	0.47	0.49	0.48
	0.47	0.47	0.47
	0.2	0.27	0.24
	0.06	0.09	0.05
	0.05	0.11	0.06
	0.04	0.11	0.07
	0.06	0.1	0.06
	0.07	0.1	0.07
	0.07	0.07	0.07
	0.08	0.1	0.08
	0.13	0.1	0.07
	0.16	0.1	0.09
	0.19	0.14	0.11
	0.23	0.15	0.13
	0.21	0.2	0.12
	0.24	0.26	0.19
	0.54	0.47	0.49
	0.45	0.53	0.46
	0.06	0.08	0.07
	0.07	0.07	0.08
	0.07	0.08	0.06
	0.06	0.09	0.06
	0.08	0.07	0.05
	0.07	0.07	0.08
	0.07	0.09	0.11
	0.11	0.08	0.08
	0.13	0.1	0.08
	0.17	0.09	0.12
	0.19	0.09	0.11
	0.26	0.14	0.12
	0.2	0.21	0.17
	0.32	0.22	0.27
	0.51	0.47	0.51
	0.08	0.07	0.08
	0.12	0.09	0.07
	0.08	0.08	0.07
	0.08	0.08	0.06
	0.1	0.08	0.04
	0.07	0.07	0.07
	0.08	0.07	0.07
	0.11	0.06	0.04
	0.13	0.09	0.1
	0.16	0.1	0.06
	0.16	0.13	0.08
	0.22	0.14	0.1
	0.21	0.15	0.12
	0.19	0.18	0.2
	0.31	0.28	0.25
	0.47	0.47	0.47
	0.07	0.07	0.04
	0.09	0.07	0.05
	0.07	0.08	0.05
	0.05	0.06	0.04
	0.05	0.1	0.04
	0.07	0.09	0.06
	0.07	0.08	0.07
	0.07	0.09	0.04
	0.1	0.09	0.03
	0.12	0.1	0.06
	0.17	0.09	0.09
	0.17	0.12	0.1
	0.16	0.12	0.12
	0.14	0.18	0.14
	0.2	0.23	0.16
	0.2	0.27	0.24
	0.45	0.53	0.46
	0.48	0.49	0.42
	0.21	0.25	0.2
	0.16	0.19	0.12
	0.13	0.14	0.11
	0.11	0.12	0.1
	0.1	0.13	0.09
	0.11	0.13	0.05
	0.11	0.12	0.07
	0.06	0.1	0.08
	0.07	0.08	0.06
	0.08	0.03	0.07
	0.07	0.04	0.08
	0.06	0.04	0.07
	0.04	0.03	0.06
	0.06	0.04	0.07
	0.03	0.05	0.07
	0.03	0.03	0.03
	0.49	0.54	0.44
	0.21	0.26	0.2
	0.16	0.17	0.15
	0.19	0.16	0.16
	0.14	0.11	0.09
	0.14	0.13	0.12
	0.11	0.11	0.08
	0.08	0.09	0.07
	0.06	0.06	0.06
	0.07	0.05	0.07
	0.07	0.03	0.07
	0.06	0.04	0.04
	0.07	0.04	0.06
	0.04	0.04	0.04
	0.05	0.03	0.05
	0.04	0.03	0.05
	0.4	0.52	0.45
	0.25	0.24	0.25
	0.23	0.19	0.17
	0.14	0.13	0.15
	0.14	0.14	0.12
	0.11	0.14	0.12
	0.09	0.12	0.07
	0.1	0.06	0.08
	0.08	0.06	0.06
	0.09	0.05	0.06
	0.1	0.07	0.05
	0.06	0.07	0.07
	0.06	0.05	0.06
	0.04	0.06	0.06
	0.08	0.03	0.02
	0.48	0.49	0.42
	0.5	0.45	0.47
	0.31	0.23	0.28
	0.22	0.19	0.17
	0.16	0.14	0.16
	0.13	0.14	0.12
	0.11	0.12	0.1
	0.12	0.09	0.09
	0.09	0.08	0.07
	0.09	0.08	0.07
	0.07	0.08	0.03
	0.09	0.08	0.06
	0.07	0.05	0.08
	0.09	0.05	0.06
	0.06	0.04	0.02
	0.21	0.25	0.2
	0.49	0.54	0.44
	0.5	0.49	0.55
	0.2	0.25	0.24
	0.15	0.19	0.17
	0.15	0.17	0.12
	0.08	0.13	0.1
	0.11	0.11	0.07
	0.09	0.1	0.08
	0.08	0.09	0.07
	0.08	0.09	0.05
	0.11	0.04	0.08
	0.07	0.06	0.06
	0.08	0.05	0.07
	0.07	0.06	0.04
	0.16	0.19	0.12
	0.21	0.26	0.2
	0.4	0.52	0.45
	0.42	0.43	0.41
	0.22	0.26	0.2
	0.14	0.15	0.1
	0.11	0.12	0.11
	0.1	0.1	0.07
	0.09	0.07	0.06
	0.05	0.08	0.07
	0.1	0.06	0.03
	0.09	0.05	0.07
	0.1	0.03	0.07
	0.09	0.05	0.04
	0.08	0.06	0.06
	0.13	0.14	0.11
	0.16	0.17	0.15
	0.25	0.24	0.25
	0.5	0.45	0.47
	0.45	0.49	0.43
	0.23	0.27	0.21
	0.21	0.11	0.12
	0.16	0.12	0.12
	0.14	0.13	0.12
	0.11	0.08	0.13
	0.09	0.07	0.09
	0.09	0.04	0.08
	0.08	0.07	0.07
	0.07	0.05	0.07
	0.08	0.06	0.07
	0.11	0.12	0.1
	0.19	0.16	0.16
	0.23	0.19	0.17
	0.31	0.23	0.28
	0.5	0.49	0.55
	0.43	0.52	0.43
	0.25	0.23	0.2
	0.2	0.15	0.16
	0.14	0.13	0.15
	0.13	0.12	0.11
	0.12	0.09	0.1
	0.11	0.08	0.13
	0.07	0.09	0.11
	0.07	0.09	0.07
	0.07	0.07	0.08
	0.1	0.13	0.09
	0.14	0.11	0.09
	0.14	0.13	0.15
	0.22	0.19	0.17
	0.2	0.25	0.24
	0.42	0.43	0.41
	0.48	0.51	0.48
	0.27	0.2	0.25
	0.18	0.16	0.18
	0.12	0.16	0.16
	0.13	0.12	0.13
	0.12	0.12	0.11
	0.07	0.11	0.12
	0.07	0.1	0.11
	0.06	0.08	0.09
	0.11	0.13	0.05
	0.14	0.13	0.12
	0.14	0.14	0.12
	0.16	0.14	0.16
	0.15	0.19	0.17
	0.22	0.26	0.2
	0.45	0.49	0.43
	0.47	0.5	0.48
	0.24	0.25	0.27
	0.17	0.17	0.14
	0.13	0.16	0.14
	0.11	0.15	0.1
	0.08	0.15	0.11
	0.1	0.11	0.13
	0.1	0.1	0.09
	0.11	0.12	0.07
	0.11	0.11	0.08
	0.11	0.14	0.12
	0.13	0.14	0.12
	0.15	0.17	0.12
	0.14	0.15	0.1
	0.23	0.27	0.21
	0.43	0.52	0.43
	0.49	0.46	0.45
	0.23	0.24	0.24
	0.2	0.16	0.18
	0.14	0.12	0.13
	0.12	0.15	0.13
	0.1	0.12	0.1
	0.09	0.12	0.11
	0.06	0.1	0.08
	0.08	0.09	0.07
	0.09	0.12	0.07
	0.11	0.12	0.1
	0.08	0.13	0.1
	0.11	0.12	0.11
	0.21	0.11	0.12
	0.25	0.23	0.2
	0.48	0.51	0.48
	0.47	0.45	0.43
	0.26	0.28	0.23
	0.21	0.2	0.16
	0.18	0.2	0.13
	0.14	0.12	0.11
	0.14	0.1	0.09
	0.07	0.08	0.06
	0.06	0.06	0.06
	0.1	0.06	0.08
	0.12	0.09	0.09
	0.11	0.11	0.07
	0.1	0.1	0.07
	0.16	0.12	0.12
	0.2	0.15	0.16
	0.27	0.2	0.25
	0.47	0.5	0.48
	0.54	0.48	0.51
	0.34	0.28	0.26
	0.18	0.21	0.23
	0.21	0.12	0.16
	0.14	0.11	0.12
	0.08	0.03	0.07
	0.07	0.05	0.07
	0.08	0.06	0.06
	0.09	0.08	0.07
	0.09	0.1	0.08
	0.09	0.07	0.06
	0.14	0.13	0.12
	0.14	0.13	0.15
	0.18	0.16	0.18
	0.24	0.25	0.27
	0.49	0.46	0.45
	0.47	0.56	0.49
	0.28	0.28	0.29
	0.2	0.18	0.16
	0.18	0.13	0.13
	0.07	0.04	0.08
	0.07	0.03	0.07
	0.09	0.05	0.06
	0.09	0.08	0.07
	0.08	0.09	0.07
	0.05	0.08	0.07
	0.11	0.08	0.13
	0.13	0.12	0.11
	0.12	0.16	0.16
	0.17	0.17	0.14
	0.23	0.24	0.24
	0.47	0.45	0.43
	0.53	0.48	0.49
	0.26	0.16	0.24
	0.2	0.15	0.15
	0.06	0.04	0.07
	0.06	0.04	0.04
	0.1	0.07	0.05
	0.07	0.08	0.03
	0.08	0.09	0.05
	0.1	0.06	0.03
	0.09	0.07	0.09
	0.12	0.09	0.1
	0.13	0.12	0.13
	0.13	0.16	0.14
	0.2	0.16	0.18
	0.26	0.28	0.23
	0.54	0.48	0.51
	0.52	0.44	0.42
	0.24	0.26	0.25
	0.04	0.03	0.06
	0.07	0.04	0.06
	0.06	0.07	0.07
	0.09	0.08	0.06
	0.11	0.04	0.08
	0.09	0.05	0.07
	0.09	0.04	0.08
	0.11	0.08	0.13
	0.12	0.12	0.11
	0.11	0.15	0.1
	0.14	0.12	0.13
	0.21	0.2	0.16
	0.34	0.28	0.26
	0.47	0.56	0.49
	0.45	0.51	0.45
	0.06	0.04	0.07
	0.04	0.04	0.04
	0.06	0.05	0.06
	0.07	0.05	0.08
	0.07	0.06	0.06
	0.1	0.03	0.07
	0.08	0.07	0.07
	0.07	0.09	0.11
	0.07	0.11	0.12
	0.08	0.15	0.11
	0.12	0.15	0.13
	0.18	0.2	0.13
	0.18	0.21	0.23
	0.28	0.28	0.29
	0.53	0.48	0.49
	0.03	0.05	0.07
	0.05	0.03	0.05
	0.04	0.06	0.06
	0.09	0.05	0.06
	0.08	0.05	0.07
	0.09	0.05	0.04
	0.07	0.05	0.07
	0.07	0.09	0.07
	0.07	0.1	0.11
	0.1	0.11	0.13
	0.1	0.12	0.1
	0.14	0.12	0.11
	0.21	0.12	0.16
	0.2	0.18	0.16
	0.26	0.16	0.24
	0.52	0.44	0.42
	0.03	0.03	0.03
	0.04	0.03	0.05
	0.08	0.03	0.02
	0.06	0.04	0.02
	0.07	0.06	0.04
	0.08	0.06	0.06
	0.08	0.06	0.07
	0.07	0.07	0.08
	0.06	0.08	0.09
	0.1	0.1	0.09
	0.09	0.12	0.11
	0.14	0.1	0.09
	0.14	0.11	0.12
	0.18	0.13	0.13
	0.2	0.15	0.15
	0.24	0.26	0.25
	0.45	0.51	0.45
	0.45	0.52	0.53
	0.26	0.25	0.26
	0.16	0.15	0.14
	0.14	0.15	0.09
	0.11	0.17	0.07
	0.1	0.12	0.08
	0.07	0.11	0.08
	0.06	0.1	0.07
	0.09	0.08	0.07
	0.07	0.05	0.11
	0.08	0.04	0.09
	0.09	0.04	0.07
	0.05	0.07	0.06
	0.06	0.04	0.05
	0.06	0.06	0.04
	0.06	0.06	0.05
	0.07	0.06	0.06
	0.51	0.47	0.49
	0.29	0.24	0.25
	0.2	0.19	0.15
	0.18	0.19	0.11
	0.14	0.12	0.14
	0.11	0.12	0.07
	0.11	0.11	0.09
	0.1	0.09	0.08
	0.1	0.07	0.1
	0.08	0.07	0.1
	0.07	0.06	0.08
	0.07	0.09	0.1
	0.1	0.08	0.06
	0.06	0.09	0.03
	0.06	0.06	0.03
	0.07	0.06	0.05
	0.45	0.42	0.43
	0.28	0.19	0.24
	0.2	0.18	0.19
	0.11	0.12	0.19
	0.13	0.1	0.14
	0.11	0.14	0.1
	0.09	0.11	0.09
	0.08	0.1	0.11
	0.08	0.1	0.11
	0.09	0.08	0.06
	0.1	0.09	0.07
	0.11	0.07	0.08
	0.11	0.1	0.05
	0.1	0.07	0.03
	0.08	0.04	0.04
	0.45	0.52	0.53
	0.43	0.47	0.47
	0.2	0.23	0.33
	0.14	0.14	0.23
	0.14	0.12	0.15
	0.15	0.12	0.12
	0.12	0.11	0.11
	0.1	0.09	0.12
	0.1	0.07	0.08
	0.09	0.09	0.06
	0.09	0.06	0.06
	0.1	0.07	0.08
	0.09	0.06	0.09
	0.09	0.07	0.08
	0.06	0.03	0.06
	0.26	0.25	0.26
	0.51	0.47	0.49
	0.41	0.47	0.51
	0.22	0.25	0.29
	0.19	0.18	0.14
	0.18	0.15	0.11
	0.14	0.17	0.12
	0.14	0.11	0.13
	0.14	0.07	0.09
	0.09	0.09	0.05
	0.1	0.07	0.08
	0.08	0.11	0.1
	0.07	0.09	0.05
	0.08	0.09	0.04
	0.07	0.06	0.03
	0.16	0.15	0.14
	0.29	0.24	0.25
	0.45	0.42	0.43
	0.49	0.49	0.47
	0.26	0.24	0.28
	0.19	0.19	0.17
	0.12	0.16	0.12
	0.12	0.13	0.14
	0.12	0.14	0.14
	0.11	0.11	0.09
	0.11	0.08	0.11
	0.07	0.09	0.11
	0.07	0.09	0.08
	0.06	0.09	0.07
	0.08	0.06	0.03
	0.14	0.15	0.09
	0.2	0.19	0.15
	0.28	0.19	0.24
	0.43	0.47	0.47
	0.49	0.54	0.51
	0.26	0.29	0.24
	0.14	0.21	0.2
	0.15	0.15	0.15
	0.16	0.13	0.11
	0.12	0.11	0.1
	0.12	0.1	0.09
	0.13	0.08	0.09
	0.12	0.07	0.05
	0.07	0.08	0.06
	0.09	0.08	0.07
	0.11	0.17	0.07
	0.18	0.19	0.11
	0.2	0.18	0.19
	0.2	0.23	0.33
	0.41	0.47	0.51
	0.41	0.48	0.44
	0.24	0.22	0.28
	0.2	0.2	0.18
	0.2	0.14	0.13
	0.13	0.13	0.12
	0.12	0.11	0.1
	0.16	0.08	0.11
	0.14	0.11	0.09
	0.07	0.08	0.07
	0.08	0.11	0.09
	0.1	0.12	0.08
	0.14	0.12	0.14
	0.11	0.12	0.19
	0.14	0.14	0.23
	0.22	0.25	0.29
	0.49	0.49	0.47
	0.45	0.52	0.48
	0.28	0.28	0.25
	0.2	0.18	0.18
	0.17	0.14	0.14
	0.17	0.13	0.14
	0.14	0.09	0.12
	0.11	0.09	0.11
	0.1	0.08	0.08
	0.13	0.08	0.1
	0.07	0.11	0.08
	0.11	0.12	0.07
	0.13	0.1	0.14
	0.14	0.12	0.15
	0.19	0.18	0.14
	0.26	0.24	0.28
	0.49	0.54	0.51
	0.51	0.43	0.5
	0.25	0.21	0.28
	0.18	0.14	0.2
	0.13	0.11	0.14
	0.12	0.11	0.11
	0.14	0.11	0.12
	0.12	0.08	0.16
	0.12	0.08	0.12
	0.06	0.1	0.07
	0.11	0.11	0.09
	0.11	0.14	0.1
	0.15	0.12	0.12
	0.18	0.15	0.11
	0.19	0.19	0.17
	0.26	0.29	0.24
	0.41	0.48	0.44
	0.49	0.49	0.48
	0.25	0.2	0.26
	0.13	0.15	0.18
	0.13	0.15	0.16
	0.13	0.15	0.16
	0.11	0.1	0.14
	0.12	0.12	0.14
	0.09	0.08	0.07
	0.1	0.09	0.08
	0.09	0.11	0.09
	0.12	0.11	0.11
	0.14	0.17	0.12
	0.12	0.16	0.12
	0.14	0.21	0.2
	0.24	0.22	0.28
	0.45	0.52	0.48
	0.44	0.49	0.48
	0.23	0.24	0.26
	0.15	0.17	0.18
	0.11	0.14	0.15
	0.1	0.12	0.12
	0.12	0.12	0.11
	0.07	0.05	0.11
	0.1	0.07	0.1
	0.08	0.1	0.11
	0.1	0.09	0.12
	0.14	0.11	0.13
	0.12	0.13	0.14
	0.15	0.15	0.15
	0.2	0.2	0.18
	0.28	0.28	0.25
	0.51	0.43	0.5
	0.47	0.45	0.53
	0.25	0.23	0.26
	0.16	0.17	0.17
	0.12	0.14	0.12
	0.14	0.16	0.15
	0.08	0.04	0.09
	0.08	0.07	0.1
	0.08	0.1	0.11
	0.1	0.07	0.08
	0.14	0.07	0.09
	0.12	0.14	0.14
	0.16	0.13	0.11
	0.2	0.14	0.13
	0.2	0.18	0.18
	0.25	0.21	0.28
	0.49	0.49	0.48
	0.48	0.49	0.47
	0.28	0.25	0.23
	0.17	0.15	0.18
	0.15	0.15	0.14
	0.09	0.04	0.07
	0.07	0.06	0.08
	0.09	0.08	0.06
	0.09	0.09	0.06
	0.09	0.09	0.05
	0.11	0.11	0.09
	0.12	0.11	0.1
	0.13	0.13	0.12
	0.17	0.14	0.14
	0.18	0.14	0.2
	0.25	0.2	0.26
	0.44	0.49	0.48
	0.49	0.45	0.52
	0.27	0.21	0.24
	0.22	0.18	0.2
	0.05	0.07	0.06
	0.07	0.09	0.1
	0.1	0.09	0.07
	0.09	0.06	0.06
	0.1	0.07	0.08
	0.11	0.08	0.11
	0.12	0.1	0.09
	0.12	0.11	0.1
	0.17	0.13	0.14
	0.13	0.11	0.14
	0.13	0.15	0.18
	0.23	0.24	0.26
	0.47	0.45	0.53
	0.48	0.42	0.44
	0.27	0.23	0.26
	0.06	0.04	0.05
	0.1	0.08	0.06
	0.11	0.07	0.08
	0.1	0.07	0.08
	0.08	0.11	0.1
	0.07	0.09	0.11
	0.13	0.08	0.09
	0.16	0.08	0.11
	0.14	0.09	0.12
	0.12	0.11	0.11
	0.13	0.15	0.16
	0.15	0.17	0.18
	0.25	0.23	0.26
	0.48	0.49	0.47
	0.54	0.45	0.49
	0.06	0.06	0.04
	0.06	0.09	0.03
	0.11	0.1	0.05
	0.09	0.06	0.09
	0.07	0.09	0.05
	0.07	0.09	0.08
	0.12	0.07	0.05
	0.14	0.11	0.09
	0.11	0.09	0.11
	0.14	0.11	0.12
	0.13	0.15	0.16
	0.11	0.14	0.15
	0.16	0.17	0.17
	0.28	0.25	0.23
	0.49	0.45	0.52
	0.06	0.06	0.05
	0.06	0.06	0.03
	0.1	0.07	0.03
	0.09	0.07	0.08
	0.08	0.09	0.04
	0.06	0.09	0.07
	0.07	0.08	0.06
	0.07	0.08	0.07
	0.1	0.08	0.08
	0.12	0.08	0.16
	0.11	0.1	0.14
	0.1	0.12	0.12
	0.12	0.14	0.12
	0.17	0.15	0.18
	0.27	0.21	0.24
	0.48	0.42	0.44
	0.07	0.06	0.06
	0.07	0.06	0.05
	0.08	0.04	0.04
	0.06	0.03	0.06
	0.07	0.06	0.03
	0.08	0.06	0.03
	0.09	0.08	0.07
	0.08	0.11	0.09
	0.13	0.08	0.1
	0.12	0.08	0.12
	0.12	0.12	0.14
	0.12	0.12	0.11
	0.14	0.16	0.15
	0.15	0.15	0.14
	0.22	0.18	0.2
	0.27	0.23	0.26
	0.54	0.45	0.49
	0.51	0.5	0.48
	0.23	0.28	0.2
	0.15	0.2	0.14
	0.12	0.14	0.12
	0.12	0.14	0.11
	0.13	0.1	0.12
	0.13	0.13	0.07
	0.11	0.15	0.06
	0.11	0.15	0.07
	0.1	0.1	0.08
	0.12	0.06	0.08
	0.1	0.1	0.1
	0.1	0.08	0.1
	0.09	0.1	0.08
	0.1	0.09	0.04
	0.07	0.08	0.05
	0.07	0.05	0.04
	0.54	0.45	0.48
	0.27	0.29	0.23
	0.19	0.19	0.16
	0.15	0.15	0.12
	0.15	0.13	0.11
	0.13	0.12	0.07
	0.13	0.15	0.05
	0.08	0.11	0.06
	0.11	0.09	0.08
	0.12	0.11	0.11
	0.1	0.08	0.1
	0.11	0.08	0.12
	0.1	0.08	0.06
	0.07	0.07	0.07
	0.07	0.06	0.07
	0.06	0.05	0.08
	0.53	0.48	0.45
	0.26	0.29	0.24
	0.17	0.21	0.14
	0.14	0.18	0.14
	0.14	0.17	0.12
	0.12	0.13	0.1
	0.12	0.11	0.11
	0.09	0.08	0.1
	0.12	0.09	0.12
	0.14	0.11	0.11
	0.13	0.09	0.12
	0.13	0.06	0.05
	0.14	0.06	0.05
	0.12	0.04	0.09
	0.11	0.04	0.06
	0.51	0.5	0.48
	0.51	0.46	0.49
	0.28	0.24	0.28
	0.21	0.17	0.16
	0.17	0.14	0.15
	0.14	0.17	0.14
	0.12	0.1	0.13
	0.12	0.14	0.11
	0.14	0.1	0.1
	0.14	0.1	0.09
	0.14	0.06	0.09
	0.1	0.1	0.08
	0.08	0.06	0.06
	0.09	0.06	0.09
	0.09	0.06	0.06
	0.23	0.28	0.2
	0.54	0.45	0.48
	0.52	0.47	0.45
	0.25	0.21	0.3
	0.16	0.17	0.21
	0.17	0.15	0.22
	0.16	0.15	0.17
	0.14	0.15	0.12
	0.15	0.14	0.12
	0.1	0.12	0.07
	0.11	0.11	0.08
	0.1	0.1	0.06
	0.14	0.07	0.04
	0.1	0.05	0.09
	0.11	0.07	0.05
	0.15	0.2	0.14
	0.27	0.29	0.23
	0.53	0.48	0.45
	0.45	0.53	0.46
	0.22	0.27	0.28
	0.2	0.19	0.21
	0.17	0.2	0.15
	0.14	0.16	0.14
	0.14	0.11	0.1
	0.12	0.14	0.11
	0.12	0.11	0.1
	0.15	0.09	0.12
	0.12	0.08	0.07
	0.14	0.05	0.1
	0.11	0.05	0.09
	0.12	0.14	0.12
	0.19	0.19	0.16
	0.26	0.29	0.24
	0.51	0.46	0.49
	0.47	0.46	0.46
	0.26	0.26	0.26
	0.2	0.22	0.17
	0.15	0.14	0.13
	0.14	0.13	0.09
	0.14	0.11	0.09
	0.13	0.09	0.11
	0.11	0.08	0.12
	0.12	0.05	0.11
	0.11	0.06	0.11
	0.1	0.07	0.09
	0.12	0.14	0.11
	0.15	0.15	0.12
	0.17	0.21	0.14
	0.28	0.24	0.28
	0.52	0.47	0.45
	0.45	0.57	0.47
	0.23	0.28	0.23
	0.2	0.15	0.13
	0.16	0.11	0.1
	0.17	0.12	0.11
	0.16	0.11	0.11
	0.16	0.09	0.12
	0.15	0.09	0.13
	0.09	0.08	0.08
	0.1	0.09	0.11
	0.13	0.1	0.12
	0.15	0.13	0.11
	0.14	0.18	0.14
	0.21	0.17	0.16
	0.25	0.21	0.3
	0.45	0.53	0.46
	0.45	0.55	0.48
	0.25	0.26	0.18
	0.17	0.15	0.17
	0.2	0.12	0.17
	0.18	0.12	0.13
	0.18	0.12	0.13
	0.13	0.1	0.1
	0.12	0.09	0.1
	0.12	0.09	0.09
	0.13	0.13	0.07
	0.13	0.12	0.07
	0.14	0.17	0.12
	0.17	0.14	0.15
	0.16	0.17	0.21
	0.22	0.27	0.28
	0.47	0.46	0.46
	0.48	0.46	0.46
	0.28	0.23	0.25
	0.2	0.14	0.21
	0.14	0.12	0.19
	0.13	0.13	0.14
	0.14	0.12	0.14
	0.12	0.09	0.08
	0.13	0.07	0.1
	0.11	0.15	0.06
	0.13	0.15	0.05
	0.12	0.13	0.1
	0.14	0.17	0.14
	0.17	0.15	0.22
	0.2	0.19	0.21
	0.26	0.26	0.26
	0.45	0.57	0.47
	0.47	0.41	0.49
	0.26	0.25	0.3
	0.17	0.17	0.17
	0.17	0.14	0.17
	0.12	0.15	0.11
	0.12	0.13	0.11
	0.12	0.1	0.07
	0.11	0.15	0.07
	0.08	0.11	0.06
	0.12	0.11	0.11
	0.12	0.1	0.13
	0.16	0.15	0.17
	0.17	0.2	0.15
	0.2	0.22	0.17
	0.23	0.28	0.23
	0.45	0.55	0.48
	0.5	0.48	0.47
	0.26	0.24	0.19
	0.16	0.17	0.16
	0.13	0.12	0.12
	0.17	0.11	0.13
	0.15	0.12	0.11
	0.1	0.1	0.08
	0.11	0.09	0.08
	0.09	0.08	0.1
	0.12	0.14	0.11
	0.14	0.15	0.12
	0.14	0.16	0.14
	0.15	0.14	0.13
	0.2	0.15	0.13
	0.25	0.26	0.18
	0.48	0.46	0.46
	0.49	0.47	0.47
	0.2	0.21	0.22
	0.15	0.12	0.15
	0.14	0.09	0.17
	0.13	0.1	0.12
	0.12	0.06	0.08
	0.12	0.11	0.11
	0.12	0.09	0.12
	0.14	0.1	0.1
	0.15	0.14	0.12
	0.14	0.11	0.1
	0.14	0.13	0.09
	0.16	0.11	0.1
	0.17	0.15	0.17
	0.28	0.23	0.25
	0.47	0.41	0.49
	0.47	0.44	0.46
	0.16	0.2	0.23
	0.2	0.11	0.19
	0.12	0.11	0.16
	0.1	0.1	0.1
	0.1	0.08	0.1
	0.14	0.11	0.11
	0.14	0.1	0.09
	0.1	0.12	0.07
	0.12	0.14	0.11
	0.14	0.11	0.09
	0.17	0.12	0.11
	0.2	0.12	0.17
	0.2	0.14	0.21
	0.26	0.25	0.3
	0.5	0.48	0.47
	0.46	0.51	0.45
	0.26	0.26	0.24
	0.17	0.17	0.19
	0.1	0.08	0.1
	0.11	0.08	0.12
	0.13	0.09	0.12
	0.14	0.06	0.09
	0.11	0.11	0.08
	0.12	0.11	0.1
	0.13	0.09	0.11
	0.16	0.11	0.11
	0.18	0.12	0.13
	0.14	0.12	0.19
	0.17	0.17	0.17
	0.26	0.24	0.19
	0.49	0.47	0.47
	0.46	0.47	0.51
	0.3	0.23	0.26
	0.09	0.1	0.08
	0.1	0.08	0.06
	0.13	0.06	0.05
	0.1	0.1	0.08
	0.1	0.1	0.06
	0.15	0.09	0.12
	0.11	0.08	0.12
	0.16	0.09	0.12
	0.18	0.12	0.13
	0.13	0.13	0.14
	0.17	0.14	0.17
	0.16	0.17	0.16
	0.2	0.21	0.22
	0.47	0.44	0.46
	0.47	0.49	0.51
	0.1	0.09	0.04
	0.07	0.07	0.07
	0.14	0.06	0.05
	0.08	0.06	0.06
	0.14	0.07	0.04
	0.12	0.08	0.07
	0.12	0.05	0.11
	0.15	0.09	0.13
	0.13	0.1	0.1
	0.14	0.12	0.14
	0.12	0.15	0.11
	0.13	0.12	0.12
	0.15	0.12	0.15
	0.16	0.2	0.23
	0.46	0.51	0.45
	0.07	0.08	0.05
	0.07	0.06	0.07
	0.12	0.04	0.09
	0.09	0.06	0.09
	0.1	0.05	0.09
	0.14	0.05	0.1
	0.11	0.06	0.11
	0.09	0.08	0.08
	0.12	0.09	0.1
	0.12	0.09	0.08
	0.12	0.13	0.11
	0.17	0.11	0.13
	0.14	0.09	0.17
	0.2	0.11	0.19
	0.26	0.26	0.24
	0.46	0.47	0.51
	0.07	0.05	0.04
	0.06	0.05	0.08
	0.11	0.04	0.06
	0.09	0.06	0.06
	0.11	0.07	0.05
	0.11	0.05	0.09
	0.1	0.07	0.09
	0.1	0.09	0.11
	0.12	0.09	0.09
	0.13	0.07	0.1
	0.12	0.1	0.07
	0.15	0.12	0.11
	0.13	0.1	0.12
	0.12	0.11	0.16
	0.17	0.17	0.19
	0.3	0.23	0.26
	0.47	0.49	0.51
	0.51	0.5	0.5
	0.27	0.23	0.18
	0.17	0.15	0.12
	0.16	0.11	0.11
	0.13	0.13	0.11
	0.09	0.13	0.07
	0.08	0.12	0.05
	0.11	0.11	0.07
	0.08	0.13	0.1
	0.12	0.1	0.1
	0.11	0.1	0.08
	0.1	0.12	0.1
	0.08	0.05	0.12
	0.07	0.05	0.07
	0.08	0.06	0.07
	0.08	0.05	0.09
	0.09	0.06	0.08
	0.48	0.46	0.47
	0.2	0.19	0.22
	0.14	0.15	0.15
	0.11	0.15	0.11
	0.08	0.15	0.11
	0.09	0.15	0.12
	0.12	0.14	0.12
	0.12	0.15	0.11
	0.09	0.12	0.09
	0.12	0.14	0.1
	0.08	0.07	0.08
	0.1	0.08	0.1
	0.11	0.07	0.08
	0.08	0.05	0.07
	0.08	0.07	0.08
	0.09	0.03	0.1
	0.44	0.45	0.49
	0.23	0.22	0.3
	0.15	0.18	0.2
	0.12	0.14	0.17
	0.11	0.12	0.16
	0.14	0.15	0.13
	0.11	0.16	0.09
	0.12	0.1	0.08
	0.11	0.09	0.09
	0.08	0.11	0.07
	0.1	0.07	0.11
	0.09	0.06	0.1
	0.07	0.04	0.07
	0.07	0.04	0.08
	0.07	0.03	0.1
	0.51	0.5	0.5
	0.49	0.55	0.52
	0.24	0.29	0.24
	0.13	0.18	0.2
	0.13	0.15	0.16
	0.15	0.15	0.13
	0.13	0.13	0.12
	0.12	0.12	0.1
	0.11	0.1	0.12
	0.12	0.07	0.12
	0.1	0.09	0.11
	0.08	0.06	0.1
	0.09	0.06	0.04
	0.09	0.05	0.06
	0.07	0.06	0.08
	0.27	0.23	0.18
	0.48	0.46	0.47
	0.47	0.47	0.53
	0.2	0.21	0.26
	0.17	0.17	0.15
	0.14	0.17	0.17
	0.11	0.15	0.16
	0.14	0.12	0.13
	0.14	0.1	0.09
	0.12	0.1	0.12
	0.12	0.09	0.13
	0.08	0.09	0.11
	0.09	0.05	0.07
	0.07	0.08	0.07
	0.1	0.07	0.07
	0.17	0.15	0.12
	0.2	0.19	0.22
	0.44	0.45	0.49
	0.4	0.42	0.49
	0.24	0.23	0.28
	0.2	0.14	0.16
	0.18	0.12	0.18
	0.13	0.08	0.15
	0.17	0.07	0.12
	0.15	0.09	0.12
	0.14	0.09	0.13
	0.11	0.08	0.12
	0.08	0.07	0.06
	0.07	0.07	0.07
	0.07	0.09	0.07
	0.16	0.11	0.11
	0.14	0.15	0.15
	0.23	0.22	0.3
	0.49	0.55	0.52
	0.47	0.45	0.49
	0.26	0.24	0.27
	0.22	0.15	0.17
	0.19	0.12	0.12
	0.15	0.12	0.12
	0.16	0.11	0.12
	0.14	0.09	0.11
	0.12	0.09	0.11
	0.1	0.1	0.08
	0.1	0.07	0.05
	0.07	0.09	0.07
	0.13	0.13	0.11
	0.11	0.15	0.11
	0.15	0.18	0.2
	0.24	0.29	0.24
	0.47	0.47	0.53
	0.47	0.47	0.52
	0.28	0.23	0.24
	0.21	0.17	0.16
	0.18	0.12	0.14
	0.14	0.12	0.13
	0.12	0.09	0.12
	0.15	0.07	0.09
	0.13	0.09	0.08
	0.1	0.09	0.07
	0.09	0.07	0.05
	0.09	0.13	0.07
	0.08	0.15	0.11
	0.12	0.14	0.17
	0.13	0.18	0.2
	0.2	0.21	0.26
	0.4	0.42	0.49
	0.45	0.48	0.49
	0.28	0.21	0.22
	0.15	0.19	0.13
	0.13	0.16	0.14
	0.12	0.11	0.13
	0.14	0.11	0.11
	0.13	0.1	0.09
	0.13	0.1	0.08
	0.08	0.07	0.07
	0.08	0.12	0.05
	0.09	0.15	0.12
	0.11	0.12	0.16
	0.13	0.15	0.16
	0.17	0.17	0.15
	0.24	0.23	0.28
	0.47	0.45	0.49
	0.47	0.45	0.44
	0.27	0.21	0.25
	0.17	0.13	0.19
	0.14	0.14	0.15
	0.16	0.13	0.09
	0.15	0.08	0.11
	0.13	0.13	0.1
	0.11	0.11	0.09
	0.11	0.11	0.07
	0.12	0.14	0.12
	0.14	0.15	0.13
	0.15	0.15	0.13
	0.14	0.17	0.17
	0.2	0.14	0.16
	0.26	0.24	0.27
	0.47	0.47	0.52
	0.46	0.42	0.51
	0.28	0.2	0.33
	0.17	0.16	0.19
	0.16	0.15	0.14
	0.21	0.15	0.11
	0.19	0.13	0.08
	0.1	0.14	0.09
	0.08	0.13	0.1
	0.12	0.15	0.11
	0.11	0.16	0.09
	0.13	0.13	0.12
	0.11	0.15	0.16
	0.18	0.12	0.18
	0.22	0.15	0.17
	0.28	0.23	0.24
	0.45	0.48	0.49
	0.5	0.45	0.51
	0.25	0.26	0.28
	0.23	0.2	0.18
	0.2	0.14	0.11
	0.13	0.15	0.08
	0.12	0.11	0.09
	0.12	0.1	0.1
	0.09	0.12	0.09
	0.12	0.1	0.08
	0.12	0.12	0.1
	0.14	0.12	0.13
	0.13	0.08	0.15
	0.19	0.12	0.12
	0.21	0.17	0.16
	0.28	0.21	0.22
	0.47	0.45	0.44
	0.51	0.44	0.47
	0.31	0.23	0.24
	0.18	0.16	0.17
	0.17	0.14	0.12
	0.1	0.16	0.12
	0.11	0.1	0.08
	0.12	0.14	0.1
	0.11	0.09	0.09
	0.11	0.1	0.12
	0.14	0.1	0.09
	0.17	0.07	0.12
	0.15	0.12	0.12
	0.18	0.12	0.14
	0.15	0.19	0.13
	0.27	0.21	0.25
	0.46	0.42	0.51
	0.51	0.46	0.46
	0.23	0.19	0.26
	0.17	0.17	0.14
	0.16	0.14	0.12
	0.1	0.12	0.1
	0.08	0.07	0.08
	0.08	0.11	0.07
	0.12	0.07	0.12
	0.12	0.1	0.12
	0.15	0.09	0.12
	0.16	0.11	0.12
	0.14	0.12	0.13
	0.13	0.16	0.14
	0.17	0.13	0.19
	0.28	0.2	0.33
	0.5	0.45	0.51
	0.49	0.43	0.45
	0.22	0.25	0.2
	0.19	0.18	0.16
	0.08	0.05	0.12
	0.1	0.08	0.1
	0.1	0.07	0.11
	0.1	0.09	0.11
	0.12	0.09	0.13
	0.14	0.09	0.13
	0.14	0.09	0.11
	0.12	0.09	0.12
	0.12	0.11	0.13
	0.14	0.14	0.15
	0.17	0.16	0.19
	0.25	0.26	0.28
	0.51	0.44	0.47
	0.46	0.46	0.42
	0.26	0.24	0.21
	0.07	0.05	0.07
	0.11	0.07	0.08
	0.09	0.06	0.1
	0.08	0.06	0.1
	0.08	0.09	0.11
	0.11	0.08	0.12
	0.12	0.09	0.11
	0.15	0.07	0.09
	0.14	0.11	0.11
	0.16	0.13	0.09
	0.16	0.15	0.14
	0.23	0.2	0.18
	0.31	0.23	0.24
	0.51	0.46	0.46
	0.45	0.45	0.45
	0.08	0.06	0.07
	0.08	0.05	0.07
	0.07	0.04	0.07
	0.09	0.06	0.04
	0.09	0.05	0.07
	0.08	0.07	0.06
	0.1	0.1	0.08
	0.13	0.09	0.08
	0.13	0.1	0.09
	0.15	0.08	0.11
	0.21	0.15	0.11
	0.2	0.14	0.11
	0.18	0.16	0.17
	0.23	0.19	0.26
	0.49	0.43	0.45
	0.08	0.05	0.09
	0.08	0.07	0.08
	0.07	0.04	0.08
	0.09	0.05	0.06
	0.07	0.08	0.07
	0.07	0.07	0.07
	0.1	0.07	0.05
	0.1	0.09	0.07
	0.13	0.1	0.08
	0.13	0.13	0.1
	0.19	0.13	0.08
	0.13	0.15	0.08
	0.17	0.14	0.12
	0.17	0.17	0.14
	0.22	0.25	0.2
	0.46	0.46	0.42
	0.09	0.06	0.08
	0.09	0.03	0.1
	0.07	0.03	0.1
	0.07	0.06	0.08
	0.1	0.07	0.07
	0.07	0.09	0.07
	0.07	0.09	0.07
	0.09	0.07	0.05
	0.08	0.07	0.07
	0.11	0.11	0.09
	0.1	0.14	0.09
	0.12	0.11	0.09
	0.1	0.16	0.12
	0.16	0.14	0.12
	0.19	0.18	0.16
	0.26	0.24	0.21
	0.45	0.45	0.45
	0.48	0.51	0.55
	0.22	0.27	0.26
	0.22	0.24	0.16
	0.17	0.24	0.13
	0.14	0.24	0.14
	0.18	0.18	0.1
	0.12	0.13	0.11
	0.12	0.1	0.14
	0.1	0.09	0.11
	0.09	0.07	0.08
	0.09	0.05	0.08
	0.11	0.06	0.06
	0.1	0.08	0.08
	0.1	0.06	0.07
	0.09	0.08	0.07
	0.08	0.06	0.09
	0.04	0.08	0.05
	0.49	0.56	0.47
	0.32	0.3	0.21
	0.24	0.21	0.16
	0.15	0.19	0.14
	0.17	0.15	0.12
	0.14	0.11	0.11
	0.13	0.1	0.1
	0.1	0.07	0.1
	0.12	0.07	0.1
	0.12	0.07	0.08
	0.11	0.07	0.08
	0.1	0.07	0.07
	0.09	0.09	0.05
	0.06	0.09	0.09
	0.1	0.05	0.08
	0.09	0.08	0.09
	0.53	0.49	0.49
	0.32	0.31	0.25
	0.23	0.21	0.17
	0.2	0.14	0.15
	0.15	0.11	0.09
	0.14	0.1	0.12
	0.09	0.06	0.1
	0.07	0.06	0.1
	0.12	0.07	0.11
	0.1	0.07	0.07
	0.09	0.07	0.06
	0.1	0.08	0.06
	0.1	0.07	0.09
	0.07	0.06	0.08
	0.09	0.05	0.07
	0.48	0.51	0.55
	0.54	0.53	0.49
	0.3	0.25	0.25
	0.23	0.14	0.16
	0.17	0.14	0.11
	0.15	0.08	0.1
	0.11	0.08	0.1
	0.08	0.08	0.15
	0.09	0.1	0.14
	0.06	0.11	0.11
	0.08	0.11	0.05
	0.08	0.08	0.06
	0.09	0.07	0.07
	0.07	0.04	0.07
	0.06	0.06	0.07
	0.22	0.27	0.26
	0.49	0.56	0.47
	0.55	0.48	0.48
	0.31	0.23	0.25
	0.2	0.21	0.16
	0.18	0.14	0.13
	0.13	0.11	0.13
	0.14	0.11	0.17
	0.08	0.1	0.15
	0.05	0.12	0.16
	0.08	0.14	0.11
	0.07	0.09	0.08
	0.09	0.07	0.08
	0.06	0.07	0.04
	0.04	0.08	0.04
	0.22	0.24	0.16
	0.32	0.3	0.21
	0.53	0.49	0.49
	0.48	0.46	0.47
	0.23	0.25	0.24
	0.14	0.16	0.14
	0.13	0.12	0.16
	0.13	0.08	0.18
	0.13	0.08	0.15
	0.11	0.12	0.15
	0.1	0.11	0.11
	0.09	0.11	0.07
	0.09	0.07	0.06
	0.06	0.08	0.06
	0.08	0.08	0.04
	0.17	0.24	0.13
	0.24	0.21	0.16
	0.32	0.31	0.25
	0.54	0.53	0.49
	0.51	0.52	0.52
	0.24	0.24	0.25
	0.19	0.13	0.2
	0.16	0.11	0.17
	0.14	0.11	0.14
	0.13	0.12	0.15
	0.14	0.09	0.11
	0.09	0.09	0.1
	0.1	0.07	0.06
	0.07	0.07	0.07
	0.06	0.08	0.06
	0.14	0.24	0.14
	0.15	0.19	0.14
	0.23	0.21	0.17
	0.3	0.25	0.25
	0.55	0.48	0.48
	0.53	0.47	0.51
	0.27	0.21	0.27
	0.19	0.17	0.18
	0.15	0.16	0.12
	0.1	0.14	0.12
	0.12	0.08	0.11
	0.1	0.08	0.12
	0.1	0.09	0.07
	0.1	0.1	0.1
	0.09	0.07	0.1
	0.18	0.18	0.1
	0.17	0.15	0.12
	0.2	0.14	0.15
	0.23	0.14	0.16
	0.31	0.23	0.25
	0.48	0.46	0.47
	0.49	0.44	0.51
	0.21	0.25	0.23
	0.14	0.18	0.14
	0.12	0.14	0.12
	0.11	0.11	0.11
	0.1	0.1	0.09
	0.11	0.13	0.1
	0.09	0.12	0.11
	0.08	0.07	0.09
	0.12	0.13	0.11
	0.14	0.11	0.11
	0.15	0.11	0.09
	0.17	0.14	0.11
	0.2	0.21	0.16
	0.23	0.25	0.24
	0.51	0.52	0.52
	0.46	0.49	0.49
	0.26	0.28	0.21
	0.17	0.18	0.14
	0.14	0.12	0.09
	0.11	0.12	0.09
	0.12	0.12	0.1
	0.11	0.1	0.13
	0.07	0.1	0.12
	0.12	0.1	0.14
	0.13	0.1	0.1
	0.14	0.1	0.12
	0.15	0.08	0.1
	0.18	0.14	0.13
	0.14	0.16	0.14
	0.24	0.24	0.25
	0.53	0.47	0.51
	0.45	0.46	0.48
[truncated: 13,302 more rows]
