# Supplementary material for: Multiscale modelling of chromatin 4D organization in SARS-CoV-2 infected cells
Source: Nat Commun. 2024 May 13;15:4014. doi: 10.1038/s41467-024-48370-6 (PMC11091192; doi:10.1038/s41467-024-48370-6)
Supplement: Supplementary file 11 — Source Data [file 41467_2024_48370_MOESM11_ESM.zip › Source_Data/Supp_Fig_7/Saddle-Plot_Low_Extruders.txt]

2.5112 2.2796 2.3509 2.1509 2.3192 1.8432 2.2328 1.8915 1.9901 1.9082 1.8232 1.7523 1.7038 1.8598 1.7694 1.4814 1.7831 1.6822 1.5363 1.6580 1.2224 1.1635 1.0839 0.8382 1.0672 0.6724 0.7455 0.6494 0.8633 0.5313 0.6042 0.5334 0.5816 0.4964 0.5653 0.4120 0.3673 0.5040 0.5271 0.2108
2.2796 2.1276 2.0239 1.8701 2.0750 1.6009 1.7218 1.6773 1.6473 1.6810 1.6412 1.5660 1.5096 1.5089 1.4120 1.3515 1.5076 1.3415 1.2914 1.2573 1.2403 0.7687 0.7153 0.5698 0.6950 0.4756 0.5491 0.5982 0.6885 0.6298 0.5748 0.4244 0.5258 0.7037 0.6857 0.4482 0.5279 0.4652 0.4972 0.2131
2.3509 2.0239 2.0364 2.1623 2.0071 1.6989 1.8095 1.7759 1.6708 1.7678 1.5990 1.5566 1.4758 1.6448 1.3418 1.4767 1.2885 1.3427 1.3213 1.2919 1.3520 1.3106 1.0766 0.9227 0.8929 0.8628 0.7925 0.7582 0.7920 0.8991 0.7182 0.5423 0.6545 0.7325 0.5358 0.4110 0.5153 0.4346 0.5121 0.2493
2.1509 1.8701 2.1623 2.0847 1.9972 1.7276 1.7928 1.6455 1.6150 1.6698 1.5497 1.3840 1.3197 1.4669 1.4365 1.3237 1.3837 1.3916 1.2172 1.2304 1.1872 1.0882 0.8716 0.9717 0.9668 0.8573 0.7981 0.7146 0.6841 0.8626 0.6400 0.7311 0.5201 0.6087 0.5683 0.4166 0.4092 0.4145 0.3937 0.3501
2.3192 2.0750 2.0071 1.9972 1.8633 1.8010 1.6543 1.7794 1.5442 1.6862 1.4804 1.3580 1.3688 1.3636 1.4043 1.3099 1.2937 1.2543 1.1670 1.3186 0.9289 0.9223 0.6936 0.8104 0.6730 0.6493 0.6847 0.6294 0.7089 0.8337 0.5594 0.7710 0.5431 0.6792 0.4967 0.5636 0.5959 0.7000 0.6219 0.3151
1.8432 1.6009 1.6989 1.7276 1.8010 1.5445 1.5154 1.4773 1.6204 1.5455 1.7116 1.4450 1.3114 1.5197 1.3257 1.2391 1.2944 1.1918 1.2815 0.9389 1.1110 0.7506 0.7060 0.8118 0.6471 0.6712 0.6756 0.8196 0.7547 0.5945 0.6455 0.4617 0.5066 0.6518 0.5037 0.5431 0.5056 0.5489 0.4771 0.2821
2.2328 1.7218 1.8095 1.7928 1.6543 1.5154 1.6550 1.5876 1.5073 1.6694 1.3625 1.2171 1.2698 1.2722 1.3332 1.2847 1.2040 1.2165 1.1204 1.2919 1.0508 0.7280 0.7957 0.8439 0.8528 0.7098 0.5896 0.7169 0.7828 0.6155 0.7143 0.7309 0.6270 0.7025 0.6572 0.4999 0.4202 0.5158 0.7010 0.4276
1.8915 1.6773 1.7759 1.6455 1.7794 1.4773 1.5876 1.3762 1.4593 1.4176 1.4110 1.3863 1.3270 1.4550 1.4284 1.3949 1.2944 1.3341 1.2282 1.1757 1.0926 0.9054 1.0411 0.8038 0.9344 0.9981 0.7388 0.7956 0.8369 0.6033 0.8630 0.7115 0.7162 0.6930 0.7544 0.5530 0.4695 0.4750 0.4085 0.2828
1.9901 1.6473 1.6708 1.6150 1.5442 1.6204 1.5073 1.4593 1.3877 1.5336 1.3089 1.2522 1.2248 1.3666 1.3305 1.3443 1.2192 1.3386 1.1898 1.1650 1.2535 0.8470 0.8318 0.8500 0.7833 0.8004 0.6605 0.6655 0.7732 0.6429 0.6254 0.6414 0.7289 0.8378 0.7127 0.5873 0.5315 0.5422 0.6823 0.3578
1.9082 1.6810 1.7678 1.6698 1.6862 1.5455 1.6694 1.4176 1.5336 1.3858 1.3914 1.3340 1.4267 1.1895 1.3451 1.2839 1.1487 1.2457 1.0646 1.0049 1.1628 0.9900 0.8958 0.8845 1.0903 0.7391 0.8481 0.7304 0.8502 0.6786 0.7868 0.7580 0.6887 0.8286 0.7379 0.6082 0.5379 0.4513 0.6865 0.4026
1.8232 1.6412 1.5990 1.5497 1.4804 1.7116 1.3625 1.4110 1.3089 1.3914 1.2482 1.2445 1.2194 1.2502 1.2077 1.2378 1.2012 1.1187 1.0761 1.1349 1.0235 0.8043 0.7096 0.8987 0.6083 0.7019 0.5643 0.7401 0.8853 0.6916 0.5411 0.6306 0.7480 0.8793 0.8203 0.5103 0.5489 0.6826 0.6868 0.3461
1.7523 1.5660 1.5566 1.3840 1.3580 1.4450 1.2171 1.3863 1.2522 1.3340 1.2445 1.2532 1.2447 1.0840 1.1409 1.2472 1.1733 1.1246 1.1717 1.0527 1.2759 0.7003 0.6566 0.8459 0.6132 0.9502 0.5729 0.6066 0.6985 0.4892 0.6838 0.7095 0.7691 0.7238 0.7717 0.6134 0.4515 0.6731 0.6818 0.3397
1.7038 1.5096 1.4758 1.3197 1.3688 1.3114 1.2698 1.3270 1.2248 1.4267 1.2194 1.2447 1.2648 1.1042 1.1145 1.1840 1.0753 1.2442 1.2205 1.1021 1.2143 0.7465 0.7399 0.8082 0.7116 0.6443 0.6327 0.7287 0.7990 0.5893 0.8484 0.8388 0.6436 0.8385 0.7736 0.5562 0.5317 0.5466 0.6814 0.3116
1.8598 1.5089 1.6448 1.4669 1.3636 1.5197 1.2722 1.4550 1.3666 1.1895 1.2502 1.0840 1.1042 1.0839 1.1090 1.1589 1.0523 1.0781 0.9443 1.0922 1.2615 0.9092 0.8889 0.9487 0.8417 0.9717 0.6143 0.7611 0.8923 0.7986 0.8067 0.9899 0.7570 0.8334 0.8808 0.6159 0.5237 0.5991 0.7180 0.3035
1.7694 1.4120 1.3418 1.4365 1.4043 1.3257 1.3332 1.4284 1.3305 1.3451 1.2077 1.1409 1.1145 1.1090 1.1645 1.0939 1.0893 1.1768 1.0530 0.9800 1.4294 0.7740 0.9964 0.9736 0.6882 0.8357 0.6708 0.7480 0.6982 0.5750 0.7740 0.8352 0.6225 0.8747 0.9757 0.6322 0.7874 0.6255 0.6158 0.4079
1.4814 1.3515 1.4767 1.3237 1.3099 1.2391 1.2847 1.3949 1.3443 1.2839 1.2378 1.2472 1.1840 1.1589 1.0939 1.2410 1.1896 1.1838 1.1456 0.9731 1.0880 0.7797 0.8732 0.7458 1.1061 1.0028 0.7230 0.7498 0.6895 0.9111 0.7581 0.8290 0.7472 0.7714 0.9758 0.7291 0.6511 0.6037 0.6444 0.4700
1.7831 1.5076 1.2885 1.3837 1.2937 1.2944 1.2040 1.2944 1.2192 1.1487 1.2012 1.1733 1.0753 1.0523 1.0893 1.1896 0.9321 0.9851 1.0023 1.0626 1.1101 0.8465 0.8811 0.9759 0.8848 0.8403 0.7770 0.8146 0.7003 0.4753 0.7507 0.7480 0.6537 0.9768 0.8266 0.6943 0.7899 0.6152 0.7616 0.5689
1.6822 1.3415 1.3427 1.3916 1.2543 1.1918 1.2165 1.3341 1.3386 1.2457 1.1187 1.1246 1.2442 1.0781 1.1768 1.1838 0.9851 1.2281 1.0891 1.0817 1.4474 0.8472 0.9004 1.0690 0.9278 1.0151 0.7551 0.9047 0.7145 0.6689 1.0036 0.8602 0.7365 0.9459 0.9357 0.7092 0.8226 0.6812 0.7506 0.5516
1.5363 1.2914 1.3213 1.2172 1.1670 1.2815 1.1204 1.2282 1.1898 1.0646 1.0761 1.1717 1.2205 0.9443 1.0530 1.1456 1.0023 1.0891 0.9878 1.1493 1.1003 0.9724 0.8908 0.9087 0.8542 0.8291 0.6763 0.8617 0.8618 0.6865 1.0034 0.9749 0.6495 1.0144 0.9570 0.6964 0.7807 0.6284 0.7801 0.4303
1.6580 1.2573 1.2919 1.2304 1.3186 0.9389 1.2919 1.1757 1.1650 1.0049 1.1349 1.0527 1.1021 1.0922 0.9800 0.9731 1.0626 1.0817 1.1493 1.2836 1.5519 1.0124 1.1141 1.0449 1.0498 1.0220 0.9751 1.0597 0.9042 1.0160 1.2876 0.7579 0.9940 1.1743 1.0314 1.0917 0.9286 0.7453 0.9730 0.5921
1.2224 1.2403 1.3520 1.1872 0.9289 1.1110 1.0508 1.0926 1.2535 1.1628 1.0235 1.2759 1.2143 1.2615 1.4294 1.0880 1.1101 1.4474 1.1003 1.5519 1.4828 1.3211 1.2047 1.2784 1.3191 1.2295 1.0427 1.3300 1.3627 1.2715 1.4798 1.1777 1.3517 1.4530 1.3294 1.3231 1.1853 1.5077 1.3467 1.2337
1.1635 0.7687 1.3106 1.0882 0.9223 0.7506 0.7280 0.9054 0.8470 0.9900 0.8043 0.7003 0.7465 0.9092 0.7740 0.7797 0.8465 0.8472 0.9724 1.0124 1.3211 1.1702 1.0520 1.2101 1.1908 1.0578 1.0350 1.0733 1.1866 1.3029 1.3128 1.4398 1.2398 1.5420 1.4499 1.4631 1.5503 1.5889 1.5347 1.4427
1.0839 0.7153 1.0766 0.8716 0.6936 0.7060 0.7957 1.0411 0.8318 0.8958 0.7096 0.6566 0.7399 0.8889 0.9964 0.8732 0.8811 0.9004 0.8908 1.1141 1.2047 1.0520 1.0640 1.2327 1.2454 1.2835 1.0292 1.1706 1.2698 1.2822 1.3041 1.4479 1.2675 1.5099 1.5660 1.3444 1.5609 1.6609 1.5036 1.3446
0.8382 0.5698 0.9227 0.9717 0.8104 0.8118 0.8439 0.8038 0.8500 0.8845 0.8987 0.8459 0.8082 0.9487 0.9736 0.7458 0.9759 1.0690 0.9087 1.0449 1.2784 1.2101 1.2327 1.2004 1.2093 1.2699 1.2018 1.3792 1.3659 1.3698 1.3435 1.3786 1.3681 1.3511 1.3064 1.4751 1.6350 1.4965 1.6279 1.4711
1.0672 0.6950 0.8929 0.9668 0.6730 0.6471 0.8528 0.9344 0.7833 1.0903 0.6083 0.6132 0.7116 0.8417 0.6882 1.1061 0.8848 0.9278 0.8542 1.0498 1.3191 1.1908 1.2454 1.2093 1.3619 1.2357 1.1505 1.3042 1.2731 1.3064 1.4190 1.3978 1.3348 1.6910 1.5961 1.4057 1.6465 1.6311 1.6999 1.5026
0.6724 0.4756 0.8628 0.8573 0.6493 0.6712 0.7098 0.9981 0.8004 0.7391 0.7019 0.9502 0.6443 0.9717 0.8357 1.0028 0.8403 1.0151 0.8291 1.0220 1.2295 1.0578 1.2835 1.2699 1.2357 1.3413 1.1483 1.3235 1.2947 1.3129 1.3422 1.4644 1.3787 1.5304 1.4824 1.4240 1.6081 1.6182 1.6140 1.4297
0.7455 0.5491 0.7925 0.7981 0.6847 0.6756 0.5896 0.7388 0.6605 0.8481 0.5643 0.5729 0.6327 0.6143 0.6708 0.7230 0.7770 0.7551 0.6763 0.9751 1.0427 1.0350 1.0292 1.2018 1.1505 1.1483 0.9872 1.2480 1.1900 1.3164 1.4586 1.3928 1.3601 1.4390 1.5780 1.4210 1.3546 1.6619 1.6646 1.5171
0.6494 0.5982 0.7582 0.7146 0.6294 0.8196 0.7169 0.7956 0.6655 0.7304 0.7401 0.6066 0.7287 0.7611 0.7480 0.7498 0.8146 0.9047 0.8617 1.0597 1.3300 1.0733 1.1706 1.3792 1.3042 1.3235 1.2480 1.1923 1.4483 1.3979 1.3599 1.5061 1.3256 1.4781 1.4304 1.4700 1.5722 1.5913 1.5672 1.4431
0.8633 0.6885 0.7920 0.6841 0.7089 0.7547 0.7828 0.8369 0.7732 0.8502 0.8853 0.6985 0.7990 0.8923 0.6982 0.6895 0.7003 0.7145 0.8618 0.9042 1.3627 1.1866 1.2698 1.3659 1.2731 1.2947 1.1900 1.4483 1.4082 1.4311 1.4836 1.3376 1.3855 1.5732 1.7369 1.4949 1.6074 1.8346 1.8403 1.7629
0.5313 0.6298 0.8991 0.8626 0.8337 0.5945 0.6155 0.6033 0.6429 0.6786 0.6916 0.4892 0.5893 0.7986 0.5750 0.9111 0.4753 0.6689 0.6865 1.0160 1.2715 1.3029 1.2822 1.3698 1.3064 1.3129 1.3164 1.3979 1.4311 1.0840 1.4015 1.6146 1.4675 1.5711 1.4981 1.4641 1.5692 1.4869 1.5947 1.4374
0.6042 0.5748 0.7182 0.6400 0.5594 0.6455 0.7143 0.8630 0.6254 0.7868 0.5411 0.6838 0.8484 0.8067 0.7740 0.7581 0.7507 1.0036 1.0034 1.2876 1.4798 1.3128 1.3041 1.3435 1.4190 1.3422 1.4586 1.3599 1.4836 1.4015 1.4869 1.5871 1.4706 1.6112 1.6495 1.6461 1.7370 1.7926 1.8630 1.6264
0.5334 0.4244 0.5423 0.7311 0.7710 0.4617 0.7309 0.7115 0.6414 0.7580 0.6306 0.7095 0.8388 0.9899 0.8352 0.8290 0.7480 0.8602 0.9749 0.7579 1.1777 1.4398 1.4479 1.3786 1.3978 1.4644 1.3928 1.5061 1.3376 1.6146 1.5871 1.4916 1.5283 1.6246 1.5817 1.5740 1.5680 1.8713 1.7797 1.5783
0.5816 0.5258 0.6545 0.5201 0.5431 0.5066 0.6270 0.7162 0.7289 0.6887 0.7480 0.7691 0.6436 0.7570 0.6225 0.7472 0.6537 0.7365 0.6495 0.9940 1.3517 1.2398 1.2675 1.3681 1.3348 1.3787 1.3601 1.3256 1.3855 1.4675 1.4706 1.5283 1.5155 1.7575 1.5662 1.6795 1.6929 1.7666 1.8352 1.8351
0.4964 0.7037 0.7325 0.6087 0.6792 0.6518 0.7025 0.6930 0.8378 0.8286 0.8793 0.7238 0.8385 0.8334 0.8747 0.7714 0.9768 0.9459 1.0144 1.1743 1.4530 1.5420 1.5099 1.3511 1.6910 1.5304 1.4390 1.4781 1.5732 1.5711 1.6112 1.6246 1.7575 1.7591 1.9345 1.7350 1.8905 1.8989 1.8439 1.8640
0.5653 0.6857 0.5358 0.5683 0.4967 0.5037 0.6572 0.7544 0.7127 0.7379 0.8203 0.7717 0.7736 0.8808 0.9757 0.9758 0.8266 0.9357 0.9570 1.0314 1.3294 1.4499 1.5660 1.3064 1.5961 1.4824 1.5780 1.4304 1.7369 1.4981 1.6495 1.5817 1.5662 1.9345 1.7566 1.7635 1.6753 1.7526 1.9788 1.8385
0.4120 0.4482 0.4110 0.4166 0.5636 0.5431 0.4999 0.5530 0.5873 0.6082 0.5103 0.6134 0.5562 0.6159 0.6322 0.7291 0.6943 0.7092 0.6964 1.0917 1.3231 1.4631 1.3444 1.4751 1.4057 1.4240 1.4210 1.4700 1.4949 1.4641 1.6461 1.5740 1.6795 1.7350 1.7635 1.4668 1.4988 1.7165 1.9608 1.7062
0.3673 0.5279 0.5153 0.4092 0.5959 0.5056 0.4202 0.4695 0.5315 0.5379 0.5489 0.4515 0.5317 0.5237 0.7874 0.6511 0.7899 0.8226 0.7807 0.9286 1.1853 1.5503 1.5609 1.6350 1.6465 1.6081 1.3546 1.5722 1.6074 1.5692 1.7370 1.5680 1.6929 1.8905 1.6753 1.4988 1.7183 1.6322 1.7997 1.6618
0.5040 0.4652 0.4346 0.4145 0.7000 0.5489 0.5158 0.4750 0.5422 0.4513 0.6826 0.6731 0.5466 0.5991 0.6255 0.6037 0.6152 0.6812 0.6284 0.7453 1.5077 1.5889 1.6609 1.4965 1.6311 1.6182 1.6619 1.5913 1.8346 1.4869 1.7926 1.8713 1.7666 1.8989 1.7526 1.7165 1.6322 1.6539 1.8877 1.8522
0.5271 0.4972 0.5121 0.3937 0.6219 0.4771 0.7010 0.4085 0.6823 0.6865 0.6868 0.6818 0.6814 0.7180 0.6158 0.6444 0.7616 0.7506 0.7801 0.9730 1.3467 1.5347 1.5036 1.6279 1.6999 1.6140 1.6646 1.5672 1.8403 1.5947 1.8630 1.7797 1.8352 1.8439 1.9788 1.9608 1.7997 1.8877 1.9995 1.8749
0.2108 0.2131 0.2493 0.3501 0.3151 0.2821 0.4276 0.2828 0.3578 0.4026 0.3461 0.3397 0.3116 0.3035 0.4079 0.4700 0.5689 0.5516 0.4303 0.5921 1.2337 1.4427 1.3446 1.4711 1.5026 1.4297 1.5171 1.4431 1.7629 1.4374 1.6264 1.5783 1.8351 1.8640 1.8385 1.7062 1.6618 1.8522 1.8749 1.8491
