# Supplementary material for: Multiscale modelling of chromatin 4D organization in SARS-CoV-2 infected cells
Source: Nat Commun. 2024 May 13;15:4014. doi: 10.1038/s41467-024-48370-6 (PMC11091192; doi:10.1038/s41467-024-48370-6)
Supplement: Supplementary file 11 — Source Data [file 41467_2024_48370_MOESM11_ESM.zip › Source_Data/Supp_Fig_9/Source_Data.xlsx]

## Sheet: Supp. Fig. 9b
Supp. Fig. 9b
	Model Contact Probability DDX58 locus
	Mock	SARS-CoV-2
	0.011429	0.009311
	0.009886	0.007793
	0.008829	0.006802
	0.008038	0.006065
	0.007395	0.00568
	0.007044	0.005331
	0.006688	0.004992
	0.00634	0.004693
	0.005729	0.004358
	0.005157	0.004105
	0.004873	0.003894
	0.004523	0.003712
	0.004124	0.003588
	0.003795	0.003441
	0.00362	0.003212
	0.003503	0.00304
	0.003355	0.002982
	0.003245	0.002834
	0.003043	0.002735
	0.002575	0.002506
	0.002151	0.002323
	0.001974	0.002298
	0.001839	0.002232
	0.001739	0.002257
	0.00163	0.002185
	0.00169	0.002279
	0.002099	0.00229
	0.002292	0.002253
	0.001807	0.002031
	0.001499	0.001935
	0.001428	0.001932
	0.001521	0.001946
	0.001631	0.001978
	0.001697	0.00201
	0.001539	0.002099
	0.001574	0.002164
	0.001904	0.002188
	0.001704	0.00203
	0.001263	0.001799
	0.000972	0.00164
	0.000903	0.001539
	0.000788	0.001553
	0.000692	0.001469
	0.000652	0.001344
	0.000532	0.001278
	0.000527	0.001294
	0.000489	0.001295
	0.000481	0.001263
	0.000446	0.001201
	0.000432	0.001153
	0.000413	0.001102
	0.000336	0.001063
	0.000349	0.001007
	0.000341	0.000967
	0.00034	0.000956
	0.000366	0.000936
	0.000323	0.000874
	0.000317	0.000902
	0.000338	0.000937
	0.000326	0.000855
	0.000316	0.00073
	0.000275	0.000702
	0.000236	0.000646
	0.00025	0.000587
	0.000204	0.000633
	0.000169	0.000619
	0.00012	0.000461
	0.000105	0.00044
	0.000113	0.000392

## Sheet: Supp. Fig. 9d
Supp. Fig. 9d
	Model Contact Probability IFIT locus
	Mock	SARS-CoV-2
	0.01515	0.011319
	0.012879	0.009273
	0.011374	0.00813
	0.010219	0.007425
	0.009333	0.00673
	0.008618	0.006389
	0.007905	0.005976
	0.007199	0.005545
	0.006757	0.005304
	0.006128	0.005096
	0.005498	0.004714
	0.004844	0.004524
	0.004468	0.004212
	0.00414	0.004155
	0.003856	0.003989
	0.0035	0.003852
	0.003285	0.003551
	0.003197	0.003367
	0.003194	0.003224
	0.002847	0.003073
	0.002638	0.002831
	0.002619	0.002672
	0.002653	0.002599
	0.00244	0.002612
	0.002332	0.002481
	0.002295	0.002434
	0.002265	0.002393
	0.002258	0.002309
	0.002187	0.002227
	0.002006	0.002127
	0.001905	0.002051
	0.001773	0.002082
	0.001633	0.001954
	0.001501	0.001783
	0.001389	0.001804
	0.001207	0.001778
	0.001146	0.00168
	0.001114	0.001597
	0.000975	0.001605
	0.000873	0.001537
	0.000817	0.001477
	0.000819	0.001458
	0.000764	0.001422
	0.000784	0.00137
	0.000726	0.001228
	0.000623	0.001143
	0.000553	0.001063
	0.00053	0.001035
	0.000507	0.000912
	0.000471	0.000841
	0.000449	0.000768
	0.000354	0.000663
	0.000304	0.000653
	0.000224	0.00065
	0.000185	0.000619
	0.000195	0.000622
	0.000192	0.000585
