# Supplementary material for: Multiscale modelling of chromatin 4D organization in SARS-CoV-2 infected cells
Source: Nat Commun. 2024 May 13;15:4014. doi: 10.1038/s41467-024-48370-6 (PMC11091192; doi:10.1038/s41467-024-48370-6)
Supplement: Supplementary file 11 — Source Data [file 41467_2024_48370_MOESM11_ESM.zip › Source_Data/Fig_1/Saddle-Plot_best_combination_Mock_Condition.txt]

2.42279 2.27511 2.07733 2.14296 2.00820 2.02383 1.94231 1.95705 1.95407 1.88934 1.90128 1.92113 1.79754 1.92412 1.89441 1.79989 1.79616 1.67988 1.74576 1.67422 1.67148 1.61527 1.85645 1.46047 1.16764 1.04011 0.84856 0.82867 0.80898 0.68608 0.67949 0.64294 0.67215 0.58859 0.55343 0.63377 0.56534 0.37363 0.57630 0.56610 0.55328 0.46586 0.50411 0.43001 0.48957 0.49793 0.38347 0.30412 0.19944 0.26289
2.27511 2.22165 1.98145 2.01816 1.90133 1.83496 1.80158 1.78727 1.73869 1.77473 1.69090 1.73306 1.63161 1.57048 1.73992 1.77893 1.69654 1.62204 1.60325 1.52968 1.51044 1.67867 1.53686 1.34799 1.15296 1.00075 0.76959 0.74934 0.76630 0.71881 0.68171 0.64808 0.63812 0.60882 0.54601 0.55715 0.55301 0.42987 0.57875 0.56583 0.49754 0.45078 0.41202 0.40855 0.47090 0.50645 0.45575 0.36391 0.26718 0.22658
2.07733 1.98145 1.84892 1.91298 1.82274 1.86876 1.80404 1.73441 1.71788 1.67131 1.70187 1.69995 1.64504 1.73998 1.77746 1.54340 1.61933 1.57640 1.61242 1.58391 1.61973 1.56768 1.56575 1.48788 1.16076 0.92715 0.74087 0.87195 0.77097 0.77157 0.73771 0.74792 0.64666 0.62943 0.56116 0.55223 0.54867 0.44323 0.52539 0.53691 0.45381 0.45260 0.43298 0.41199 0.43717 0.46534 0.40291 0.35444 0.28524 0.31979
2.14296 2.01816 1.91298 2.00796 1.88988 1.90736 1.82433 1.83134 1.77963 1.67715 1.71837 1.69929 1.63039 1.60022 1.75823 1.63574 1.66640 1.52188 1.48133 1.50759 1.55928 1.70560 1.59931 1.49436 1.31884 1.12064 0.79856 0.84427 0.87761 0.76118 0.80162 0.76248 0.78433 0.65299 0.62696 0.68829 0.62442 0.53391 0.55308 0.65747 0.52468 0.43544 0.44784 0.49473 0.53418 0.54157 0.43746 0.44162 0.38752 0.36783
2.00820 1.90133 1.82274 1.88988 1.81601 1.78721 1.65204 1.69996 1.71271 1.65467 1.73676 1.65457 1.60666 1.59791 1.58315 1.58952 1.51258 1.62478 1.53110 1.53045 1.47381 1.37023 1.51476 1.26655 1.26479 1.00997 0.82942 0.79741 0.79678 0.75465 0.68387 0.68044 0.64595 0.68284 0.54073 0.68833 0.56626 0.52543 0.50988 0.51833 0.46427 0.48520 0.45558 0.48061 0.49620 0.53448 0.34965 0.35501 0.25360 0.32846
2.02383 1.83496 1.86876 1.90736 1.78721 1.77089 1.73173 1.56156 1.65186 1.66114 1.66654 1.60782 1.65394 1.60123 1.65800 1.64441 1.52089 1.49562 1.53785 1.43808 1.42946 1.41831 1.50161 1.33733 1.17886 0.97586 0.91307 0.77338 0.75386 0.73589 0.73143 0.67877 0.68513 0.67662 0.62600 0.64433 0.56179 0.57554 0.58516 0.58785 0.52210 0.51839 0.51801 0.54778 0.49491 0.49801 0.37413 0.42217 0.29726 0.31915
1.94231 1.80158 1.80404 1.82433 1.65204 1.73173 1.58476 1.58740 1.55390 1.54528 1.53515 1.56028 1.50904 1.62318 1.69227 1.49947 1.43894 1.44137 1.45760 1.60085 1.48080 1.44399 1.46894 1.38982 1.16243 0.98003 0.77100 0.74328 0.79957 0.75542 0.70899 0.65882 0.59958 0.72736 0.53896 0.59485 0.62838 0.52862 0.54933 0.48036 0.48257 0.42758 0.47925 0.40417 0.44712 0.48029 0.34052 0.41974 0.28214 0.28644
1.95705 1.78727 1.73441 1.83134 1.69996 1.56156 1.58740 1.56185 1.58953 1.57079 1.59803 1.50932 1.52378 1.61607 1.54365 1.50892 1.42366 1.51940 1.45515 1.41074 1.47842 1.43938 1.46977 1.19673 1.12853 0.90627 0.77298 0.78855 0.77230 0.69003 0.67360 0.68553 0.66705 0.62757 0.57691 0.59862 0.54110 0.48560 0.61260 0.62643 0.45294 0.48929 0.48181 0.47061 0.43093 0.42392 0.42092 0.48496 0.30435 0.25197
1.95407 1.73869 1.71788 1.77963 1.71271 1.65186 1.55390 1.58953 1.62871 1.49032 1.48523 1.52098 1.48390 1.48539 1.53003 1.58562 1.51254 1.38821 1.44083 1.38550 1.37787 1.43067 1.38537 1.20879 1.12319 0.95347 0.87034 0.82031 0.79457 0.72098 0.71064 0.70551 0.62443 0.59738 0.55896 0.66364 0.53002 0.50593 0.55140 0.54613 0.45828 0.40520 0.48158 0.50609 0.49323 0.50664 0.45161 0.48141 0.37905 0.32205
1.88934 1.77473 1.67131 1.67715 1.65467 1.66114 1.54528 1.57079 1.49032 1.53306 1.48725 1.59948 1.48275 1.52756 1.61916 1.50922 1.48226 1.43247 1.33836 1.35404 1.36735 1.28401 1.40993 1.38017 1.21284 1.00355 0.89634 0.77910 0.76745 0.81753 0.70856 0.72101 0.63539 0.69571 0.65111 0.63425 0.58646 0.58537 0.57061 0.53801 0.50399 0.48322 0.47101 0.48844 0.47178 0.45335 0.37511 0.41793 0.39736 0.35855
1.90128 1.69090 1.70187 1.71837 1.73676 1.66654 1.53515 1.59803 1.48523 1.48725 1.48430 1.55827 1.51413 1.51084 1.49348 1.44027 1.53335 1.37320 1.35880 1.40568 1.38594 1.37587 1.34381 1.34331 1.17788 1.02978 0.89245 0.82624 0.78938 0.78584 0.70912 0.69608 0.64069 0.67093 0.63133 0.71694 0.60682 0.57490 0.54068 0.57192 0.50354 0.49387 0.51850 0.56085 0.52036 0.53605 0.48648 0.44376 0.39376 0.35912
1.92113 1.73306 1.69995 1.69929 1.65457 1.60782 1.56028 1.50932 1.52098 1.59948 1.55827 1.60819 1.52720 1.55831 1.60590 1.61922 1.47475 1.54015 1.46975 1.36678 1.45066 1.46735 1.53061 1.49527 1.22095 1.10330 0.82020 0.91000 0.75859 0.77492 0.76791 0.71084 0.65605 0.73370 0.62047 0.72196 0.67015 0.62197 0.66714 0.66142 0.58154 0.60541 0.55252 0.60421 0.54284 0.57769 0.50767 0.55296 0.46515 0.42794
1.79754 1.63161 1.64504 1.63039 1.60666 1.65394 1.50904 1.52378 1.48390 1.48275 1.51413 1.52720 1.36245 1.39140 1.41252 1.35681 1.48489 1.39097 1.29146 1.33692 1.30385 1.29365 1.36886 1.18062 1.10375 1.03443 0.91666 0.71599 0.85053 0.71695 0.67915 0.66471 0.65595 0.58979 0.65118 0.57031 0.60236 0.48354 0.62554 0.51693 0.52516 0.49559 0.50251 0.48332 0.51072 0.51322 0.43321 0.43143 0.43454 0.39312
1.92412 1.57048 1.73998 1.60022 1.59791 1.60123 1.62318 1.61607 1.48539 1.52756 1.51084 1.55831 1.39140 1.39184 1.48907 1.43612 1.58024 1.44191 1.39504 1.26421 1.44633 1.43052 1.48282 1.37287 1.33390 1.12314 0.93655 0.83711 0.90303 0.79503 0.75276 0.73714 0.72187 0.68379 0.62397 0.64567 0.58543 0.66657 0.73882 0.58135 0.57020 0.57291 0.59578 0.59931 0.57132 0.56091 0.56939 0.48416 0.46260 0.42389
1.89441 1.73992 1.77746 1.75823 1.58315 1.65800 1.69227 1.54365 1.53003 1.61916 1.49348 1.60590 1.41252 1.48907 1.56314 1.49837 1.56065 1.40539 1.39697 1.40618 1.36466 1.46893 1.47701 1.47006 1.30633 1.06035 0.94321 0.88495 0.91955 0.94224 0.86026 0.75690 0.82561 0.83339 0.67826 0.78544 0.67373 0.59704 0.69913 0.71103 0.72654 0.66000 0.66482 0.68859 0.60985 0.61857 0.53542 0.59361 0.54359 0.45222
1.79989 1.77893 1.54340 1.63574 1.58952 1.64441 1.49947 1.50892 1.58562 1.50922 1.44027 1.61922 1.35681 1.43612 1.49837 1.41128 1.36165 1.39986 1.34273 1.39186 1.34191 1.35763 1.32158 1.37229 1.15919 0.92271 0.83756 0.72497 0.81052 0.72184 0.74729 0.67236 0.72070 0.70878 0.68920 0.75948 0.62345 0.73723 0.66309 0.67414 0.61288 0.66822 0.55263 0.64613 0.67333 0.67006 0.55287 0.57551 0.46998 0.43829
1.79616 1.69654 1.61933 1.66640 1.51258 1.52089 1.43894 1.42366 1.51254 1.48226 1.53335 1.47475 1.48489 1.58024 1.56065 1.36165 1.45813 1.42541 1.28639 1.36728 1.35366 1.45563 1.37468 1.47994 1.16083 1.00119 0.91233 0.98779 0.84799 0.84702 0.72725 0.80006 0.69677 0.75965 0.74776 0.75603 0.65646 0.73008 0.68840 0.74341 0.62566 0.66558 0.53870 0.56985 0.64365 0.66313 0.56521 0.53402 0.52014 0.50376
1.67988 1.62204 1.57640 1.52188 1.62478 1.49562 1.44137 1.51940 1.38821 1.43247 1.37320 1.54015 1.39097 1.44191 1.40539 1.39986 1.42541 1.32970 1.28796 1.32238 1.31990 1.38339 1.29069 1.37204 1.22944 1.04069 0.96269 0.85746 0.78099 0.86563 0.80571 0.83845 0.74815 0.72166 0.68495 0.79103 0.66919 0.64548 0.61968 0.62930 0.59878 0.60365 0.52770 0.55438 0.61019 0.59497 0.54418 0.57383 0.51360 0.48257
1.74576 1.60325 1.61242 1.48133 1.53110 1.53785 1.45760 1.45515 1.44083 1.33836 1.35880 1.46975 1.29146 1.39504 1.39697 1.34273 1.28639 1.28796 1.34147 1.40112 1.36205 1.28060 1.30480 1.38693 1.16185 0.99980 0.86225 0.89259 0.82099 0.77210 0.78113 0.74470 0.78345 0.79454 0.68457 0.71112 0.69431 0.70062 0.76651 0.70939 0.68654 0.56277 0.67317 0.65912 0.69155 0.60313 0.52012 0.53023 0.45163 0.47253
1.67422 1.52968 1.58391 1.50759 1.53045 1.43808 1.60085 1.41074 1.38550 1.35404 1.40568 1.36678 1.33692 1.26421 1.40618 1.39186 1.36728 1.32238 1.40112 1.32526 1.24250 1.35343 1.33809 1.35465 1.17888 1.02859 0.96518 0.86481 0.90628 0.90447 0.80875 0.71873 0.80395 0.83034 0.71056 0.78817 0.66801 0.71774 0.64328 0.75516 0.60194 0.62440 0.61751 0.67249 0.67706 0.66491 0.56099 0.67682 0.50060 0.47748
1.67148 1.51044 1.61973 1.55928 1.47381 1.42946 1.48080 1.47842 1.37787 1.36735 1.38594 1.45066 1.30385 1.44633 1.36466 1.34191 1.35366 1.31990 1.36205 1.24250 1.30569 1.28517 1.35998 1.48948 1.23898 1.04284 0.98258 0.96560 0.88301 0.84647 0.91557 0.79213 0.80319 0.90099 0.76805 0.79196 0.77965 0.88982 0.73256 0.79152 0.67224 0.67321 0.66359 0.64177 0.64729 0.68282 0.66135 0.64203 0.57851 0.63752
1.61527 1.67867 1.56768 1.70560 1.37023 1.41831 1.44399 1.43938 1.43067 1.28401 1.37587 1.46735 1.29365 1.43052 1.46893 1.35763 1.45563 1.38339 1.28060 1.35343 1.28517 1.48669 1.53667 1.62900 1.29711 1.15610 0.95372 1.05562 0.98550 0.96297 1.07864 0.97732 0.99209 0.97127 0.86704 0.94246 0.80501 0.78404 0.78031 0.87088 0.78432 0.67759 0.74918 0.79287 0.77771 0.74086 0.70410 0.75376 0.68446 0.76420
1.85645 1.53686 1.56575 1.59931 1.51476 1.50161 1.46894 1.46977 1.38537 1.40993 1.34381 1.53061 1.36886 1.48282 1.47701 1.32158 1.37468 1.29069 1.30480 1.33809 1.35998 1.53667 1.68721 1.63567 1.46458 1.33770 1.11931 1.07811 1.04796 0.96645 1.09456 1.04514 1.05172 1.02104 0.93030 1.16875 0.92241 0.91080 1.02641 1.08813 1.00857 0.87332 0.88377 0.89682 0.90701 0.98005 0.84142 0.92186 0.89156 1.04467
1.46047 1.34799 1.48788 1.49436 1.26655 1.33733 1.38982 1.19673 1.20879 1.38017 1.34331 1.49527 1.18062 1.37287 1.47006 1.37229 1.47994 1.37204 1.38693 1.35465 1.48948 1.62900 1.63567 1.89779 1.88604 1.65589 1.46704 1.35728 1.35316 1.30391 1.18716 1.25749 1.20789 1.25756 1.20564 1.24567 1.06262 1.11294 1.22277 1.35898 1.18193 1.12764 1.01180 1.05343 1.10206 1.22494 0.91215 1.10251 0.97917 1.08102
1.16764 1.15296 1.16076 1.31884 1.26479 1.17886 1.16243 1.12853 1.12319 1.21284 1.17788 1.22095 1.10375 1.33390 1.30633 1.15919 1.16083 1.22944 1.16185 1.17888 1.23898 1.29711 1.46458 1.88604 1.79017 1.61877 1.43279 1.34490 1.33391 1.43872 1.38754 1.41009 1.32926 1.43227 1.28491 1.32970 1.30710 1.15687 1.44339 1.39473 1.25232 1.22261 1.19713 1.22002 1.24626 1.41895 1.17167 1.34110 1.21477 1.33364
1.04011 1.00075 0.92715 1.12064 1.00997 0.97586 0.98003 0.90627 0.95347 1.00355 1.02978 1.10330 1.03443 1.12314 1.06035 0.92271 1.00119 1.04069 0.99980 1.02859 1.04284 1.15610 1.33770 1.65589 1.61877 1.72898 1.51693 1.44558 1.38214 1.43549 1.34714 1.36099 1.40467 1.38556 1.31902 1.33216 1.37778 1.23842 1.38547 1.33645 1.30051 1.32372 1.25881 1.27529 1.31962 1.46018 1.29519 1.37978 1.31187 1.30905
0.84856 0.76959 0.74087 0.79856 0.82942 0.91307 0.77100 0.77298 0.87034 0.89634 0.89245 0.82020 0.91666 0.93655 0.94321 0.83756 0.91233 0.96269 0.86225 0.96518 0.98258 0.95372 1.11931 1.46704 1.43279 1.51693 1.34577 1.39640 1.43406 1.30943 1.24529 1.32915 1.26954 1.29388 1.20638 1.29044 1.28408 1.24803 1.21859 1.19658 1.13439 1.12114 1.21248 1.34522 1.46104 1.42160 1.32426 1.32286 1.25140 1.24610
0.82867 0.74934 0.87195 0.84427 0.79741 0.77338 0.74328 0.78855 0.82031 0.77910 0.82624 0.91000 0.71599 0.83711 0.88495 0.72497 0.98779 0.85746 0.89259 0.86481 0.96560 1.05562 1.07811 1.35728 1.34490 1.44558 1.39640 1.24189 1.33003 1.34559 1.31415 1.41554 1.36096 1.40313 1.32545 1.27073 1.25663 1.18582 1.37360 1.28927 1.21895 1.38672 1.25854 1.37426 1.32326 1.36323 1.36639 1.38358 1.33967 1.42656
0.80898 0.76630 0.77097 0.87761 0.79678 0.75386 0.79957 0.77230 0.79457 0.76745 0.78938 0.75859 0.85053 0.90303 0.91955 0.81052 0.84799 0.78099 0.82099 0.90628 0.88301 0.98550 1.04796 1.35316 1.33391 1.38214 1.43406 1.33003 1.25117 1.33215 1.29782 1.43407 1.29946 1.40532 1.31196 1.30175 1.31825 1.20882 1.47619 1.33615 1.27879 1.28041 1.30356 1.26723 1.46088 1.50412 1.32884 1.42823 1.44762 1.53556
0.68608 0.71881 0.77157 0.76118 0.75465 0.73589 0.75542 0.69003 0.72098 0.81753 0.78584 0.77492 0.71695 0.79503 0.94224 0.72184 0.84702 0.86563 0.77210 0.90447 0.84647 0.96297 0.96645 1.30391 1.43872 1.43549 1.30943 1.34559 1.33215 1.22547 1.33546 1.37615 1.35063 1.38388 1.21944 1.37053 1.35512 1.33367 1.35782 1.31797 1.26463 1.29733 1.35797 1.36022 1.36162 1.47168 1.47904 1.40882 1.43968 1.49873
0.67949 0.68171 0.73771 0.80162 0.68387 0.73143 0.70899 0.67360 0.71064 0.70856 0.70912 0.76791 0.67915 0.75276 0.86026 0.74729 0.72725 0.80571 0.78113 0.80875 0.91557 1.07864 1.09456 1.18716 1.38754 1.34714 1.24529 1.31415 1.29782 1.33546 1.44026 1.29664 1.27153 1.43599 1.26692 1.38873 1.33174 1.32347 1.33142 1.33840 1.29801 1.23459 1.33130 1.38134 1.38824 1.40255 1.51791 1.52613 1.46696 1.51450
0.64294 0.64808 0.74792 0.76248 0.68044 0.67877 0.65882 0.68553 0.70551 0.72101 0.69608 0.71084 0.66471 0.73714 0.75690 0.67236 0.80006 0.83845 0.74470 0.71873 0.79213 0.97732 1.04514 1.25749 1.41009 1.36099 1.32915 1.41554 1.43407 1.37615 1.29664 1.36042 1.34532 1.40552 1.30202 1.34029 1.35186 1.32417 1.40949 1.31379 1.35198 1.39338 1.37947 1.33597 1.32133 1.52921 1.39854 1.38922 1.42643 1.51213
0.67215 0.63812 0.64666 0.78433 0.64595 0.68513 0.59958 0.66705 0.62443 0.63539 0.64069 0.65605 0.65595 0.72187 0.82561 0.72070 0.69677 0.74815 0.78345 0.80395 0.80319 0.99209 1.05172 1.20789 1.32926 1.40467 1.26954 1.36096 1.29946 1.35063 1.27153 1.34532 1.29657 1.49851 1.31097 1.42586 1.34304 1.28584 1.42249 1.35993 1.29579 1.39075 1.41120 1.39487 1.36125 1.49863 1.42032 1.44766 1.48306 1.58140
0.58859 0.60882 0.62943 0.65299 0.68284 0.67662 0.72736 0.62757 0.59738 0.69571 0.67093 0.73370 0.58979 0.68379 0.83339 0.70878 0.75965 0.72166 0.79454 0.83034 0.90099 0.97127 1.02104 1.25756 1.43227 1.38556 1.29388 1.40313 1.40532 1.38388 1.43599 1.40552 1.49851 1.36975 1.28924 1.43686 1.35258 1.42754 1.48858 1.46481 1.41213 1.47808 1.35828 1.47929 1.35428 1.45802 1.44749 1.38676 1.37416 1.59322
0.55343 0.54601 0.56116 0.62696 0.54073 0.62600 0.53896 0.57691 0.55896 0.65111 0.63133 0.62047 0.65118 0.62397 0.67826 0.68920 0.74776 0.68495 0.68457 0.71056 0.76805 0.86704 0.93030 1.20564 1.28491 1.31902 1.20638 1.32545 1.31196 1.21944 1.26692 1.30202 1.31097 1.28924 1.34146 1.35193 1.39160 1.23227 1.45247 1.36821 1.30017 1.32866 1.35855 1.39303 1.48158 1.44661 1.39416 1.42487 1.48600 1.67017
0.63377 0.55715 0.55223 0.68829 0.68833 0.64433 0.59485 0.59862 0.66364 0.63425 0.71694 0.72196 0.57031 0.64567 0.78544 0.75948 0.75603 0.79103 0.71112 0.78817 0.79196 0.94246 1.16875 1.24567 1.32970 1.33216 1.29044 1.27073 1.30175 1.37053 1.38873 1.34029 1.42586 1.43686 1.35193 1.43827 1.46107 1.38363 1.44322 1.46425 1.48934 1.53901 1.46117 1.55223 1.43304 1.56082 1.54144 1.63129 1.55082 1.65255
0.56534 0.55301 0.54867 0.62442 0.56626 0.56179 0.62838 0.54110 0.53002 0.58646 0.60682 0.67015 0.60236 0.58543 0.67373 0.62345 0.65646 0.66919 0.69431 0.66801 0.77965 0.80501 0.92241 1.06262 1.30710 1.37778 1.28408 1.25663 1.31825 1.35512 1.33174 1.35186 1.34304 1.35258 1.39160 1.46107 1.33079 1.39545 1.42112 1.39970 1.44257 1.49900 1.36959 1.42391 1.44319 1.56376 1.46774 1.57237 1.46909 1.62900
0.37363 0.42987 0.44323 0.53391 0.52543 0.57554 0.52862 0.48560 0.50593 0.58537 0.57490 0.62197 0.48354 0.66657 0.59704 0.73723 0.73008 0.64548 0.70062 0.71774 0.88982 0.78404 0.91080 1.11294 1.15687 1.23842 1.24803 1.18582 1.20882 1.33367 1.32347 1.32417 1.28584 1.42754 1.23227 1.38363 1.39545 1.30045 1.27868 1.50596 1.41805 1.38118 1.46359 1.40180 1.44331 1.54187 1.50869 1.55770 1.57846 1.70051
0.57630 0.57875 0.52539 0.55308 0.50988 0.58516 0.54933 0.61260 0.55140 0.57061 0.54068 0.66714 0.62554 0.73882 0.69913 0.66309 0.68840 0.61968 0.76651 0.64328 0.73256 0.78031 1.02641 1.22277 1.44339 1.38547 1.21859 1.37360 1.47619 1.35782 1.33142 1.40949 1.42249 1.48858 1.45247 1.44322 1.42112 1.27868 1.51459 1.54157 1.41472 1.48029 1.46366 1.56189 1.68486 1.64089 1.60518 1.59334 1.50898 1.70657
0.56610 0.56583 0.53691 0.65747 0.51833 0.58785 0.48036 0.62643 0.54613 0.53801 0.57192 0.66142 0.51693 0.58135 0.71103 0.67414 0.74341 0.62930 0.70939 0.75516 0.79152 0.87088 1.08813 1.35898 1.39473 1.33645 1.19658 1.28927 1.33615 1.31797 1.33840 1.31379 1.35993 1.46481 1.36821 1.46425 1.39970 1.50596 1.54157 1.55920 1.55031 1.52538 1.58278 1.59978 1.56549 1.57155 1.65392 1.75560 1.75451 1.83665
0.55328 0.49754 0.45381 0.52468 0.46427 0.52210 0.48257 0.45294 0.45828 0.50399 0.50354 0.58154 0.52516 0.57020 0.72654 0.61288 0.62566 0.59878 0.68654 0.60194 0.67224 0.78432 1.00857 1.18193 1.25232 1.30051 1.13439 1.21895 1.27879 1.26463 1.29801 1.35198 1.29579 1.41213 1.30017 1.48934 1.44257 1.41805 1.41472 1.55031 1.52774 1.44181 1.51055 1.53194 1.53757 1.66041 1.63169 1.63891 1.69134 1.82962
0.46586 0.45078 0.45260 0.43544 0.48520 0.51839 0.42758 0.48929 0.40520 0.48322 0.49387 0.60541 0.49559 0.57291 0.66000 0.66822 0.66558 0.60365 0.56277 0.62440 0.67321 0.67759 0.87332 1.12764 1.22261 1.32372 1.12114 1.38672 1.28041 1.29733 1.23459 1.39338 1.39075 1.47808 1.32866 1.53901 1.49900 1.38118 1.48029 1.52538 1.44181 1.53126 1.52698 1.48271 1.52789 1.55236 1.58758 1.59736 1.73398 1.75506
0.50411 0.41202 0.43298 0.44784 0.45558 0.51801 0.47925 0.48181 0.48158 0.47101 0.51850 0.55252 0.50251 0.59578 0.66482 0.55263 0.53870 0.52770 0.67317 0.61751 0.66359 0.74918 0.88377 1.01180 1.19713 1.25881 1.21248 1.25854 1.30356 1.35797 1.33130 1.37947 1.41120 1.35828 1.35855 1.46117 1.36959 1.46359 1.46366 1.58278 1.51055 1.52698 1.50972 1.54744 1.63162 1.64545 1.63803 1.66679 1.72464 1.84542
0.43001 0.40855 0.41199 0.49473 0.48061 0.54778 0.40417 0.47061 0.50609 0.48844 0.56085 0.60421 0.48332 0.59931 0.68859 0.64613 0.56985 0.55438 0.65912 0.67249 0.64177 0.79287 0.89682 1.05343 1.22002 1.27529 1.34522 1.37426 1.26723 1.36022 1.38134 1.33597 1.39487 1.47929 1.39303 1.55223 1.42391 1.40180 1.56189 1.59978 1.53194 1.48271 1.54744 1.60390 1.71091 1.71502 1.67958 1.72626 1.76446 1.93818
0.48957 0.47090 0.43717 0.53418 0.49620 0.49491 0.44712 0.43093 0.49323 0.47178 0.52036 0.54284 0.51072 0.57132 0.60985 0.67333 0.64365 0.61019 0.69155 0.67706 0.64729 0.77771 0.90701 1.10206 1.24626 1.31962 1.46104 1.32326 1.46088 1.36162 1.38824 1.32133 1.36125 1.35428 1.48158 1.43304 1.44319 1.44331 1.68486 1.56549 1.53757 1.52789 1.63162 1.71091 1.68628 1.78340 1.68168 1.75767 1.83856 2.04941
0.49793 0.50645 0.46534 0.54157 0.53448 0.49801 0.48029 0.42392 0.50664 0.45335 0.53605 0.57769 0.51322 0.56091 0.61857 0.67006 0.66313 0.59497 0.60313 0.66491 0.68282 0.74086 0.98005 1.22494 1.41895 1.46018 1.42160 1.36323 1.50412 1.47168 1.40255 1.52921 1.49863 1.45802 1.44661 1.56082 1.56376 1.54187 1.64089 1.57155 1.66041 1.55236 1.64545 1.71502 1.78340 1.77255 1.67512 1.91871 1.81100 2.06623
0.38347 0.45575 0.40291 0.43746 0.34965 0.37413 0.34052 0.42092 0.45161 0.37511 0.48648 0.50767 0.43321 0.56939 0.53542 0.55287 0.56521 0.54418 0.52012 0.56099 0.66135 0.70410 0.84142 0.91215 1.17167 1.29519 1.32426 1.36639 1.32884 1.47904 1.51791 1.39854 1.42032 1.44749 1.39416 1.54144 1.46774 1.50869 1.60518 1.65392 1.63169 1.58758 1.63803 1.67958 1.68168 1.67512 1.69856 1.73846 1.75666 2.08792
0.30412 0.36391 0.35444 0.44162 0.35501 0.42217 0.41974 0.48496 0.48141 0.41793 0.44376 0.55296 0.43143 0.48416 0.59361 0.57551 0.53402 0.57383 0.53023 0.67682 0.64203 0.75376 0.92186 1.10251 1.34110 1.37978 1.32286 1.38358 1.42823 1.40882 1.52613 1.38922 1.44766 1.38676 1.42487 1.63129 1.57237 1.55770 1.59334 1.75560 1.63891 1.59736 1.66679 1.72626 1.75767 1.91871 1.73846 1.93460 2.06718 2.12675
0.19944 0.26718 0.28524 0.38752 0.25360 0.29726 0.28214 0.30435 0.37905 0.39736 0.39376 0.46515 0.43454 0.46260 0.54359 0.46998 0.52014 0.51360 0.45163 0.50060 0.57851 0.68446 0.89156 0.97917 1.21477 1.31187 1.25140 1.33967 1.44762 1.43968 1.46696 1.42643 1.48306 1.37416 1.48600 1.55082 1.46909 1.57846 1.50898 1.75451 1.69134 1.73398 1.72464 1.76446 1.83856 1.81100 1.75666 2.06718 1.91191 1.88569
0.26289 0.22658 0.31979 0.36783 0.32846 0.31915 0.28644 0.25197 0.32205 0.35855 0.35912 0.42794 0.39312 0.42389 0.45222 0.43829 0.50376 0.48257 0.47253 0.47748 0.63752 0.76420 1.04467 1.08102 1.33364 1.30905 1.24610 1.42656 1.53556 1.49873 1.51450 1.51213 1.58140 1.59322 1.67017 1.65255 1.62900 1.70051 1.70657 1.83665 1.82962 1.75506 1.84542 1.93818 2.04941 2.06623 2.08792 2.12675 1.88569 2.21039
