# Supplementary material for: Multiscale modelling of chromatin 4D organization in SARS-CoV-2 infected cells
Source: Nat Commun. 2024 May 13;15:4014. doi: 10.1038/s41467-024-48370-6 (PMC11091192; doi:10.1038/s41467-024-48370-6)
Supplement: Supplementary file 11 — Source Data [file 41467_2024_48370_MOESM11_ESM.zip › Source_Data/Fig_1/Source_Data.xlsx]

## Sheet: Fig. 1
Fig. 1d
	Best fit coefficients for combination of balanced and unbalanced affinities
	Model Mock		Model SARS-CoV-2
	B-B=A-A	B-B>A-A	B-B=A-A	B-B>A-A
B-B/A-B=1.06	0.26	0.07	0.07	0.08
B-B/A-B=1.08	0.6	0.07	0.23	0.62
