# Supplementary material for: Multiscale modelling of chromatin 4D organization in SARS-CoV-2 infected cells
Source: Nat Commun. 2024 May 13;15:4014. doi: 10.1038/s41467-024-48370-6 (PMC11091192; doi:10.1038/s41467-024-48370-6)
Supplement: Supplementary file 11 — Source Data [file 41467_2024_48370_MOESM11_ESM.zip › Source_Data/Fig_1/Saddle-Plot_best_combination_SARS-CoV-2_Condition.txt]

2.48552 2.48132 2.16496 2.15421 2.08904 2.16443 2.07390 1.99475 1.89775 1.95321 1.95303 1.88086 1.83952 1.93874 1.77667 1.80060 1.82969 1.73470 1.81103 1.68741 1.76859 1.62020 1.65063 1.38193 1.13205 1.00451 1.06960 0.89788 0.90531 0.83416 0.85616 0.77596 0.84532 0.73928 0.74345 0.65739 0.58421 0.58012 0.69958 0.65401 0.61157 0.58222 0.59509 0.55277 0.54812 0.54992 0.38661 0.45434 0.35833 0.28367
2.48132 2.27238 2.13740 2.11014 2.08414 1.97118 1.92902 1.84479 1.93628 1.69615 1.87298 1.74139 1.76939 1.74596 1.71372 1.73432 1.79461 1.62947 1.59937 1.51445 1.57096 1.61915 1.50776 1.35132 1.10393 1.00696 0.97286 0.89386 0.84461 0.82358 0.85315 0.73567 0.85198 0.73420 0.72707 0.63499 0.84216 0.68886 0.73776 0.73959 0.66728 0.58902 0.59928 0.57539 0.56997 0.52570 0.44225 0.45876 0.43475 0.34774
2.16496 2.13740 1.75344 1.94139 1.85953 1.92761 1.82336 1.84431 1.78902 1.78220 1.68265 1.72270 1.77617 1.74450 1.77926 1.69126 1.63333 1.67748 1.70554 1.58293 1.75442 1.66853 1.48678 1.43093 1.18271 1.00885 0.92091 0.96942 0.84637 0.93600 0.83348 0.78914 0.75024 0.76554 0.73802 0.67185 0.72110 0.61518 0.63237 0.62758 0.55538 0.58335 0.51839 0.50458 0.54290 0.49681 0.41795 0.44450 0.41069 0.40865
2.15421 2.11014 1.94139 2.06359 1.91825 1.98430 1.85709 1.84622 1.85733 1.70701 1.74268 1.64281 1.73775 1.72811 1.75732 1.67803 1.67292 1.60471 1.52415 1.51567 1.54119 1.61175 1.42516 1.42574 1.26683 1.13087 0.91194 0.98944 0.92953 0.82357 0.80660 0.81286 0.87305 0.77650 0.77387 0.81328 0.78996 0.73245 0.64916 0.71289 0.60800 0.58300 0.63999 0.62377 0.59602 0.54198 0.54679 0.46546 0.44471 0.40767
2.08904 2.08414 1.85953 1.91825 1.87191 1.82170 1.77715 1.68979 1.74735 1.76334 1.87460 1.82676 1.60659 1.63982 1.62921 1.65937 1.53859 1.68579 1.62378 1.54860 1.53603 1.45062 1.56297 1.37873 1.21715 1.03708 0.96439 0.91467 0.89532 0.85065 0.82018 0.82426 0.74570 0.82572 0.70002 0.79056 0.69778 0.69980 0.64592 0.71597 0.56222 0.60490 0.61482 0.56194 0.63937 0.50290 0.43872 0.48556 0.40339 0.48631
2.16443 1.97118 1.92761 1.98430 1.82170 1.80988 1.72077 1.63165 1.71822 1.73356 1.63547 1.56687 1.66202 1.62465 1.70198 1.66308 1.54896 1.54446 1.51518 1.43923 1.44657 1.39642 1.53767 1.37032 1.27404 1.14641 1.01798 0.90028 0.83426 0.82497 0.78471 0.72227 0.73451 0.72433 0.74074 0.71474 0.68767 0.62185 0.63921 0.61348 0.63284 0.58156 0.63886 0.56167 0.49657 0.56016 0.56150 0.49891 0.46627 0.45450
2.07390 1.92902 1.82336 1.85709 1.77715 1.72077 1.73681 1.61982 1.75560 1.65297 1.69980 1.62902 1.49842 1.73629 1.61378 1.60451 1.45325 1.50014 1.52014 1.54370 1.49072 1.38962 1.50057 1.33926 1.13309 1.06805 0.93796 0.93325 0.89936 0.90484 0.82323 0.73698 0.68567 0.80188 0.63811 0.74453 0.60827 0.57243 0.64847 0.57482 0.53809 0.50518 0.56803 0.55817 0.57828 0.65135 0.51414 0.50189 0.41599 0.45165
1.99475 1.84479 1.84431 1.84622 1.68979 1.63165 1.61982 1.60849 1.69131 1.69260 1.64160 1.56425 1.50559 1.56868 1.58052 1.49920 1.47269 1.56829 1.51962 1.49809 1.50847 1.46502 1.44460 1.27108 1.18905 1.03859 0.92899 0.88728 0.82583 0.85183 0.88039 0.71681 0.76103 0.73534 0.64115 0.76823 0.64080 0.52536 0.63181 0.60050 0.50921 0.61370 0.52846 0.50966 0.51883 0.49864 0.44012 0.53463 0.30987 0.42262
1.89775 1.93628 1.78902 1.85733 1.74735 1.71822 1.75560 1.69131 1.67647 1.75953 1.59618 1.61258 1.59834 1.65472 1.55906 1.69846 1.60435 1.56808 1.49134 1.38115 1.44852 1.46672 1.33334 1.32967 1.27109 1.06611 0.96524 1.04731 0.93927 0.88211 0.80926 0.90355 0.88557 0.85965 0.77990 0.83344 0.67964 0.79026 0.68094 0.66635 0.70007 0.59483 0.62265 0.61962 0.62064 0.62846 0.53758 0.59479 0.53396 0.46567
1.95321 1.69615 1.78220 1.70701 1.76334 1.73356 1.65297 1.69260 1.75953 1.84011 1.52073 1.72694 1.55272 1.57383 1.60567 1.58925 1.48296 1.56614 1.49737 1.48203 1.43878 1.42129 1.42314 1.39374 1.24252 1.09438 0.97264 0.78739 0.93460 0.86973 0.65300 0.79478 0.85862 0.78976 0.73467 0.76619 0.59808 0.74038 0.71013 0.59610 0.64020 0.70045 0.59003 0.62104 0.58899 0.68731 0.49259 0.63129 0.59012 0.56187
1.95303 1.87298 1.68265 1.74268 1.87460 1.63547 1.69980 1.64160 1.59618 1.52073 1.66210 1.62843 1.50177 1.58715 1.53486 1.51863 1.50258 1.51164 1.45222 1.45397 1.44927 1.46003 1.49956 1.37793 1.17846 1.11795 1.01591 0.96926 0.88328 0.91748 0.78764 0.81556 0.75585 0.80094 0.75851 0.81266 0.68806 0.69482 0.68474 0.71951 0.71207 0.65900 0.61559 0.64404 0.61835 0.63040 0.56674 0.60097 0.51986 0.43658
1.88086 1.74139 1.72270 1.64281 1.82676 1.56687 1.62902 1.56425 1.61258 1.72694 1.62843 1.54100 1.59685 1.59510 1.63962 1.59992 1.52434 1.53237 1.52475 1.50263 1.42029 1.44225 1.52658 1.38157 1.30342 1.15798 0.89529 0.83839 0.81164 0.87002 0.74580 0.79088 0.78373 0.69129 0.70927 0.81902 0.71804 0.75928 0.71064 0.69195 0.68408 0.71589 0.65421 0.61787 0.63301 0.64484 0.49334 0.59710 0.60013 0.52211
1.83952 1.76939 1.77617 1.73775 1.60659 1.66202 1.49842 1.50559 1.59834 1.55272 1.50177 1.59685 1.40294 1.44506 1.49128 1.35951 1.52396 1.52581 1.41410 1.57970 1.35874 1.42333 1.40224 1.19869 1.17591 1.20546 1.10163 0.95745 0.90334 0.90936 0.83886 0.76303 0.79730 0.67502 0.73322 0.63541 0.71853 0.67438 0.75619 0.72618 0.63696 0.57742 0.57910 0.53094 0.57466 0.57491 0.54807 0.41377 0.51922 0.47096
1.93874 1.74596 1.74450 1.72811 1.63982 1.62465 1.73629 1.56868 1.65472 1.57383 1.58715 1.59510 1.44506 1.55572 1.60761 1.48696 1.46956 1.48859 1.43048 1.34606 1.42827 1.37599 1.46179 1.34530 1.21849 1.08253 1.06317 0.93915 1.00493 0.81955 0.93535 0.87568 0.83365 0.73685 0.81951 0.79004 0.72443 0.76232 0.84194 0.67552 0.67768 0.69669 0.72918 0.65512 0.68145 0.61852 0.67406 0.61744 0.60586 0.53033
1.77667 1.71372 1.77926 1.75732 1.62921 1.70198 1.61378 1.58052 1.55906 1.60567 1.53486 1.63962 1.49128 1.60761 1.56387 1.45279 1.48312 1.45969 1.49147 1.43676 1.29383 1.47286 1.42481 1.33011 1.26885 1.18394 1.08776 1.05308 1.03659 0.99887 0.89679 0.90507 0.81689 0.88971 0.72297 0.81110 0.70546 0.67782 0.80744 0.74237 0.78208 0.74958 0.75489 0.70908 0.64665 0.62100 0.68954 0.54494 0.56062 0.49474
1.80060 1.73432 1.69126 1.67803 1.65937 1.66308 1.60451 1.49920 1.69846 1.58925 1.51863 1.59992 1.35951 1.48696 1.45279 1.46783 1.42706 1.40885 1.47907 1.45675 1.40551 1.36805 1.36040 1.39433 1.15711 1.08072 0.93205 0.80468 0.79509 0.73945 0.73213 0.92458 0.78368 0.74590 0.79071 0.78737 0.72442 0.80364 0.77400 0.79065 0.76626 0.89653 0.72623 0.74004 0.73397 0.73902 0.59479 0.68342 0.63358 0.59058
1.82969 1.79461 1.63333 1.67292 1.53859 1.54896 1.45325 1.47269 1.60435 1.48296 1.50258 1.52434 1.52396 1.46956 1.48312 1.42706 1.50909 1.44152 1.34727 1.38118 1.30409 1.47051 1.36969 1.38485 1.18171 1.15201 1.11206 1.06451 1.00047 0.90839 0.99035 0.84438 0.88021 0.83940 0.85187 0.80041 0.74568 0.76096 0.80089 0.84337 0.71992 0.76228 0.65236 0.68286 0.64272 0.67213 0.62785 0.57623 0.61286 0.55763
1.73470 1.62947 1.67748 1.60471 1.68579 1.54446 1.50014 1.56829 1.56808 1.56614 1.51164 1.53237 1.52581 1.48859 1.45969 1.40885 1.44152 1.31914 1.31748 1.30061 1.20041 1.26595 1.38062 1.38149 1.22259 1.15101 1.05789 1.02625 0.97977 0.95215 0.93380 0.94577 0.90202 0.86342 0.88606 0.79341 0.76896 0.77614 0.82057 0.75139 0.74032 0.76426 0.70703 0.71967 0.68960 0.69525 0.66636 0.70626 0.60184 0.59068
1.81103 1.59937 1.70554 1.52415 1.62378 1.51518 1.52014 1.51962 1.49134 1.49737 1.45222 1.52475 1.41410 1.43048 1.49147 1.47907 1.34727 1.31748 1.45365 1.34452 1.24381 1.27225 1.26439 1.26635 1.22451 1.05689 0.98811 1.04994 0.92893 0.79631 0.81763 0.85704 0.86870 0.86680 0.86785 0.74872 0.82071 0.84363 0.76304 0.85966 0.83758 0.83345 0.75345 0.81709 0.78257 0.68920 0.62234 0.68989 0.64773 0.70312
1.68741 1.51445 1.58293 1.51567 1.54860 1.43923 1.54370 1.49809 1.38115 1.48203 1.45397 1.50263 1.57970 1.34606 1.43676 1.45675 1.38118 1.30061 1.34452 1.33158 1.24017 1.24460 1.28380 1.31655 1.18843 1.21443 1.07686 0.99849 0.97643 0.94425 0.87916 0.85263 0.88395 0.84046 0.85304 0.80687 0.85149 0.93673 0.70839 0.75569 0.65843 0.78475 0.79175 0.81881 0.71168 0.72115 0.71665 0.68642 0.66324 0.61108
1.76859 1.57096 1.75442 1.54119 1.53603 1.44657 1.49072 1.50847 1.44852 1.43878 1.44927 1.42029 1.35874 1.42827 1.29383 1.40551 1.30409 1.20041 1.24381 1.24017 1.26451 1.26664 1.29130 1.34403 1.23641 1.19744 1.09559 1.02748 1.05716 0.87405 0.89318 0.90295 0.80914 0.94418 0.84108 0.82482 0.85150 0.91246 0.85616 0.74334 0.75474 0.77182 0.81561 0.86637 0.72508 0.74680 0.91468 0.77944 0.80847 0.75430
1.62020 1.61915 1.66853 1.61175 1.45062 1.39642 1.38962 1.46502 1.46672 1.42129 1.46003 1.44225 1.42333 1.37599 1.47286 1.36805 1.47051 1.26595 1.27225 1.24460 1.26664 1.42572 1.43919 1.43881 1.30715 1.23521 1.19742 1.14960 1.08976 1.02098 1.01736 1.03189 0.94250 0.99971 0.95140 0.97931 0.96981 0.89479 0.88599 0.88753 0.84360 0.89360 0.90276 0.88105 0.83561 0.77055 1.03366 0.86726 0.82484 0.74238
1.65063 1.50776 1.48678 1.42516 1.56297 1.53767 1.50057 1.44460 1.33334 1.42314 1.49956 1.52658 1.40224 1.46179 1.42481 1.36040 1.36969 1.38062 1.26439 1.28380 1.29130 1.43919 1.47843 1.45990 1.35937 1.26224 1.14073 1.31785 1.07085 0.99168 0.94762 1.14088 1.03195 0.99356 1.09435 0.98637 1.09573 0.98164 1.08098 1.11300 1.06902 0.99868 1.00473 1.03766 0.98724 0.98808 0.91534 0.91207 0.89241 1.00173
1.38193 1.35132 1.43093 1.42574 1.37873 1.37032 1.33926 1.27108 1.32967 1.39374 1.37793 1.38157 1.19869 1.34530 1.33011 1.39433 1.38485 1.38149 1.26635 1.31655 1.34403 1.43881 1.45990 1.49199 1.45698 1.36898 1.27538 1.30253 1.16175 1.20625 1.10672 1.17247 1.11255 1.09588 1.15370 1.05701 1.08575 1.07063 1.11114 1.12266 1.08579 0.99804 0.98678 1.01428 1.05498 1.01622 1.02576 1.05571 0.92671 1.03153
1.13205 1.10393 1.18271 1.26683 1.21715 1.27404 1.13309 1.18905 1.27109 1.24252 1.17846 1.30342 1.17591 1.21849 1.26885 1.15711 1.18171 1.22259 1.22451 1.18843 1.23641 1.30715 1.35937 1.45698 1.68150 1.39712 1.40609 1.37527 1.25871 1.39401 1.25607 1.26958 1.20056 1.20602 1.14682 1.19473 1.16080 1.03553 1.13946 1.28801 1.03138 1.06893 1.06631 1.09181 1.01489 1.07396 1.08349 1.09154 0.97233 1.02793
1.00451 1.00696 1.00885 1.13087 1.03708 1.14641 1.06805 1.03859 1.06611 1.09438 1.11795 1.15798 1.20546 1.08253 1.18394 1.08072 1.15201 1.15101 1.05689 1.21443 1.19744 1.23521 1.26224 1.36898 1.39712 1.29025 1.42407 1.27984 1.25875 1.28352 1.23451 1.15572 1.27477 1.21146 1.20611 1.21405 1.25597 1.16869 1.26518 1.21956 1.13527 1.13300 1.22734 1.09552 1.11872 1.14595 1.15462 1.11309 0.99882 1.05365
1.06960 0.97286 0.92091 0.91194 0.96439 1.01798 0.93796 0.92899 0.96524 0.97264 1.01591 0.89529 1.10163 1.06317 1.08776 0.93205 1.11206 1.05789 0.98811 1.07686 1.09559 1.19742 1.14073 1.27538 1.40609 1.42407 1.43589 1.32373 1.41327 1.35920 1.31033 1.34097 1.28354 1.27593 1.15973 1.18118 1.21370 1.13230 1.09609 1.16120 1.11643 1.00419 1.13323 1.07783 1.18111 1.18187 1.12495 1.15392 1.11052 0.99308
0.89788 0.89386 0.96942 0.98944 0.91467 0.90028 0.93325 0.88728 1.04731 0.78739 0.96926 0.83839 0.95745 0.93915 1.05308 0.80468 1.06451 1.02625 1.04994 0.99849 1.02748 1.14960 1.31785 1.30253 1.37527 1.27984 1.32373 1.08749 1.19340 1.21884 1.16179 1.07389 1.17104 1.17436 1.08075 1.12600 1.21529 1.05431 1.28003 1.25153 1.14295 1.22433 1.14875 1.13787 1.20696 1.18635 1.21429 1.11949 1.12605 1.11381
0.90531 0.84461 0.84637 0.92953 0.89532 0.83426 0.89936 0.82583 0.93927 0.93460 0.88328 0.81164 0.90334 1.00493 1.03659 0.79509 1.00047 0.97977 0.92893 0.97643 1.05716 1.08976 1.07085 1.16175 1.25871 1.25875 1.41327 1.19340 1.31627 1.23865 1.24826 1.22634 1.16361 1.29850 1.16907 1.20497 1.26146 1.16651 1.27007 1.10311 1.13312 1.14211 1.09918 1.02334 1.12315 1.18274 1.16570 1.14953 1.10519 1.11224
0.83416 0.82358 0.93600 0.82357 0.85065 0.82497 0.90484 0.85183 0.88211 0.86973 0.91748 0.87002 0.90936 0.81955 0.99887 0.73945 0.90839 0.95215 0.79631 0.94425 0.87405 1.02098 0.99168 1.20625 1.39401 1.28352 1.35920 1.21884 1.23865 1.12921 1.19081 1.20838 1.17921 1.21514 1.10515 1.26698 1.22072 1.16254 1.24885 1.21859 1.17206 1.10178 1.25995 1.16889 1.07348 1.18260 1.23084 1.09433 1.12669 1.13879
0.85616 0.85315 0.83348 0.80660 0.82018 0.78471 0.82323 0.88039 0.80926 0.65300 0.78764 0.74580 0.83886 0.93535 0.89679 0.73213 0.99035 0.93380 0.81763 0.87916 0.89318 1.01736 0.94762 1.10672 1.25607 1.23451 1.31033 1.16179 1.24826 1.19081 1.27636 1.08976 1.16778 1.27886 1.14305 1.21607 1.22917 1.03561 1.14166 1.12299 1.08189 1.06144 1.12717 1.08859 1.15772 1.12516 1.31520 1.24007 1.09852 1.17439
0.77596 0.73567 0.78914 0.81286 0.82426 0.72227 0.73698 0.71681 0.90355 0.79478 0.81556 0.79088 0.76303 0.87568 0.90507 0.92458 0.84438 0.94577 0.85704 0.85263 0.90295 1.03189 1.14088 1.17247 1.26958 1.15572 1.34097 1.07389 1.22634 1.20838 1.08976 1.21062 1.16789 1.18791 1.09768 1.18965 1.17613 1.13810 1.21297 1.16813 1.14922 1.23964 1.25635 1.14062 1.10681 1.33633 1.10682 1.18768 1.20943 1.27580
0.84532 0.85198 0.75024 0.87305 0.74570 0.73451 0.68567 0.76103 0.88557 0.85862 0.75585 0.78373 0.79730 0.83365 0.81689 0.78368 0.88021 0.90202 0.86870 0.88395 0.80914 0.94250 1.03195 1.11255 1.20056 1.27477 1.28354 1.17104 1.16361 1.17921 1.16778 1.16789 1.20588 1.28759 1.15683 1.24403 1.14944 1.19453 1.19144 1.14170 1.21619 1.32771 1.26547 1.22655 1.18370 1.23445 1.27233 1.23671 1.26027 1.27839
0.73928 0.73420 0.76554 0.77650 0.82572 0.72433 0.80188 0.73534 0.85965 0.78976 0.80094 0.69129 0.67502 0.73685 0.88971 0.74590 0.83940 0.86342 0.86680 0.84046 0.94418 0.99971 0.99356 1.09588 1.20602 1.21146 1.27593 1.17436 1.29850 1.21514 1.27886 1.18791 1.28759 1.20638 1.10964 1.19244 1.21622 1.12755 1.28039 1.32502 1.18735 1.15964 1.15069 1.16701 1.18202 1.24909 1.32026 1.30044 1.13891 1.27363
0.74345 0.72707 0.73802 0.77387 0.70002 0.74074 0.63811 0.64115 0.77990 0.73467 0.75851 0.70927 0.73322 0.81951 0.72297 0.79071 0.85187 0.88606 0.86785 0.85304 0.84108 0.95140 1.09435 1.15370 1.14682 1.20611 1.15973 1.08075 1.16907 1.10515 1.14305 1.09768 1.15683 1.10964 1.05980 1.24917 1.19788 1.20064 1.30496 1.23769 1.12698 1.22107 1.27022 1.20206 1.26138 1.28612 1.21471 1.27318 1.32892 1.42370
0.65739 0.63499 0.67185 0.81328 0.79056 0.71474 0.74453 0.76823 0.83344 0.76619 0.81266 0.81902 0.63541 0.79004 0.81110 0.78737 0.80041 0.79341 0.74872 0.80687 0.82482 0.97931 0.98637 1.05701 1.19473 1.21405 1.18118 1.12600 1.20497 1.26698 1.21607 1.18965 1.24403 1.19244 1.24917 1.19057 1.20902 1.18587 1.22788 1.25925 1.25347 1.31346 1.23386 1.25497 1.23067 1.29972 1.27511 1.32358 1.28057 1.25921
0.58421 0.84216 0.72110 0.78996 0.69778 0.68767 0.60827 0.64080 0.67964 0.59808 0.68806 0.71804 0.71853 0.72443 0.70546 0.72442 0.74568 0.76896 0.82071 0.85149 0.85150 0.96981 1.09573 1.08575 1.16080 1.25597 1.21370 1.21529 1.26146 1.22072 1.22917 1.17613 1.14944 1.21622 1.19788 1.20902 1.25784 1.16841 1.23677 1.23711 1.23840 1.27809 1.16077 1.21409 1.15532 1.22631 1.25371 1.28214 1.28524 1.41792
0.58012 0.68886 0.61518 0.73245 0.69980 0.62185 0.57243 0.52536 0.79026 0.74038 0.69482 0.75928 0.67438 0.76232 0.67782 0.80364 0.76096 0.77614 0.84363 0.93673 0.91246 0.89479 0.98164 1.07063 1.03553 1.16869 1.13230 1.05431 1.16651 1.16254 1.03561 1.13810 1.19453 1.12755 1.20064 1.18587 1.16841 1.25359 1.20363 1.28026 1.21803 1.20716 1.33606 1.21550 1.24478 1.37508 1.24819 1.44969 1.41742 1.43843
0.69958 0.73776 0.63237 0.64916 0.64592 0.63921 0.64847 0.63181 0.68094 0.71013 0.68474 0.71064 0.75619 0.84194 0.80744 0.77400 0.80089 0.82057 0.76304 0.70839 0.85616 0.88599 1.08098 1.11114 1.13946 1.26518 1.09609 1.28003 1.27007 1.24885 1.14166 1.21297 1.19144 1.28039 1.30496 1.22788 1.23677 1.20363 1.23307 1.25307 1.31169 1.32808 1.23833 1.38384 1.38899 1.35104 1.32780 1.35394 1.37964 1.49154
0.65401 0.73959 0.62758 0.71289 0.71597 0.61348 0.57482 0.60050 0.66635 0.59610 0.71951 0.69195 0.72618 0.67552 0.74237 0.79065 0.84337 0.75139 0.85966 0.75569 0.74334 0.88753 1.11300 1.12266 1.28801 1.21956 1.16120 1.25153 1.10311 1.21859 1.12299 1.16813 1.14170 1.32502 1.23769 1.25925 1.23711 1.28026 1.25307 1.23832 1.27222 1.29469 1.30704 1.35564 1.29782 1.30079 1.34919 1.56972 1.48362 1.45784
0.61157 0.66728 0.55538 0.60800 0.56222 0.63284 0.53809 0.50921 0.70007 0.64020 0.71207 0.68408 0.63696 0.67768 0.78208 0.76626 0.71992 0.74032 0.83758 0.65843 0.75474 0.84360 1.06902 1.08579 1.03138 1.13527 1.11643 1.14295 1.13312 1.17206 1.08189 1.14922 1.21619 1.18735 1.12698 1.25347 1.23840 1.21803 1.31169 1.27222 1.30118 1.33269 1.31375 1.32147 1.27524 1.29590 1.31680 1.37535 1.40758 1.48922
0.58222 0.58902 0.58335 0.58300 0.60490 0.58156 0.50518 0.61370 0.59483 0.70045 0.65900 0.71589 0.57742 0.69669 0.74958 0.89653 0.76228 0.76426 0.83345 0.78475 0.77182 0.89360 0.99868 0.99804 1.06893 1.13300 1.00419 1.22433 1.14211 1.10178 1.06144 1.23964 1.32771 1.15964 1.22107 1.31346 1.27809 1.20716 1.32808 1.29469 1.33269 1.31989 1.37244 1.33738 1.28953 1.39653 1.32540 1.43197 1.55331 1.57959
0.59509 0.59928 0.51839 0.63999 0.61482 0.63886 0.56803 0.52846 0.62265 0.59003 0.61559 0.65421 0.57910 0.72918 0.75489 0.72623 0.65236 0.70703 0.75345 0.79175 0.81561 0.90276 1.00473 0.98678 1.06631 1.22734 1.13323 1.14875 1.09918 1.25995 1.12717 1.25635 1.26547 1.15069 1.27022 1.23386 1.16077 1.33606 1.23833 1.30704 1.31375 1.37244 1.38359 1.43663 1.44172 1.33325 1.38940 1.40790 1.52692 1.55666
0.55277 0.57539 0.50458 0.62377 0.56194 0.56167 0.55817 0.50966 0.61962 0.62104 0.64404 0.61787 0.53094 0.65512 0.70908 0.74004 0.68286 0.71967 0.81709 0.81881 0.86637 0.88105 1.03766 1.01428 1.09181 1.09552 1.07783 1.13787 1.02334 1.16889 1.08859 1.14062 1.22655 1.16701 1.20206 1.25497 1.21409 1.21550 1.38384 1.35564 1.32147 1.33738 1.43663 1.31875 1.40597 1.51178 1.43047 1.55352 1.54549 1.57127
0.54812 0.56997 0.54290 0.59602 0.63937 0.49657 0.57828 0.51883 0.62064 0.58899 0.61835 0.63301 0.57466 0.68145 0.64665 0.73397 0.64272 0.68960 0.78257 0.71168 0.72508 0.83561 0.98724 1.05498 1.01489 1.11872 1.18111 1.20696 1.12315 1.07348 1.15772 1.10681 1.18370 1.18202 1.26138 1.23067 1.15532 1.24478 1.38899 1.29782 1.27524 1.28953 1.44172 1.40597 1.40183 1.44000 1.40883 1.47300 1.54607 1.74774
0.54992 0.52570 0.49681 0.54198 0.50290 0.56016 0.65135 0.49864 0.62846 0.68731 0.63040 0.64484 0.57491 0.61852 0.62100 0.73902 0.67213 0.69525 0.68920 0.72115 0.74680 0.77055 0.98808 1.01622 1.07396 1.14595 1.18187 1.18635 1.18274 1.18260 1.12516 1.33633 1.23445 1.24909 1.28612 1.29972 1.22631 1.37508 1.35104 1.30079 1.29590 1.39653 1.33325 1.51178 1.44000 1.46504 1.28341 1.55886 1.58247 1.67073
0.38661 0.44225 0.41795 0.54679 0.43872 0.56150 0.51414 0.44012 0.53758 0.49259 0.56674 0.49334 0.54807 0.67406 0.68954 0.59479 0.62785 0.66636 0.62234 0.71665 0.91468 1.03366 0.91534 1.02576 1.08349 1.15462 1.12495 1.21429 1.16570 1.23084 1.31520 1.10682 1.27233 1.32026 1.21471 1.27511 1.25371 1.24819 1.32780 1.34919 1.31680 1.32540 1.38940 1.43047 1.40883 1.28341 1.40605 1.41833 1.50551 1.69738
0.45434 0.45876 0.44450 0.46546 0.48556 0.49891 0.50189 0.53463 0.59479 0.63129 0.60097 0.59710 0.41377 0.61744 0.54494 0.68342 0.57623 0.70626 0.68989 0.68642 0.77944 0.86726 0.91207 1.05571 1.09154 1.11309 1.15392 1.11949 1.14953 1.09433 1.24007 1.18768 1.23671 1.30044 1.27318 1.32358 1.28214 1.44969 1.35394 1.56972 1.37535 1.43197 1.40790 1.55352 1.47300 1.55886 1.41833 1.47113 1.65029 1.83063
0.35833 0.43475 0.41069 0.44471 0.40339 0.46627 0.41599 0.30987 0.53396 0.59012 0.51986 0.60013 0.51922 0.60586 0.56062 0.63358 0.61286 0.60184 0.64773 0.66324 0.80847 0.82484 0.89241 0.92671 0.97233 0.99882 1.11052 1.12605 1.10519 1.12669 1.09852 1.20943 1.26027 1.13891 1.32892 1.28057 1.28524 1.41742 1.37964 1.48362 1.40758 1.55331 1.52692 1.54549 1.54607 1.58247 1.50551 1.65029 1.60250 1.78446
0.28367 0.34774 0.40865 0.40767 0.48631 0.45450 0.45165 0.42262 0.46567 0.56187 0.43658 0.52211 0.47096 0.53033 0.49474 0.59058 0.55763 0.59068 0.70312 0.61108 0.75430 0.74238 1.00173 1.03153 1.02793 1.05365 0.99308 1.11381 1.11224 1.13879 1.17439 1.27580 1.27839 1.27363 1.42370 1.25921 1.41792 1.43843 1.49154 1.45784 1.48922 1.57959 1.55666 1.57127 1.74774 1.67073 1.69738 1.83063 1.78446 2.04913
