# Supplementary material for: Multiscale modelling of chromatin 4D organization in SARS-CoV-2 infected cells
Source: Nat Commun. 2024 May 13;15:4014. doi: 10.1038/s41467-024-48370-6 (PMC11091192; doi:10.1038/s41467-024-48370-6)
Supplement: Supplementary file 11 — Source Data [file 41467_2024_48370_MOESM11_ESM.zip › Source_Data/Fig_6/Source_Data.xlsx]

## Sheet: Fig. 6a
Fig. 6a
	Polymer Model of DDX58 locus
	Mock condition							SARS-CoV-2 condition
Binding site type	0 (inert)	1	2	3	4			0 (inert)	1	2	3	4
	6	1	0	3	0			5	2	0	0	3
	5	0	1	4	0			7	1	0	0	2
	5	1	0	4	0			5	2	0	0	3
	7	0	1	2	0			5	1	0	0	4
	6	0	2	2	0			3	2	0	0	5
	3	0	1	6	0			3	2	0	0	5
	4	1	1	4	0			4	2	0	0	4
	6	1	1	2	0			6	0	0	1	3
	6	0	2	2	0			6	1	0	1	2
	5	1	1	3	0			6	1	0	1	2
	4	1	2	3	0			3	2	0	1	4
	3	2	2	3	0			1	2	0	1	6
	0	2	3	5	0			3	1	0	3	3
	0	3	3	4	0			3	1	0	4	2
	0	5	3	2	0			0	1	0	6	3
	0	10	0	0	0			0	0	0	7	3
	0	6	4	0	0			0	1	0	9	0
	1	3	6	0	0			0	4	0	6	0
	1	3	6	0	0			0	5	0	4	1
	3	3	4	0	0			2	3	0	5	0
	3	2	5	0	0			1	4	0	4	1
	3	2	5	0	0			2	4	0	3	1
	3	2	5	0	0			2	5	0	3	0
	2	2	6	0	0			1	5	0	4	0
	2	2	6	0	0			2	3	0	5	0
	2	4	4	0	0			1	4	0	5	0
	2	4	4	0	0			0	5	0	5	0
	2	2	6	0	0			2	4	0	4	0
	2	3	5	0	0			2	4	0	4	0
	2	3	5	0	0			1	6	0	3	0
	3	2	5	0	0			0	6	0	4	0
	3	3	4	0	0			3	3	0	4	0
	3	3	4	0	0			3	4	0	3	0
	3	2	5	0	0			2	5	0	3	0
	3	2	5	0	0			2	6	0	2	0
	3	3	4	0	0			3	5	0	2	0
	3	3	4	0	0			4	3	0	3	0
	3	2	5	0	0			3	4	0	3	0
	3	2	5	0	0			3	4	0	3	0
	2	3	4	1	0			2	6	0	2	0
	3	3	4	0	0			1	4	1	4	0
	2	2	5	1	0			3	3	0	4	0
	2	2	5	1	0			3	3	0	4	0
	3	2	5	0	0			2	4	0	4	0
	1	5	4	0	0			1	4	0	5	0
	0	7	3	0	0			2	0	0	7	1
	1	6	3	0	0			3	2	0	5	0
	2	4	4	0	0			3	2	0	5	0
	3	4	3	0	0			3	2	0	5	0
	3	4	3	0	0			4	1	0	5	0
	2	5	2	0	1			2	1	0	6	1
	2	6	1	0	1			2	2	0	5	1
	3	4	2	0	1			2	1	0	6	1
	2	4	3	0	1			1	2	0	6	1
	1	8	0	0	1			1	0	0	8	1
	0	6	1	0	3			0	0	1	7	2
	2	3	1	0	4			0	0	3	5	2
	3	1	1	0	5			2	0	4	3	1
	1	1	1	0	7			1	0	6	2	1
	2	1	1	0	6			0	1	6	2	1
	2	1	1	0	6			0	1	6	2	1
	3	0	1	0	6			2	0	5	2	1
	4	0	1	0	5			2	1	5	1	1
	4	0	1	0	5			2	1	5	1	1
	4	1	0	0	5			1	1	6	1	1
	2	1	0	1	6			1	0	6	2	1
	3	0	1	0	6			3	0	5	1	1
	4	0	1	0	5			3	1	5	1	0
	4	1	0	0	5			2	1	6	1	0
	3	1	0	0	6			2	1	6	1	0
	3	0	1	0	6			1	1	6	1	1
	3	0	1	0	6			1	1	6	1	1
	3	1	0	0	6			1	1	6	1	1
	3	0	1	0	6			2	1	6	1	0
	3	1	0	0	6			2	0	6	1	1
	4	1	0	0	5			2	1	6	1	0
	4	0	1	0	5			2	0	5	2	1
	4	0	1	0	5			2	0	5	2	1
	3	1	0	0	6			0	1	6	1	2
	1	0	1	0	8			1	1	7	1	0
